# Supplementary material for: G-Quadruplexes in the Archaea Domain
Source: Biomolecules. 2020 Sep 21;10(9):1349. doi: 10.3390/biom10091349 (PMC7565180; doi:10.3390/biom10091349)
Supplement: Supplementary file 1 [file biomolecules-10-01349-s001.zip]

Archive with 26 entries (25 files):
- 00-SM-Biomolecules/
- __MACOSX/._00-SM-Biomolecules
- 00-SM-Biomolecules/Table S2B.xlsx
- __MACOSX/00-SM-Biomolecules/._Table S2B.xlsx
- 00-SM-Biomolecules/Table S1.xlsx
- __MACOSX/00-SM-Biomolecules/._Table S1.xlsx
- 00-SM-Biomolecules/.DS_Store
- __MACOSX/00-SM-Biomolecules/._.DS_Store
- 00-SM-Biomolecules/Table S2C.xlsx
- __MACOSX/00-SM-Biomolecules/._Table S2C.xlsx
- 00-SM-Biomolecules/Table S7.xlsx
- __MACOSX/00-SM-Biomolecules/._Table S7.xlsx
- 00-SM-Biomolecules/Table S6.xlsx
- __MACOSX/00-SM-Biomolecules/._Table S6.xlsx
- 00-SM-Biomolecules/Table S5.xlsx
- __MACOSX/00-SM-Biomolecules/._Table S5.xlsx
- 00-SM-Biomolecules/Table S8.xlsx
- __MACOSX/00-SM-Biomolecules/._Table S8.xlsx
- 00-SM-Biomolecules/Table S4.xlsx
- __MACOSX/00-SM-Biomolecules/._Table S4.xlsx
- 00-SM-Biomolecules/desktop.ini
- __MACOSX/00-SM-Biomolecules/._desktop.ini
- 00-SM-Biomolecules/Table S3.xlsx
- __MACOSX/00-SM-Biomolecules/._Table S3.xlsx
- 00-SM-Biomolecules/Table S2A.xlsx
- __MACOSX/00-SM-Biomolecules/._Table S2A.xlsx
