# Supplementary material for: G-Quadruplexes in the Archaea Domain
Source: Biomolecules. 2020 Sep 21;10(9):1349. doi: 10.3390/biom10091349 (PMC7565180; doi:10.3390/biom10091349)
Supplement: Supplementary file 1 [file biomolecules-10-01349-s001.zip › 00-SM-Biomolecules/Table S2B.xlsx]

## Sheet: BAT superphylum
Table S2B: Overall results of PQS frequencies found in each analyzed genomic sequence (superphylum) together with GC content, sequence length and other parameters.
ASSEMBLY NAME	FASTA NAME	Superphypum		LENGTH	GC COUNT	GC PERCENT	PQS COUNT	PQS FREQUENCY	WINDOW SIZE	THRESHOLD	COUNT 1.2-1.4	COUNT 1.4-1.6	COUNT 1.6-1.8	COUNT 1.8-2.0	COUNT 2.0-MORE	FREQ 1.2-1.4	FREQ 1.4-1.6	FREQ 1.6-1.8	FREQ 1.8-2.0	FREQ 2.0-MORE	LEN 1.2-1.4	LEN 1.4-1.6	LEN 1.6-1.8	LEN 1.8-2.0	LEN 2.0-MORE	LEN ALL	% LEN 1.2-1.4	% LEN 1.4-1.6	% LEN 1.6-1.8	% LEN 1.8-2.0	% LEN 2.0-MORE	% LEN ALL
GCA_001774245	MEZF01000001.1 Candidatus Bathyarchaeota archaeon RBG_13_52_12 RBG_13_scaffold_10212, whole genome shotgun sequence	BAT superphylum		2081685	1050763	50.48	3918	1.88213	25	2019-02-01	3856	59	3	0	0	1.85235	0.0283424	0.00144114	0	0	114680	1863	91	0	0	116634	5.509	0.0894948	0.00437146	0	0	5.60286
GCA_003662035	QMXH01000001.1 Candidatus Bathyarchaeota archaeon isolate B59_G2 B59_Guay2_scaffold_02239, whole genome shotgun sequence	BAT superphylum		999599	472996	47.32	1096	1.09644	25	2019-02-01	1084	12	0	0	0	1.08443	0.0120048	0	0	0	32330	339	0	0	0	32669	3.2343	0.0339136	0	0	0	3.26821
GCA_001775995	MEZH01000001.1 Candidatus Bathyarchaeota archaeon RBG_16_48_13 RBG_16_scaffold_104, whole genome shotgun sequence	BAT superphylum		848615	407267	47.99	814	0.95921	25	2019-02-01	807	7	0	0	0	0.950961	0.00824873	0	0	0	24074	206	0	0	0	24280	2.83686	0.0242748	0	0	0	2.86113
GCA_002726865	PBSW01000012.1 Candidatus Bathyarchaeota archaeon isolate NP77 43861, whole genome shotgun sequence	BAT superphylum		1996248	966036	48.39	4388	2.19812	25	2019-02-01	4285	101	2	0	0	2.14653	0.0505949	0.00100188	0	0	128696	3097	59	0	0	131852	6.44689	0.155141	0.00295554	0	0	6.60499
GCA_003662565	QMYH01000001.1 Candidatus Bathyarchaeota archaeon isolate B23_G17 B23_Guay17_scaffold_00722, whole genome shotgun sequence	BAT superphylum		890676	314027	35.26	458	0.514216	25	2019-02-01	453	5	0	0	0	0.508602	0.00561371	0	0	0	13786	143	0	0	0	13929	1.54781	0.0160552	0	0	0	1.56387
GCA_003662685	QMYN01000001.1 Candidatus Bathyarchaeota archaeon isolate B1_G2 B1_Guay2_scaffold_00319, whole genome shotgun sequence	BAT superphylum		2087467	928584	44.48	2494	1.19475	25	2019-02-01	2469	25	0	0	0	1.18277	0.0119762	0	0	0	74176	708	0	0	0	74884	3.5534	0.0339167	0	0	0	3.58731
GCA_002009955	MTLS01000017.1 Candidatus Bathyarchaeota archaeon JdFR-05 JGI24019J35510_1001353, whole genome shotgun sequence	BAT superphylum		433479	184686	42.61	378	0.872015	25	2019-02-01	373	4	1	0	0	0.86048	0.00922767	0.00230692	0	0	11108	138	31	0	0	11277	2.56252	0.0318355	0.00715144	0	0	2.60151
GCA_003662065	QMXI01000001.1 Candidatus Bathyarchaeota archaeon isolate B58_G16 B58_Guay16_scaffold_00819, whole genome shotgun sequence	BAT superphylum		853520	352429	41.29	329	0.385463	25	2019-02-01	322	7	0	0	0	0.377261	0.00820133	0	0	0	9359	215	0	0	0	9574	1.09652	0.0251898	0	0	0	1.12171
GCA_003662515	QMYF01000001.1 Candidatus Bathyarchaeota archaeon isolate B24_G17 B24_Guay17_scaffold_00734, whole genome shotgun sequence	BAT superphylum		840820	430377	51.19	2405	2.8603	25	2019-02-01	2376	28	1	0	0	2.82581	0.0333008	0.00118932	0	0	70174	809	30	0	0	71013	8.3459	0.0962156	0.00356795	0	0	8.44568
GCA_003141855	PLNS01000012.1 Candidatus Bathyarchaeota archaeon isolate fen_992 73.20120800_E1X.15_contig_1021, whole genome shotgun sequence	BAT superphylum		2394173	1060954	44.31	1549	0.646988	25	2019-02-01	1516	32	1	0	0	0.633204	0.0133658	0.000417681	0	0	45508	1003	28	0	0	46539	1.90078	0.0418934	0.00116951	0	0	1.94384
GCA_001399795	LIHK01000024.1 Candidatus Bathyarchaeota archaeon BA2 ba2_01, whole genome shotgun sequence	BAT superphylum		1455689	643434	44.2	1272	0.873813	25	2019-02-01	1260	12	0	0	0	0.86557	0.00824352	0	0	0	37536	341	0	0	0	37877	2.57857	0.0234253	0	0	0	2.602
GCA_003601635	PIYD01000038.1 Candidatus Bathyarchaeota archaeon isolate M10_bin242 bin242_scaffold10147, whole genome shotgun sequence	BAT superphylum		497722	242991	48.82	659	1.32403	25	2019-02-01	654	3	2	0	0	1.31399	0.00602746	0.00401831	0	0	19414	86	56	0	0	19556	3.90057	0.0172787	0.0112513	0	0	3.9291
GCA_003662585	QMYI01000001.1 Candidatus Bathyarchaeota archaeon isolate B23_G15 B23_Guay15_scaffold_00421, whole genome shotgun sequence	BAT superphylum		1005652	579936	57.67	7439	7.39719	25	2019-02-01	7237	188	12	1	1	7.19633	0.186943	0.0119326	0.00099438	0.00099438	223926	5921	359	31	85	230322	22.2667	0.588772	0.0356982	0.00308258	0.00845223	22.9028
GCA_001273385	LFWW01000043.1 Miscellaneous Crenarchaeota group-6 archaeon AD8-1 WOR_8-12_10197, whole genome shotgun sequence	BAT superphylum		1583813	513641	32.43	360	0.2273	25	2019-02-01	354	6	0	0	0	0.223511	0.00378833	0	0	0	10585	229	0	0	0	10814	0.668324	0.0144588	0	0	0	0.682783
GCA_001774235	MEZE01000001.1 Candidatus Bathyarchaeota archaeon RBG_13_46_16b RBG_13_scaffold_10074, whole genome shotgun sequence	BAT superphylum		1369378	619126	45.21	545	0.397991	25	2019-02-01	540	5	0	0	0	0.39434	0.00365129	0	0	0	15733	174	0	0	0	15907	1.14892	0.0127065	0	0	0	1.16162
GCA_003601885	PIYM01000027.1 Candidatus Bathyarchaeota archaeon isolate M10_bin143 bin1432_scaffold10508, whole genome shotgun sequence	BAT superphylum		474510	267341	56.34	2639	5.56153	25	2019-02-01	2580	57	2	0	0	5.43719	0.120124	0.00421487	0	0	79048	1770	62	0	0	80880	16.6589	0.373016	0.0130661	0	0	17.045
GCA_003601845	PIYC01000059.1 Candidatus Bathyarchaeota archaeon isolate M10_bin26 bin26_scaffold10058, whole genome shotgun sequence	BAT superphylum		1331265	690775	51.89	3023	2.27077	25	2019-02-01	2975	48	0	0	0	2.23472	0.0360559	0	0	0	88176	1412	0	0	0	89588	6.62347	0.106065	0	0	0	6.72954
GCA_004376385	SOJY01000154.1 Candidatus Bathyarchaeota archaeon isolate E44_bin4 NODE_10055_length_5133_cov_8.454904, whole genome shotgun sequence	BAT superphylum		1586999	687952	43.35	1020	0.642723	25	2019-02-01	1009	11	0	0	0	0.635791	0.00693132	0	0	0	29870	322	0	0	0	30192	1.88217	0.0202899	0	0	0	1.90246
GCA_001273495	LFWY01000035.1 Miscellaneous Crenarchaeota group archaeon SMTZ-80 WORSMTZ_10295, whole genome shotgun sequence	BAT superphylum		1510195	520292	34.45	519	0.343664	25	2019-02-01	514	5	0	0	0	0.340353	0.00331083	0	0	0	15530	137	0	0	0	15667	1.02834	0.00907168	0	0	0	1.03742
GCA_003662185	QMXO01000001.1 Candidatus Bathyarchaeota archaeon isolate B49_G15 B49_Guay15_scaffold_01736, whole genome shotgun sequence	BAT superphylum		964090	503459	52.22	3591	3.72476	25	2019-02-01	3533	56	2	0	0	3.6646	0.0580859	0.0020745	0	0	107259	1781	57	0	0	109097	11.1254	0.184734	0.00591231	0	0	11.3161
GCA_003133625	PKYH01000138.1 Candidatus Bathyarchaeota archaeon isolate palsa_986 73.20120500_P19.30_contig_10124, whole genome shotgun sequence	BAT superphylum		2545071	1088691	42.78	975	0.383093	25	2019-02-01	970	5	0	0	0	0.381129	0.00196458	0	0	0	28739	144	0	0	0	28883	1.1292	0.005658	0	0	0	1.13486
GCA_003662145	QMXM01000001.1 Candidatus Bathyarchaeota archaeon isolate B55_G16 B55_Guay16_scaffold_01428, whole genome shotgun sequence	BAT superphylum		843372	305928	36.27	460	0.54543	25	2019-02-01	457	3	0	0	0	0.541872	0.00355715	0	0	0	13650	115	0	0	0	13765	1.6185	0.0136357	0	0	0	1.63214
GCA_004526075	SPBI01000293.1 Candidatus Bathyarchaeota archaeon isolate das_tool.concoct.36 k141_1000280, whole genome shotgun sequence	BAT superphylum		947893	395027	41.67	375	0.395614	25	2019-02-01	371	3	1	0	0	0.391394	0.00316491	0.00105497	0	0	10868	85	28	0	0	10981	1.14654	0.00896726	0.00295392	0	0	1.15846
GCA_003601785	PIYA01000051.1 Candidatus Bathyarchaeota archaeon isolate M8_bin163 bin163_scaffold10395, whole genome shotgun sequence	BAT superphylum		816136	354644	43.45	342	0.419048	25	2019-02-01	337	5	0	0	0	0.412921	0.00612643	0	0	0	9932	140	0	0	0	10072	1.21695	0.017154	0	0	0	1.23411
GCA_003662325	QMXV01000001.1 Candidatus Bathyarchaeota archaeon isolate B34_G9 B34_Guay9_scaffold_00028, whole genome shotgun sequence	BAT superphylum		1068935	466068	43.6	588	0.55008	25	2019-02-01	583	5	0	0	0	0.545403	0.00467755	0	0	0	17243	153	0	0	0	17396	1.6131	0.0143133	0	0	0	1.62741
GCA_003662395	QMXZ01000001.1 Candidatus Bathyarchaeota archaeon isolate B29_G1 B29_Guay1_scaffold_01099, whole genome shotgun sequence	BAT superphylum		1126864	514581	45.66	1128	1.00101	25	2019-02-01	1116	12	0	0	0	0.990359	0.010649	0	0	0	33050	356	0	0	0	33406	2.93292	0.0315921	0	0	0	2.96451
GCA_004377085	SOIQ01000021.1 Candidatus Bathyarchaeota archaeon isolate E29_bin39 NODE_10011_length_4751_cov_31.899915, whole genome shotgun sequence	BAT superphylum		1184819	708044	59.76	6310	5.32571	25	2019-02-01	6113	185	12	0	0	5.15944	0.156142	0.0101281	0	0	183539	6048	370	0	0	189957	15.4909	0.510458	0.0312284	0	0	16.0326
GCA_004377395	SOHX01000100.1 Candidatus Bathyarchaeota archaeon isolate E26_bin4 NODE_10139_length_1705_cov_4.745455, whole genome shotgun sequence	BAT superphylum		1631483	960905	58.9	7569	4.63934	25	2019-02-01	7384	170	15	0	0	4.52594	0.1042	0.00919409	0	0	222053	5340	479	0	0	227872	13.6105	0.32731	0.0293598	0	0	13.9672
GCA_001775955	MEZD01000001.1 Candidatus Bathyarchaeota archaeon RBG_13_38_9 RBG_13_scaffold_11, whole genome shotgun sequence	BAT superphylum		1724111	633874	36.77	417	0.241864	25	2019-02-01	414	3	0	0	0	0.240124	0.00174003	0	0	0	12263	83	0	0	0	12346	0.711265	0.00481408	0	0	0	0.716079
GCA_002010885	MTLO01000013.1 Candidatus Bathyarchaeota archaeon JdFR-01 JGI24019J35510_1001372, whole genome shotgun sequence	BAT superphylum		200493	76534	38.17	137	0.683316	25	2019-02-01	135	2	0	0	0	0.67334	0.00997541	0	0	0	4051	104	0	0	0	4155	2.02052	0.0518721	0	0	0	2.07239
GCA_003164295	PLTA01000041.1 Candidatus Bathyarchaeota archaeon isolate bog_990 73.20120700_S1D.254_contig_1082413, whole genome shotgun sequence	BAT superphylum		3264811	1316293	40.32	1070	0.327737	25	2019-02-01	1060	9	1	0	0	0.324674	0.00275667	0.000306296	0	0	31315	311	28	0	0	31654	0.959167	0.00952582	0.00085763	0	0	0.969551
GCA_002010975	MTLU01000019.1 Candidatus Bathyarchaeota archaeon JdFR-07 JGI24019J35510_1000149, whole genome shotgun sequence	BAT superphylum		907597	351581	38.74	370	0.40767	25	2019-02-01	366	4	0	0	0	0.403263	0.00440724	0	0	0	10877	110	0	0	0	10987	1.19844	0.0121199	0	0	0	1.21056
GCA_003250545	QKGC01000061.1 Candidatus Bathyarchaeota archaeon isolate SZUA-518 scaffold_127624, whole genome shotgun sequence	BAT superphylum		320667	143387	44.72	148	0.461538	25	2019-02-01	148	0	0	0	0	0.461538	0	0	0	0	4284	0	0	0	0	4284	1.33597	0	0	0	0	1.33597
GCA_001593845	LUCF01000080.1 Candidatus Bathyarchaeota archaeon B63 scaffold10306, whole genome shotgun sequence	BAT superphylum		859377	462821	53.86	3088	3.5933	25	2019-02-01	3008	74	6	0	0	3.50021	0.0861089	0.0069818	0	0	90096	2221	170	0	0	92487	10.4839	0.258443	0.0197818	0	0	10.7621
GCA_003601735	PIYL01000049.1 Candidatus Bathyarchaeota archaeon isolate M10_bin182 bin182_scaffold10050, whole genome shotgun sequence	BAT superphylum		597004	264554	44.31	518	0.867666	25	2019-02-01	514	4	0	0	0	0.860966	0.00670012	0	0	0	15265	111	0	0	0	15376	2.55693	0.0185928	0	0	0	2.57553
GCA_003662705	QMYP01000001.1 Candidatus Bathyarchaeota archaeon isolate B1_G13 B1_Guay13_scaffold_00009, whole genome shotgun sequence	BAT superphylum		1599602	685104	42.83	950	0.593898	25	2019-02-01	938	12	0	0	0	0.586396	0.00750187	0	0	0	27712	348	0	0	0	28060	1.73243	0.0217554	0	0	0	1.75419
GCA_002010955	MTLT01000008.1 Candidatus Bathyarchaeota archaeon JdFR-06 JGI24019J35510_1000054, whole genome shotgun sequence	BAT superphylum		735249	281792	38.33	310	0.421626	25	2019-02-01	308	2	0	0	0	0.418906	0.00272017	0	0	0	9184	57	0	0	0	9241	1.2491	0.00775248	0	0	0	1.25685
GCA_003601835	PIYB01000060.1 Candidatus Bathyarchaeota archaeon isolate M8_bin162 bin162_scaffold10210, whole genome shotgun sequence	BAT superphylum		1251171	585741	46.82	765	0.611427	25	2019-02-01	757	8	0	0	0	0.605033	0.00639401	0	0	0	21706	219	0	0	0	21925	1.73485	0.0175036	0	0	0	1.75236
GCA_003662655	QMYM01000001.1 Candidatus Bathyarchaeota archaeon isolate B13_G2 B13_Guay2_scaffold_01183, whole genome shotgun sequence	BAT superphylum		1036406	645117	62.25	3908	3.77072	25	2019-02-01	3847	57	4	0	0	3.71187	0.0549978	0.00385949	0	0	115211	1725	116	0	0	117052	11.1164	0.166441	0.0111925	0	0	11.294
GCA_003662535	QMYG01000001.1 Candidatus Bathyarchaeota archaeon isolate B24_G1 B24_Guay1_scaffold_00823, whole genome shotgun sequence	BAT superphylum		721938	389842	54	2070	2.86728	25	2019-02-01	2034	34	2	0	0	2.81742	0.0470955	0.00277032	0	0	60811	990	56	0	0	61857	8.4233	0.137131	0.0077569	0	0	8.56819
GCA_002010995	MTLV01000035.1 Candidatus Bathyarchaeota archaeon JdFR-08 JGI24019J35510_1001116, whole genome shotgun sequence	BAT superphylum		919095	354561	38.58	407	0.442827	25	2019-02-01	403	4	0	0	0	0.438475	0.00435211	0	0	0	11882	111	0	0	0	11993	1.29279	0.0120771	0	0	0	1.30487
GCA_003662095	QMXK01000001.1 Candidatus Bathyarchaeota archaeon isolate B56_G2 B56_Guay2_scaffold_01370, whole genome shotgun sequence	BAT superphylum		1029926	373669	36.28	596	0.578682	25	2019-02-01	588	8	0	0	0	0.570915	0.00776755	0	0	0	17714	251	0	0	0	17965	1.71993	0.0243707	0	0	0	1.7443
GCA_004525915	SPBR01000215.1 Candidatus Bathyarchaeota archaeon isolate das_tool.concoct.117 k141_1000299, whole genome shotgun sequence	BAT superphylum		2421389	1143197	47.21	3178	1.31247	25	2019-02-01	3132	45	1	0	0	1.29347	0.0185844	0.000412986	0	0	92682	1314	28	0	0	94024	3.82764	0.0542664	0.00115636	0	0	3.88306
GCA_004376295	SOJZ01000011.1 Candidatus Bathyarchaeota archaeon isolate E44_bin43 NODE_1042_length_17978_cov_46.867098, whole genome shotgun sequence	BAT superphylum		1889860	816925	43.23	1163	0.615389	25	2019-02-01	1153	10	0	0	0	0.610098	0.0052914	0	0	0	34754	290	0	0	0	35044	1.83897	0.0153451	0	0	0	1.85432
GCA_001399805	LIHJ01000010.1 Candidatus Bathyarchaeota archaeon BA1 ba1_01, whole genome shotgun sequence	BAT superphylum		1931714	909311	47.07	3966	2.0531	25	2019-02-01	3916	48	2	0	0	2.02722	0.0248484	0.00103535	0	0	117827	1503	58	0	0	119388	6.09961	0.0778065	0.00300251	0	0	6.18042
GCA_003662265	QMXS01000001.1 Candidatus Bathyarchaeota archaeon isolate B38_G1 B38_Guay1_scaffold_02798, whole genome shotgun sequence	BAT superphylum		606224	263006	43.38	256	0.422286	25	2019-02-01	254	2	0	0	0	0.418987	0.00329911	0	0	0	7571	54	0	0	0	7625	1.24888	0.0089076	0	0	0	1.25779
GCA_003662305	QMXU01000001.1 Candidatus Bathyarchaeota archaeon isolate B35_G15 B35_Guay15_scaffold_00102, whole genome shotgun sequence	BAT superphylum		1116001	567571	50.86	2248	2.01433	25	2019-02-01	2219	26	3	0	0	1.98835	0.0232975	0.00268817	0	0	64984	750	85	0	0	65819	5.82293	0.0672042	0.00761648	0	0	5.89775
GCA_003662155	QMXN01000001.1 Candidatus Bathyarchaeota archaeon isolate B53_G15 B53_Guay15_scaffold_01256, whole genome shotgun sequence	BAT superphylum		784285	351427	44.81	637	0.812205	25	2019-02-01	622	15	0	0	0	0.793079	0.0191257	0	0	0	18461	419	0	0	0	18880	2.35386	0.0534245	0	0	0	2.40729
GCA_002871245	PNIH01000077.1 Candidatus Bathyarchaeota archaeon isolate ZAV-11 NODE_10227_length_2559_cov_3.11941, whole genome shotgun sequence	BAT superphylum		421985	176109	41.73	165	0.391009	25	2019-02-01	163	2	0	0	0	0.38627	0.0047395	0	0	0	4843	59	0	0	0	4902	1.14767	0.0139815	0	0	0	1.16165
GCA_003604315	PIYK01000020.1 Candidatus Bathyarchaeota archaeon isolate M10_bin185 bin185_scaffold1076, whole genome shotgun sequence	BAT superphylum		1310867	438299	33.44	570	0.434827	25	2019-02-01	564	6	0	0	0	0.43025	0.00457712	0	0	0	16984	174	0	0	0	17158	1.29563	0.0132737	0	0	0	1.3089
GCA_001593855	LUCC01000065.1 Candidatus Bathyarchaeota archaeon B25 scaffold10483, whole genome shotgun sequence	BAT superphylum		818882	413379	50.48	1499	1.83054	25	2019-02-01	1481	18	0	0	0	1.80856	0.0219812	0	0	0	43451	529	0	0	0	43980	5.30614	0.0646003	0	0	0	5.37074
GCA_002509245	DAEP01000104.1 TPA_asm: Candidatus Bathyarchaeota archaeon UBA589 UBA589_contig_1008, whole genome shotgun sequence	BAT superphylum		1574458	673692	42.79	1363	0.865695	25	2019-02-01	1347	15	1	0	0	0.855533	0.00952709	0.000635139	0	0	40202	428	28	0	0	40658	2.55339	0.027184	0.00177839	0	0	2.58235
GCA_003165195	PLSP01000144.1 Candidatus Bathyarchaeota archaeon isolate bog_991 73.20120700_S1D.335_contig_1019248, whole genome shotgun sequence	BAT superphylum		3164738	1358396	42.92	1671	0.528006	25	2019-02-01	1646	24	1	0	0	0.520106	0.00758357	0.000315982	0	0	48920	706	28	0	0	49654	1.54578	0.0223083	0.000884749	0	0	1.56898
GCA_003662645	QMYL01000001.1 Candidatus Bathyarchaeota archaeon isolate B17_G17 B17_Guay17_scaffold_00488, whole genome shotgun sequence	BAT superphylum		1227202	627139	51.1	3729	3.03862	25	2019-02-01	3677	51	1	0	0	2.99625	0.041558	0.000814862	0	0	110958	1526	29	0	0	112513	9.04154	0.124348	0.0023631	0	0	9.16825
GCA_002495485	DAFH01000027.1 TPA_asm: Candidatus Bathyarchaeota archaeon UBA185 UBA185_contig_100579, whole genome shotgun sequence	BAT superphylum		1805477	972555	53.87	1907	1.05623	25	2019-02-01	1893	14	0	0	0	1.04848	0.00775418	0	0	0	55138	419	0	0	0	55557	3.05393	0.0232072	0	0	0	3.07714
GCA_003661975	QMXE01000001.1 Candidatus Bathyarchaeota archaeon isolate B71_G16 B71_Guay16_scaffold_00136, whole genome shotgun sequence	BAT superphylum		1775367	810412	45.65	2217	1.24876	25	2019-02-01	2189	28	0	0	0	1.23298	0.0157714	0	0	0	65349	806	0	0	0	66155	3.68087	0.0453991	0	0	0	3.72627
GCA_003662445	QMYC01000001.1 Candidatus Bathyarchaeota archaeon isolate B27_G16 B27_Guay16_scaffold_01698, whole genome shotgun sequence	BAT superphylum		1622263	803145	49.51	3092	1.90598	25	2019-02-01	3052	37	3	0	0	1.88132	0.0228076	0.00184927	0	0	90907	1087	84	0	0	92078	5.60372	0.0670052	0.00517795	0	0	5.6759
GCA_003589585	QYYE01000001.1 Candidatus Bathyarchaeota archaeon strain BE326-BA-RLH BE326-BA-RLH_1, whole genome shotgun sequence	BAT superphylum		2076091	932152	44.9	1567	0.754784	25	2019-02-01	1552	14	1	0	0	0.747559	0.00674344	0.000481674	0	0	46528	418	29	0	0	46975	2.24113	0.020134	0.00139686	0	0	2.26267
GCA_003662485	QMYD01000001.1 Candidatus Bathyarchaeota archaeon isolate B26_G17 B26_Guay17_scaffold_00125, whole genome shotgun sequence	BAT superphylum		1057698	548957	51.9	4550	4.30179	25	2019-02-01	4480	67	3	0	0	4.23561	0.0633451	0.00283635	0	0	136197	2022	87	0	0	138306	12.8767	0.19117	0.00822541	0	0	13.0761
GCA_003662505	QMYE01000001.1 Candidatus Bathyarchaeota archaeon isolate B26_G15 B26_Guay15_scaffold_01011, whole genome shotgun sequence	BAT superphylum		796725	374503	47.01	446	0.559792	25	2019-02-01	445	1	0	0	0	0.558537	0.00125514	0	0	0	12917	33	0	0	0	12950	1.62126	0.00414196	0	0	0	1.6254
GCA_002011035	MTLY01000003.1 Candidatus Bathyarchaeota archaeon JdFR-11 JGI24020J35080_1000002, whole genome shotgun sequence	BAT superphylum		1725730	896364	51.94	5201	3.0138	25	2019-02-01	5103	90	7	1	0	2.95701	0.0521518	0.00405625	0.000579465	0	151579	2825	253	69	0	154726	8.78347	0.163699	0.0146605	0.00399831	0	8.96583
GCA_003141295	PLLN01000084.1 Candidatus Bathyarchaeota archaeon isolate fen_993 73.20120800_E3X.32_contig_10000, whole genome shotgun sequence	BAT superphylum		2369190	1050119	44.32	1543	0.651277	25	2019-02-01	1510	32	1	0	0	0.637349	0.0135067	0.000422085	0	0	45270	1004	28	0	0	46302	1.91078	0.0423774	0.00118184	0	0	1.95434
GCA_002782745	PFIN01000174.1 Candidatus Bathyarchaeota archaeon CG_4_8_14_3_um_filter_42_8 CG_4_8_14_3_um_filter_scaffold_100940_c, whole genome shotgun sequence	BAT superphylum		678723	277334	40.86	286	0.42138	25	2019-02-01	281	5	0	0	0	0.414013	0.00736678	0	0	0	8305	146	0	0	0	8451	1.22362	0.021511	0	0	0	1.24513
GCA_003662345	QMXW01000001.1 Candidatus Bathyarchaeota archaeon isolate B33_G1 B33_Guay1_scaffold_01899, whole genome shotgun sequence	BAT superphylum		1011763	499551	49.37	3412	3.37233	25	2019-02-01	3342	69	1	0	0	3.30315	0.0681978	0.000988374	0	0	101946	2096	33	0	0	104075	10.0761	0.207163	0.00326163	0	0	10.2865
GCA_003601695	PIYH01000084.1 Candidatus Bathyarchaeota archaeon isolate M10_bin190 bin1904_scaffold10436, whole genome shotgun sequence	BAT superphylum		1257418	537220	42.72	858	0.682351	25	2019-02-01	850	7	1	0	0	0.675988	0.00556696	0.00079528	0	0	25156	193	28	0	0	25377	2.00061	0.0153489	0.00222679	0	0	2.01818
GCA_003601715	PIYI01000131.1 Candidatus Bathyarchaeota archaeon isolate M10_bin190 bin1903_scaffold10057, whole genome shotgun sequence	BAT superphylum		1879918	809826	43.08	1230	0.654284	25	2019-02-01	1214	16	0	0	0	0.645773	0.00851101	0	0	0	36212	457	0	0	0	36669	1.92625	0.0243096	0	0	0	1.95056
GCA_002254475	NJDU01000116.1 Candidatus Bathyarchaeota archaeon ex4484_40 ex4484_40_scaffold_102422_length_5866__count_2418, whole genome shotgun sequence	BAT superphylum		1136163	586299	51.6	2464	2.1687	25	2019-02-01	2422	41	1	0	0	2.13174	0.0360864	0.000880155	0	0	71881	1195	28	0	0	73104	6.32665	0.105179	0.00246444	0	0	6.43429
GCA_002009985	MTLX01000048.1 Candidatus Bathyarchaeota archaeon JdFR-10 JGI24019J35510_1000009, whole genome shotgun sequence	BAT superphylum		1817752	941405	51.79	5335	2.93494	25	2019-02-01	5232	95	8	0	0	2.87828	0.0522624	0.00440104	0	0	155470	3022	299	0	0	158791	8.55287	0.166249	0.0164489	0	0	8.73557
GCA_003249775	QKIA01000146.1 Candidatus Bathyarchaeota archaeon isolate SZUA-568 scaffold_101689, whole genome shotgun sequence	BAT superphylum		1641847	675024	41.11	623	0.379451	25	2019-02-01	616	6	1	0	0	0.375187	0.00365442	0.00060907	0	0	18013	175	30	0	0	18218	1.09712	0.0106587	0.00182721	0	0	1.1096
GCA_003247875	QJXQ01000094.1 Candidatus Bathyarchaeota archaeon isolate SZUA-298 scaffold_100628, whole genome shotgun sequence	BAT superphylum		475536	199065	41.86	197	0.414269	25	2019-02-01	194	3	0	0	0	0.407961	0.00630867	0	0	0	5613	88	0	0	0	5701	1.18035	0.0185054	0	0	0	1.19886
GCA_004377325	SOHV01000062.1 Candidatus Bathyarchaeota archaeon isolate E26_bin22 NODE_10114_length_1706_cov_15.629921, whole genome shotgun sequence	BAT superphylum		1140988	502043	44	707	0.619638	25	2019-02-01	699	6	0	0	2	0.612627	0.0052586	0	0	0.00175287	20699	176	0	0	175	21050	1.81413	0.0154252	0	0	0.0153376	1.84489
GCA_003662275	QMXT01000001.1 Candidatus Bathyarchaeota archaeon isolate B37_G15 B37_Guay15_scaffold_00051, whole genome shotgun sequence	BAT superphylum		1039993	439029	42.21	620	0.596158	25	2019-02-01	612	8	0	0	0	0.588465	0.00769236	0	0	0	18238	230	0	0	0	18468	1.75367	0.0221155	0	0	0	1.77578
GCA_003661965	QMXD01000001.1 Candidatus Bathyarchaeota archaeon isolate B76_G16 B76_Guay16_scaffold_00043, whole genome shotgun sequence	BAT superphylum		1300992	508821	39.11	1746	1.34205	25	2019-02-01	1734	12	0	0	0	1.33283	0.00922373	0	0	0	52668	385	0	0	0	53053	4.0483	0.0295928	0	0	0	4.07789
GCA_001273415	LFWZ01000063.1 Miscellaneous Crenarchaeota group-15 archaeon DG-45 WOR1_52_54_10011, whole genome shotgun sequence	BAT superphylum		1423268	883641	62.09	8139	5.71853	25	2019-02-01	7950	181	8	0	0	5.58574	0.127172	0.00562087	0	0	237972	5765	266	0	0	244003	16.7201	0.405054	0.0186894	0	0	17.1439
GCA_003601595	PIXY01000042.1 Candidatus Bathyarchaeota archaeon isolate M8_bin26 bin26_scaffold10260, whole genome shotgun sequence	BAT superphylum		503563	269805	53.58	1344	2.66898	25	2019-02-01	1317	26	1	0	0	2.61536	0.0516321	0.00198585	0	0	39252	763	28	0	0	40043	7.79485	0.15152	0.00556038	0	0	7.95193
GCA_003662085	QMXJ01000001.1 Candidatus Bathyarchaeota archaeon isolate B57_G1 B57_Guay1_scaffold_02725, whole genome shotgun sequence	BAT superphylum		1485374	653490	43.99	1384	0.931752	25	2019-02-01	1361	23	0	0	0	0.916268	0.0154843	0	0	0	40646	658	0	0	0	41304	2.73642	0.0442986	0	0	0	2.78071
GCA_003601725	PIYJ01000079.1 Candidatus Bathyarchaeota archaeon isolate M10_bin190 bin1901_scaffold10196, whole genome shotgun sequence	BAT superphylum		1202259	538793	44.82	838	0.697021	25	2019-02-01	824	14	0	0	0	0.685376	0.0116447	0	0	0	24339	411	0	0	0	24750	2.02444	0.0341856	0	0	0	2.05862
GCA_003601875	PIYF01000056.1 Candidatus Bathyarchaeota archaeon isolate M10_bin214 bin214_scaffold10155, whole genome shotgun sequence	BAT superphylum		597499	222535	37.24	169	0.282846	25	2019-02-01	166	3	0	0	0	0.277825	0.00502093	0	0	0	4913	86	0	0	0	4999	0.822261	0.0143933	0	0	0	0.836654
GCA_001593935	LUCE01000024.1 Candidatus Bathyarchaeota archaeon B26-2 scaffold1013, whole genome shotgun sequence	BAT superphylum		1890193	981254	51.91	3103	1.64163	25	2019-02-01	3056	47	0	0	0	1.61677	0.0248652	0	0	0	89446	1344	0	0	0	90790	4.73211	0.0711039	0	0	0	4.80321
GCA_002507245	DAZI01000025.1 TPA_asm: Candidatus Bathyarchaeota archaeon UBA233 UBA233_contig_1019, whole genome shotgun sequence	BAT superphylum		1581017	644009	40.73	773	0.488926	25	2019-02-01	764	9	0	0	0	0.483233	0.00569254	0	0	0	22483	258	0	0	0	22741	1.42206	0.0163186	0	0	0	1.43838
GCA_003151735	PLYI01000022.1 Candidatus Bathyarchaeota archaeon isolate palsa_989 73.20120700_P3D.286_contig_104405, whole genome shotgun sequence	BAT superphylum		3506105	1483796	42.32	1818	0.518524	25	2019-02-01	1791	26	1	0	0	0.510823	0.00741564	0.000285217	0	0	53393	824	28	0	0	54245	1.52286	0.0235019	0.000798607	0	0	1.54716
GCA_003662455	QMYB01000001.1 Candidatus Bathyarchaeota archaeon isolate B27_G17 B27_Guay17_scaffold_00049, whole genome shotgun sequence	BAT superphylum		1656479	843568	50.93	3676	2.21916	25	2019-02-01	3633	41	2	0	0	2.19321	0.0247513	0.00120738	0	0	108351	1225	57	0	0	109633	6.54104	0.073952	0.00344103	0	0	6.61844
GCA_001273375	LFWX01000028.1 Miscellaneous Crenarchaeota group archaeon SMTZ1-55 WOR1_30_36_10151, whole genome shotgun sequence	BAT superphylum		1257002	690798	54.96	4240	3.37311	25	2019-02-01	4169	65	6	0	0	3.31662	0.0517103	0.00477326	0	0	125710	2175	340	0	0	128225	10.0008	0.173031	0.0270485	0	0	10.2009
GCA_003601655	PIYE01000068.1 Candidatus Bathyarchaeota archaeon isolate M10_bin241 bin241_scaffold10345, whole genome shotgun sequence	BAT superphylum		1132007	532780	47.07	1132	0.999994	25	2019-02-01	1125	7	0	0	0	0.99381	0.00618371	0	0	0	33119	198	0	0	0	33317	2.92569	0.0174911	0	0	0	2.94318
GCA_001776015	MEZI01000001.1 Candidatus Bathyarchaeota archaeon RBG_16_57_9 RBG_16_scaffold_10326, whole genome shotgun sequence	BAT superphylum		1523517	887641	58.26	4934	3.23856	25	2019-02-01	4809	122	3	0	0	3.15651	0.0800779	0.00196913	0	0	142264	3560	84	0	0	145908	9.33787	0.23367	0.00551356	0	0	9.57705
GCA_001593875	LUCA01000064.1 Candidatus Bathyarchaeota archaeon B23 scaffold10052, whole genome shotgun sequence	BAT superphylum		717825	443443	61.78	6043	8.41849	25	2019-02-01	5858	166	19	0	0	8.16076	0.231254	0.0264688	0	0	181277	5670	583	0	0	187530	25.2536	0.789886	0.0812176	0	0	26.1248
GCA_003662125	QMXL01000001.1 Candidatus Bathyarchaeota archaeon isolate B56_G16 B56_Guay16_scaffold_01423, whole genome shotgun sequence	BAT superphylum		1475537	676723	45.86	1097	0.743458	25	2019-02-01	1086	11	0	0	0	0.736003	0.00745491	0	0	0	32207	317	0	0	0	32524	2.18273	0.0214837	0	0	0	2.20421
GCA_003246955	QKBX01000070.1 Candidatus Bathyarchaeota archaeon isolate SZUA-409 scaffold_100828, whole genome shotgun sequence	BAT superphylum		272161	120745	44.37	102	0.374778	25	2019-02-01	102	0	0	0	0	0.374778	0	0	0	0	3050	0	0	0	0	3050	1.12066	0	0	0	0	1.12066
GCA_001593925	LUCD01000114.1 Candidatus Bathyarchaeota archaeon B26-1 scaffold10046, whole genome shotgun sequence	BAT superphylum		1348101	709916	52.66	3416	2.53393	25	2019-02-01	3352	62	2	0	0	2.48646	0.0459906	0.00148357	0	0	99101	1820	57	0	0	100978	7.35116	0.135005	0.00422817	0	0	7.49039
GCA_002490245	PCNA01000014.1 Candidatus Bathyarchaeota archaeon B24-2 bin242_scaffold1051, whole genome shotgun sequence	BAT superphylum		1347170	637882	47.35	1500	1.11345	25	2019-02-01	1485	14	0	1	0	1.10231	0.0103922	0	0.000742297	0	43914	404	0	65	0	44383	3.25972	0.0299888	0	0.00482493	0	3.29454
GCA_003662595	QMYJ01000001.1 Candidatus Bathyarchaeota archaeon isolate B2_G12 B2_Guay12_scaffold_00014, whole genome shotgun sequence	BAT superphylum		2266412	999653	44.11	2084	0.919515	25	2019-02-01	2054	28	2	0	0	0.906278	0.0123543	0.000882452	0	0	61251	897	57	0	0	62205	2.70255	0.039578	0.00251499	0	0	2.74465
GCA_002871235	PNIC01000028.1 Candidatus Bathyarchaeota archaeon isolate ZAV-17 NODE_1107_length_12906_cov_2.987, whole genome shotgun sequence	BAT superphylum		295809	129800	43.88	143	0.48342	25	2019-02-01	140	3	0	0	0	0.473278	0.0101417	0	0	0	4220	89	0	0	0	4309	1.4266	0.030087	0	0	0	1.45668
GCA_003601775	PIYN01000045.1 Candidatus Bathyarchaeota archaeon isolate M10_bin139 bin139_scaffold10035, whole genome shotgun sequence	BAT superphylum		1527575	892393	58.42	12003	7.85755	25	2019-02-01	11627	352	23	1	0	7.61141	0.230431	0.0150565	0.000654632	0	362225	11958	749	31	0	374963	23.7124	0.782809	0.049032	0.00202936	0	24.5463
GCA_002255045	NJEE01000051.1 Candidatus Bathyarchaeota archaeon ex4484_205 ex4484_205_scaffold_10037_length_7221__count_864, whole genome shotgun sequence	BAT superphylum		1282106	539907	42.11	1671	1.30332	25	2019-02-01	1654	17	0	0	0	1.29006	0.0132594	0	0	0	50129	512	0	0	0	50641	3.9099	0.0399343	0	0	0	3.94983
GCA_003662005	QMXF01000001.1 Candidatus Bathyarchaeota archaeon isolate B64_G1 B64_Guay1_scaffold_00806, whole genome shotgun sequence	BAT superphylum		1398678	700889	50.11	2873	2.05408	25	2019-02-01	2823	48	2	0	0	2.01833	0.0343181	0.00142992	0	0	84221	1416	56	0	0	85693	6.02147	0.101238	0.00400378	0	0	6.12671
GCA_003662715	QMYO01000001.1 Candidatus Bathyarchaeota archaeon isolate B1_G15 B1_Guay15_scaffold_00228, whole genome shotgun sequence	BAT superphylum		2560388	1064229	41.57	1393	0.544058	25	2019-02-01	1382	11	0	0	0	0.539762	0.00429622	0	0	0	41394	331	0	0	0	41725	1.61671	0.0129277	0	0	0	1.62964
GCA_003096255	PIXS01000001.1 Candidatus Bathyarchaeota archaeon isolate Bin-L-2 yttl____100045, whole genome shotgun sequence	BAT superphylum		2333481	1015130	43.5	1218	0.521967	25	2019-02-01	1205	13	0	0	0	0.516396	0.00557108	0	0	0	35723	404	0	0	0	36127	1.53089	0.0173132	0	0	0	1.5482
GCA_003152955	PMBQ01000173.1 Candidatus Bathyarchaeota archaeon isolate fen_987 73.20120700_E3M.383_contig_1004033, whole genome shotgun sequence	BAT superphylum		2711891	1353713	49.92	2528	0.932191	25	2019-02-01	2502	25	1	0	0	0.922603	0.00921866	0.000368746	0	0	74258	799	32	0	0	75089	2.73824	0.0294628	0.00117999	0	0	2.76888
GCA_003662425	QMYA01000001.1 Candidatus Bathyarchaeota archaeon isolate B27_G2 B27_Guay2_scaffold_00149, whole genome shotgun sequence	BAT superphylum		773739	337034	43.56	372	0.480782	25	2019-02-01	366	6	0	0	0	0.473028	0.00775455	0	0	0	10594	172	0	0	0	10766	1.3692	0.0222297	0	0	0	1.39143
GCA_002254975	NJEB01000022.1 Candidatus Bathyarchaeota archaeon ex4484_218 ex4484_218_scaffold_10310_length_10014__count_1370, whole genome shotgun sequence	BAT superphylum		628054	207867	33.1	258	0.410793	25	2019-02-01	257	1	0	0	0	0.4092	0.00159222	0	0	0	7806	29	0	0	0	7835	1.24289	0.00461744	0	0	0	1.2475
GCA_003601605	PIXZ01000009.1 Candidatus Bathyarchaeota archaeon isolate M8_bin1642 bin1642_scaffold1034, whole genome shotgun sequence	BAT superphylum		1094533	446699	40.81	445	0.406566	25	2019-02-01	434	11	0	0	0	0.396516	0.0100499	0	0	0	12975	369	0	0	0	13344	1.18544	0.033713	0	0	0	1.21915
GCA_003662365	QMXX01000001.1 Candidatus Bathyarchaeota archaeon isolate B32_G9 B32_Guay9_scaffold_03042, whole genome shotgun sequence	BAT superphylum		946513	387772	40.97	445	0.470147	25	2019-02-01	434	11	0	0	0	0.458525	0.0116216	0	0	0	12975	374	0	0	0	13349	1.37082	0.0395135	0	0	0	1.41033
GCA_002011005	MTLW01000004.1 Candidatus Bathyarchaeota archaeon JdFR-09 JGI24019J35510_1000322, whole genome shotgun sequence	BAT superphylum		498537	194373	38.99	213	0.42725	25	2019-02-01	211	2	0	0	0	0.423238	0.00401174	0	0	0	6314	68	0	0	0	6382	1.26651	0.0136399	0	0	0	1.28015
GCA_003662215	QMXP01000001.1 Candidatus Bathyarchaeota archaeon isolate B46_G17 B46_Guay17_scaffold_00783, whole genome shotgun sequence	BAT superphylum		910545	563834	61.92	5766	6.33247	25	2019-02-01	5661	99	6	0	0	6.21716	0.108726	0.00658946	0	0	169997	3091	173	0	0	173261	18.6698	0.339467	0.0189996	0	0	19.0283
GCA_002871255	PNIF01000004.1 Candidatus Bathyarchaeota archaeon isolate ZAV-13 NODE_1002_length_13800_cov_24.0493, whole genome shotgun sequence	BAT superphylum		597755	254100	42.51	188	0.31451	25	2019-02-01	187	1	0	0	0	0.312837	0.00167293	0	0	0	5533	27	0	0	0	5560	0.92563	0.0045169	0	0	0	0.930147
GCA_003601665	PIYG01000059.1 Candidatus Bathyarchaeota archaeon isolate M10_bin208 bin208_scaffold10177, whole genome shotgun sequence	BAT superphylum		907528	372606	41.06	409	0.450675	25	2019-02-01	401	8	0	0	0	0.44186	0.00881516	0	0	0	11910	316	0	0	0	12226	1.31236	0.0348199	0	0	0	1.34718
GCA_001273335	LFWV01000045.1 Miscellaneous Crenarchaeota group-1 archaeon SG8-32-3 WOR_8-12_12557, whole genome shotgun sequence	BAT superphylum		668322	294126	44.01	268	0.401004	25	2019-02-01	264	4	0	0	0	0.395019	0.00598514	0	0	0	7702	137	0	0	0	7839	1.15244	0.0204991	0	0	0	1.17294
GCA_001577155	LSCO01000001.1 Candidatus Bathyarchaeota archaeon TCS64 contig1, whole genome shotgun sequence	BAT superphylum		1556618	695811	44.7	2816	1.80905	25	2019-02-01	2767	46	3	0	0	1.77757	0.0295512	0.00192726	0	0	83880	1391	89	0	0	85360	5.38861	0.0893604	0.00571752	0	0	5.48368
GCA_003662625	QMYK01000001.1 Candidatus Bathyarchaeota archaeon isolate B19_G2 B19_Guay2_scaffold_00405, whole genome shotgun sequence	BAT superphylum		923264	467438	50.63	2621	2.83884	25	2019-02-01	2590	29	2	0	0	2.80526	0.0314103	0.00216623	0	0	76782	853	58	0	0	77693	8.31636	0.0923896	0.00628206	0	0	8.41504
GCA_003662245	QMXR01000001.1 Candidatus Bathyarchaeota archaeon isolate B42_G17 B42_Guay17_scaffold_01452, whole genome shotgun sequence	BAT superphylum		1078400	665082	61.67	4227	3.9197	25	2019-02-01	4153	70	4	0	0	3.85108	0.064911	0.0037092	0	0	122366	2122	149	0	0	124637	11.347	0.196773	0.0138168	0	0	11.5576
GCA_002779555	PEWI01000144.1 Candidatus Bathyarchaeota archaeon CG07_land_8_20_14_0_80_47_9 CG07_land_8_20_14_0.80_scaffold_100482_c, whole genome shotgun sequence	BAT superphylum		1429808	673882	47.13	753	0.526644	25	2019-02-01	743	10	0	0	0	0.51965	0.00699395	0	0	0	21791	312	0	0	0	22103	1.52405	0.0218211	0	0	0	1.54587
GCA_002254965	NJDZ01000031.1 Candidatus Bathyarchaeota archaeon ex4484_231 ex4484_231_scaffold_10380_length_7110__count_952, whole genome shotgun sequence	BAT superphylum		880221	411216	46.72	465	0.528276	25	2019-02-01	459	6	0	0	0	0.52146	0.00681647	0	0	0	13225	168	0	0	0	13393	1.50246	0.0190861	0	0	0	1.52155
GCA_003662385	QMXY01000001.1 Candidatus Bathyarchaeota archaeon isolate B31_G2 B31_Guay2_scaffold_00166, whole genome shotgun sequence	BAT superphylum		2038793	848604	41.62	928	0.455171	25	2019-02-01	918	9	1	0	0	0.450266	0.00441438	0.000490486	0	0	27165	257	30	0	0	27452	1.33241	0.0126055	0.00147146	0	0	1.34648
GCA_004376645	SOJC01000052.1 Candidatus Bathyarchaeota archaeon isolate E29_bin60 NODE_10027_length_4746_cov_60.022810, whole genome shotgun sequence	BAT superphylum		1246070	555580	44.59	887	0.711838	25	2019-02-01	875	12	0	0	0	0.702208	0.00963028	0	0	0	26314	352	0	0	0	26666	2.11176	0.0282488	0	0	0	2.14001
GCA_001593865	LUCB01000022.1 Candidatus Bathyarchaeota archaeon B24 scaffold1006, whole genome shotgun sequence	BAT superphylum		1731399	884032	51.06	3900	2.25251	25	2019-02-01	3853	45	2	0	0	2.22537	0.0259905	0.00115514	0	0	115175	1373	57	0	0	116605	6.65214	0.0793	0.00329214	0	0	6.73473
GCA_003235725	QJVK01000029.1 Candidatus Bathyarchaeota archaeon isolate SZUA-240 scaffold_101522, whole genome shotgun sequence	BAT superphylum		460855	203104	44.07	136	0.295104	25	2019-02-01	136	0	0	0	0	0.295104	0	0	0	0	3899	0	0	0	0	3899	0.846036	0	0	0	0	0.846036
GCA_003662205	QMXQ01000001.1 Candidatus Bathyarchaeota archaeon isolate B46_G15 B46_Guay15_scaffold_00143, whole genome shotgun sequence	BAT superphylum		1502241	944825	62.89	7973	5.3074	25	2019-02-01	7780	185	8	0	0	5.17893	0.123149	0.00532538	0	0	231610	5527	233	0	0	237370	15.4176	0.367917	0.0155102	0	0	15.8011
GCA_002010925	MTLR01000087.1 Candidatus Bathyarchaeota archaeon JdFR-04 JGI24019J35510_1001001, whole genome shotgun sequence	BAT superphylum		1067948	447532	41.91	766	0.717263	25	2019-02-01	755	11	0	0	0	0.706963	0.0103001	0	0	0	22523	385	0	0	0	22908	2.109	0.0360504	0	0	0	2.14505
GCA_002255025	NJEJ01000047.1 Candidatus Bathyarchaeota archaeon ex4484_135 ex4484_135_scaffold_10206_length_7167__count_1109, whole genome shotgun sequence	BAT superphylum		976871	574140	58.77	2171	2.2224	25	2019-02-01	2133	34	4	0	0	2.1835	0.034805	0.00409471	0	0	61843	1005	115	0	0	62963	6.33072	0.102879	0.0117723	0	0	6.44538
GCA_004376975	SOJA01000122.1 Candidatus Bathyarchaeota archaeon isolate E29_bin53 NODE_10112_length_4729_cov_14.092426, whole genome shotgun sequence	BAT superphylum		1647711	689846	41.87	632	0.383562	25	2019-02-01	618	12	0	0	2	0.375066	0.00728283	0	0	0.00121381	18570	351	0	0	177	19098	1.12702	0.0213023	0	0	0.0107422	1.15906
GCA_001273345	LFWU01000008.1 Miscellaneous Crenarchaeota group-1 archaeon SG8-32-1 WOR_8-12_10518, whole genome shotgun sequence	BAT superphylum		1078462	395409	36.66	311	0.288374	25	2019-02-01	307	4	0	0	0	0.284665	0.00370899	0	0	0	9211	152	0	0	0	9363	0.854087	0.0140941	0	0	0	0.868181
GCA_003096235	PIXT01000001.1 Candidatus Bathyarchaeota archaeon isolate Bin-L-1 ytth____100581, whole genome shotgun sequence	BAT superphylum		2245644	935413	41.65	863	0.3843	25	2019-02-01	853	10	0	0	0	0.379846	0.00445307	0	0	0	25109	284	0	0	0	25393	1.11812	0.0126467	0	0	0	1.13077
GCA_003661945	QMXC01000001.1 Candidatus Bathyarchaeota archaeon isolate B95_G9 B95_Guay9_scaffold_00793, whole genome shotgun sequence	BAT superphylum		1264435	590069	46.67	850	0.672237	25	2019-02-01	840	9	1	0	0	0.664328	0.0071178	0.000790867	0	0	24585	280	28	0	0	24893	1.94435	0.0221443	0.00221443	0	0	1.96871
GCA_003662745	QMYQ01000001.1 Candidatus Bathyarchaeota archaeon isolate B1_G12 B1_Guay12_scaffold_00027, whole genome shotgun sequence	BAT superphylum		2106622	765584	36.34	671	0.318519	25	2019-02-01	662	9	0	0	0	0.314247	0.00427224	0	0	0	19829	253	0	0	0	20082	0.94127	0.0120097	0	0	0	0.95328
GCA_003662025	QMXG01000001.1 Candidatus Bathyarchaeota archaeon isolate B6_G12 B6_Guay12_scaffold_00180, whole genome shotgun sequence	BAT superphylum		946747	507567	53.61	2210	2.33431	25	2019-02-01	2169	40	1	0	0	2.291	0.0422499	0.00105625	0	0	64291	1183	31	0	0	65505	6.79073	0.124954	0.00327437	0	0	6.91896
GCA_001775965	MEZG01000001.1 Candidatus Bathyarchaeota archaeon RBG_13_60_20 RBG_13_scaffold_10159, whole genome shotgun sequence	BAT superphylum		1215694	739389	60.82	4715	3.87844	25	2019-02-01	4597	115	3	0	0	3.78138	0.0945962	0.00246773	0	0	135577	3443	88	0	0	139108	11.1522	0.283213	0.00723866	0	0	11.4427
GCA_003152735	PMAZ01000229.1 Candidatus Bathyarchaeota archaeon isolate fen_988 73.20120700_E3M.97_contig_1011647, whole genome shotgun sequence	BAT superphylum		2065301	897558	43.46	1310	0.63429	25	2019-02-01	1291	19	0	0	0	0.62509	0.00919963	0	0	0	38109	643	0	0	0	38752	1.8452	0.0311335	0	0	0	1.87634
GCA_003235175	QJWY01000050.1 Candidatus Bathyarchaeota archaeon isolate SZUA-280 scaffold_1169216, whole genome shotgun sequence	BAT superphylum		399679	174663	43.7	129	0.322759	25	2019-02-01	129	0	0	0	0	0.322759	0	0	0	0	3801	0	0	0	0	3801	0.951013	0	0	0	0	0.951013
GCA_000200715	DP000238.1 Cenarchaeum symbiosum A, complete genome	BAT superphylum		2045086	1173335	57.37	6019	2.94315	25	2019-02-01	5872	135	12	0	0	2.87127	0.0660119	0.00586772	0	0	170910	3955	342	0	0	175207	8.35711	0.19339	0.016723	0	0	8.56722
GCA_000494185	AWOC01000001.1 Thaumarchaeota archaeon JGI OTU-3 pSL4COM3_contig_0_0.1, whole genome shotgun sequence	BAT superphylum		688171	377744	54.89	2500	3.63282	25	2019-02-01	2450	49	1	0	0	3.56016	0.0712032	0.00145313	0	0	74710	1575	29	0	0	76314	10.8563	0.228868	0.00421407	0	0	11.0894
GCA_002690535	NZEZ01000037.1 Nitrosopumilus sp. isolate MED740 101252, whole genome shotgun sequence	BAT superphylum		945636	292596	30.94	67	0.0708518	25	2019-02-01	67	0	0	0	0	0.0708518	0	0	0	0	1963	0	0	0	0	1963	0.207585	0	0	0	0	0.207585
GCA_001918455	MNFY01000198.1 Thaumarchaeota archaeon 13_1_40CM_3_50_5 13_1_40cm_3_scaffold_10190, whole genome shotgun sequence	BAT superphylum		1446230	716146	49.52	837	0.578746	25	2019-02-01	832	5	0	0	0	0.575289	0.00345726	0	0	0	24349	139	0	0	0	24488	1.68362	0.0096112	0	0	0	1.69323
GCA_003660745	QMUU01000001.1 Thaumarchaeota archaeon isolate B38_G17 B38_Guay17_scaffold_00256, whole genome shotgun sequence	BAT superphylum		1684774	785669	46.63	2481	1.4726	25	2019-02-01	2448	32	1	0	0	1.45301	0.0189936	0.000593551	0	0	73013	1017	29	0	0	74059	4.3337	0.0603642	0.0017213	0	0	4.39578
GCA_002788515	PFRJ01000125.1 Nitrosopumilales archaeon CG_4_9_14_0_2_um_filter_34_16 CG_4_9_14_0.2_um_filter_scaffold_1016_c, whole genome shotgun sequence	BAT superphylum		1374487	463351	33.71	168	0.122227	25	2019-02-01	168	0	0	0	0	0.122227	0	0	0	0	5052	0	0	0	0	5052	0.367555	0	0	0	0	0.367555
GCA_000494165	AWOD01000001.1 Thaumarchaeota archaeon JGI OTU-2 pSL4COM2_contig_0_0.1, whole genome shotgun sequence	BAT superphylum		654645	404027	61.72	2961	4.52306	25	2019-02-01	2930	30	1	0	0	4.47571	0.0458264	0.00152755	0	0	87274	949	28	0	0	88251	13.3315	0.144964	0.00427713	0	0	13.4807
GCA_000380685	AQYL01000001.1 Aigarchaeota archaeon SCGC AAA471-A16 pSL4_4DRAFT_contig_48.49_C, whole genome shotgun sequence	BAT superphylum		624620	377305	60.41	2622	4.19775	25	2019-02-01	2590	31	1	0	0	4.14652	0.0496302	0.00160097	0	0	77694	1064	28	0	0	78786	12.4386	0.170344	0.00448273	0	0	12.6134
GCA_002499525	DAMC01000084.1 TPA_asm: Nitrosopumilales archaeon UBA218 UBA218_contig_1018, whole genome shotgun sequence	BAT superphylum		1011469	372818	36.86	213	0.210585	25	2019-02-01	211	2	0	0	0	0.208607	0.00197732	0	0	0	6401	64	0	0	0	6465	0.632842	0.00632743	0	0	0	0.639169
GCA_001920395	MNJS01000035.1 Thaumarchaeota archaeon 13_1_20CM_2_39_20 13_1_20cm_2_scaffold_1006, whole genome shotgun sequence	BAT superphylum		1055503	412459	39.08	249	0.235906	25	2019-02-01	248	1	0	0	0	0.234959	0.000947416	0	0	0	7412	31	0	0	0	7443	0.702224	0.00293699	0	0	0	0.705161
GCA_001627055	LUPA01000001.1 Nitrosopelagicus sp. REDSEA-S27_B13N2 scaffold1, whole genome shotgun sequence	BAT superphylum		1507816	561467	37.24	297	0.196974	25	2019-02-01	294	3	0	0	0	0.194984	0.00198963	0	0	0	8642	82	0	0	0	8724	0.573147	0.00543833	0	0	0	0.578585
GCA_003269155	QLTN01000001.1 Thaumarchaeota archaeon SCGC AC-337_F14 Ga0131986_101, whole genome shotgun sequence	BAT superphylum		482727	170028	35.22	63	0.130509	25	2019-02-01	63	0	0	0	0	0.130509	0	0	0	0	1927	0	0	0	0	1927	0.39919	0	0	0	0	0.39919
GCA_002737445	NSIR01000001.1 Nitrosarchaeum sp. isolate Baikal-G1 Nitrosoarchaeum-Baikal-G1-C1, whole genome shotgun sequence	BAT superphylum		1193764	370326	31.02	153	0.128166	25	2019-02-01	152	1	0	0	0	0.127328	0.000837687	0	0	0	4503	27	0	0	0	4530	0.37721	0.00226175	0	0	0	0.379472
GCA_000723185	CBTY010000001.1 Thaumarchaeota archaeon N4 WGS project CBTY000000000 data, contig APF_1883_Contig_1, whole genome shotgun sequence	BAT superphylum		1636125	691198	42.25	471	0.287875	25	2019-02-01	469	2	0	0	0	0.286653	0.0012224	0	0	0	13847	59	0	0	0	13906	0.846329	0.00360608	0	0	0	0.849935
GCA_003724285	RHFB01000048.1 Nitrosopumilus sp. H13 scaffold_1, whole genome shotgun sequence	BAT superphylum		1176375	623237	52.98	2071	1.76049	25	2019-02-01	2032	37	2	0	0	1.72734	0.0314526	0.00170014	0	0	60018	1075	56	0	0	61149	5.10194	0.0913824	0.00476039	0	0	5.19809
GCA_900177045	LT841358.1 Nitrosotalea sp. CS isolate NCS1 genome assembly, chromosome: 1	BAT superphylum		1972585	739012	37.46	430	0.217988	25	2019-02-01	425	5	0	0	0	0.215453	0.00253475	0	0	0	12502	146	0	0	0	12648	0.633788	0.00740146	0	0	0	0.641189
GCA_000746695	JOTB01000001.1 Marine Group I thaumarchaeote SCGC AAA799-D07 AAA799D07_0, whole genome shotgun sequence	BAT superphylum		435918	147907	33.93	62	0.142229	25	2019-02-01	62	0	0	0	0	0.142229	0	0	0	0	1838	0	0	0	0	1838	0.421639	0	0	0	0	0.421639
GCA_001510275	LFEY01000001.1 Thaumarchaeota archaeon casp-thauma3 cas-m1004, whole genome shotgun sequence	BAT superphylum		1221161	400230	32.77	138	0.113007	25	2019-02-01	137	1	0	0	0	0.112188	0.000818893	0	0	0	4153	34	0	0	0	4187	0.340086	0.00278424	0	0	0	0.34287
GCA_001919295	MNHP01000034.1 Thaumarchaeota archaeon 13_1_40CM_2_39_4 13_1_40cm_2_scaffold_10635, whole genome shotgun sequence	BAT superphylum		825498	315943	38.27	186	0.225319	25	2019-02-01	186	0	0	0	0	0.225319	0	0	0	0	5647	0	0	0	0	5647	0.684072	0	0	0	0	0.684072
GCA_000698785	CP007536.1 Nitrososphaera viennensis EN76, complete genome	BAT superphylum		2527938	1332614	52.72	1980	0.783247	25	2019-02-01	1961	18	1	0	0	0.775731	0.00712043	0.000395579	0	0	57165	573	28	0	0	57766	2.26133	0.0226667	0.00110762	0	0	2.2851
GCA_000484975	AXWL01000001.1 Thaumarchaeota archaeon SCGC AAA282-K18 H940DRAFT_scaffold00001.1_C, whole genome shotgun sequence	BAT superphylum		1043508	348261	33.37	162	0.155246	25	2019-02-01	160	2	0	0	0	0.153329	0.00191661	0	0	0	4792	55	0	0	0	4847	0.45922	0.00527068	0	0	0	0.464491
GCA_003660695	QMUS01000001.1 Thaumarchaeota archaeon isolate B54_G2 B54_Guay2_scaffold_00893, whole genome shotgun sequence	BAT superphylum		1164650	608595	52.26	3485	2.99232	25	2019-02-01	3428	55	2	0	0	2.94337	0.0472245	0.00171725	0	0	102603	1696	57	0	0	104356	8.80977	0.145623	0.00489417	0	0	8.96029
GCA_004195415	PSPK01000198.1 Thaumarchaeota archaeon isolate Guaymas_69 Bin69_scaffold_10038, whole genome shotgun sequence	BAT superphylum		2992911	842540	28.15	352	0.117611	25	2019-02-01	349	3	0	0	0	0.116609	0.00100237	0	0	0	10330	87	0	0	0	10417	0.345149	0.00290687	0	0	0	0.348056
GCA_000402935	AQTD01000001.1 Aigarchaeota archaeon SCGC AAA471-B22 A471B22DRAFT_contig_16_0.17_C, whole genome shotgun sequence	BAT superphylum		267561	164916	61.64	1130	4.22334	25	2019-02-01	1120	9	1	0	0	4.18596	0.0336372	0.00373747	0	0	33811	253	83	0	0	34147	12.6367	0.0945579	0.031021	0	0	12.7623
GCA_900065925	LN890280.1 Candidatus Nitrosotalea devanaterra genome assembly, chromosome: 1	BAT superphylum		1805304	669179	37.07	298	0.165069	25	2019-02-01	298	0	0	0	0	0.165069	0	0	0	0	8869	0	0	0	0	8869	0.491275	0	0	0	0	0.491275
GCA_000018465	CP000866.1 Nitrosopumilus maritimus SCM1, complete genome	BAT superphylum		1645259	562144	34.17	164	0.0996804	25	2019-02-01	162	2	0	0	0	0.0984647	0.00121561	0	0	0	4749	54	0	0	0	4803	0.288648	0.00328216	0	0	0	0.29193
GCA_000405685	ASPF01000001.1 Aigarchaeota archaeon JGI 0000106-J15 J0000106J15DRAFT_contig_0_0.1_C, whole genome shotgun sequence	BAT superphylum		1085321	411024	37.87	446	0.410938	25	2019-02-01	441	5	0	0	0	0.406331	0.00460693	0	0	0	13279	144	0	0	0	13423	1.22351	0.013268	0	0	0	1.23678
GCA_002713325	PAWD01000001.1 Thaumarchaeota archaeon isolate SAT137 143387, whole genome shotgun sequence	BAT superphylum		1459682	527157	36.11	372	0.25485	25	2019-02-01	371	1	0	0	0	0.254165	0.000685081	0	0	0	10792	30	0	0	0	10822	0.739339	0.00205524	0	0	0	0.741394
GCA_003702585	REGG01000031.1 Nitrosopumilus sp. isolate GoM_MAG3 NODE_10291_length_4726_cov_17.882583, whole genome shotgun sequence	BAT superphylum		534624	185393	34.68	53	0.0991351	25	2019-02-01	53	0	0	0	0	0.0991351	0	0	0	0	1585	0	0	0	0	1585	0.29647	0	0	0	0	0.29647
GCA_002505305	DAUU01000013.1 TPA_asm: Thaumarchaeota archaeon UBA539 UBA539_contig_110004, whole genome shotgun sequence	BAT superphylum		766188	237023	30.94	43	0.056122	25	2019-02-01	43	0	0	0	0	0.056122	0	0	0	0	1236	0	0	0	0	1236	0.161318	0	0	0	0	0.161318
GCA_003702525	REGJ01000023.1 Nitrosopumilus sp. isolate GoM_MAG5 NODE_1057_length_19312_cov_25.185040, whole genome shotgun sequence	BAT superphylum		1279624	441796	34.53	147	0.114877	25	2019-02-01	146	1	0	0	0	0.114096	0.00078148	0	0	0	4352	27	0	0	0	4379	0.3401	0.00210999	0	0	0	0.34221
GCA_000875775	CP010868.1 Candidatus Nitrosopumilus piranensis strain D3C, complete genome	BAT superphylum		1713078	579370	33.82	279	0.162865	25	2019-02-01	276	3	0	0	0	0.161114	0.00175123	0	0	0	8301	82	0	0	0	8383	0.484566	0.00478671	0	0	0	0.489353
GCA_003820555	RPPA01000008.1 Nitrosopumilales archaeon isolate maxbin2.0118 maxbin2.0118_Contig_10088, whole genome shotgun sequence	BAT superphylum		2678837	931766	34.78	568	0.212032	25	2019-02-01	563	4	0	1	0	0.210166	0.00149319	0	0.000373296	0	16577	119	0	73	0	16769	0.618813	0.00444223	0	0.00272506	0	0.625981
GCA_000299395	CP003843.1 Candidatus Nitrosopumilus sp. AR2, complete genome	BAT superphylum		1690905	567953	33.59	234	0.138387	25	2019-02-01	231	3	0	0	0	0.136613	0.0017742	0	0	0	6933	81	0	0	0	7014	0.410017	0.00479033	0	0	0	0.414807
GCA_000398545	ASLX01000001.1 Aigarchaeota archaeon SCGC AAA471-J08 A471J8DRAFT_contig_0_0.1_C, whole genome shotgun sequence	BAT superphylum		252228	154486	61.25	1103	4.37303	25	2019-02-01	1091	12	0	0	0	4.32545	0.047576	0	0	0	32468	350	0	0	0	32818	12.8725	0.138763	0	0	0	13.0112
GCA_002498345	DAHA01000219.1 TPA_asm: Nitrososphaeraceae archaeon UBA466 UBA466_contig_10036, whole genome shotgun sequence	BAT superphylum		3144961	1200709	38.18	892	0.283628	25	2019-02-01	882	9	1	0	0	0.280449	0.00286172	0.000317969	0	0	25921	309	28	0	0	26258	0.824207	0.00982524	0.000890313	0	0	0.834923
GCA_004297665	SCUP01000064.1 Nitrosarchaeum sp. isolate GW199_bin.3 GW199_bin.3-1024, whole genome shotgun sequence	BAT superphylum		1550815	511575	32.99	164	0.105751	25	2019-02-01	162	1	1	0	0	0.104461	0.000644822	0.000644822	0	0	4781	28	29	0	0	4838	0.30829	0.0018055	0.00186998	0	0	0.311965
GCA_000746685	JOSZ01000001.1 Marine Group I thaumarchaeote SCGC AAA799-P11 AAA799P11_0, whole genome shotgun sequence	BAT superphylum		1081049	364020	33.67	162	0.149854	25	2019-02-01	161	1	0	0	0	0.148929	0.000925027	0	0	0	4724	27	0	0	0	4751	0.436983	0.00249757	0	0	0	0.439481
GCA_002784675	PFLV01000144.1 Nitrosopumilales archaeon CG_4_10_14_0_8_um_filter_34_8 CG_4_10_14_0.8_um_filter_scaffold_100467_c, whole genome shotgun sequence	BAT superphylum		1645552	544920	33.11	193	0.117286	25	2019-02-01	192	1	0	0	0	0.116678	0.000607699	0	0	0	5786	26	0	0	0	5812	0.351615	0.00158002	0	0	0	0.353195
GCA_002498045	DAFV01000121.1 TPA_asm: Nitrosopumilales archaeon UBA459 UBA459_contig_1022, whole genome shotgun sequence	BAT superphylum		920680	323964	35.19	164	0.178129	25	2019-02-01	162	2	0	0	0	0.175957	0.00217231	0	0	0	4859	64	0	0	0	4923	0.527762	0.00695138	0	0	0	0.534713
GCA_003056285	NDWU01000001.1 Aigarchaeota archaeon NZ13_MG1 contig_220_0, whole genome shotgun sequence	BAT superphylum		1536389	788017	51.29	2774	1.80553	25	2019-02-01	2746	28	0	0	0	1.78731	0.0182246	0	0	0	80828	835	0	0	0	81663	5.26091	0.0543482	0	0	0	5.31526
GCA_003228335	QIDB01000001.1 Nitrosopumilus sp. isolate SZUA-238 Ga0212232_1000592, whole genome shotgun sequence	BAT superphylum		720312	232303	32.25	87	0.120781	25	2019-02-01	86	1	0	0	0	0.119393	0.00138829	0	0	0	2519	28	0	0	0	2547	0.34971	0.0038872	0	0	0	0.353597
GCA_000398505	ASLV01000001.1 Aigarchaeota archaeon SCGC AAA471-G05 A471G5DRAFT_contig_0_0.1_C, whole genome shotgun sequence	BAT superphylum		640245	396549	61.94	2950	4.60761	25	2019-02-01	2916	32	2	0	0	4.55451	0.0499809	0.0031238	0	0	86862	980	111	0	0	87953	13.567	0.153066	0.0173371	0	0	13.7374
GCA_002690335	NZEB01000079.1 Thaumarchaeota archaeon isolate ARS1020 36561, whole genome shotgun sequence	BAT superphylum		995367	458897	46.1	589	0.591742	25	2019-02-01	586	3	0	0	0	0.588728	0.00301396	0	0	0	17116	84	0	0	0	17200	1.71957	0.0084391	0	0	0	1.72801
GCA_900143675	FRFC01000010.1 Nitrosotalea sp. Nd2 isolate NSIN genome assembly, contig: NSIN_Contig_9, whole genome shotgun sequence	BAT superphylum		1598048	597142	37.37	275	0.172085	25	2019-02-01	275	0	0	0	0	0.172085	0	0	0	0	8056	0	0	0	0	8056	0.504115	0	0	0	0	0.504115
GCA_000398485	ASLU01000001.1 Aigarchaeota archaeon SCGC AAA471-E16 A471E16DRAFT_contig_0_0.1_C, whole genome shotgun sequence	BAT superphylum		525966	321381	61.1	2338	4.44515	25	2019-02-01	2310	27	1	0	0	4.39192	0.0513341	0.00190126	0	0	69143	942	28	0	0	70113	13.1459	0.179099	0.00532354	0	0	13.3303
GCA_002713205	PAVW01000001.1 Thaumarchaeota archaeon isolate SAT139 144451, whole genome shotgun sequence	BAT superphylum		919096	285168	31.03	97	0.105538	25	2019-02-01	97	0	0	0	0	0.105538	0	0	0	0	2798	0	0	0	0	2798	0.30443	0	0	0	0	0.30443
GCA_001510295	LFEZ01000001.1 Thaumarchaeota archaeon casp-thauma4 cas-m1009, whole genome shotgun sequence	BAT superphylum		661324	214791	32.48	57	0.0861907	25	2019-02-01	57	0	0	0	0	0.0861907	0	0	0	0	1718	0	0	0	0	1718	0.259782	0	0	0	0	0.259782
GCA_001920445	MNJU01000094.1 Thaumarchaeota archaeon 13_1_20CM_2_38_5 13_1_20cm_2_scaffold_100443, whole genome shotgun sequence	BAT superphylum		368693	139968	37.96	89	0.241393	25	2019-02-01	89	0	0	0	0	0.241393	0	0	0	0	2581	0	0	0	0	2581	0.70004	0	0	0	0	0.70004
GCA_002495965	DAHW01000003.1 TPA_asm: Nitrososphaeraceae archaeon UBA347 UBA347_contig_10141, whole genome shotgun sequence	BAT superphylum		832637	334049	40.12	371	0.445572	25	2019-02-01	368	3	0	0	0	0.441969	0.00360301	0	0	0	10836	86	0	0	0	10922	1.30141	0.0103286	0	0	0	1.31174
GCA_002494985	DADK01000028.1 TPA_asm: Nitrosopumilus sp. UBA527 UBA527_contig_10845, whole genome shotgun sequence	BAT superphylum		1100973	449083	40.79	607	0.55133	25	2019-02-01	592	13	2	0	0	0.537706	0.0118077	0.00181657	0	0	17976	463	59	0	0	18498	1.63274	0.0420537	0.0053589	0	0	1.68015
GCA_000220175	AFPU01000001.1 Nitrosarchaeum koreense MY1 MY1, whole genome shotgun sequence	BAT superphylum		1607695	525284	32.67	173	0.107607	25	2019-02-01	173	0	0	0	0	0.107607	0	0	0	0	5070	0	0	0	0	5070	0.315358	0	0	0	0	0.315358
GCA_002508395	DAKA01000066.1 TPA_asm: Nitrosopumilus sp. UBA241 UBA241_contig_10157, whole genome shotgun sequence	BAT superphylum		1266226	381646	30.14	154	0.121621	25	2019-02-01	152	2	0	0	0	0.120042	0.0015795	0	0	0	4535	56	0	0	0	4591	0.358151	0.00442259	0	0	0	0.362574
GCA_001920405	MNJT01000120.1 Thaumarchaeota archaeon 13_1_20CM_2_39_11 13_1_20cm_2_scaffold_10000, whole genome shotgun sequence	BAT superphylum		420678	165681	39.38	99	0.235334	25	2019-02-01	99	0	0	0	0	0.235334	0	0	0	0	2986	0	0	0	0	2986	0.709807	0	0	0	0	0.709807
GCA_001830115	MIDG01000001.1 Thaumarchaeota archaeon RBG_16_49_8 RBG_16_scaffold_103767, whole genome shotgun sequence	BAT superphylum		1388926	652526	46.98	996	0.717101	25	2019-02-01	988	8	0	0	0	0.711341	0.00575985	0	0	0	29236	259	0	0	0	29495	2.10494	0.0186475	0	0	0	2.12358
GCA_002495135	DADZ01000078.1 TPA_asm: Nitrososphaera sp. UBA239 UBA239_contig_10328, whole genome shotgun sequence	BAT superphylum		1180920	569921	48.26	602	0.509772	25	2019-02-01	599	3	0	0	0	0.507232	0.00254039	0	0	0	17326	84	0	0	0	17410	1.46716	0.0071131	0	0	0	1.47427
GCA_001627235	LUPB01000001.1 Nitrosopelagicus sp. REDSEA-S31_B2 scaffold1, whole genome shotgun sequence	BAT superphylum		1009131	343546	34.04	88	0.0872037	25	2019-02-01	88	0	0	0	0	0.0872037	0	0	0	0	2545	0	0	0	0	2545	0.252197	0	0	0	0	0.252197
GCA_000405745	ASPK01000001.1 Thaumarchaeota archaeon SCGC AB-179-E04 AB179E04DRAFT_contig_0_0.1_C, whole genome shotgun sequence	BAT superphylum		291490	133769	45.89	458	1.57124	25	2019-02-01	454	3	1	0	0	1.55751	0.0102919	0.00343065	0	0	13811	83	28	0	0	13922	4.73807	0.0284744	0.00960582	0	0	4.77615
GCA_002878195	PNJF01000117.1 Nitrososphaera sp. isolate ARK-01 NODE_1052_length_7500_cov_10.4598, whole genome shotgun sequence	BAT superphylum		645547	379857	58.84	2096	3.24686	25	2019-02-01	2047	45	4	0	0	3.17095	0.0697083	0.0061963	0	0	61286	1446	160	0	0	62892	9.49365	0.223996	0.0247852	0	0	9.74244
GCA_000349625	ALXK01000001.1 Thaumarchaeota archaeon SCGC AB-539-E09 MCGE09_Contig0205.9, whole genome shotgun sequence	BAT superphylum		529171	229070	43.29	774	1.46267	25	2019-02-01	755	18	1	0	0	1.42676	0.0340155	0.00188975	0	0	22813	625	29	0	0	23467	4.31108	0.118109	0.00548027	0	0	4.43467
GCA_900167955	FUYK01000019.1 Nitrosotalea sp. SbT1 genome assembly, contig: 266678, whole genome shotgun sequence	BAT superphylum		1553159	558810	35.98	222	0.142934	25	2019-02-01	221	1	0	0	0	0.142291	0.000643849	0	0	0	6520	29	0	0	0	6549	0.41979	0.00186716	0	0	0	0.421657
GCA_003660805	QMUX01000001.1 Thaumarchaeota archaeon isolate B106_G9 B106_Guay9_scaffold_02964, whole genome shotgun sequence	BAT superphylum		842471	446698	53.02	3275	3.88737	25	2019-02-01	3201	72	2	0	0	3.79954	0.0854629	0.00237397	0	0	97575	2289	56	0	0	99920	11.582	0.271701	0.00664711	0	0	11.8603
GCA_000398585	ASLZ01000001.1 Aigarchaeota archaeon JGI 0000001-H6 J0000001H6DRAFT_contig_0_0.1_C, whole genome shotgun sequence	BAT superphylum		198883	118143	59.4	795	3.99733	25	2019-02-01	779	16	0	0	0	3.91688	0.0804493	0	0	0	23209	534	0	0	0	23743	11.6697	0.2685	0	0	0	11.9382
GCA_000730285	CP007174.1 Candidatus Nitrososphaera evergladensis SR1, complete genome	BAT superphylum		2954373	1481336	50.14	1778	0.60182	25	2019-02-01	1764	14	0	0	0	0.597081	0.00473874	0	0	0	51837	446	0	0	0	52283	1.75459	0.0150963	0	0	0	1.76968
GCA_002495315	DAEN01000030.1 TPA_asm: Thaumarchaeota archaeon UBA141 UBA141_contig_107928, whole genome shotgun sequence	BAT superphylum		1688885	772232	45.72	896	0.530528	25	2019-02-01	889	7	0	0	0	0.526383	0.00414475	0	0	0	25873	213	0	0	0	26086	1.53196	0.0126119	0	0	0	1.54457
GCA_003251855	QKEB01000031.1 Nitrosopumilus sp. isolate SZUA-465 scaffold_105799, whole genome shotgun sequence	BAT superphylum		395528	136759	34.58	93	0.235129	25	2019-02-01	93	0	0	0	0	0.235129	0	0	0	0	2830	0	0	0	0	2830	0.715499	0	0	0	0	0.715499
GCA_000405765	ASPG01000001.1 Aigarchaeota archaeon JGI 0000001-B8 J0000001B8DRAFT_contig_0_0.1_C, whole genome shotgun sequence	BAT superphylum		373687	232575	62.24	1675	4.48236	25	2019-02-01	1662	13	0	0	0	4.44757	0.0347885	0	0	0	49542	396	0	0	0	49938	13.2576	0.105971	0	0	0	13.3636
GCA_003331425	QOOS01000001.1 Nitrosopumilus sp. isolate MED-G94 Nitrosopumilus-MED-G94-C1, whole genome shotgun sequence	BAT superphylum		1235315	385283	31.19	101	0.0817605	25	2019-02-01	100	1	0	0	0	0.080951	0.00080951	0	0	0	2930	27	0	0	0	2957	0.237186	0.00218568	0	0	0	0.239372
GCA_001914355	MRWN01000370.1 Thaumarchaeota archaeon BIN5 contig-100_1009, whole genome shotgun sequence	BAT superphylum		1278195	519950	40.68	360	0.281647	25	2019-02-01	356	4	0	0	0	0.278518	0.00312941	0	0	0	10687	109	0	0	0	10796	0.836101	0.00852765	0	0	0	0.844629
GCA_001627165	LUPC01000001.1 Nitrosopelagicus sp. REDSEA-S32_B2 scaffold1, whole genome shotgun sequence	BAT superphylum		449408	152295	33.89	39	0.0867808	25	2019-02-01	39	0	0	0	0	0.0867808	0	0	0	0	1155	0	0	0	0	1155	0.257005	0	0	0	0	0.257005
GCA_002763195	PFCM01000287.1 Nitrosopumilus sp. CG10_big_fil_rev_8_21_14_0_10_33_7 CG10_8_21_14_0.10_scaffold_100929_c, whole genome shotgun sequence	BAT superphylum		992785	296798	29.9	105	0.105763	25	2019-02-01	103	2	0	0	0	0.103749	0.00201453	0	0	0	3016	58	0	0	0	3074	0.303792	0.00584215	0	0	0	0.309634
GCA_001917865	MNEV01000044.1 Candidatus Nitrososphaera sp. 13_1_40CM_48_12 13_1_40cm_scaffold_1015, whole genome shotgun sequence	BAT superphylum		776466	376467	48.48	382	0.491973	25	2019-02-01	380	2	0	0	0	0.489397	0.00257577	0	0	0	11032	57	0	0	0	11089	1.4208	0.00734095	0	0	0	1.42814
GCA_002498105	DAGE01000091.1 TPA_asm: Nitrosopumilales archaeon UBA219 UBA219_contig_1006, whole genome shotgun sequence	BAT superphylum		985626	351771	35.69	180	0.182625	25	2019-02-01	178	2	0	0	0	0.180596	0.00202917	0	0	0	5367	64	0	0	0	5431	0.544527	0.00649334	0	0	0	0.55102
GCA_002496625	DAKM01000010.1 TPA_asm: Nitrososphaeraceae archaeon UBA536 UBA536_contig_104608, whole genome shotgun sequence	BAT superphylum		940486	381948	40.61	411	0.437008	25	2019-02-01	407	4	0	0	0	0.432755	0.00425312	0	0	0	11968	117	0	0	0	12085	1.27253	0.0124404	0	0	0	1.28497
GCA_000303155	CP002408.1 Candidatus Nitrososphaera gargensis Ga9.2, complete genome	BAT superphylum		2833868	1370096	48.35	1408	0.496847	25	2019-02-01	1403	5	0	0	0	0.495083	0.00176437	0	0	0	40925	166	0	0	0	41091	1.44414	0.00585772	0	0	0	1.45
GCA_000402075	ARWO01000001.1 Thaumarchaeota archaeon SCGC AAA007-O23 Thaum_contig_0_0.1_C, whole genome shotgun sequence	BAT superphylum		1104438	393878	35.66	160	0.14487	25	2019-02-01	160	0	0	0	0	0.14487	0	0	0	0	4685	0	0	0	0	4685	0.424198	0	0	0	0	0.424198
GCA_000399745	ARWP01000001.1 Marine Group I thaumarchaeote SCGC AB-629-A13 A3KMDRAFT_NODE-unique_1_len_54337.1_C, whole genome shotgun sequence	BAT superphylum		404769	144347	35.66	132	0.326112	25	2019-02-01	130	2	0	0	0	0.321171	0.00494109	0	0	0	3864	54	0	0	0	3918	0.954619	0.0133409	0	0	0	0.96796
GCA_003724235	RHFC01000046.1 Nitrosopumilus sp. H8 scaffold_0, whole genome shotgun sequence	BAT superphylum		1185071	630539	53.21	2121	1.78977	25	2019-02-01	2077	42	2	0	0	1.75264	0.0354409	0.00168766	0	0	61142	1184	56	0	0	62382	5.15935	0.0999096	0.00472546	0	0	5.26399
GCA_000399765	ARWQ01000001.1 Marine Group I thaumarchaeote SCGC AB-629-I23 A3KODRAFT_NODE-unique_1_len_286205.1_C, whole genome shotgun sequence	BAT superphylum		1309304	467617	35.71	299	0.228366	25	2019-02-01	297	2	0	0	0	0.226838	0.00152753	0	0	0	8790	54	0	0	0	8844	0.671349	0.00412433	0	0	0	0.675473
GCA_000242875	AEXL02000171.1 Candidatus Nitrosopumilus salaria BD31 contig00332, whole genome shotgun sequence	BAT superphylum		1572957	531564	33.79	259	0.164658	25	2019-02-01	255	4	0	0	0	0.162115	0.00254298	0	0	0	7640	111	0	0	0	7751	0.485709	0.00705677	0	0	0	0.492766
GCA_003660725	QMUT01000001.1 Thaumarchaeota archaeon isolate B47_G17 B47_Guay17_scaffold_01498, whole genome shotgun sequence	BAT superphylum		789519	418132	52.96	2405	3.04616	25	2019-02-01	2366	37	2	0	0	2.99676	0.046864	0.00253319	0	0	70828	1098	56	0	0	71982	8.97103	0.139072	0.00709293	0	0	9.1172
GCA_004525345	SPBU01000146.1 Nitrosopumilus sp. isolate das_tool.concoct.135 k141_1006361, whole genome shotgun sequence	BAT superphylum		798641	286478	35.87	237	0.296754	25	2019-02-01	234	3	0	0	0	0.292998	0.00375638	0	0	0	6872	83	0	0	0	6955	0.860462	0.0103927	0	0	0	0.870854
GCA_000494145	AWOE01000001.1 Thaumarchaeota archaeon JGI OTU-1 pSL4COM1_contig_0_0.1, whole genome shotgun sequence	BAT superphylum		1180338	723589	61.3	5086	4.30893	25	2019-02-01	5023	61	2	0	0	4.25556	0.0516801	0.00169443	0	0	149631	1873	111	0	0	151615	12.677	0.158683	0.00940409	0	0	12.845
GCA_001627075	LUOZ01000001.1 Nitrosopelagicus sp. REDSEA-S25_B3 scaffold1, whole genome shotgun sequence	BAT superphylum		892063	304182	34.1	79	0.0885588	25	2019-02-01	79	0	0	0	0	0.0885588	0	0	0	0	2352	0	0	0	0	2352	0.263659	0	0	0	0	0.263659
GCA_002508435	DAPU01000028.1 TPA_asm: Nitrososphaera sp. UBA240 UBA240_contig_100265, whole genome shotgun sequence	BAT superphylum		1025812	494396	48.2	509	0.496192	25	2019-02-01	506	3	0	0	0	0.493268	0.00292451	0	0	0	14732	84	0	0	0	14816	1.43613	0.00818863	0	0	0	1.44432
GCA_002730325	PBZV01000001.1 Thaumarchaeota archaeon isolate NP142 24668, whole genome shotgun sequence	BAT superphylum		1131154	352785	31.19	124	0.109623	25	2019-02-01	122	2	0	0	0	0.107854	0.00176811	0	0	0	3606	59	0	0	0	3665	0.318789	0.00521591	0	0	0	0.324005
GCA_900248165	LT981265.1 Candidatus Nitrosocaldus cavascurensis strain SCU2 genome assembly, chromosome: NCAV	BAT superphylum		1577284	656465	41.62	2129	1.34979	25	2019-02-01	2101	27	1	0	0	1.33204	0.017118	0.000634001	0	0	64718	865	29	0	0	65612	4.10313	0.0548411	0.0018386	0	0	4.15981
GCA_002255105	NJEK01000031.1 Thaumarchaeota archaeon ex4484_121 ex4484_121_scaffold_10180_length_15018__count_4893, whole genome shotgun sequence	BAT superphylum		871166	448697	51.51	3487	4.00268	25	2019-02-01	3433	52	2	0	0	3.9407	0.0596901	0.00229577	0	0	105238	1646	57	0	0	106941	12.0801	0.188942	0.00654296	0	0	12.2756
GCA_002709285	PAQJ01000001.1 Thaumarchaeota archaeon isolate SP139 140325, whole genome shotgun sequence	BAT superphylum		625023	221236	35.4	77	0.123195	25	2019-02-01	77	0	0	0	0	0.123195	0	0	0	0	2238	0	0	0	0	2238	0.358067	0	0	0	0	0.358067
GCA_003229255	QIDA01000001.1 Nitrosopumilaceae archaeon isolate SZUA-239 Ga0212232_1000085, whole genome shotgun sequence	BAT superphylum		1202703	397322	33.04	186	0.154652	25	2019-02-01	186	0	0	0	0	0.154652	0	0	0	0	5641	0	0	0	0	5641	0.469027	0	0	0	0	0.469027
GCA_002499005	DAJU01000002.1 TPA_asm: Thaumarchaeota archaeon UBA164 UBA164_contig_12351, whole genome shotgun sequence	BAT superphylum		1187522	581880	49	2171	1.82818	25	2019-02-01	2136	35	0	0	0	1.7987	0.0294731	0	0	0	63166	1047	0	0	0	64213	5.31914	0.0881668	0	0	0	5.40731
GCA_002710505	PAKJ01000035.1 Thaumarchaeota archaeon isolate SAT71 117262, whole genome shotgun sequence	BAT superphylum		624436	193725	31.02	33	0.0528477	25	2019-02-01	33	0	0	0	0	0.0528477	0	0	0	0	947	0	0	0	0	947	0.151657	0	0	0	0	0.151657
GCA_000398565	ASLY01000001.1 Aigarchaeota archaeon JGI 0000001-A7 J0000001A07DRAFT_contig_0_0.1_C, whole genome shotgun sequence	BAT superphylum		412511	223422	54.16	1434	3.47627	25	2019-02-01	1414	20	0	0	0	3.42779	0.0484836	0	0	0	43157	603	0	0	0	43760	10.462	0.146178	0	0	0	10.6082
GCA_000956175	CP011070.1 Candidatus Nitrosopumilus adriaticus strain NF5, complete genome	BAT superphylum		1803090	602356	33.41	297	0.164717	25	2019-02-01	293	4	0	0	0	0.162499	0.00221841	0	0	0	8721	110	0	0	0	8831	0.48367	0.00610064	0	0	0	0.48977
GCA_000685395	AVSQ01000001.1 Candidatus Nitrosotenuis chungbukensis strain MY2 NKMY2_1, whole genome shotgun sequence	BAT superphylum		1762971	736222	41.76	700	0.397057	25	2019-02-01	695	5	0	0	0	0.394221	0.00283612	0	0	0	20332	173	0	0	0	20505	1.15328	0.00981298	0	0	0	1.16309
GCA_001510225	LFEW01000001.1 Thaumarchaeota archaeon casp-thauma1 cas-m1067, whole genome shotgun sequence	BAT superphylum		1040997	315722	30.33	90	0.0864556	25	2019-02-01	89	1	0	0	0	0.085495	0.000960618	0	0	0	2610	29	0	0	0	2639	0.250721	0.00278579	0	0	0	0.253507
GCA_002717165	PBCQ01000001.1 Thaumarchaeota archaeon isolate SP3992 120749, whole genome shotgun sequence	BAT superphylum		699700	224398	32.07	46	0.0657425	25	2019-02-01	46	0	0	0	0	0.0657425	0	0	0	0	1285	0	0	0	0	1285	0.18365	0	0	0	0	0.18365
GCA_002693165	NZOP01000005.1 Thaumarchaeota archaeon isolate EAC691 100149, whole genome shotgun sequence	BAT superphylum		921724	293435	31.84	90	0.0976431	25	2019-02-01	89	1	0	0	0	0.0965582	0.00108492	0	0	0	2588	26	0	0	0	2614	0.280778	0.0028208	0	0	0	0.283599
GCA_003660685	QMUR01000001.1 Thaumarchaeota archaeon isolate B6_G16 B6_Guay16_scaffold_03673, whole genome shotgun sequence	BAT superphylum		752598	371088	49.31	2199	2.92188	25	2019-02-01	2170	27	2	0	0	2.88335	0.0358757	0.00265746	0	0	66390	802	56	0	0	67248	8.82144	0.106564	0.00744089	0	0	8.93545
GCA_003702545	REGK01000024.1 Nitrosopumilus sp. isolate GoM_MAG6 NODE_1004_length_19932_cov_33.011007, whole genome shotgun sequence	BAT superphylum		1224048	426302	34.83	134	0.109473	25	2019-02-01	131	3	0	0	0	0.107022	0.00245088	0	0	0	3853	83	0	0	0	3936	0.314775	0.00678078	0	0	0	0.321556
GCA_003695185	RFIP01000303.1 Thaumarchaeota archaeon isolate J079 k99_1003716, whole genome shotgun sequence	BAT superphylum		1111745	367515	33.06	101	0.0908482	25	2019-02-01	101	0	0	0	0	0.0908482	0	0	0	0	2867	0	0	0	0	2867	0.257883	0	0	0	0	0.257883
GCA_900696045	LR216287.1 Candidatus Nitrosocosmicus franklandus isolate NFRAN1 genome assembly, chromosome: NFRAN	BAT superphylum		2836447	966471	34.07	630	0.222109	25	2019-02-01	624	6	0	0	0	0.219994	0.00211532	0	0	0	18705	224	0	0	0	18929	0.659452	0.0078972	0	0	0	0.667349
GCA_002724795	PBPS01000003.1 Candidatus Nitrosopelagicus sp. isolate RS351 11432, whole genome shotgun sequence	BAT superphylum		545893	187693	34.38	44	0.0806019	25	2019-02-01	44	0	0	0	0	0.0806019	0	0	0	0	1308	0	0	0	0	1308	0.239607	0	0	0	0	0.239607
GCA_002494565	DABY01000009.1 TPA_asm: Thaumarchaeota archaeon UBA57 UBA57_contig_102198, whole genome shotgun sequence	BAT superphylum		613362	202989	33.09	54	0.0880394	25	2019-02-01	53	1	0	0	0	0.086409	0.00163036	0	0	0	1483	27	0	0	0	1510	0.241782	0.00440197	0	0	0	0.246184
GCA_002508305	DAZR01000005.1 TPA_asm: Thaumarchaeota archaeon UBA201 UBA201_contig_105561, whole genome shotgun sequence	BAT superphylum		832406	261772	31.45	55	0.0660735	25	2019-02-01	55	0	0	0	0	0.0660735	0	0	0	0	1591	0	0	0	0	1591	0.191133	0	0	0	0	0.191133
GCA_003660755	QMUV01000001.1 Thaumarchaeota archaeon isolate B27_G1 B27_Guay1_scaffold_00659, whole genome shotgun sequence	BAT superphylum		1192134	569637	47.78	2290	1.92092	25	2019-02-01	2256	32	2	0	0	1.8924	0.0268426	0.00167766	0	0	66852	925	56	0	0	67833	5.60776	0.0775919	0.00469746	0	0	5.69005
GCA_001541925	LQMW01000008.1 Nitrosopumilus sp. Nsub 10326, whole genome shotgun sequence	BAT superphylum		1383621	434427	31.4	149	0.107688	25	2019-02-01	147	2	0	0	0	0.106243	0.00144548	0	0	0	4542	82	0	0	0	4624	0.328269	0.00592648	0	0	0	0.334196
GCA_003702465	REGF01000074.1 Candidatus Nitrosomarinus sp. isolate GoM_MAG2 NODE_10001_length_4813_cov_2.995945, whole genome shotgun sequence	BAT superphylum		1127829	348131	30.87	78	0.0691594	25	2019-02-01	77	1	0	0	0	0.0682728	0.000886659	0	0	0	2234	37	0	0	0	2271	0.19808	0.00328064	0	0	0	0.20136
GCA_002495575	DAFY01000060.1 TPA_asm: Nitrososphaera sp. UBA216 UBA216_contig_100111, whole genome shotgun sequence	BAT superphylum		1244484	605738	48.67	647	0.519894	25	2019-02-01	643	4	0	0	0	0.51668	0.00321418	0	0	0	18674	112	0	0	0	18786	1.50054	0.00899971	0	0	0	1.50954
GCA_000722915	JOKN01000001.1 Marine Group I thaumarchaeote SCGC AAA799-N04 AAA799N04_0, whole genome shotgun sequence	BAT superphylum		1296717	442553	34.13	187	0.14421	25	2019-02-01	186	1	0	0	0	0.143439	0.000771178	0	0	0	5499	27	0	0	0	5526	0.424071	0.00208218	0	0	0	0.426153
GCA_000746745	JOTD01000001.1 Marine Group I thaumarchaeote SCGC RSA3 SCCGRSA3_23_25885, whole genome shotgun sequence	BAT superphylum		1851930	630399	34.04	246	0.132834	25	2019-02-01	245	1	0	0	0	0.132294	0.000539977	0	0	0	7218	27	0	0	0	7245	0.389756	0.00145794	0	0	0	0.391213
GCA_001626095	LUOX01000001.1 Nitrosopelagicus sp. REDSEA-S08_B1 scaffold1, whole genome shotgun sequence	BAT superphylum		576790	203868	35.35	75	0.13003	25	2019-02-01	75	0	0	0	0	0.13003	0	0	0	0	2177	0	0	0	0	2177	0.377434	0	0	0	0	0.377434
GCA_002317805	NVRP01000003.1 Nitrosopumilales archaeon isolate NORP164 Contig_source1382A_10073, whole genome shotgun sequence	BAT superphylum		1003722	353809	35.25	131	0.130514	25	2019-02-01	127	4	0	0	0	0.126529	0.00398517	0	0	0	3739	128	0	0	0	3867	0.372514	0.0127525	0	0	0	0.385266
GCA_001443365	LDXL01000001.1 Thaumarchaeota archaeon CSP1-1 XU09_C0001, whole genome shotgun sequence	BAT superphylum		1358434	467573	34.42	256	0.188452	25	2019-02-01	256	0	0	0	0	0.188452	0	0	0	0	7699	0	0	0	0	7699	0.566756	0	0	0	0	0.566756
GCA_000328925	AJVJ01000001.1 Nitrosopumilus sp. AR contig01699, whole genome shotgun sequence	BAT superphylum		3441569	1160948	33.73	448	0.130173	25	2019-02-01	445	3	0	0	0	0.129301	0.000871695	0	0	0	13437	81	0	0	0	13518	0.390432	0.00235358	0	0	0	0.392786
GCA_001918475	MNFZ01000023.1 Thaumarchaeota archaeon 13_1_40CM_3_38_6 13_1_40cm_3_scaffold_10595, whole genome shotgun sequence	BAT superphylum		1451029	550098	37.91	310	0.213641	25	2019-02-01	308	2	0	0	0	0.212263	0.00137833	0	0	0	9220	62	0	0	0	9282	0.635411	0.00427283	0	0	0	0.639684
GCA_003175215	BGKI01000001.1 Candidatus Nitrosopumilus sp. NM25 DNA, sequence01, whole genome shotgun sequence	BAT superphylum		1757809	594817	33.84	270	0.1536	25	2019-02-01	266	4	0	0	0	0.151325	0.00227556	0	0	0	7852	109	0	0	0	7961	0.446692	0.0062009	0	0	0	0.452893
GCA_001917995	MNFB01000060.1 Thaumarchaeota archaeon 13_1_40CM_4_38_7 13_1_40cm_4_scaffold_107, whole genome shotgun sequence	BAT superphylum		1380582	527131	38.18	308	0.223094	25	2019-02-01	306	2	0	0	0	0.221646	0.00144866	0	0	0	9145	56	0	0	0	9201	0.662402	0.00405626	0	0	0	0.666458
GCA_001918975	MNGY01000047.1 Thaumarchaeota archaeon 13_1_40CM_2_39_13_2 13_1_40cm_2_scaffold_10018, whole genome shotgun sequence	BAT superphylum		791146	309580	39.13	176	0.222462	25	2019-02-01	175	1	0	0	0	0.221198	0.00126399	0	0	0	5311	28	0	0	0	5339	0.671305	0.00353917	0	0	0	0.674844
GCA_003724175	RHEY01000215.1 Thaumarchaeota archaeon S15 scaffold_1000, whole genome shotgun sequence	BAT superphylum		1226121	803105	65.5	3592	2.92956	25	2019-02-01	3529	62	1	0	0	2.87818	0.050566	0.00081558	0	0	103462	1783	28	0	0	105273	8.43816	0.145418	0.00228362	0	0	8.58586
GCA_000402915	AQTB01000001.1 Aigarchaeota archaeon SCGC AAA471-D15 pSL4_2DRAFT_contig_52.53_C, whole genome shotgun sequence	BAT superphylum		667371	412055	61.74	3000	4.49525	25	2019-02-01	2967	31	2	0	0	4.4458	0.0464509	0.00299683	0	0	88418	1004	58	0	0	89480	13.2487	0.150441	0.00869082	0	0	13.4078
GCA_002504425	DARP01000013.1 TPA_asm: Nitrososphaeraceae archaeon UBA272 UBA272_contig_10005, whole genome shotgun sequence	BAT superphylum		2954226	1113755	37.7	782	0.264706	25	2019-02-01	771	10	1	0	0	0.260982	0.00338498	0.000338498	0	0	22765	330	28	0	0	23123	0.770591	0.0111704	0.000947795	0	0	0.782709
GCA_002762965	PCWH01000119.1 Nitrosopumilales archaeon CG11_big_fil_rev_8_21_14_0_20_33_24 CG11_8_21_14_0.20_scaffold_100177_c, whole genome shotgun sequence	BAT superphylum		1202503	396857	33	131	0.108939	25	2019-02-01	130	1	0	0	0	0.108108	0.000831599	0	0	0	3939	26	0	0	0	3965	0.327567	0.00216216	0	0	0	0.329729
GCA_003660785	QMUW01000001.1 Thaumarchaeota archaeon isolate B25_G17 B25_Guay17_scaffold_00429, whole genome shotgun sequence	BAT superphylum		664088	327776	49.36	1386	2.08707	25	2019-02-01	1367	19	0	0	0	2.05846	0.0286107	0	0	0	41412	549	0	0	0	41961	6.23592	0.0826698	0	0	0	6.31859
GCA_000955905	CP011097.2 Candidatus Nitrosotenuis cloacae strain SAT1, complete genome	BAT superphylum		1620156	664214	41	342	0.211091	25	2019-02-01	342	0	0	0	0	0.211091	0	0	0	0	10011	0	0	0	0	10011	0.617903	0	0	0	0	0.617903
GCA_000241145	AHJG01000343.1 Candidatus Nitrosarchaeum limnium BG20 contig00633, whole genome shotgun sequence	BAT superphylum		1855559	602861	32.49	261	0.140658	25	2019-02-01	259	2	0	0	0	0.139581	0.00107784	0	0	0	7703	59	0	0	0	7762	0.415131	0.00317963	0	0	0	0.418311
GCA_003193945	PSPI01000116.1 Thaumarchaeota archaeon isolate Cayman_117_shallow scaffold_10456, whole genome shotgun sequence	BAT superphylum		1485689	523964	35.27	205	0.137983	25	2019-02-01	202	3	0	0	0	0.135964	0.00201927	0	0	0	5957	86	0	0	0	6043	0.400959	0.00578856	0	0	0	0.406747
GCA_004195455	PSPJ01000078.1 Thaumarchaeota archaeon isolate Guaymas_96 Bin96_scaffold_10065, whole genome shotgun sequence	BAT superphylum		1083781	383517	35.39	146	0.134714	25	2019-02-01	144	2	0	0	0	0.132868	0.00184539	0	0	0	4268	63	0	0	0	4331	0.393806	0.00581298	0	0	0	0.399619
GCA_000746765	JOSY01000001.1 Marine Group I thaumarchaeote SCGC AAA799-D11 AAA799D11_1, whole genome shotgun sequence	BAT superphylum		1360636	466535	34.29	164	0.120532	25	2019-02-01	163	1	0	0	0	0.119797	0.00073495	0	0	0	4812	27	0	0	0	4839	0.353658	0.00198437	0	0	0	0.355643
GCA_000299365	CP003842.1 Candidatus Nitrosopumilus koreensis AR1, complete genome	BAT superphylum		1639964	560592	34.18	214	0.130491	25	2019-02-01	212	2	0	0	0	0.129271	0.00121954	0	0	0	6454	54	0	0	0	6508	0.393545	0.00329276	0	0	0	0.396838
GCA_002501935	DAOR01000226.1 TPA_asm: Nitrososphaeraceae archaeon UBA273 UBA273_contig_100520, whole genome shotgun sequence	BAT superphylum		3047974	1158596	38.01	831	0.27264	25	2019-02-01	822	8	1	0	0	0.269687	0.00262469	0.000328087	0	0	24114	272	28	0	0	24414	0.791148	0.00892396	0.000918643	0	0	0.800991
GCA_003724325	RHFD01000080.1 Nitrosopumilus sp. D6 scaffold_10, whole genome shotgun sequence	BAT superphylum		1171110	561089	47.91	1158	0.988806	25	2019-02-01	1139	17	2	0	0	0.972582	0.0145161	0.00170778	0	0	33449	485	57	0	0	33991	2.85618	0.0414137	0.00486718	0	0	2.90246
GCA_000494125	AWOF01000001.1 Thaumarchaeota archaeon JGI OTU-4 pSL4COM4_contig_0_0.1, whole genome shotgun sequence	BAT superphylum		617045	372787	60.41	2597	4.20877	25	2019-02-01	2565	31	1	0	0	4.15691	0.0502394	0.00162063	0	0	76951	1064	28	0	0	78043	12.4709	0.172435	0.00453776	0	0	12.6479
GCA_001917965	MNFA01000052.1 Thaumarchaeota archaeon 13_1_40CM_4_48_7 13_1_40cm_4_scaffold_10871, whole genome shotgun sequence	BAT superphylum		1171444	567796	48.47	609	0.519871	25	2019-02-01	607	2	0	0	0	0.518164	0.00170729	0	0	0	17590	55	0	0	0	17645	1.50157	0.00469506	0	0	0	1.50626
GCA_003972945	QOAK01000053.1 Thaumarchaeota archaeon isolate MAG 147 Ga0226836_10000442, whole genome shotgun sequence	BAT superphylum		564807	203088	35.96	94	0.166429	25	2019-02-01	94	0	0	0	0	0.166429	0	0	0	0	2700	0	0	0	0	2700	0.478039	0	0	0	0	0.478039
GCA_002494895	DADA01000109.1 TPA_asm: Nitrososphaera sp. UBA210 UBA210_contig_10075, whole genome shotgun sequence	BAT superphylum		1592896	791470	49.69	947	0.594515	25	2019-02-01	934	13	0	0	0	0.586353	0.00816124	0	0	0	27139	408	0	0	0	27547	1.70375	0.0256137	0	0	0	1.72937
GCA_002317825	NVRT01000002.1 Nitrosopumilales archaeon isolate NORP160 Contig_source1382A_20594, whole genome shotgun sequence	BAT superphylum		931996	329789	35.39	134	0.143777	25	2019-02-01	131	3	0	0	0	0.140559	0.0032189	0	0	0	3721	105	0	0	0	3826	0.399251	0.0112661	0	0	0	0.410517
GCA_003569705	BGOU01000001.1 Candidatus Nitrosoarchaeum sp. BD3 DNA, tig00000166, whole genome shotgun sequence	BAT superphylum		1462514	482557	33	183	0.125127	25	2019-02-01	181	2	0	0	0	0.123759	0.00136751	0	0	0	5502	55	0	0	0	5557	0.376202	0.00376065	0	0	0	0.379962
GCA_002789395	PFTD01000193.1 Nitrosopumilales archaeon CG_4_9_14_0_8_um_filter_34_10 CG_4_9_14_0.8_um_filter_scaffold_1003_c, whole genome shotgun sequence	BAT superphylum		1636597	539367	32.96	211	0.128926	25	2019-02-01	210	1	0	0	0	0.128315	0.000611024	0	0	0	6334	26	0	0	0	6360	0.387023	0.00158866	0	0	0	0.388611
GCA_900620265	UYNY01000001.1 Nitrosopumilaceae archaeon isolate IBTHAUMO2 genome assembly, contig: IBTHAUMO2_Contig_1, whole genome shotgun sequence	BAT superphylum		1996680	1294181	64.82	10630	5.32384	25	2019-02-01	10305	306	19	0	0	5.16107	0.153254	0.0095158	0	0	306892	9724	610	0	0	317226	15.3701	0.487008	0.0305507	0	0	15.8877
GCA_001437625	LIAL01000001.1 Nitrosopumilus sp. BACL13 MAG-121220-bin23 contig00011.0_to_5_1_121220-bin23, whole genome shotgun sequence	BAT superphylum		1270387	393885	31.01	154	0.121223	25	2019-02-01	153	1	0	0	0	0.120436	0.000787162	0	0	0	4536	27	0	0	0	4563	0.357057	0.00212534	0	0	0	0.359182
GCA_001918995	MNGZ01000059.1 Thaumarchaeota archaeon 13_1_40CM_2_39_13_1 13_1_40cm_2_scaffold_101517, whole genome shotgun sequence	BAT superphylum		548217	213790	39	119	0.217067	25	2019-02-01	118	1	0	0	0	0.215243	0.0018241	0	0	0	3544	31	0	0	0	3575	0.646459	0.0056547	0	0	0	0.652114
GCA_000405925	ASPE01000001.1 Aigarchaeota archaeon SCGC AAA471-I13 A471I13DRAFT_contig_0_0.1_C, whole genome shotgun sequence	BAT superphylum		164795	100860	61.2	742	4.50256	25	2019-02-01	737	5	0	0	0	4.47222	0.0303407	0	0	0	22379	142	0	0	0	22521	13.5799	0.0861677	0	0	0	13.6661
GCA_002156965	CP021324.1 Candidatus Nitrosomarinus catalina strain SPOT01 chromosome, complete genome	BAT superphylum		1360076	427571	31.44	150	0.110288	25	2019-02-01	149	1	0	0	0	0.109553	0.000735253	0	0	0	4345	27	0	0	0	4372	0.319467	0.00198518	0	0	0	0.321453
GCA_001543015	LFLC01000058.1 Nitrosopumilus sp. LS_AOA contig10558, whole genome shotgun sequence	BAT superphylum		1925182	609164	31.64	313	0.162582	25	2019-02-01	309	4	0	0	0	0.160504	0.00207773	0	0	0	9163	111	0	0	0	9274	0.475955	0.00576569	0	0	0	0.481721
GCA_002731165	PBZR01000018.1 Nitrosopumilales archaeon isolate NP145 101459, whole genome shotgun sequence	BAT superphylum		604421	200666	33.2	66	0.109195	25	2019-02-01	65	1	0	0	0	0.107541	0.00165448	0	0	0	1878	27	0	0	0	1905	0.310711	0.00446709	0	0	0	0.315178
GCA_000812185	CP007026.1 Candidatus Nitrosopelagicus brevis strain CN25, complete genome	BAT superphylum		1232128	408546	33.16	101	0.081972	25	2019-02-01	99	2	0	0	0	0.0803488	0.00162321	0	0	0	2953	56	0	0	0	3009	0.239667	0.00454498	0	0	0	0.244212
GCA_002787055	CP024808.1 Candidatus Nitrosotenuis aquarius strain AQ6F chromosome, complete genome	BAT superphylum		1697207	715953	42.18	466	0.274569	25	2019-02-01	463	3	0	0	0	0.272801	0.00176761	0	0	0	13643	89	0	0	0	13732	0.80385	0.00524391	0	0	0	0.809094
GCA_001627015	LUPE01000001.1 Nitrosopelagicus sp. REDSEA-S43_B1 scaffold1, whole genome shotgun sequence	BAT superphylum		980468	332464	33.91	81	0.0826136	25	2019-02-01	81	0	0	0	0	0.0826136	0	0	0	0	2347	0	0	0	0	2347	0.239375	0	0	0	0	0.239375
GCA_003660665	QMUQ01000001.1 Thaumarchaeota archaeon isolate B77_G16 B77_Guay16_scaffold_02069, whole genome shotgun sequence	BAT superphylum		1197666	524563	43.8	1232	1.02867	25	2019-02-01	1211	21	0	0	0	1.01113	0.0175341	0	0	0	36024	715	0	0	0	36739	3.00785	0.0596994	0	0	0	3.06755
GCA_003856905	RPPJ01000568.1 Nitrosopumilales archaeon isolate maxbin2.0428 maxbin2.0428_Contig_10606794, whole genome shotgun sequence	BAT superphylum		1708156	601623	35.22	336	0.196703	25	2019-02-01	335	1	0	0	0	0.196118	0.000585427	0	0	0	9776	27	0	0	0	9803	0.572313	0.00158065	0	0	0	0.573894
GCA_003702495	REGH01000060.1 Nitrosopumilus sp. isolate GoM_MAG4 NODE_11195_length_5074_cov_15.115423, whole genome shotgun sequence	BAT superphylum		1266765	437434	34.53	157	0.123938	25	2019-02-01	156	1	0	0	0	0.123148	0.000789412	0	0	0	4667	27	0	0	0	4694	0.368419	0.00213141	0	0	0	0.37055
GCA_001321845	JPUE01000001.1 Nitrosopumilus sp. PRT-SC01 contig_11, whole genome shotgun sequence	BAT superphylum		609612	201959	33.13	82	0.134512	25	2019-02-01	80	2	0	0	0	0.131231	0.00328078	0	0	0	2391	59	0	0	0	2450	0.392217	0.00967829	0	0	0	0.401895
GCA_003193985	PSPH01000050.1 Thaumarchaeota archaeon isolate Cayman_118_shallow scaffold_10245, whole genome shotgun sequence	BAT superphylum		533557	181931	34.1	58	0.108704	25	2019-02-01	58	0	0	0	0	0.108704	0	0	0	0	1677	0	0	0	0	1677	0.314306	0	0	0	0	0.314306
GCA_003724215	RHEZ01000113.1 Thaumarchaeota archaeon S14 scaffold_1002, whole genome shotgun sequence	BAT superphylum		1181612	791486	66.98	3379	2.85965	25	2019-02-01	3314	61	4	0	0	2.80464	0.0516244	0.00338521	0	0	97161	1788	121	0	0	99070	8.22275	0.151319	0.0102402	0	0	8.38431
GCA_002501855	DAOM01000335.1 TPA_asm: Nitrososphaeraceae archaeon UBA348 UBA348_contig_10042, whole genome shotgun sequence	BAT superphylum		3081384	1170293	37.98	886	0.287533	25	2019-02-01	877	8	1	0	0	0.284612	0.00259624	0.000324529	0	0	25750	268	28	0	0	26046	0.835663	0.00869739	0.000908683	0	0	0.84527
GCA_001917505	MNED01000045.1 Thaumarchaeota archaeon 13_1_40CM_38_12 13_1_40cm_scaffold_10, whole genome shotgun sequence	BAT superphylum		1208569	456208	37.75	261	0.215958	25	2019-02-01	260	1	0	0	0	0.21513	0.000827425	0	0	0	7745	28	0	0	0	7773	0.640841	0.00231679	0	0	0	0.643157
GCA_003702485	REGI01000038.1 Candidatus Nitrosopelagicus sp. isolate GoM_MAG1 NODE_10238_length_5772_cov_2.581045, whole genome shotgun sequence	BAT superphylum		924268	314293	34	62	0.0670801	25	2019-02-01	62	0	0	0	0	0.0670801	0	0	0	0	1846	0	0	0	0	1846	0.199726	0	0	0	0	0.199726
GCA_002495205	DAEE01000039.1 TPA_asm: Thaumarchaeota archaeon UBA183 UBA183_contig_10194, whole genome shotgun sequence	BAT superphylum		808330	494910	61.23	3614	4.47095	25	2019-02-01	3535	75	4	0	0	4.37321	0.0927839	0.00494847	0	0	105440	2392	124	0	0	107956	13.0442	0.295919	0.0153403	0	0	13.3554
GCA_001438895	LIAK01000001.1 Nitrosopumilus sp. BACL13 MAG-120910-bin56 contig00120_1_120910-bin56, whole genome shotgun sequence	BAT superphylum		740497	242612	32.76	101	0.136395	25	2019-02-01	100	1	0	0	0	0.135044	0.00135044	0	0	0	2928	27	0	0	0	2955	0.39541	0.0036462	0	0	0	0.399056
GCA_002737455	NSIS01000015.1 Thaumarchaeota archaeon isolate Baikal-G2 Thaumarchaeota-Baikal-G2-C10, whole genome shotgun sequence	BAT superphylum		1139986	345123	30.27	101	0.0885976	25	2019-02-01	101	0	0	0	0	0.0885976	0	0	0	0	2992	0	0	0	0	2992	0.262459	0	0	0	0	0.262459
GCA_000746785	JOTA01000001.1 Marine Group I thaumarchaeote SCGC AAA799-B03 AAA799B03_0, whole genome shotgun sequence	BAT superphylum		1003945	338367	33.7	130	0.129489	25	2019-02-01	129	1	0	0	0	0.128493	0.000996071	0	0	0	3868	27	0	0	0	3895	0.38528	0.00268939	0	0	0	0.387969
GCA_003164815	PLUF01000016.1 Thaumarchaeota archaeon isolate bog_1369 73.20120700_S1D.104_contig_100221, whole genome shotgun sequence	BAT superphylum		2842388	1689547	59.44	7416	2.60907	25	2019-02-01	7291	123	2	0	0	2.5651	0.0432735	0.000703634	0	0	213174	3803	58	0	0	217035	7.49982	0.133796	0.00204054	0	0	7.63566
GCA_002494485	DACA01000098.1 TPA_asm: Nitrososphaerales archaeon UBA213 UBA213_contig_100323, whole genome shotgun sequence	BAT superphylum		1235054	420465	34.04	183	0.148172	25	2019-02-01	183	0	0	0	0	0.148172	0	0	0	0	5445	0	0	0	0	5445	0.440871	0	0	0	0	0.440871
GCA_000402965	AQTA01000001.1 Aigarchaeota archaeon SCGC AAA471-E14 pSL4_3DRAFT_contig_57.58_C, whole genome shotgun sequence	BAT superphylum		703726	385534	54.78	2535	3.60225	25	2019-02-01	2484	50	1	0	0	3.52978	0.0710504	0.00142101	0	0	75735	1609	29	0	0	77373	10.762	0.22864	0.00412092	0	0	10.9948
GCA_002698885	PAAH01000039.1 Thaumarchaeota archaeon isolate NAT229 143807, whole genome shotgun sequence	BAT superphylum		746133	242638	32.52	68	0.0911366	25	2019-02-01	67	1	0	0	0	0.0897963	0.00134024	0	0	0	1990	29	0	0	0	2019	0.266708	0.00388671	0	0	0	0.270595
GCA_002506605	DAXX01000052.1 TPA_asm: Thaumarchaeota archaeon UBA160 UBA160_contig_1, whole genome shotgun sequence	BAT superphylum		854732	312621	36.58	264	0.308869	25	2019-02-01	262	2	0	0	0	0.306529	0.00233991	0	0	0	7711	56	0	0	0	7767	0.902154	0.00655176	0	0	0	0.908706
GCA_000328945	AJVI01000001.1 Nitrosopumilus sp. SJ contig02643, whole genome shotgun sequence	BAT superphylum		1650825	564500	34.2	215	0.130238	25	2019-02-01	213	2	0	0	0	0.129026	0.00121152	0	0	0	6478	54	0	0	0	6532	0.39241	0.00327109	0	0	0	0.395681
GCA_003724275	RHFA01000052.1 Thaumarchaeota archaeon S13 scaffold_104, whole genome shotgun sequence	BAT superphylum		1370066	912007	66.57	3989	2.91154	25	2019-02-01	3923	64	2	0	0	2.86337	0.0467131	0.00145978	0	0	115075	1886	56	0	0	117017	8.39923	0.137658	0.00408739	0	0	8.54098
GCA_003139715	PLFZ01000009.1 Thaumarchaeota archaeon isolate bog_1367 73.20110800_S3D.59_contig_10026, whole genome shotgun sequence	BAT superphylum		2332089	1405360	60.26	6416	2.75118	25	2019-02-01	6310	104	2	0	0	2.70573	0.0445952	0.0008576	0	0	184341	3180	58	0	0	187579	7.90454	0.136358	0.00248704	0	0	8.04339
GCA_003045125	LXWN01000001.1 Candidatus Nitrosopelagicus brevis strain U25 NODE_1_length_698954_cov_43.118_ID_216337, whole genome shotgun sequence	BAT superphylum		1245544	413252	33.18	101	0.0810891	25	2019-02-01	99	2	0	0	0	0.0794833	0.00160572	0	0	0	2953	56	0	0	0	3009	0.237085	0.00449603	0	0	0	0.241581
GCA_000398525	ASLW01000001.1 Aigarchaeota archaeon SCGC AAA471-J07 A471J7DRAFT_contig_0_0.1_C, whole genome shotgun sequence	BAT superphylum		249792	154344	61.79	1042	4.17147	25	2019-02-01	1033	8	1	0	0	4.13544	0.0320266	0.00400333	0	0	30957	230	83	0	0	31270	12.3931	0.0920766	0.0332276	0	0	12.5184
GCA_003248015	QJZB01000107.1 Candidatus Nitrosopumilus salaria isolate SZUA-335 scaffold_10158, whole genome shotgun sequence	BAT superphylum		681765	271056	39.76	214	0.313891	25	2019-02-01	211	3	0	0	0	0.309491	0.00440034	0	0	0	6059	86	0	0	0	6145	0.888723	0.0126143	0	0	0	0.901337
GCA_002783425	PFGA01000418.1 Nitrosopumilales archaeon CG15_BIG_FIL_POST_REV_8_21_14_020_33_23 CG15_8_21_14_0.20_scaffold_101359_c, whole genome shotgun sequence	BAT superphylum		1091294	360687	33.05	130	0.119125	25	2019-02-01	129	1	0	0	0	0.118208	0.000916343	0	0	0	3868	26	0	0	0	3894	0.354442	0.00238249	0	0	0	0.356824
GCA_002501845	DAOL01000026.1 TPA_asm: Nitrososphaera sp. UBA217 UBA217_contig_100381, whole genome shotgun sequence	BAT superphylum		1135163	552809	48.7	589	0.518868	25	2019-02-01	586	2	1	0	0	0.516225	0.00176186	0.000880931	0	0	16969	59	29	0	0	17057	1.49485	0.00519749	0.0025547	0	0	1.5026
GCA_001627095	LUPD01000001.1 Nitrosopelagicus sp. REDSEA-S37_B6 scaffold1, whole genome shotgun sequence	BAT superphylum		870512	296377	34.05	79	0.0907512	25	2019-02-01	79	0	0	0	0	0.0907512	0	0	0	0	2334	0	0	0	0	2334	0.268118	0	0	0	0	0.268118
GCA_002506665	DAXZ01000060.1 TPA_asm: Nitrosopumilus sp. UBA526 UBA526_contig_1005, whole genome shotgun sequence	BAT superphylum		1389729	567248	40.82	774	0.556943	25	2019-02-01	759	13	2	0	0	0.54615	0.00935434	0.00143913	0	0	22980	458	59	0	0	23497	1.65356	0.0329561	0.00424543	0	0	1.69076
GCA_003724255	RHFE01000037.1 Nitrosopumilus sp. B06 scaffold_0, whole genome shotgun sequence	BAT superphylum		1306149	621930	47.62	1289	0.986871	25	2019-02-01	1271	16	2	0	0	0.97309	0.0122498	0.00153122	0	0	37362	480	57	0	0	37899	2.86047	0.0367493	0.00436397	0	0	2.90158
GCA_001870125	CP017922.1 Candidatus Nitrosocosmicus exaquare strain G61 chromosome, complete genome	BAT superphylum		2989777	1014680	33.94	700	0.234131	25	2019-02-01	693	7	0	0	0	0.23179	0.00234131	0	0	0	20489	344	0	0	0	20833	0.685302	0.0115059	0	0	0	0.696808
GCA_000270325	BA000048.1 Candidatus Caldiarchaeum subterraneum DNA, complete genome, from subsurface mine microbial mat	BAT superphylum		1680938	868199	51.65	3234	1.92393	25	2019-02-01	3201	32	1	0	0	1.90429	0.019037	0.000594906	0	0	94891	973	28	0	0	95892	5.64512	0.0578843	0.00166574	0	0	5.70467
GCA_000405905	ASPD01000001.1 Aigarchaeota archaeon SCGC AAA471-F17 A471F17DRAFT_contig_0_0.1_C, whole genome shotgun sequence	BAT superphylum		741841	460491	62.07	3281	4.42278	25	2019-02-01	3239	39	3	0	0	4.36616	0.0525719	0.00404399	0	0	96867	1209	139	0	0	98215	13.0576	0.162973	0.0187372	0	0	13.2394
GCA_000746705	JOTC01000001.1 Marine Group I thaumarchaeote SCGC AAA799-O18 AAA799O18_0, whole genome shotgun sequence	BAT superphylum		522768	180733	34.57	84	0.160683	25	2019-02-01	83	1	0	0	0	0.15877	0.00191289	0	0	0	2480	35	0	0	0	2515	0.474398	0.00669513	0	0	0	0.481093
GCA_002781805	PFFZ01000073.1 Nitrosopumilales archaeon CG15_BIG_FIL_POST_REV_8_21_14_020_37_12 CG15_8_21_14_0.20_scaffold_10000_c, whole genome shotgun sequence	BAT superphylum		1019752	372512	36.53	242	0.237313	25	2019-02-01	238	4	0	0	0	0.23339	0.00392252	0	0	0	7026	111	0	0	0	7137	0.688991	0.010885	0	0	0	0.699876
GCA_002317795	NVWC01000008.1 Thaumarchaeota archaeon isolate NORP47 Contig_source1383C_1044, whole genome shotgun sequence	BAT superphylum		1906738	595531	31.23	274	0.143701	25	2019-02-01	274	0	0	0	0	0.143701	0	0	0	0	8150	0	0	0	0	8150	0.427432	0	0	0	0	0.427432
GCA_000204585	CM001158.1 Candidatus Nitrosoarchaeum limnia SFB1 chromosome, whole genome shotgun sequence	BAT superphylum		1772718	565882	31.92	225	0.126924	25	2019-02-01	224	1	0	0	0	0.12636	0.000564106	0	0	0	6611	30	0	0	0	6641	0.37293	0.00169232	0	0	0	0.374622
GCA_003135575	PLCG01000084.1 Thaumarchaeota archaeon isolate palsa_1368 73.20111000_P3M.136_contig_100960, whole genome shotgun sequence	BAT superphylum		2343364	1368170	58.38	5147	2.19642	25	2019-02-01	5071	74	2	0	0	2.16398	0.0315785	0.000853474	0	0	148931	2193	62	0	0	151186	6.35544	0.0935834	0.00264577	0	0	6.45167
GCA_001918945	MNGX01000058.1 Thaumarchaeota archaeon 13_1_40CM_2_39_7 13_1_40cm_2_scaffold_10118, whole genome shotgun sequence	BAT superphylum		935896	360748	38.55	209	0.223315	25	2019-02-01	208	1	0	0	0	0.222247	0.00106849	0	0	0	6104	28	0	0	0	6132	0.652209	0.00299179	0	0	0	0.655201
GCA_001627105	LUOY01000001.1 Nitrosopelagicus sp. REDSEA-S19_B12N3 scaffold1, whole genome shotgun sequence	BAT superphylum		1507370	546906	36.28	215	0.142633	25	2019-02-01	215	0	0	0	0	0.142633	0	0	0	0	6410	0	0	0	0	6410	0.425244	0	0	0	0	0.425244
GCA_003660635	QMUP01000001.1 Thaumarchaeota archaeon isolate B99_G9 B99_Guay9_scaffold_01853, whole genome shotgun sequence	BAT superphylum		1226034	581461	47.43	2278	1.85802	25	2019-02-01	2245	31	2	0	0	1.83111	0.0252848	0.00163128	0	0	66952	936	56	0	0	67944	5.46086	0.0763437	0.00456757	0	0	5.54177
GCA_000724145	JNVL01000001.1 Marine Group I thaumarchaeote SCGC AAA799-E16 AAA799E16_0, whole genome shotgun sequence	BAT superphylum		1415322	483334	34.15	177	0.12506	25	2019-02-01	176	1	0	0	0	0.124353	0.000706553	0	0	0	5180	27	0	0	0	5207	0.365994	0.00190769	0	0	0	0.367902
GCA_002495905	DAHJ01000032.1 TPA_asm: Thaumarchaeota archaeon UBA223 UBA223_contig_101079, whole genome shotgun sequence	BAT superphylum		852867	269776	31.63	56	0.0656609	25	2019-02-01	55	1	0	0	0	0.0644884	0.00117252	0	0	0	1555	27	0	0	0	1582	0.182326	0.00316579	0	0	0	0.185492
GCA_002906215	CP024014.1 Candidatus Nitrosocaldus islandicus isolate 3F chromosome, complete genome	BAT superphylum		1617394	671845	41.54	2170	1.34166	25	2019-02-01	2142	27	1	0	0	1.32435	0.0166935	0.000618279	0	0	65997	865	29	0	0	66891	4.08045	0.0534811	0.00179301	0	0	4.13573
			Statistics	LENGTH	GC COUNT	GC PERCENT	PQS COUNT	PQS FREQUENCY	WINDOW SIZE	THRESHOLD	COUNT 1.2-1.4	COUNT 1.4-1.6	COUNT 1.6-1.8	COUNT 1.8-2.0	COUNT 2.0-MORE	FREQ 1.2-1.4	FREQ 1.4-1.6	FREQ 1.6-1.8	FREQ 1.8-2.0	FREQ 2.0-MORE	LEN 1.2-1.4	LEN 1.4-1.6	LEN 1.6-1.8	LEN 1.8-2.0	LEN 2.0-MORE	LEN ALL	% LEN 1.2-1.4	% LEN 1.4-1.6	% LEN 1.6-1.8	% LEN 1.8-2.0	% LEN 2.0-MORE	% LEN ALL
			SUM	402845427	172219020	13782.6	421678	372.634	8000	13919040	414621	6731	316	5	5	366.556	5.7929	0.276907	0.00334407	0.00396105	12375029	208486	10045	269	437	12594266	1096.44	17.9933	0.91283	0.0166602	0.034532	1115.4
			CNT	320	320	320	320	320	320	320	320	320	320	320	320	320	320	320	320	320	320	320	320	320	320	320	320	320	320	320	320	320
			AVG	1.25889e+06	538184	43.0707	1317.74	1.16448	25	43497	1295.69	21.0344	0.9875	0.015625	0.015625	1.14549	0.0181028	0.000865336	1.04502e-05	1.23783e-05	38672	651.519	31.3906	0.840625	1.36563	39357.1	3.42637	0.0562291	0.00285259	5.20632e-05	0.000107912	3.48561
			MIN	164795	76534	28.15	33	0.0528477	25	43497	33	0	0	0	0	0.0528477	0	0	0	0	947	0	0	0	0	947	0.151657	0	0	0	0	0.151657
			MAX	3506105	1689547	66.98	12003	8.41849	25	43497	11627	352	23	1	2	8.16076	0.231254	0.0264688	0.00099438	0.00175287	362225	11958	749	73	177	374963	25.2536	0.789886	0.0812176	0.00482493	0.0153376	26.1248
			VAR	4.07948e+11	8.61036e+10	86.279	3.17015e+06	2.35709	0	0	3.02645e+06	1662.89	7.15972	0.0154291	0.0279683	2.26063	0.00105423	5.46115e-06	7.55023e-09	1.71963e-08	2.73216e+09	1.69625e+06	7430.98	50.1908	214.991	2.86959e+09	20.6273	0.0108952	6.03151e-05	1.8635e-07	1.31144e-06	21.5615
			STDEV	638708	293434	9.28865	1780.49	1.53528	0	0	1739.67	40.7785	2.67576	0.124214	0.167237	1.50354	0.032469	0.00233691	8.6892e-05	0.000131135	52270	1302.4	86.2031	7.08455	14.6626	53568.6	4.54173	0.10438	0.00776628	0.000431682	0.00114518	4.64344
			Q1	823844	342251	34.5775	183	0.159324	25	43497	182.5	1	0	0	0	0.157741	0.00132118	0	0	0	5485.5	34.75	0	0	0	5505.75	0.473055	0.00373204	0	0	0	0.475786
			Median Q2	1180629	477776	41.81	569	0.452923	25	43497	563.5	5	0	0	0	0.446118	0.00441081	0	0	0	16773	149	0	0	0	16913	1.32238	0.0133073	0	0	0	1.34122
			Q3	1.58847e+06	672307	49.3225	1925.25	1.67135	25	43497	1910	26	1	0	0	1.64441	0.0198396	0.00079197	0	0	55644.8	772	28	0	0	56109.2	4.82904	0.0614232	0.00221752	0	0	4.90193

## Sheet: Cren superphylum
ASSEMBLY NAME	FASTA NAME	Superphypum		LENGTH	GC COUNT	GC PERCENT	PQS COUNT	PQS FREQUENCY	WINDOW SIZE	THRESHOLD	COUNT 1.2-1.4	COUNT 1.4-1.6	COUNT 1.6-1.8	COUNT 1.8-2.0	COUNT 2.0-MORE	FREQ 1.2-1.4	FREQ 1.4-1.6	FREQ 1.6-1.8	FREQ 1.8-2.0	FREQ 2.0-MORE	LEN 1.2-1.4	LEN 1.4-1.6	LEN 1.6-1.8	LEN 1.8-2.0	LEN 2.0-MORE	LEN ALL	% LEN 1.2-1.4	% LEN 1.4-1.6	% LEN 1.6-1.8	% LEN 1.8-2.0	% LEN 2.0-MORE	% LEN ALL
GCA_002254745	NJED01000073.1 Desulfurococcales archaeon ex4484_217_1 ex4484_217_scaffold_105955_length_5603count_5217, whole genome shotgun sequence	Cren superphylum		807477	300649	37.23	326	0.403727	25	2019-02-01	324	2	0	0	0	0.40125	0.00247685	0	0	0	9650	53	0	0	0	9703	1.19508	0.00656365	0	0	0	1.20164
GCA_003056265	NBVN01000010.1 Zestosphaera tikiterensis isolate NZ3 Iph_new_184, whole genome shotgun sequence	Cren superphylum		1808184	758138	41.93	2214	1.22443	25	2019-02-01	2191	23	0	0	0	1.21171	0.0127199	0	0	0	66665	675	0	0	0	67340	3.68685	0.0373303	0	0	0	3.72418
GCA_000015945	CP000575.1 Staphylothermus marinus F1, complete genome	Cren superphylum		1570485	561080	35.73	914	0.581986	25	2019-02-01	900	14	0	0	0	0.573071	0.00891444	0	0	0	27125	479	0	0	0	27604	1.72717	0.0305001	0	0	0	1.75767
GCA_002255065	NJEF01000043.1 Desulfurococcales archaeon ex4484_204 ex4484_204_scaffold_10054_length_7217__count_734, whole genome shotgun sequence	Cren superphylum		930496	466603	50.15	4192	4.50512	25	2019-02-01	4126	65	1	0	0	4.43419	0.0698552	0.0010747	0	0	127199	2126	29	0	0	129354	13.67	0.22848	0.00311662	0	0	13.9016
GCA_000092465	CP002051.1 Staphylothermus hellenicus DSM 12710, complete genome	Cren superphylum		1580347	582173	36.84	1074	0.679598	25	2019-02-01	1055	18	1	0	0	0.667575	0.0113899	0.000632772	0	0	32387	526	28	0	0	32941	2.04936	0.0332838	0.00177176	0	0	2.08442
GCA_003177295	QFWU01000001.1 Desulfurococcaceae archaeon isolate ICE1 NODE_149_length_36664_cov_44.173400, whole genome shotgun sequence	Cren superphylum		1634490	743009	45.46	3239	1.98166	25	2019-02-01	3199	39	1	0	0	1.95719	0.0238607	0.000611812	0	0	97405	1156	28	0	0	98589	5.95935	0.0707254	0.00171307	0	0	6.03179
GCA_000513855	KI911318.1 Desulfurococcus amylolyticus Z-533 genomic scaffold scaffold1, whole genome shotgun sequence	Cren superphylum		1307099	590311	45.16	1983	1.5171	25	2019-02-01	1948	35	0	0	0	1.49032	0.0267769	0	0	0	58751	1048	0	0	0	59799	4.49476	0.0801776	0	0	0	4.57494
GCA_000017945	CP000816.1 Ignicoccus hospitalis KIN4/I, complete genome	Cren superphylum		1297538	733373	56.52	6637	5.11507	25	2019-02-01	6481	152	4	0	0	4.99484	0.117145	0.00308276	0	0	196170	5173	116	0	0	201459	15.1186	0.398678	0.00894001	0	0	15.5263
GCA_001006085	AUQX01000001.1 Desulfurococcus mucosus DSM 2161 YWQDRAFT_scaffold_0.1_C, whole genome shotgun sequence	Cren superphylum		1198142	633652	52.89	3336	2.78431	25	2019-02-01	3272	58	6	0	0	2.7309	0.0484083	0.00500775	0	0	97007	1703	171	0	0	98881	8.09645	0.142137	0.0142721	0	0	8.25286
GCA_001481685	CP006867.1 Ignicoccus islandicus DSM 13165, complete genome	Cren superphylum		1394664	626210	44.9	1425	1.02175	25	2019-02-01	1411	13	1	0	0	1.01171	0.00932124	0.000717019	0	0	41460	379	28	0	0	41867	2.97276	0.027175	0.00200765	0	0	3.00194
GCA_002254665	NJDP01000082.1 Desulfurococcales archaeon ex4484_58 ex4484_58_scaffold_10147_length_7669__count_1032, whole genome shotgun sequence	Cren superphylum		1432029	492983	34.43	689	0.481136	25	2019-02-01	684	5	0	0	0	0.477644	0.00349155	0	0	0	20825	148	0	0	0	20973	1.45423	0.010335	0	0	0	1.46457
GCA_002495025	DADP01000041.1 TPA_asm: Desulfurococcaceae archaeon UBA285 UBA285_contig_104281, whole genome shotgun sequence	Cren superphylum		1301244	504649	38.78	583	0.448033	25	2019-02-01	576	6	1	0	0	0.442653	0.00461097	0.000768495	0	0	16947	168	28	0	0	17143	1.30237	0.0129107	0.00215179	0	0	1.31743
GCA_001316065	BBBZ01000001.1 Aeropyrum camini SY1 = JCM 12091 DNA, contig: JCM12091.contig00001, whole genome shotgun sequence	Cren superphylum		1591049	902175	56.7	10065	6.32601	25	2019-02-01	9829	226	10	0	0	6.17769	0.142045	0.00628516	0	0	303352	7506	301	0	0	311159	19.0662	0.471764	0.0189183	0	0	19.5568
GCA_000015145	CP000493.1 Hyperthermus butylicus DSM 5456, complete genome	Cren superphylum		1667163	895879	53.74	3348	2.0082	25	2019-02-01	3297	50	1	0	0	1.97761	0.0299911	0.000599821	0	0	98673	1514	29	0	0	100216	5.91862	0.090813	0.00173948	0	0	6.01117
GCA_000011125	BA000002.3 Aeropyrum pernix K1 DNA, complete genome	Cren superphylum		1669696	940227	56.31	9589	5.74296	25	2019-02-01	9373	199	17	0	0	5.6136	0.119183	0.0101815	0	0	288305	6552	525	0	0	295382	17.2669	0.392407	0.0314428	0	0	17.6908
GCA_000231015	CP003321.1 Desulfurococcus fermentans DSM 16532, complete genome	Cren superphylum		1384116	620482	44.83	1889	1.36477	25	2019-02-01	1857	31	1	0	0	1.34165	0.022397	0.000722483	0	0	55591	900	35	0	0	56526	4.01635	0.0650235	0.00252869	0	0	4.08391
GCA_002496045	DAIG01000041.1 TPA_asm: Desulfurococcaceae archaeon UBA150 UBA150_contig_104494, whole genome shotgun sequence	Cren superphylum		1360627	529893	38.94	666	0.48948	25	2019-02-01	660	5	1	0	0	0.48507	0.00367478	0.000734955	0	0	19490	141	28	0	0	19659	1.43243	0.0103629	0.00205787	0	0	1.44485
GCA_000145985	CP002098.1 Ignisphaera aggregans DSM 17230, complete genome	Cren superphylum		1875953	669463	35.69	918	0.489351	25	2019-02-01	908	10	0	0	0	0.484021	0.00533062	0	0	0	27238	278	0	0	0	27516	1.45196	0.0148191	0	0	0	1.46677
GCA_000186365	CP002363.1 Desulfurococcus mucosus DSM 2162, complete genome	Cren superphylum		1314639	698621	53.14	3746	2.84945	25	2019-02-01	3666	76	4	0	0	2.7886	0.0578105	0.00304266	0	0	108997	2269	113	0	0	111379	8.29102	0.172595	0.00859552	0	0	8.47221
GCA_003116855	BEWT01000001.1 Desulfurococcaceae archaeon AG1 DNA, AG1contig01, whole genome shotgun sequence	Cren superphylum		1997414	910881	45.6	4242	2.12375	25	2019-02-01	4180	60	2	0	0	2.09271	0.0300388	0.00100129	0	0	127054	1803	56	0	0	128913	6.36092	0.0902667	0.00280363	0	0	6.454
GCA_002254465	NJDT01000004.1 Desulfurococcales archaeon ex4484_42 ex4484_42_scaffold_102_length_37272__count_5094, whole genome shotgun sequence	Cren superphylum		1875308	719879	38.39	1121	0.597769	25	2019-02-01	1109	12	0	0	0	0.59137	0.00639895	0	0	0	33368	404	0	0	0	33772	1.77933	0.0215431	0	0	0	1.80088
GCA_001412615	CP013011.1 Pyrodictium delaneyi strain Su06, complete genome	Cren superphylum		2023836	1091130	53.91	3236	1.59894	25	2019-02-01	3182	49	5	0	0	1.57226	0.0242114	0.00247056	0	0	93525	1700	140	0	0	95365	4.62117	0.0839989	0.00691756	0	0	4.71209
GCA_002194565	NCQP01000001.1 Pyrodictium delaneyi strain Hulk Contig_1, whole genome shotgun sequence	Cren superphylum		2042801	1100639	53.88	3234	1.58312	25	2019-02-01	3183	46	5	0	0	1.55815	0.0225181	0.00244762	0	0	93555	1488	140	0	0	95183	4.57974	0.0728412	0.00685334	0	0	4.65944
GCA_000020905	CP001140.1 Desulfurococcus kamchatkensis 1221n, complete genome	Cren superphylum		1365223	618980	45.34	2036	1.49133	25	2019-02-01	2009	27	0	0	0	1.47155	0.019777	0	0	0	60069	838	0	0	0	60907	4.39994	0.0613819	0	0	0	4.46132
GCA_002254985	NJEC01000088.1 Desulfurococcales archaeon ex4484_217_2 ex4484_217_scaffold_10155_length_12547__count_2463, whole genome shotgun sequence	Cren superphylum		2148448	811763	37.78	1063	0.494776	25	2019-02-01	1043	20	0	0	0	0.485467	0.00930905	0	0	0	31312	613	0	0	0	31925	1.45742	0.0285322	0	0	0	1.48596
GCA_001462395	LNTB01000001.1 Pyrodictium occultum strain PL-19 Contig1, whole genome shotgun sequence	Cren superphylum		1621727	1029749	63.5	9419	5.80801	25	2019-02-01	9180	222	17	0	0	5.66063	0.136891	0.0104827	0	0	274595	7040	507	0	0	282142	16.9323	0.434105	0.031263	0	0	17.3976
GCA_000223395	CP002838.1 Pyrolobus fumarii 1A, complete genome	Cren superphylum		1843267	1012030	54.9	3751	2.03497	25	2019-02-01	3686	63	2	0	0	1.99971	0.0341784	0.00108503	0	0	110430	2139	57	0	0	112626	5.99099	0.116044	0.00309234	0	0	6.11013
GCA_000591035	AP012489.1 Aeropyrum camini SY1 = JCM 12091 DNA, complete genome	Cren superphylum		1595994	905440	56.73	10167	6.37032	25	2019-02-01	9909	245	13	0	0	6.20867	0.153509	0.00814539	0	0	306011	8323	453	0	0	314787	19.1737	0.521493	0.0283836	0	0	19.7236
GCA_003978665	QNYQ01000027.1 Hyperthermus sp. isolate MAG 130 Ga0232637_10000012, whole genome shotgun sequence	Cren superphylum		969948	517994	53.4	4109	4.23631	25	2019-02-01	4027	78	4	0	0	4.15177	0.0804167	0.00412393	0	0	125959	2677	112	0	0	128748	12.9862	0.275994	0.011547	0	0	13.2737
GCA_003344655	MAIU01000001.1 Candidatus Korarchaeota archaeon NZ13-K Knz13_0, whole genome shotgun sequence	Cren superphylum		1374210	778533	56.65	7917	5.76113	25	2019-02-01	7751	161	5	0	0	5.64033	0.117158	0.00363845	0	0	235686	5061	144	0	0	240891	17.1507	0.368284	0.0104787	0	0	17.5294
GCA_004347975	QNVG01000001.1 Candidatus Korarchaeota archaeon isolate WYZ-LMO9 Korarchaeota_archaeon_WYZ-LMO9_contig-1, whole genome shotgun sequence	Cren superphylum		2243550	969924	43.23	3064	1.36569	25	2019-02-01	3032	32	0	0	0	1.35143	0.0142631	0	0	0	90358	1048	0	0	0	91406	4.02746	0.0467117	0	0	0	4.07417
GCA_003661445	QMWB01000001.1 Candidatus Korarchaeota archaeon isolate B10_G17 B10_Guay17_scaffold_00062, whole genome shotgun sequence	Cren superphylum		1675048	885027	52.84	4251	2.53784	25	2019-02-01	4185	62	4	0	0	2.49844	0.0370139	0.00238799	0	0	126983	1932	119	0	0	129034	7.58086	0.11534	0.00710427	0	0	7.7033
GCA_002878355	PNIS01000014.1 Candidatus Korarchaeota archaeon isolate ARK-16 NODE_1024_length_7744_cov_2.80414, whole genome shotgun sequence	Cren superphylum		2051846	996043	48.54	2476	1.20672	25	2019-02-01	2445	30	1	0	0	1.19161	0.014621	0.000487366	0	0	71995	1091	29	0	0	73115	3.50879	0.0531716	0.00141336	0	0	3.56338
GCA_003661265	QMVU01000001.1 Candidatus Korarchaeota archaeon isolate B8_G17 B8_Guay17_scaffold_00383, whole genome shotgun sequence	Cren superphylum		1490935	698598	46.86	3173	2.12819	25	2019-02-01	3123	49	1	0	0	2.09466	0.0328653	0.00067072	0	0	94358	1431	28	0	0	95817	6.32878	0.09598	0.00187802	0	0	6.42664
GCA_003661245	QMVT01000001.1 Candidatus Korarchaeota archaeon isolate B81_G16 B81_Guay16_scaffold_01600, whole genome shotgun sequence	Cren superphylum		1103715	483804	43.83	1468	1.33005	25	2019-02-01	1451	17	0	0	0	1.31465	0.0154025	0	0	0	43625	506	0	0	0	44131	3.95256	0.0458452	0	0	0	3.99841
GCA_002899815	PNIB01000041.1 Candidatus Korarchaeota archaeon isolate ZAV-18 NODE_10003_length_2614_cov_1.72646, whole genome shotgun sequence	Cren superphylum		1250281	550649	44.04	1899	1.51886	25	2019-02-01	1881	17	1	0	0	1.50446	0.0135969	0.00079982	0	0	56029	478	30	0	0	56537	4.48131	0.0382314	0.00239946	0	0	4.52194
GCA_003661365	QMVZ01000001.1 Candidatus Korarchaeota archaeon isolate B15_G15 B15_Guay15_scaffold_00044, whole genome shotgun sequence	Cren superphylum		1823627	794452	43.56	1907	1.04572	25	2019-02-01	1894	13	0	0	0	1.03859	0.00712865	0	0	0	56628	373	0	0	0	57001	3.10524	0.0204537	0	0	0	3.12569
GCA_003661225	QMVS01000001.1 Candidatus Korarchaeota archaeon isolate B85_G9 B85_Guay9_scaffold_01205, whole genome shotgun sequence	Cren superphylum		1388613	824179	59.35	7207	5.19007	25	2019-02-01	7032	162	12	0	1	5.06405	0.116663	0.00864172	0	0.000720143	211930	5440	363	0	120	217853	15.262	0.391758	0.0261412	0	0.00864172	15.6885
GCA_003661285	QMVV01000001.1 Candidatus Korarchaeota archaeon isolate B68_G1 B68_Guay1_scaffold_00023, whole genome shotgun sequence	Cren superphylum		1266122	535580	42.3	1456	1.14997	25	2019-02-01	1432	22	2	0	0	1.13101	0.0173759	0.00157963	0	0	43074	683	59	0	0	43816	3.40204	0.0539442	0.0046599	0	0	3.46065
GCA_003661315	QMVX01000001.1 Candidatus Korarchaeota archaeon isolate B41_G2 B41_Guay2_scaffold_00155, whole genome shotgun sequence	Cren superphylum		1494989	658369	44.04	1801	1.20469	25	2019-02-01	1779	22	0	0	0	1.18998	0.0147158	0	0	0	53250	639	0	0	0	53889	3.5619	0.0427428	0	0	0	3.60464
GCA_003661345	QMVY01000001.1 Candidatus Korarchaeota archaeon isolate B35_G17 B35_Guay17_scaffold_00267, whole genome shotgun sequence	Cren superphylum		834209	542293	65.01	7879	9.44488	25	2019-02-01	7652	214	13	0	0	9.17276	0.25653	0.0155836	0	0	232974	6767	486	0	0	240227	27.9275	0.811188	0.0582588	0	0	28.797
GCA_000019605	CP000968.1 Candidatus Korarchaeum cryptofilum OPF8, complete genome	Cren superphylum		1590757	779482	49	5712	3.59074	25	2019-02-01	5599	107	6	0	0	3.51971	0.0672636	0.00377179	0	0	171560	3401	177	0	0	175138	10.7848	0.213798	0.0111268	0	0	11.0097
GCA_003947435	RCOS01000001.1 Candidatus Methanodesulfokores washburnensis strain MDKW Ga0080004_1057137, whole genome shotgun sequence	Cren superphylum		2942065	1261078	42.86	3803	1.29263	25	2019-02-01	3760	42	1	0	0	1.27801	0.0142757	0.000339897	0	0	111954	1366	30	0	0	113350	3.80529	0.04643	0.00101969	0	0	3.85274
GCA_004212055	RXII01000120.1 Candidatus Methanodesulfokores washburnensis isolate NM4 JGI20130J15133_1000253, whole genome shotgun sequence	Cren superphylum		1416215	614960	43.42	1929	1.36208	25	2019-02-01	1913	16	0	0	0	1.35078	0.0112977	0	0	0	56709	471	0	0	0	57180	4.00426	0.0332577	0	0	0	4.03752
GCA_003661305	QMVW01000001.1 Candidatus Korarchaeota archaeon isolate B51_G1 B51_Guay1_scaffold_00326, whole genome shotgun sequence	Cren superphylum		1713564	752519	43.92	1887	1.10121	25	2019-02-01	1861	26	0	0	0	1.08604	0.0151731	0	0	0	55425	747	0	0	0	56172	3.23449	0.0435934	0	0	0	3.27808
GCA_003948265	RCOR01000001.1 Candidatus Korarchaeum cryptofilum strain WS Ga0080004_1062362, whole genome shotgun sequence	Cren superphylum		1769550	861357	48.68	6171	3.48733	25	2019-02-01	6043	122	6	0	0	3.41499	0.0689441	0.00339069	0	0	185620	3876	177	0	0	189673	10.4897	0.219039	0.0100025	0	0	10.7187
GCA_003661385	QMWA01000001.1 Candidatus Korarchaeota archaeon isolate B14_G2 B14_Guay2_scaffold_00028, whole genome shotgun sequence	Cren superphylum		1739738	919084	52.83	4434	2.54866	25	2019-02-01	4377	52	5	0	0	2.5159	0.0298896	0.002874	0	0	132543	1691	182	0	0	134416	7.61856	0.0971985	0.0104613	0	0	7.72622
GCA_003019615	NEXB01000001.1 Candidatus Marsarchaeota G1 archaeon OSP_C NAG2_G1-r02_contig00002, whole genome shotgun sequence	Cren superphylum		1992348	880887	44.21	1411	0.70821	25	2019-02-01	1393	16	2	0	0	0.699175	0.00803073	0.00100384	0	0	42237	495	58	0	0	42790	2.11996	0.0248451	0.00291114	0	0	2.14772
GCA_003019595	NEXD01000001.1 Candidatus Marsarchaeota G1 archaeon BE_D NAG2_G1-r04_contig00002, whole genome shotgun sequence	Cren superphylum		2190152	959598	43.81	1155	0.527361	25	2019-02-01	1145	8	2	0	0	0.522795	0.00365271	0.000913179	0	0	34160	226	58	0	0	34444	1.55971	0.0103189	0.00264822	0	0	1.57268
GCA_003019415	NEXM01000054.1 Candidatus Marsarchaeota G2 archaeon ECH_B_SAG-F08 NAG2_SAG_TGTA_F08_NODE_1, whole genome shotgun sequence	Cren superphylum		902981	392759	43.5	482	0.533788	25	2019-02-01	478	4	0	0	0	0.529358	0.00442977	0	0	0	14553	145	0	0	0	14698	1.61166	0.0160579	0	0	0	1.62772
GCA_003019435	NEXF01000001.1 Candidatus Marsarchaeota G2 archaeon BE_D NAG2_G2-r02_contig00016, whole genome shotgun sequence	Cren superphylum		3731392	1857197	49.77	10185	2.72954	25	2019-02-01	9992	186	7	0	0	2.67782	0.0498473	0.00187598	0	0	306859	6115	205	0	0	313179	8.22371	0.16388	0.00549393	0	0	8.39309
GCA_003019535	NEXG01000001.1 Candidatus Marsarchaeota G2 archaeon ECH_B_1 Archaeal_consort1_NAG2_g2_scaffold00001, whole genome shotgun sequence	Cren superphylum		2552355	1270111	49.76	7174	2.81074	25	2019-02-01	7028	142	4	0	0	2.75354	0.0556349	0.00156718	0	0	215824	4606	116	0	0	220546	8.45588	0.180461	0.00454482	0	0	8.64088
GCA_003019375	NEXL01000033.1 Candidatus Marsarchaeota G2 archaeon ECH_B_SAG-E12 NAG2_SAG_TGSZ_E12_NODE_10, whole genome shotgun sequence	Cren superphylum		351358	150477	42.83	164	0.46676	25	2019-02-01	164	0	0	0	0	0.46676	0	0	0	0	4889	0	0	0	0	4889	1.39146	0	0	0	0	1.39146
GCA_003019545	NEXE01000001.1 Candidatus Marsarchaeota G2 archaeon OSP_D NAG2_G2-r01_contig00011, whole genome shotgun sequence	Cren superphylum		2779268	1397351	50.28	8169	2.93926	25	2019-02-01	8006	156	7	0	0	2.88061	0.0561299	0.00251865	0	0	245747	5201	272	0	0	251220	8.84215	0.187136	0.00978675	0	0	9.03907
GCA_003019475	NEXI01000001.1 Candidatus Marsarchaeota G2 archaeon ECH_B_3 Archaeal_consort3_NAG2_g2_scaffold00001, whole genome shotgun sequence	Cren superphylum		2471134	1235985	50.02	7074	2.86265	25	2019-02-01	6930	140	4	0	0	2.80438	0.0566542	0.00161869	0	0	212809	4493	116	0	0	217418	8.6118	0.181819	0.0046942	0	0	8.79831
GCA_003019445	NEXA01000001.1 Candidatus Marsarchaeota G1 archaeon OSP_B NAG2_G1-r01_contig00150, whole genome shotgun sequence	Cren superphylum		1077698	477353	44.29	522	0.484366	25	2019-02-01	514	6	2	0	0	0.476943	0.00556742	0.00185581	0	0	15289	167	58	0	0	15514	1.41867	0.015496	0.00538184	0	0	1.43955
GCA_003019565	NEXC01000001.1 Candidatus Marsarchaeota G1 archaeon OSP_D NAG2_G1-r03_contig00002, whole genome shotgun sequence	Cren superphylum		1915630	841535	43.93	1058	0.552299	25	2019-02-01	1048	8	2	0	0	0.547079	0.00417617	0.00104404	0	0	31401	229	58	0	0	31688	1.6392	0.0119543	0.00302772	0	0	1.65418
GCA_003019485	NEXK01000093.1 Candidatus Marsarchaeota G2 archaeon ECH_B_SAG-C16 NAG2_SAG_TGST_C16_NODE_1, whole genome shotgun sequence	Cren superphylum		1242243	614791	49.49	3272	2.63395	25	2019-02-01	3215	54	2	1	0	2.58806	0.0434698	0.00160999	0.000804995	0	98427	1720	61	70	0	100278	7.92333	0.138459	0.00491047	0.00563497	0	8.07233
GCA_003019515	NEXH01000001.1 Candidatus Marsarchaeota G2 archaeon ECH_B_2 Archaeal_consort2_NAG2_g2_JGI26468J51210_100001, whole genome shotgun sequence	Cren superphylum		2586509	1291000	49.91	7375	2.85133	25	2019-02-01	7228	143	4	0	0	2.7945	0.0552869	0.00154649	0	0	222190	4598	116	0	0	226904	8.59034	0.177769	0.00448481	0	0	8.7726
GCA_003019385	NEXO01000038.1 Candidatus Marsarchaeota G2 archaeon ECH_B_SAG-G16 NAG2_SAG_TGSU_G16_NODE_10, whole genome shotgun sequence	Cren superphylum		1158483	513462	44.32	866	0.747529	25	2019-02-01	853	11	2	0	0	0.736308	0.00949518	0.0017264	0	0	25710	358	58	0	0	26126	2.21928	0.0309025	0.00500655	0	0	2.25519
GCA_003019345	NEXJ01000047.1 Candidatus Marsarchaeota G2 archaeon ECH_B_SAG-M15 NAG2_SAG_TGSW_M15_NODE_1, whole genome shotgun sequence	Cren superphylum		1164694	583064	50.06	3428	2.94326	25	2019-02-01	3358	65	5	0	0	2.88316	0.0558087	0.00429297	0	0	103090	2260	268	0	0	105618	8.85125	0.194042	0.0230103	0	0	9.0683
GCA_003019335	NEXN01000021.1 Candidatus Marsarchaeota G2 archaeon ECH_B_SAG-G06 NAG2_SAG_TGSY_G06_NODE_1, whole genome shotgun sequence	Cren superphylum		692736	309248	44.64	518	0.74776	25	2019-02-01	514	4	0	0	0	0.741985	0.00577421	0	0	0	15578	155	0	0	0	15733	2.24876	0.022375	0	0	0	2.27114
GCA_000230485	AGBE01000002.1 Uncultured marine crenarchaeote 'Gulf of Maine' ctg1108793267958, whole genome shotgun sequence	Cren superphylum		6451204	1649319	25.57	553	0.0857204	25	2019-02-01	547	5	1	0	0	0.0847904	0.000775049	0.00015501	0	0	16069	136	30	0	0	16235	0.249085	0.00210813	0.000465029	0	0	0.251658
GCA_000402095	AQSU01000001.1 Crenarchaeota archaeon SCGC AAA471-L13 A471L13DRAFT_contig_47_0.48_C, whole genome shotgun sequence	Cren superphylum		833677	239195	28.69	125	0.149938	25	2019-02-01	123	2	0	0	0	0.147539	0.00239901	0	0	0	3616	54	0	0	0	3670	0.433741	0.00647733	0	0	0	0.440218
GCA_000402895	AQTC01000001.1 Crenarchaeota archaeon SCGC AAA471-C03 A471C3DRAFT_redundant_region_0.59_C, whole genome shotgun sequence	Cren superphylum		797737	228978	28.7	151	0.189285	25	2019-02-01	149	2	0	0	0	0.186778	0.00250709	0	0	0	4384	54	0	0	0	4438	0.549555	0.00676915	0	0	0	0.556324
GCA_000371945	AQVF01000001.1 Crenarchaeote SCGC AAA261-C22 A3ISDRAFT_NODE-unique_1_len_24426.1_C, whole genome shotgun sequence	Cren superphylum		775531	254010	32.75	153	0.197284	25	2019-02-01	152	1	0	0	0	0.195995	0.00128944	0	0	0	4489	27	0	0	0	4516	0.578829	0.00348149	0	0	0	0.582311
GCA_000375565	AQVG01000001.1 Crenarchaeote SCGC AAA261-F05 A3IUDRAFT_NODE-unique_1_len_53186.1_C, whole genome shotgun sequence	Cren superphylum		716004	232244	32.44	157	0.219273	25	2019-02-01	156	1	0	0	0	0.217876	0.00139664	0	0	0	4503	27	0	0	0	4530	0.628907	0.00377093	0	0	0	0.632678
GCA_000375605	AQVH01000001.1 Crenarchaeote SCGC AAA261-G18 A3IWDRAFT_NODE-unique_1_len_21911.1_C, whole genome shotgun sequence	Cren superphylum		523162	167877	32.09	97	0.185411	25	2019-02-01	97	0	0	0	0	0.185411	0	0	0	0	2821	0	0	0	0	2821	0.539221	0	0	0	0	0.539221
GCA_000372145	AQVI01000001.1 Crenarchaeote SCGC AAA261-L14 A3IYDRAFT_NODE-unique_1_len_29251.1_C, whole genome shotgun sequence	Cren superphylum		593616	198148	33.38	204	0.343656	25	2019-02-01	201	3	0	0	0	0.338603	0.00505377	0	0	0	5890	118	0	0	0	6008	0.992224	0.0198782	0	0	0	1.0121
GCA_000376005	AQVJ01000001.1 Crenarchaeote SCGC AAA261-N13 A3K1DRAFT_NODE-unique_1_len_27477.1_C, whole genome shotgun sequence	Cren superphylum		758618	245384	32.35	159	0.209592	25	2019-02-01	159	0	0	0	0	0.209592	0	0	0	0	4752	0	0	0	0	4752	0.626402	0	0	0	0	0.626402
GCA_000375665	AQVP01000001.1 Crenarchaeote SCGC AAA261-L22 A3MUDRAFT_NODE-unique_1_len_18420.1_C, whole genome shotgun sequence	Cren superphylum		467463	151459	32.4	89	0.190389	25	2019-02-01	88	1	0	0	0	0.18825	0.00213921	0	0	0	2642	28	0	0	0	2670	0.565178	0.00598978	0	0	0	0.571168
GCA_000375685	AQVQ01000001.1 Crenarchaeote SCGC AAA261-N23 A3MWDRAFT_NODE-unique_1_len_43826.1_C, whole genome shotgun sequence	Cren superphylum		1203892	385673	32.04	201	0.166959	25	2019-02-01	199	1	1	0	0	0.165297	0.000830639	0.000830639	0	0	5884	27	58	0	0	5969	0.488748	0.00224273	0.00481771	0	0	0.495809
GCA_000380705	AQYM01000001.1 Crenarchaeota archaeon SCGC AAA471-B05 YNPFFA_1DRAFT_contig_32.33_C, whole genome shotgun sequence	Cren superphylum		1413297	405209	28.67	234	0.16557	25	2019-02-01	231	3	0	0	0	0.163448	0.0021227	0	0	0	6752	81	0	0	0	6833	0.477748	0.00573128	0	0	0	0.483479
GCA_000399825	ASMI01000001.1 Crenarchaeota archaeon SCGC AAA471-L14 A471L14DRAFT_contig_0_0.1_C, whole genome shotgun sequence	Cren superphylum		940474	270814	28.8	154	0.163747	25	2019-02-01	154	0	0	0	0	0.163747	0	0	0	0	4526	0	0	0	0	4526	0.481247	0	0	0	0	0.481247
GCA_000398765	ASMJ01000001.1 Crenarchaeota archaeon SCGC AAA471-O08 A471O8DRAFT_contig_0_0.1_C, whole genome shotgun sequence	Cren superphylum		1149914	330054	28.7	191	0.166099	25	2019-02-01	188	3	0	0	0	0.16349	0.00260889	0	0	0	5455	81	0	0	0	5536	0.474383	0.00704401	0	0	0	0.481427
GCA_000405885	ASPO01000001.1 Crenarchaeota archaeon SCGC AAA471-B23 A471B23DRAFT_contig_0_0.1_C, whole genome shotgun sequence	Cren superphylum		1110690	318518	28.68	199	0.179168	25	2019-02-01	197	2	0	0	0	0.177367	0.00180068	0	0	0	5770	54	0	0	0	5824	0.519497	0.00486184	0	0	0	0.524359
GCA_000494205	AWOB01000001.1 Crenarchaeote JGI-OTU-1 strain JGI-OTU-1 YNPFFACOM1_contig_0_0.1, whole genome shotgun sequence	Cren superphylum		1408179	403612	28.66	234	0.166172	25	2019-02-01	231	3	0	0	0	0.164042	0.00213041	0	0	0	6752	81	0	0	0	6833	0.479484	0.00575211	0	0	0	0.485237
GCA_000317795	CP003378.1 Caldisphaera lagunensis DSM 15908, complete genome	Cren superphylum		1546846	464580	30.03	457	0.29544	25	2019-02-01	452	5	0	0	0	0.292207	0.00323238	0	0	0	13602	136	0	0	0	13738	0.879338	0.00879208	0	0	0	0.88813
GCA_001918715	MNGL01000019.1 Crenarchaeota archaeon 13_1_40CM_3_53_5 13_1_40cm_3_scaffold_0, whole genome shotgun sequence	Cren superphylum		2460891	1300757	52.86	3671	1.49174	25	2019-02-01	3612	58	1	0	0	1.46776	0.0235687	0.000406357	0	0	106038	1835	29	0	0	107902	4.30893	0.0745665	0.00117843	0	0	4.38467
GCA_001918735	MNGM01000029.1 Crenarchaeota archaeon 13_1_40CM_3_52_4 13_1_40cm_3_scaffold_1096, whole genome shotgun sequence	Cren superphylum		757096	394140	52.06	768	1.0144	25	2019-02-01	762	6	0	0	0	1.00648	0.00792502	0	0	0	22308	167	0	0	0	22475	2.94652	0.022058	0	0	0	2.96858
GCA_001918745	MNGN01000062.1 Crenarchaeota archaeon 13_1_40CM_3_52_17 13_1_40cm_3_scaffold_10680, whole genome shotgun sequence	Cren superphylum		1775681	919679	51.79	1994	1.12295	25	2019-02-01	1970	23	1	0	0	1.10943	0.0129528	0.000563164	0	0	57805	789	28	0	0	58622	3.25537	0.0444337	0.00157686	0	0	3.30138
GCA_001918765	MNGO01000055.1 Crenarchaeota archaeon 13_1_40CM_3_52_10 13_1_40cm_3_scaffold_10124, whole genome shotgun sequence	Cren superphylum		1325436	688106	51.92	1405	1.06003	25	2019-02-01	1392	13	0	0	0	1.05022	0.00980809	0	0	0	41106	400	0	0	0	41506	3.10132	0.0301787	0	0	0	3.1315
GCA_001919175	MNHJ01000039.1 Crenarchaeota archaeon 13_1_40CM_2_52_14 13_1_40cm_2_scaffold_100, whole genome shotgun sequence	Cren superphylum		1621432	840369	51.83	1809	1.11568	25	2019-02-01	1786	23	0	0	0	1.1015	0.014185	0	0	0	52465	750	0	0	0	53215	3.23572	0.0462554	0	0	0	3.28198
GCA_001920575	MNKC01000032.1 Crenarchaeota archaeon 13_1_20CM_2_53_14 13_1_20cm_2_scaffold_1, whole genome shotgun sequence	Cren superphylum		1541694	821801	53.31	2056	1.3336	25	2019-02-01	2029	25	2	0	0	1.31608	0.0162159	0.00129727	0	0	59397	715	59	0	0	60171	3.85271	0.0463776	0.00382696	0	0	3.90291
GCA_001920635	MNKD01000421.1 Crenarchaeota archaeon 13_1_20CM_2_51_8 13_1_20cm_2_scaffold_100082, whole genome shotgun sequence	Cren superphylum		3311561	1711578	51.68	3589	1.08378	25	2019-02-01	3557	31	1	0	0	1.07412	0.00936114	0.000301972	0	0	104678	944	28	0	0	105650	3.16099	0.0285062	0.000845523	0	0	3.19034
GCA_002011055	MTLZ01000002.1 Crenarchaeota archaeon JdFR-12 JGI24019J35510_1000334, whole genome shotgun sequence	Cren superphylum		301027	112182	37.27	91	0.302298	25	2019-02-01	91	0	0	0	0	0.302298	0	0	0	0	2785	0	0	0	0	2785	0.925166	0	0	0	0	0.925166
GCA_002011075	MTMA01000004.1 Candidatus Geothermarchaeota archaeon JdFR-13 JGI24019J35510_1000003, whole genome shotgun sequence	Cren superphylum		1671866	628933	37.62	1608	0.9618	25	2019-02-01	1587	21	0	0	0	0.949239	0.0125608	0	0	0	48015	703	0	0	0	48718	2.87194	0.0420488	0	0	0	2.91399
GCA_002011085	MTMB01000003.1 Candidatus Geothermarchaeota archaeon JdFR-14 JGI24020J35080_1000001, whole genome shotgun sequence	Cren superphylum		1635024	685999	41.96	2313	1.41466	25	2019-02-01	2284	28	1	0	0	1.39692	0.0171251	0.000611612	0	0	68523	885	28	0	0	69436	4.19095	0.0541276	0.00171251	0	0	4.24679
GCA_002412205	NJEN01000032.1 Candidatus Geothermarchaeota archaeon ex4572_27 ex4572_27_scaffold_10012_length_9630__count_21548, whole genome shotgun sequence	Cren superphylum		1338836	810579	60.54	9415	7.03223	25	2019-02-01	9178	219	18	0	0	6.85521	0.163575	0.0134445	0	0	286564	7550	573	0	0	294687	21.404	0.563923	0.0427984	0	0	22.0107
GCA_002877795	PNHZ01000013.1 Caldisphaera sp. isolate ZAV-20 NODE_10_length_82088_cov_42.1114_part_41044_62478, whole genome shotgun sequence	Cren superphylum		458561	142979	31.18	124	0.270411	25	2019-02-01	124	0	0	0	0	0.270411	0	0	0	0	3663	0	0	0	0	3663	0.798803	0	0	0	0	0.798803
GCA_003649205	QMRC01000001.1 Thermoprotei archaeon isolate B15_G16 B15_Guay16_scaffold_00001, whole genome shotgun sequence	Cren superphylum		2066741	893767	43.25	1475	0.713684	25	2019-02-01	1461	14	0	0	0	0.70691	0.00677395	0	0	0	44154	542	0	0	0	44696	2.13641	0.0262249	0	0	0	2.16263
GCA_003661485	QMWF01000001.1 Candidatus Geothermarchaeota archaeon isolate B85_G16 B85_Guay16_scaffold_01839, whole genome shotgun sequence	Cren superphylum		958108	394032	41.13	1102	1.15018	25	2019-02-01	1088	13	1	0	0	1.13557	0.0135684	0.00104372	0	0	32783	387	28	0	0	33198	3.42164	0.0403921	0.00292243	0	0	3.46495
GCA_003661505	QMWG01000001.1 Candidatus Geothermarchaeota archaeon isolate B21_G17 B21_Guay17_scaffold_00205, whole genome shotgun sequence	Cren superphylum		1027455	379255	36.91	1114	1.08423	25	2019-02-01	1100	13	1	0	0	1.07061	0.0126526	0.000973279	0	0	33774	452	29	0	0	34255	3.28715	0.0439922	0.00282251	0	0	3.33397
GCA_003661525	QMWH01000001.1 Candidatus Geothermarchaeota archaeon isolate B109_G9 B109_Guay9_scaffold_00304, whole genome shotgun sequence	Cren superphylum		803797	306846	38.17	1030	1.28142	25	2019-02-01	1018	11	1	0	0	1.26649	0.013685	0.0012441	0	0	31098	334	29	0	0	31461	3.86889	0.0415528	0.00360788	0	0	3.91405
GCA_004347915	QNVE01000001.1 Candidatus Nezhaarchaeota archaeon WYZ-LMO7 Nezharchaeota_archaeon_WYZ-LMO7_contig-1, whole genome shotgun sequence	Cren superphylum		1315707	572883	43.54	982	0.746367	25	2019-02-01	971	10	1	0	0	0.738006	0.00760048	0.000760048	0	0	29094	280	28	0	0	29402	2.21128	0.0212813	0.00212813	0	0	2.23469
GCA_004347965	QNVF01000001.1 Candidatus Nezhaarchaeota archaeon WYZ-LMO8 Nezharchaeota_archaeon_WYZ-LMO8_contig-1, whole genome shotgun sequence	Cren superphylum		1348574	586884	43.52	1034	0.766736	25	2019-02-01	1023	10	1	0	0	0.758579	0.00741524	0.000741524	0	0	30680	281	28	0	0	30989	2.275	0.0208368	0.00207627	0	0	2.29791
GCA_003352245	QQVA01000001.1 Crenarchaeota archaeon isolate LA_CRA_1 c_000000000004, whole genome shotgun sequence	Cren superphylum		1674791	594711	35.51	229	0.136733	25	2019-02-01	227	2	0	0	0	0.135539	0.00119418	0	0	0	6551	57	0	0	0	6608	0.391153	0.00340341	0	0	0	0.394557
GCA_003352295	QQVH01000003.1 Crenarchaeota archaeon isolate LB_CRA_1 c_000000000004, whole genome shotgun sequence	Cren superphylum		2226630	801581	36	394	0.176949	25	2019-02-01	391	3	0	0	0	0.175602	0.00134733	0	0	0	11454	89	0	0	0	11543	0.51441	0.00399707	0	0	0	0.518407
GCA_003352285	QQVN01000003.1 Crenarchaeota archaeon isolate MA_CRA_1 c_000000000004, whole genome shotgun sequence	Cren superphylum		1689003	600387	35.55	227	0.134399	25	2019-02-01	225	2	0	0	0	0.133215	0.00118413	0	0	0	6501	57	0	0	0	6558	0.384902	0.00337477	0	0	0	0.388276
GCA_003352265	QQVT01000001.1 Crenarchaeota archaeon isolate MB_CRA_1 c_000000000005, whole genome shotgun sequence	Cren superphylum		1690326	600788	35.54	227	0.134294	25	2019-02-01	225	2	0	0	0	0.13311	0.0011832	0	0	0	6501	57	0	0	0	6558	0.3846	0.00337213	0	0	0	0.387972
GCA_002215565	CP020364.1 Sulfolobus acidocaldarius strain DG1 chromosome, complete genome	Cren superphylum		2225849	817066	36.71	1125	0.505425	25	2019-02-01	1108	17	0	0	0	0.497788	0.00763754	0	0	0	33064	548	0	0	0	33612	1.48546	0.0246198	0	0	0	1.51008
GCA_001560515	LPSE01000001.1 Sulfolobus acidocaldarius strain NG05B_C06_11 NG05B_C06_11_scaffold1_1, whole genome shotgun sequence	Cren superphylum		2220066	815146	36.72	1120	0.50449	25	2019-02-01	1104	16	0	0	0	0.497283	0.00720699	0	0	0	33025	484	0	0	0	33509	1.48757	0.0218012	0	0	0	1.50937
GCA_001560605	LPSJ01000001.1 Sulfolobus acidocaldarius strain NG05B_CO5_03 NG05B_CO5_03_scaffold1, whole genome shotgun sequence	Cren superphylum		2198578	807840	36.74	1113	0.506236	25	2019-02-01	1098	15	0	0	0	0.499414	0.00682259	0	0	0	32862	427	0	0	0	33289	1.49469	0.0194216	0	0	0	1.51412
GCA_000245215	AHJQ01000001.1 Sulfolobus islandicus M.16.40 chromosome, whole genome shotgun sequence	Cren superphylum		2664783	932175	34.98	1247	0.467956	25	2019-02-01	1233	14	0	0	0	0.462702	0.00525371	0	0	0	36708	413	0	0	0	37121	1.37752	0.0154984	0	0	0	1.39302
GCA_000389735	APJY01000001.1 Sulfolobales archaeon Acd1 Acd1_C1, whole genome shotgun sequence	Cren superphylum		1506462	778559	51.68	3926	2.60611	25	2019-02-01	3857	66	3	0	0	2.5603	0.0438113	0.00199142	0	0	115411	1946	94	0	0	117451	7.66106	0.129177	0.00623979	0	0	7.79648
GCA_001315825	BBBA01000001.1 Metallosphaera hakonensis JCM 8857 DNA, contig: JCM8857.contig00001, whole genome shotgun sequence	Cren superphylum		2387907	1034419	43.32	3283	1.37484	25	2019-02-01	3241	39	3	0	0	1.35726	0.0163323	0.00125633	0	0	96561	1173	93	0	0	97827	4.04375	0.0491225	0.00389462	0	0	4.09677
GCA_001560525	LPSF01000001.1 Sulfolobus acidocaldarius strain NG05B_C06_12 NG05B_C06_12_scaffold1, whole genome shotgun sequence	Cren superphylum		2239117	821896	36.71	1136	0.507343	25	2019-02-01	1120	16	0	0	0	0.500197	0.00714567	0	0	0	33507	484	0	0	0	33991	1.49644	0.0216157	0	0	0	1.51805
GCA_000016605	CP000682.1 Metallosphaera sedula DSM 5348, complete genome	Cren superphylum		2191517	1013036	46.23	4056	1.85077	25	2019-02-01	4000	54	2	0	0	1.82522	0.0246405	0.00091261	0	0	118730	1539	56	0	0	120325	5.41771	0.0702253	0.00255531	0	0	5.49049
GCA_001559955	LPRC01000007.1 Sulfolobus acidocaldarius strain GG12-C01-01 GG12_C01_01_scaffold1, whole genome shotgun sequence	Cren superphylum		2221461	815425	36.71	1124	0.505973	25	2019-02-01	1109	15	0	0	0	0.499221	0.00675231	0	0	0	33120	427	0	0	0	33547	1.49091	0.0192216	0	0	0	1.51013
GCA_001560305	LPRU01000001.1 Sulfolobus acidocaldarius strain GG12-C01-22 GG12_C01_22_scaffold1_0, whole genome shotgun sequence	Cren superphylum		2219098	814556	36.71	1115	0.502456	25	2019-02-01	1100	15	0	0	0	0.495697	0.0067595	0	0	0	32807	427	0	0	0	33234	1.47839	0.0192421	0	0	0	1.49764
GCA_000968395	CP011056.1 Sulfolobus solfataricus strain SULC, complete genome	Cren superphylum		2727312	977989	35.86	1687	0.618558	25	2019-02-01	1676	11	0	0	0	0.614524	0.00403328	0	0	0	50652	317	0	0	0	50969	1.85721	0.0116232	0	0	0	1.86884
GCA_001560045	LPRH01000008.1 Sulfolobus acidocaldarius strain GG12-C01-07 GG12_C01_07_scaffold1_1, whole genome shotgun sequence	Cren superphylum		2220235	815009	36.71	1124	0.506253	25	2019-02-01	1107	16	1	0	0	0.498596	0.00720644	0.000450403	0	0	33021	483	32	0	0	33536	1.48727	0.0217545	0.00144129	0	0	1.51047
GCA_000175555	ACUK01000506.1 Saccharolobus solfataricus 98/2 contig509, whole genome shotgun sequence	Cren superphylum		2680466	943269	35.19	1357	0.506255	25	2019-02-01	1346	11	0	0	0	0.502151	0.00410376	0	0	0	40594	313	0	0	0	40907	1.51444	0.0116771	0	0	0	1.52612
GCA_002215445	CP020361.1 Sulfolobus acidocaldarius strain Y14 20-20 chromosome, complete genome	Cren superphylum		2270336	834116	36.74	1167	0.514021	25	2019-02-01	1149	18	0	0	0	0.506092	0.00792834	0	0	0	34399	583	0	0	0	34982	1.51515	0.025679	0	0	0	1.54083
GCA_001560375	LPRX01000005.1 Sulfolobus acidocaldarius strain NG05B_C03_01 NG05B_C03_01_scaffold1, whole genome shotgun sequence	Cren superphylum		2222315	815907	36.71	1114	0.501279	25	2019-02-01	1099	15	0	0	0	0.494529	0.00674972	0	0	0	32806	427	0	0	0	33233	1.47621	0.0192142	0	0	0	1.49542
GCA_001266715	CP012175.1 Metallosphaera sedula strain ARS120-2, complete genome	Cren superphylum		2191533	1013035	46.22	4059	1.85213	25	2019-02-01	4003	54	2	0	0	1.82658	0.0246403	0.000912603	0	0	118820	1539	56	0	0	120415	5.42178	0.0702248	0.00255529	0	0	5.49456
GCA_003086455	QEFG01000001.1 Sulfolobus islandicus isolate SCGC AB-777_J04 AB-777_J04_L007_NODE_331_length_173127_cov_99.9457, whole genome shotgun sequence	Cren superphylum		1914064	672616	35.14	921	0.481175	25	2019-02-01	910	11	0	0	0	0.475428	0.00574693	0	0	0	27505	337	0	0	0	27842	1.43699	0.0176065	0	0	0	1.4546
GCA_001559985	LPRF01000001.1 Sulfolobus acidocaldarius strain GG12-C01-04 GG12_C01_04_scaffold1_1, whole genome shotgun sequence	Cren superphylum		2221964	815603	36.71	1128	0.507659	25	2019-02-01	1110	18	0	0	0	0.499558	0.00810094	0	0	0	33100	571	0	0	0	33671	1.48967	0.025698	0	0	0	1.51537
GCA_001560285	LPRT01000002.1 Sulfolobus acidocaldarius strain GG12-C01-21 GG12_C01_21_scaffold1, whole genome shotgun sequence	Cren superphylum		2217993	813840	36.69	1112	0.501354	25	2019-02-01	1097	15	0	0	0	0.494591	0.00676287	0	0	0	32750	427	0	0	0	33177	1.47656	0.0192516	0	0	0	1.49581
GCA_000245195	AHJP01000004.1 Sulfolobus islandicus M.16.30 contig004, whole genome shotgun sequence	Cren superphylum		2608312	914680	35.07	1220	0.467735	25	2019-02-01	1206	14	0	0	0	0.462368	0.00536746	0	0	0	36119	416	0	0	0	36535	1.38477	0.015949	0	0	0	1.40071
GCA_000243315	JH597752.1 Metallosphaera yellowstonensis MK1 genomic scaffold MetMK1scaffold_1, whole genome shotgun sequence	Cren superphylum		2817452	1340444	47.58	7838	2.78195	25	2019-02-01	7722	114	2	0	0	2.74077	0.0404621	0.000709861	0	0	234020	3493	62	0	0	237575	8.30609	0.123977	0.00220057	0	0	8.43226
GCA_003852115	CP033241.1 Saccharolobus solfataricus strain SUL120 chromosome, complete genome	Cren superphylum		2707507	970174	35.83	1663	0.614218	25	2019-02-01	1653	10	0	0	0	0.610525	0.00369343	0	0	0	49875	287	0	0	0	50162	1.8421	0.0106002	0	0	0	1.8527
GCA_000968435	CP011057.1 Sulfolobus solfataricus strain SULA, complete genome	Cren superphylum		2727337	978015	35.86	1691	0.620019	25	2019-02-01	1680	11	0	0	0	0.615985	0.00403324	0	0	0	50770	317	0	0	0	51087	1.86152	0.0116231	0	0	0	1.87315
GCA_001266655	CP012172.1 Metallosphaera sedula strain ARS50-1, complete genome	Cren superphylum		2191533	1013041	46.23	4059	1.85213	25	2019-02-01	4003	54	2	0	0	1.82658	0.0246403	0.000912603	0	0	118826	1539	56	0	0	120421	5.42205	0.0702248	0.00255529	0	0	5.49483
GCA_001560275	LPRS01000001.1 Sulfolobus acidocaldarius strain GG12-C01-20 GG12_C01_20_scaffold1, whole genome shotgun sequence	Cren superphylum		2219220	814393	36.7	1114	0.501978	25	2019-02-01	1098	16	0	0	0	0.494768	0.00720974	0	0	0	32750	484	0	0	0	33234	1.47574	0.0218095	0	0	0	1.49755
GCA_000245155	AHJN01000003.1 Sulfolobus islandicus M.16.22 contig003, whole genome shotgun sequence	Cren superphylum		2680985	944342	35.22	1308	0.48788	25	2019-02-01	1294	14	0	0	0	0.482658	0.00522196	0	0	0	38658	423	0	0	0	39081	1.44193	0.0157778	0	0	0	1.45771
GCA_000022425	CP001401.1 Sulfolobus islandicus M.16.27, complete genome	Cren superphylum		2692402	942602	35.01	1265	0.469841	25	2019-02-01	1251	14	0	0	0	0.464641	0.00519982	0	0	0	37440	417	0	0	0	37857	1.39058	0.015488	0	0	0	1.40607
GCA_001560455	LPSB01000005.1 Sulfolobus acidocaldarius strain NG05B_C06_05 NG05B_C06_05_scaffold10_1, whole genome shotgun sequence	Cren superphylum		2187212	803265	36.73	1101	0.503381	25	2019-02-01	1086	15	0	0	0	0.496523	0.00685805	0	0	0	32428	427	0	0	0	32855	1.48262	0.0195226	0	0	0	1.50214
GCA_002495845	DAHF01000139.1 TPA_asm: Sulfolobus sp. UBA167 UBA167_contig_10180, whole genome shotgun sequence	Cren superphylum		1711849	733318	42.84	1427	0.833602	25	2019-02-01	1407	20	0	0	0	0.821918	0.0116833	0	0	0	41125	601	0	0	0	41726	2.40237	0.0351082	0	0	0	2.43748
GCA_000565255	ASRH01000001.1 Candidatus Aramenus sulfurataquae isolate AZ1-illumnia contig01, whole genome shotgun sequence	Cren superphylum		1798894	845184	46.98	3989	2.21747	25	2019-02-01	3928	60	1	0	0	2.18356	0.0333538	0.000555897	0	0	116672	1765	28	0	0	118465	6.48576	0.0981158	0.00155651	0	0	6.58544
GCA_003086385	QEFO01000001.1 Sulfolobus sp. SCGC AB-777_G05 AB_777_G05_L005_NODE_212_length_22455_cov_48.8704, whole genome shotgun sequence	Cren superphylum		259693	93207	35.89	224	0.862557	25	2019-02-01	216	8	0	0	0	0.831751	0.0308056	0	0	0	6632	243	0	0	0	6875	2.55378	0.093572	0	0	0	2.64736
GCA_003852195	CP033236.1 Saccharolobus solfataricus strain SARC-H chromosome, complete genome	Cren superphylum		2668974	956168	35.83	1634	0.61222	25	2019-02-01	1624	10	0	0	0	0.608474	0.00374676	0	0	0	49087	288	0	0	0	49375	1.83917	0.0107907	0	0	0	1.84996
GCA_001560205	LPRP01000001.1 Sulfolobus acidocaldarius strain GG12-C01-16 GG12_C01_16_scaffold1_1, whole genome shotgun sequence	Cren superphylum		2221753	815447	36.7	1125	0.506357	25	2019-02-01	1109	15	1	0	0	0.499155	0.00675143	0.000450095	0	0	33103	427	32	0	0	33562	1.48995	0.0192191	0.0014403	0	0	1.51061
GCA_001560385	LPRY01000012.1 Sulfolobus acidocaldarius strain NG05B_C06_02 NG05B_C06_02_scaffold1_1, whole genome shotgun sequence	Cren superphylum		2255808	828271	36.72	1143	0.506692	25	2019-02-01	1127	16	0	0	0	0.499599	0.0070928	0	0	0	33743	486	0	0	0	34229	1.49583	0.0215444	0	0	0	1.51737
GCA_000189555	CP002425.1 Sulfolobus islandicus REY15A, complete genome	Cren superphylum		2522992	890812	35.31	1367	0.541817	25	2019-02-01	1354	13	0	0	0	0.536664	0.00515261	0	0	0	40712	386	0	0	0	41098	1.61364	0.0152993	0	0	0	1.62894
GCA_003852095	CP033240.1 Saccharolobus solfataricus strain SARC-O chromosome, complete genome	Cren superphylum		2659140	952561	35.82	1627	0.611852	25	2019-02-01	1617	10	0	0	0	0.608091	0.00376061	0	0	0	48867	288	0	0	0	49155	1.8377	0.0108306	0	0	0	1.84853
GCA_001266695	CP012174.1 Metallosphaera sedula strain ARS120-1, complete genome	Cren superphylum		2191531	1013035	46.22	4059	1.85213	25	2019-02-01	4003	54	2	0	0	1.82658	0.0246403	0.000912604	0	0	118830	1539	56	0	0	120425	5.42224	0.0702249	0.00255529	0	0	5.49502
GCA_001560165	LPRN01000011.1 Sulfolobus acidocaldarius strain GG12-C01-14 GG12_C01_14_scaffold1, whole genome shotgun sequence	Cren superphylum		2217527	813734	36.7	1106	0.498754	25	2019-02-01	1090	16	0	0	0	0.491539	0.00721524	0	0	0	32533	484	0	0	0	33017	1.46708	0.0218261	0	0	0	1.48891
GCA_001560565	LPSH01000008.1 Sulfolobus acidocaldarius strain NG05B_CO5_01 NG05B_CO5_01_scaffold10, whole genome shotgun sequence	Cren superphylum		2220605	815152	36.71	1117	0.503016	25	2019-02-01	1102	15	0	0	0	0.496261	0.00675492	0	0	0	32892	427	0	0	0	33319	1.48122	0.019229	0	0	0	1.50045
GCA_001560755	LPSQ01000006.1 Sulfolobus acidocaldarius strain NG05B_CO5_11 NG05B_CO5_11_scaffold1, whole genome shotgun sequence	Cren superphylum		2179240	800845	36.75	1099	0.504304	25	2019-02-01	1084	15	0	0	0	0.497421	0.00688313	0	0	0	32379	427	0	0	0	32806	1.48579	0.019594	0	0	0	1.50539
GCA_000340315	CP002817.1 Sulfolobus acidocaldarius N8, complete genome	Cren superphylum		2176362	798022	36.67	1084	0.498079	25	2019-02-01	1067	17	0	0	0	0.490268	0.0078112	0	0	0	31896	548	0	0	0	32444	1.46557	0.0251796	0	0	0	1.49074
GCA_003086495	QEFJ01000001.1 Sulfolobales archaeon SCGC AB-777_K20 AB_777_K20_L006_NODE_155_length_131907_cov_78.8466, whole genome shotgun sequence	Cren superphylum		521500	254697	48.84	943	1.80825	25	2019-02-01	931	11	1	0	0	1.78523	0.021093	0.00191755	0	0	27712	322	34	0	0	28068	5.3139	0.061745	0.00651965	0	0	5.38217
GCA_000508305	CP006977.1 Sulfolobus acidocaldarius SUSAZ, complete genome	Cren superphylum		2061920	748482	36.3	988	0.479165	25	2019-02-01	978	10	0	0	0	0.474315	0.00484985	0	0	0	29230	319	0	0	0	29549	1.41761	0.015471	0	0	0	1.43308
GCA_001481635	CP013695.1 Sulfolobus acidocaldarius strain NG05B_CO5_07 genome	Cren superphylum		2217426	814029	36.71	1122	0.505992	25	2019-02-01	1106	16	0	0	0	0.498777	0.00721557	0	0	0	33100	491	0	0	0	33591	1.49272	0.0221428	0	0	0	1.51486
GCA_001560715	LPSO01000001.1 Sulfolobus acidocaldarius strain NG05B_CO5_09 NG05B_CO5_09_scaffold1, whole genome shotgun sequence	Cren superphylum		2208660	811480	36.74	1122	0.508	25	2019-02-01	1107	15	0	0	0	0.501209	0.00679145	0	0	0	33106	427	0	0	0	33533	1.49892	0.019333	0	0	0	1.51825
GCA_001560465	LPSC01000022.1 Sulfolobus acidocaldarius strain NG05B_C06_06 NG05B_C06_06_scaffold10, whole genome shotgun sequence	Cren superphylum		2251982	827295	36.74	1134	0.503556	25	2019-02-01	1119	15	0	0	0	0.496896	0.0066608	0	0	0	33433	427	0	0	0	33860	1.4846	0.0189611	0	0	0	1.50356
GCA_000022485	CP001404.1 Sulfolobus islandicus Y.N.15.51, complete genome	Cren superphylum		2854410	1007761	35.31	1661	0.581907	25	2019-02-01	1645	16	0	0	0	0.576301	0.00560536	0	0	0	49630	476	0	0	0	50106	1.73871	0.016676	0	0	0	1.75539
GCA_001316085	BBCL01000001.1 Sulfolobus sp. JCM 16833 DNA, contig: JCM16833.contig00001, whole genome shotgun sequence	Cren superphylum		2519460	1065302	42.28	2343	0.929961	25	2019-02-01	2316	27	0	0	0	0.919245	0.0107166	0	0	0	68631	765	0	0	0	69396	2.72404	0.0303636	0	0	0	2.7544
GCA_002509145	DAJX01000106.1 TPA_asm: Metallosphaera sp. UBA165 UBA165_contig_10006, whole genome shotgun sequence	Cren superphylum		1833255	838460	45.74	3228	1.7608	25	2019-02-01	3186	42	0	0	0	1.73789	0.0229101	0	0	0	94133	1225	0	0	0	95358	5.13475	0.066821	0	0	0	5.20157
GCA_001560725	LPSP01000001.1 Sulfolobus acidocaldarius strain NG05B_CO5_10 NG05B_CO5_10_scaffold1, whole genome shotgun sequence	Cren superphylum		2240047	822441	36.72	1132	0.505347	25	2019-02-01	1117	15	0	0	0	0.49865	0.00669629	0	0	0	33410	427	0	0	0	33837	1.49149	0.0190621	0	0	0	1.51055
GCA_000747605	CP008822.1 Metallosphaera sedula strain CuR1 genome	Cren superphylum		2191492	1012015	46.18	4046	1.84623	25	2019-02-01	3990	54	2	0	0	1.82068	0.0246407	0.00091262	0	0	118448	1539	56	0	0	120043	5.4049	0.0702261	0.00255534	0	0	5.47768
GCA_000245095	AHJK01000001.1 Sulfolobus islandicus M.16.2 chromosome, whole genome shotgun sequence	Cren superphylum		2645252	925887	35	1252	0.473301	25	2019-02-01	1239	13	0	0	0	0.468386	0.00491447	0	0	0	36935	385	0	0	0	37320	1.39628	0.0145544	0	0	0	1.41083
GCA_002215485	CP020362.1 Sulfolobus acidocaldarius strain Y14 16-22 chromosome, complete genome	Cren superphylum		2286709	840540	36.76	1181	0.516463	25	2019-02-01	1164	17	0	0	0	0.509028	0.00743426	0	0	0	34875	548	0	0	0	35423	1.52512	0.0239646	0	0	0	1.54908
GCA_001560405	LPRZ01000009.1 Sulfolobus acidocaldarius strain NG05B_C06_03 NG05B_C06_03_scaffold10, whole genome shotgun sequence	Cren superphylum		2238124	821763	36.72	1125	0.502653	25	2019-02-01	1110	15	0	0	0	0.495951	0.00670204	0	0	0	33202	427	0	0	0	33629	1.48347	0.0190785	0	0	0	1.50255
GCA_003852135	CP033235.1 Saccharolobus solfataricus strain SULG chromosome, complete genome	Cren superphylum		2668974	956168	35.83	1634	0.61222	25	2019-02-01	1624	10	0	0	0	0.608474	0.00374676	0	0	0	49087	288	0	0	0	49375	1.83917	0.0107907	0	0	0	1.84996
GCA_001266735	CP012176.1 Metallosphaera sedula strain SARC-M1, complete genome	Cren superphylum		2191533	1013034	46.22	4057	1.85122	25	2019-02-01	4001	54	2	0	0	1.82566	0.0246403	0.000912603	0	0	118765	1539	56	0	0	120360	5.41927	0.0702248	0.00255529	0	0	5.49205
GCA_001560355	LPRW01000001.1 Sulfolobus acidocaldarius strain NG05A_C05_01 NG05A_C05_01_scaffold1_0, whole genome shotgun sequence	Cren superphylum		2213924	812830	36.71	1113	0.502727	25	2019-02-01	1098	15	0	0	0	0.495952	0.0067753	0	0	0	32812	427	0	0	0	33239	1.48207	0.019287	0	0	0	1.50136
GCA_001316045	BBBY01000001.1 Sulfolobus metallicus DSM 6482 = JCM 9184 DNA, contig: JCM9184.contig00001, whole genome shotgun sequence	Cren superphylum		2214633	855137	38.61	1055	0.476377	25	2019-02-01	1044	11	0	0	0	0.47141	0.00496696	0	0	0	30905	315	0	0	0	31220	1.39549	0.0142236	0	0	0	1.40971
GCA_003086575	QEFK01000001.1 Sulfolobales archaeon SCGC AB-777_K09 AB_777_K09_L006_NODE_115_length_40460_cov_45.5841, whole genome shotgun sequence	Cren superphylum		210860	102332	48.53	374	1.77369	25	2019-02-01	364	8	2	0	0	1.72626	0.0379399	0.00948497	0	0	10881	265	64	0	0	11210	5.1603	0.125676	0.0303519	0	0	5.31632
GCA_000189575	CP002426.1 Sulfolobus islandicus HVE10/4, complete genome	Cren superphylum		2655201	933255	35.15	1388	0.522748	25	2019-02-01	1370	18	0	0	0	0.515968	0.00677915	0	0	0	41268	527	0	0	0	41795	1.55423	0.0198478	0	0	0	1.57408
GCA_001560065	LPRI01000001.1 Sulfolobus acidocaldarius strain GG12-C01-08 GG12_C01_08_scaffold1, whole genome shotgun sequence	Cren superphylum		2223532	816278	36.71	1128	0.507301	25	2019-02-01	1112	16	0	0	0	0.500105	0.00719576	0	0	0	33173	484	0	0	0	33657	1.49191	0.0217672	0	0	0	1.51367
GCA_000364745	CP003928.1 Sulfolobus islandicus LAL14/1, complete genome	Cren superphylum		2465177	866316	35.14	1265	0.513148	25	2019-02-01	1252	13	0	0	0	0.507874	0.00527346	0	0	0	37612	386	0	0	0	37998	1.52573	0.0156581	0	0	0	1.54139
GCA_001481595	CP013694.1 Sulfolobus acidocaldarius strain GG12-C01-09 genome	Cren superphylum		2220582	814876	36.7	1116	0.502571	25	2019-02-01	1100	16	0	0	0	0.495366	0.00720532	0	0	0	32850	484	0	0	0	33334	1.47934	0.0217961	0	0	0	1.50114
GCA_001560645	LPSL01000001.1 Sulfolobus acidocaldarius strain NG05B_CO5_05 NG05B_CO5_05_scaffold1, whole genome shotgun sequence	Cren superphylum		2216858	814021	36.72	1123	0.506573	25	2019-02-01	1108	15	0	0	0	0.499806	0.00676633	0	0	0	33158	427	0	0	0	33585	1.49572	0.0192615	0	0	0	1.51498
GCA_000022465	CP001403.1 Sulfolobus islandicus Y.G.57.14, complete genome	Cren superphylum		2702058	956133	35.39	1510	0.558833	25	2019-02-01	1494	16	0	0	0	0.552912	0.00592141	0	0	0	45100	505	0	0	0	45605	1.6691	0.0186895	0	0	0	1.68779
GCA_001189275	CP012158.1 Pyrobaculum sp. WP30, complete genome	Cren superphylum		1993257	1162237	58.31	9129	4.57994	25	2019-02-01	8938	179	12	0	0	4.48412	0.0898028	0.0060203	0	0	275296	6235	352	0	0	281883	13.8114	0.312805	0.0176595	0	0	14.1418
GCA_001560435	LPSA01000002.1 Sulfolobus acidocaldarius strain NG05B_C06_04 NG05B_C06_04_scaffold1, whole genome shotgun sequence	Cren superphylum		2185136	802508	36.73	1088	0.49791	25	2019-02-01	1073	15	0	0	0	0.491045	0.00686456	0	0	0	32056	427	0	0	0	32483	1.467	0.0195411	0	0	0	1.48654
GCA_002215525	CP020363.1 Sulfolobus acidocaldarius strain Y14 13-1 chromosome, complete genome	Cren superphylum		2238200	821333	36.7	1134	0.506657	25	2019-02-01	1117	17	0	0	0	0.499062	0.00759539	0	0	0	33385	548	0	0	0	33933	1.4916	0.024484	0	0	0	1.51608
GCA_001560485	LPSD01000014.1 Sulfolobus acidocaldarius strain NG05B_C06_07 NG05B_C06_07_scaffold10_2, whole genome shotgun sequence	Cren superphylum		2186789	803126	36.73	1100	0.503021	25	2019-02-01	1085	15	0	0	0	0.496161	0.00685937	0	0	0	32413	427	0	0	0	32840	1.48222	0.0195263	0	0	0	1.50175
GCA_000338775	CP002818.1 Sulfolobus acidocaldarius Ron12/I, complete genome	Cren superphylum		2223983	816352	36.71	1127	0.506748	25	2019-02-01	1109	18	0	0	0	0.498655	0.00809359	0	0	0	33078	600	0	0	0	33678	1.48733	0.0269786	0	0	0	1.51431
GCA_001560595	LPSI01000001.1 Sulfolobus acidocaldarius strain NG05B_CO5_02 NG05B_CO5_02_scaffold1, whole genome shotgun sequence	Cren superphylum		2241116	822681	36.71	1146	0.511352	25	2019-02-01	1131	15	0	0	0	0.504659	0.00669309	0	0	0	33849	427	0	0	0	34276	1.51036	0.019053	0	0	0	1.52942
GCA_003852215	CP033237.1 Saccharolobus solfataricus strain SARC-I chromosome, complete genome	Cren superphylum		2668974	956168	35.83	1634	0.61222	25	2019-02-01	1624	10	0	0	0	0.608474	0.00374676	0	0	0	49087	288	0	0	0	49375	1.83917	0.0107907	0	0	0	1.84996
GCA_000011205	BA000023.2 Sulfolobus tokodaii str. 7 DNA, complete genome	Cren superphylum		2694756	883522	32.79	908	0.336951	25	2019-02-01	900	8	0	0	0	0.333982	0.00296873	0	0	0	27399	303	0	0	0	27702	1.01675	0.0112441	0	0	0	1.028
GCA_001560085	LPRJ01000001.1 Sulfolobus acidocaldarius strain GG12-C01-10 GG12_C01_10_scaffold1_1, whole genome shotgun sequence	Cren superphylum		2221110	815165	36.7	1118	0.503352	25	2019-02-01	1102	16	0	0	0	0.496148	0.00720361	0	0	0	32866	484	0	0	0	33350	1.47971	0.0217909	0	0	0	1.5015
GCA_001560835	LPSU01000004.1 Sulfolobus acidocaldarius strain NG05B_CO5_15 NG05B_CO5_15_scaffold1, whole genome shotgun sequence	Cren superphylum		2197529	807552	36.75	1117	0.508298	25	2019-02-01	1100	17	0	0	0	0.500562	0.00773596	0	0	0	32852	523	0	0	0	33375	1.49495	0.0237995	0	0	0	1.51875
GCA_001560815	LPST01000010.1 Sulfolobus acidocaldarius strain NG05B_CO5_14 NG05B_CO5_14_scaffold10, whole genome shotgun sequence	Cren superphylum		2239180	821909	36.71	1136	0.507329	25	2019-02-01	1121	15	0	0	0	0.50063	0.00669888	0	0	0	33524	427	0	0	0	33951	1.49716	0.0190695	0	0	0	1.51622
GCA_000245115	AHJL01000005.1 Sulfolobus islandicus M.16.12 contig005, whole genome shotgun sequence	Cren superphylum		2680814	944532	35.23	1309	0.488285	25	2019-02-01	1295	14	0	0	0	0.483062	0.00522229	0	0	0	38711	423	0	0	0	39134	1.444	0.0157788	0	0	0	1.45978
GCA_001559975	LPRD01000001.1 Sulfolobus acidocaldarius strain GG12-C01-02 GG12_C01_02_scaffold1_1, whole genome shotgun sequence	Cren superphylum		2271306	834081	36.72	1170	0.515122	25	2019-02-01	1154	15	1	0	0	0.508078	0.00660413	0.000440275	0	0	34573	427	32	0	0	35032	1.52216	0.0187998	0.00140888	0	0	1.54237
GCA_000024305	CP001731.1 Sulfolobus islandicus L.D.8.5, complete genome	Cren superphylum		2748647	969240	35.26	1470	0.534809	25	2019-02-01	1452	18	0	0	0	0.52826	0.00654868	0	0	0	43491	530	0	0	0	44021	1.58227	0.0192822	0	0	0	1.60155
GCA_000007005	AE006641.1 Sulfolobus solfataricus P2, complete genome	Cren superphylum		2992245	1070840	35.79	1829	0.611247	25	2019-02-01	1816	13	0	0	0	0.606902	0.00434456	0	0	0	54838	370	0	0	0	55208	1.83267	0.0123653	0	0	0	1.84504
GCA_001560215	LPRQ01000005.1 Sulfolobus acidocaldarius strain GG12-C01-17 GG12_C01_17_scaffold1_2, whole genome shotgun sequence	Cren superphylum		2220644	815078	36.7	1119	0.503908	25	2019-02-01	1102	17	0	0	0	0.496252	0.00765544	0	0	0	32847	540	0	0	0	33387	1.47917	0.0243173	0	0	0	1.50348
GCA_002215405	CP020360.1 Sulfolobus acidocaldarius strain Y14 18-5 chromosome, complete genome	Cren superphylum		2171591	798013	36.75	1108	0.510225	25	2019-02-01	1093	15	0	0	0	0.503318	0.00690738	0	0	0	32684	470	0	0	0	33154	1.50507	0.0216431	0	0	0	1.52671
GCA_000961135	JZWS01000001.1 Candidatus Aramenus sulfurataquae isolate AZ1-454 contig1, whole genome shotgun sequence	Cren superphylum		1765812	820775	46.48	3718	2.10555	25	2019-02-01	3661	57	0	0	0	2.07327	0.0322798	0	0	0	108735	1687	0	0	0	110422	6.15779	0.0955368	0	0	0	6.25333
GCA_003201675	CP029287.1 Metallosphaera hakonensis strain HO1-1 chromosome, complete genome	Cren superphylum		2544108	1112608	43.73	3753	1.47517	25	2019-02-01	3711	40	2	0	0	1.45866	0.0157226	0.00078613	0	0	110893	1202	56	0	0	112151	4.35882	0.0472464	0.00220116	0	0	4.40826
GCA_000012285	CP000077.1 Sulfolobus acidocaldarius DSM 639, complete genome	Cren superphylum		2225959	817096	36.71	1125	0.5054	25	2019-02-01	1108	17	0	0	0	0.497763	0.00763716	0	0	0	33065	548	0	0	0	33613	1.48543	0.0246186	0	0	0	1.51005
GCA_000245255	AHJS01000002.1 Sulfolobus islandicus M.16.46 contig002, whole genome shotgun sequence	Cren superphylum		2694762	943735	35.02	1275	0.47314	25	2019-02-01	1261	14	0	0	0	0.467945	0.00519526	0	0	0	37743	417	0	0	0	38160	1.40061	0.0154745	0	0	0	1.41608
GCA_003967175	AP018553.1 Sulfodiicoccus acidiphilus HS-1 DNA, complete genome	Cren superphylum		2353189	1203539	51.15	7183	3.05245	25	2019-02-01	7052	127	4	0	0	2.99678	0.0539693	0.00169982	0	0	212576	3950	160	0	0	216686	9.03353	0.167857	0.00679928	0	0	9.20819
GCA_001560135	LPRM01000001.1 Sulfolobus acidocaldarius strain GG12-C01-13 GG12_C01_13_scaffold1, whole genome shotgun sequence	Cren superphylum		2221412	815325	36.7	1122	0.505084	25	2019-02-01	1107	15	0	0	0	0.498332	0.00675246	0	0	0	33070	427	0	0	0	33497	1.48869	0.019222	0	0	0	1.50791
GCA_000022385	CP001399.1 Sulfolobus islandicus L.S.2.15, complete genome	Cren superphylum		2736272	960733	35.11	1414	0.516761	25	2019-02-01	1395	19	0	0	0	0.509818	0.00694375	0	0	0	41846	555	0	0	0	42401	1.52931	0.0202831	0	0	0	1.54959
GCA_001560245	LPRR01000001.1 Sulfolobus acidocaldarius strain GG12-C01-18 GG12_C01_18_scaffold1_0, whole genome shotgun sequence	Cren superphylum		2220445	815048	36.71	1120	0.504403	25	2019-02-01	1104	15	1	0	0	0.497198	0.0067554	0.00045036	0	0	32938	427	33	0	0	33398	1.4834	0.0192304	0.00148619	0	0	1.50411
GCA_000968355	CP011055.1 Sulfolobus solfataricus strain SULB, complete genome	Cren superphylum		2727261	977991	35.86	1690	0.619669	25	2019-02-01	1679	11	0	0	0	0.615636	0.00403335	0	0	0	50740	317	0	0	0	51057	1.86047	0.0116234	0	0	0	1.8721
GCA_003852155	CP033238.1 Saccharolobus solfataricus strain SULM chromosome, complete genome	Cren superphylum		2658139	952256	35.82	1627	0.612082	25	2019-02-01	1617	10	0	0	0	0.60832	0.00376203	0	0	0	48866	288	0	0	0	49154	1.83835	0.0108346	0	0	0	1.84919
GCA_001560315	LPRV01000009.1 Sulfolobus acidocaldarius strain NG05A_C04 NG05A_C04_scaffold10_1, whole genome shotgun sequence	Cren superphylum		2203701	809454	36.73	1114	0.505513	25	2019-02-01	1099	15	0	0	0	0.498706	0.00680673	0	0	0	32864	427	0	0	0	33291	1.49131	0.0193765	0	0	0	1.51069
GCA_900079115	LT549890.1 Sulfolobus solfataricus strain P1 genome assembly, chromosome: I	Cren superphylum		3034024	1087243	35.84	1931	0.636448	25	2019-02-01	1919	12	0	0	0	0.632493	0.00395514	0	0	0	57940	342	0	0	0	58282	1.90968	0.0112722	0	0	0	1.92095
GCA_003086535	QEFM01000001.1 Sulfolobales archaeon SCGC AB-777_J03 AB-777_J03_L005_NODE_230_length_130735_cov_113.606, whole genome shotgun sequence	Cren superphylum		855966	434153	50.72	2148	2.50945	25	2019-02-01	2105	39	4	0	0	2.45921	0.0455626	0.00467308	0	0	62923	1195	119	0	0	64237	7.35111	0.139608	0.0139024	0	0	7.50462
GCA_001559965	LPRE01000001.1 Sulfolobus acidocaldarius strain GG12-C01-03 GG12_C01_03_scaffold1, whole genome shotgun sequence	Cren superphylum		2214215	812732	36.71	1117	0.504468	25	2019-02-01	1101	16	0	0	0	0.497242	0.00722604	0	0	0	32843	484	0	0	0	33327	1.48328	0.0218588	0	0	0	1.50514
GCA_003852175	CP033239.1 Saccharolobus solfataricus strain SARC-N chromosome, complete genome	Cren superphylum		2658139	952253	35.82	1627	0.612082	25	2019-02-01	1617	10	0	0	0	0.60832	0.00376203	0	0	0	48866	288	0	0	0	49154	1.83835	0.0108346	0	0	0	1.84919
GCA_001560765	LPSR01000001.1 Sulfolobus acidocaldarius strain NG05B_CO5_12 NG05B_CO5_12_scaffold1, whole genome shotgun sequence	Cren superphylum		2234381	819928	36.7	1123	0.5026	25	2019-02-01	1107	15	1	0	0	0.495439	0.00671327	0.000447551	0	0	33104	427	33	0	0	33564	1.48157	0.0191104	0.00147692	0	0	1.50216
GCA_003086555	QEFN01000001.1 Sulfolobus sp. SCGC AB-777_G06 AB_777_G06_L006_NODE_260_length_50849_cov_87.2889, whole genome shotgun sequence	Cren superphylum		1028630	390686	37.98	702	0.682461	25	2019-02-01	690	11	1	0	0	0.670795	0.0106938	0.000972167	0	0	20573	311	28	0	0	20912	2.00004	0.0302344	0.00272207	0	0	2.033
GCA_000204925	CP002656.1 Metallosphaera cuprina Ar-4, complete genome	Cren superphylum		1840348	772846	41.99	1597	0.867771	25	2019-02-01	1577	20	0	0	0	0.856903	0.0108675	0	0	0	46435	606	0	0	0	47041	2.52316	0.0329286	0	0	0	2.55609
GCA_001560035	LPRG01000017.1 Sulfolobus acidocaldarius strain GG12-C01-05 GG12_C01_05_scaffold1_1, whole genome shotgun sequence	Cren superphylum		2219663	814805	36.71	1118	0.50368	25	2019-02-01	1102	16	0	0	0	0.496472	0.0072083	0	0	0	32863	481	0	0	0	33344	1.48054	0.02167	0	0	0	1.50221
GCA_000022445	CP001402.1 Sulfolobus islandicus M.16.4, complete genome	Cren superphylum		2586647	905385	35	1217	0.470493	25	2019-02-01	1204	13	0	0	0	0.465467	0.00502581	0	0	0	35919	386	0	0	0	36305	1.38863	0.0149228	0	0	0	1.40355
GCA_001266675	CP012173.1 Metallosphaera sedula strain ARS50-2, complete genome	Cren superphylum		2191529	1013038	46.23	4057	1.85122	25	2019-02-01	4001	54	2	0	0	1.82567	0.0246403	0.000912605	0	0	118757	1539	56	0	0	120352	5.41891	0.0702249	0.00255529	0	0	5.49169
GCA_000245275	AHJT01000001.1 Sulfolobus islandicus M.16.47 chromosome, whole genome shotgun sequence	Cren superphylum		2637559	924517	35.05	1267	0.480368	25	2019-02-01	1254	13	0	0	0	0.47544	0.0049288	0	0	0	37507	390	0	0	0	37897	1.42203	0.0147864	0	0	0	1.43682
GCA_001560115	LPRK01000002.1 Sulfolobus acidocaldarius strain GG12-C01-11 GG12_C01_11_scaffold1, whole genome shotgun sequence	Cren superphylum		2222032	815567	36.7	1117	0.502693	25	2019-02-01	1101	16	0	0	0	0.495492	0.00720062	0	0	0	32828	484	0	0	0	33312	1.47739	0.0217819	0	0	0	1.49917
GCA_001719125	CP017006.1 Sulfolobus sp. A20, complete genome	Cren superphylum		2688317	934869	34.78	1387	0.515936	25	2019-02-01	1370	17	0	0	0	0.509613	0.00632366	0	0	0	40856	495	0	0	0	41351	1.51976	0.018413	0	0	0	1.53817
GCA_000245235	AHJR01000001.1 Sulfolobus islandicus M.16.43 chromosome, whole genome shotgun sequence	Cren superphylum		2589840	907074	35.02	1228	0.474161	25	2019-02-01	1214	14	0	0	0	0.468755	0.00540574	0	0	0	36291	416	0	0	0	36707	1.40128	0.0160628	0	0	0	1.41735
GCA_001560635	LPSK01000002.1 Sulfolobus acidocaldarius strain NG05B_CO5_04 NG05B_CO5_04_scaffold1, whole genome shotgun sequence	Cren superphylum		2222815	815967	36.71	1117	0.502516	25	2019-02-01	1102	15	0	0	0	0.495768	0.0067482	0	0	0	32920	427	0	0	0	33347	1.481	0.0192099	0	0	0	1.50021
GCA_000245135	AHJM01000003.1 Sulfolobus islandicus M.16.13 contig003, whole genome shotgun sequence	Cren superphylum		2635815	923888	35.05	1239	0.470063	25	2019-02-01	1223	16	0	0	0	0.463993	0.00607023	0	0	0	36542	501	0	0	0	37043	1.38636	0.0190074	0	0	0	1.40537
GCA_001560125	LPRL01000001.1 Sulfolobus acidocaldarius strain GG12-C01-12 GG12_C01_12_scaffold1, whole genome shotgun sequence	Cren superphylum		2217231	813552	36.69	1113	0.501977	25	2019-02-01	1098	15	0	0	0	0.495212	0.00676519	0	0	0	32734	427	0	0	0	33161	1.47635	0.0192583	0	0	0	1.4956
GCA_001560555	LPSG01000001.1 Sulfolobus acidocaldarius strain NG05B_C06_13 NG05B_C06_13_scaffold1, whole genome shotgun sequence	Cren superphylum		2224052	816591	36.72	1129	0.507632	25	2019-02-01	1114	15	0	0	0	0.500888	0.00674445	0	0	0	33330	427	0	0	0	33757	1.49862	0.0191992	0	0	0	1.51782
GCA_001560795	LPSS01000001.1 Sulfolobus acidocaldarius strain NG05B_CO5_13 NG05B_CO5_13_scaffold1, whole genome shotgun sequence	Cren superphylum		2216328	813739	36.72	1125	0.507596	25	2019-02-01	1110	15	0	0	0	0.500828	0.00676795	0	0	0	33230	427	0	0	0	33657	1.49933	0.0192661	0	0	0	1.51859
GCA_000022405	CP001400.1 Sulfolobus islandicus M.14.25, complete genome	Cren superphylum		2608832	915687	35.1	1244	0.476842	25	2019-02-01	1229	15	0	0	0	0.471092	0.0057497	0	0	0	36829	477	0	0	0	37306	1.4117	0.018284	0	0	0	1.42999
GCA_000024745	CP001800.1 Sulfolobus solfataricus 98/2, complete genome	Cren superphylum		2668974	956164	35.83	1634	0.61222	25	2019-02-01	1624	10	0	0	0	0.608474	0.00374676	0	0	0	49087	288	0	0	0	49375	1.83917	0.0107907	0	0	0	1.84996
GCA_001560685	LPSN01000005.1 Sulfolobus acidocaldarius strain NG05B_CO5_08 NG05B_CO5_08_scaffold1, whole genome shotgun sequence	Cren superphylum		2178872	800687	36.75	1095	0.502554	25	2019-02-01	1080	15	0	0	0	0.495669	0.0068843	0	0	0	32220	427	0	0	0	32647	1.47875	0.0195973	0	0	0	1.49834
GCA_001560675	LPSM01000001.1 Sulfolobus acidocaldarius strain NG05B_CO5_06 NG05B_CO5_06_scaffold1, whole genome shotgun sequence	Cren superphylum		2241819	822812	36.7	1122	0.500486	25	2019-02-01	1107	15	0	0	0	0.493795	0.006691	0	0	0	33121	427	0	0	0	33548	1.47742	0.019047	0	0	0	1.49646
GCA_000245175	AHJO01000001.1 Sulfolobus islandicus M.16.23 chromosome, whole genome shotgun sequence	Cren superphylum		2601131	912394	35.08	1232	0.47364	25	2019-02-01	1218	14	0	0	0	0.468258	0.00538227	0	0	0	36368	416	0	0	0	36784	1.39816	0.015993	0	0	0	1.41415
GCA_001560195	LPRO01000007.1 Sulfolobus acidocaldarius strain GG12-C01-15 GG12_C01_15_scaffold1_0, whole genome shotgun sequence	Cren superphylum		2265442	831850	36.72	1159	0.5116	25	2019-02-01	1143	16	0	0	0	0.504537	0.00706264	0	0	0	34240	458	0	0	0	34698	1.5114	0.0202168	0	0	0	1.53162
GCA_003650865	QMSN01000001.1 Thermoprotei archaeon isolate B19_G17 B19_Guay17_scaffold_00152, whole genome shotgun sequence	Cren superphylum		1247919	641978	51.44	2810	2.25175	25	2019-02-01	2770	37	3	0	0	2.2197	0.0296494	0.002404	0	0	83127	1095	90	0	0	84312	6.66125	0.0877461	0.00721201	0	0	6.75621
GCA_003650845	QMSH01000001.1 Thermoprotei archaeon isolate B46_G2 B46_Guay2_scaffold_00089, whole genome shotgun sequence	Cren superphylum		1367771	700638	51.22	2961	2.16484	25	2019-02-01	2926	33	2	0	0	2.13925	0.0241268	0.00146223	0	0	87970	950	59	0	0	88979	6.43163	0.0694561	0.00431359	0	0	6.5054
GCA_003649305	QMRP01000001.1 Thermoprotei archaeon isolate B4_G17 B4_Guay17_scaffold_00017, whole genome shotgun sequence	Cren superphylum		2070048	828598	40.03	1130	0.545881	25	2019-02-01	1118	12	0	0	0	0.540084	0.00579697	0	0	0	33713	375	0	0	0	34088	1.62861	0.0181155	0	0	0	1.64673
GCA_003649235	QMRG01000001.1 Thermoprotei archaeon isolate B69_G16 B69_Guay16_scaffold_00130, whole genome shotgun sequence	Cren superphylum		1812403	722625	39.87	910	0.502096	25	2019-02-01	900	9	1	0	0	0.496578	0.00496578	0.000551754	0	0	26796	255	28	0	0	27079	1.47848	0.0140697	0.00154491	0	0	1.49409
GCA_000495675	AYMA01000001.1 Uncultured Acidilobus sp. MG scf1118686649184, whole genome shotgun sequence	Cren superphylum		1548506	911078	58.84	5980	3.86179	25	2019-02-01	5868	101	11	0	0	3.78946	0.0652242	0.00710362	0	0	173864	3193	320	0	0	177377	11.2279	0.206199	0.0206651	0	0	11.4547
GCA_002878225	PNJB01000035.1 Caldisphaera sp. isolate ARK-06 NODE_1023_length_7745_cov_41.92, whole genome shotgun sequence	Cren superphylum		1413505	428641	30.32	302	0.213653	25	2019-02-01	298	4	0	0	0	0.210823	0.00282984	0	0	0	8832	112	0	0	0	8944	0.62483	0.00792357	0	0	0	0.632753
GCA_000495715	AYMC01000001.1 Uncultured Acidilobus sp. OSP8 scf1118686596893, whole genome shotgun sequence	Cren superphylum		1430817	830964	58.08	5573	3.89498	25	2019-02-01	5470	96	7	0	0	3.82299	0.0670945	0.00489231	0	0	162452	3149	207	0	0	165808	11.3538	0.220084	0.0144673	0	0	11.5883
GCA_002899805	POCB01000145.1 Fervidicoccus sp. isolate ARK-14 NODE_1010_length_7881_cov_4.92397, whole genome shotgun sequence	Cren superphylum		1456853	638545	43.83	2179	1.49569	25	2019-02-01	2143	36	0	0	0	1.47098	0.0247108	0	0	0	65591	1129	0	0	0	66720	4.50224	0.0774958	0	0	0	4.57973
GCA_002506595	DAXV01000020.1 TPA_asm: Acidilobaceae archaeon UBA158 UBA158_contig_1054, whole genome shotgun sequence	Cren superphylum		1465940	432006	29.47	294	0.200554	25	2019-02-01	290	3	1	0	0	0.197825	0.00204647	0.000682156	0	0	8609	86	29	0	0	8724	0.587268	0.00586654	0.00197825	0	0	0.595113
GCA_002877855	PNIA01000013.1 Caldisphaera sp. isolate ZAV-19 NODE_101_length_34904_cov_41.0062, whole genome shotgun sequence	Cren superphylum		935586	289956	30.99	256	0.273625	25	2019-02-01	253	3	0	0	0	0.270419	0.00320655	0	0	0	7438	83	0	0	0	7521	0.79501	0.00887145	0	0	0	0.803881
GCA_002878235	PNJA01000087.1 Caldisphaera sp. isolate ARK-07 NODE_101_length_34904_cov_41.0062, whole genome shotgun sequence	Cren superphylum		821366	262382	31.94	253	0.308023	25	2019-02-01	251	2	0	0	0	0.305588	0.00243497	0	0	0	7538	56	0	0	0	7594	0.917739	0.00681791	0	0	0	0.924557
GCA_000495695	AYMB01000001.1 Uncultured Acidilobus sp. CIS scf1118685652471, whole genome shotgun sequence	Cren superphylum		1426691	837621	58.71	5562	3.89853	25	2019-02-01	5450	103	9	0	0	3.82003	0.072195	0.0063083	0	0	161961	3168	337	0	0	165466	11.3522	0.222052	0.0236211	0	0	11.5979
GCA_003086325	QEFF01000001.1 Acidilobus sp. SCGC AC-742_E15 AC-742-E15_NODE_4021_length_2523_cov_5.31199, whole genome shotgun sequence	Cren superphylum		632518	361109	57.09	2111	3.33745	25	2019-02-01	2079	29	3	0	0	3.28686	0.0458485	0.00474295	0	0	61358	966	89	0	0	62413	9.70059	0.152723	0.0140707	0	0	9.86739
GCA_003086315	QEFE01000001.1 Acidilobus sp. SCGC AC-742_M05 AC-742-M05_NODE_2069_length_2372_cov_6.64566, whole genome shotgun sequence	Cren superphylum		242587	139152	57.36	763	3.14526	25	2019-02-01	754	7	2	0	0	3.10816	0.0288556	0.00824446	0	0	22142	245	63	0	0	22450	9.12745	0.100995	0.0259701	0	0	9.25441
GCA_003431325	CP010515.1 Acidilobus sp. 7A, complete genome	Cren superphylum		1539049	889230	57.78	5172	3.36052	25	2019-02-01	5061	107	4	0	0	3.28839	0.0695235	0.00259901	0	0	150156	3342	117	0	0	153615	9.75641	0.217147	0.0076021	0	0	9.98116
GCA_003201765	CP029288.1 Acidianus sulfidivorans JP7 chromosome, complete genome	Cren superphylum		2287077	710744	31.08	297	0.12986	25	2019-02-01	293	4	0	0	0	0.128111	0.00174896	0	0	0	8641	110	0	0	0	8751	0.377818	0.00480963	0	0	0	0.382628
GCA_000213215	CP002535.1 Acidianus hospitalis W1, complete genome	Cren superphylum		2137654	729969	34.15	512	0.239515	25	2019-02-01	506	6	0	0	0	0.236708	0.00280682	0	0	0	14959	171	0	0	0	15130	0.699786	0.00799942	0	0	0	0.707785
GCA_000802205	CP012850.1 Candidatus Nitrocosmicus oleophilus strain MY3, complete genome	Cren superphylum		3430706	1171202	34.14	872	0.254175	25	2019-02-01	843	29	0	0	0	0.245722	0.00845307	0	0	0	24799	1137	0	0	0	25936	0.722854	0.0331419	0	0	0	0.755996
GCA_003176995	QHBN01000001.1 Thaumarchaeota archaeon isolate RRmetagenome_bin19 antarctic_groopm_ref2_bin_30_contig_10133, whole genome shotgun sequence	Cren superphylum		3969448	1543799	38.89	1196	0.301301	25	2019-02-01	1183	13	0	0	0	0.298026	0.00327501	0	0	0	35190	371	0	0	0	35561	0.886521	0.00934639	0	0	0	0.895868
GCA_003201835	CP029289.1 Acidianus brierleyi strain DSM 1651 chromosome, complete genome	Cren superphylum		2947156	940257	31.9	491	0.166601	25	2019-02-01	488	3	0	0	0	0.165583	0.00101793	0	0	0	14675	85	0	0	0	14760	0.497938	0.00288414	0	0	0	0.500822
GCA_000144915	CP001742.1 Acidilobus saccharovorans 345-15, complete genome	Cren superphylum		1496453	856231	57.22	4378	2.92558	25	2019-02-01	4298	78	2	0	0	2.87212	0.0521233	0.00133649	0	0	126845	2400	57	0	0	129302	8.47638	0.160379	0.00380901	0	0	8.64057
GCA_000495735	AYMD01000001.1 Uncultured Acidilobus sp. JCHS scf1118686607546, whole genome shotgun sequence	Cren superphylum		1476663	871845	59.04	5807	3.93252	25	2019-02-01	5697	102	8	0	0	3.85802	0.0690747	0.00541762	0	0	168809	3054	234	0	0	172097	11.4318	0.206818	0.0158465	0	0	11.6545
GCA_001674955	KV575202.1 Candidatus Nitrosopumilus sp. DDS1 genomic scaffold scaffold1, whole genome shotgun sequence	Cren superphylum		1753952	575190	32.79	251	0.143105	25	2019-02-01	247	4	0	0	0	0.140825	0.00228056	0	0	0	7224	109	0	0	0	7333	0.41187	0.00621454	0	0	0	0.418084
GCA_002871215	PNIM01000012.1 Fervidicoccus fontis isolate ZAV-06 NODE_121_length_33187_cov_8.66141, whole genome shotgun sequence	Cren superphylum		655509	230437	35.15	194	0.295953	25	2019-02-01	191	3	0	0	0	0.291377	0.0045766	0	0	0	5638	86	0	0	0	5724	0.860095	0.0131196	0	0	0	0.873215
GCA_000265525	CP003651.1 Thermococcus cleftensis strain CL1, complete genome	Cren superphylum		1950313	1088616	55.82	5357	2.74674	25	2019-02-01	5291	65	1	0	0	2.7129	0.033328	0.000512738	0	0	156008	1945	30	0	0	157983	7.99913	0.0997276	0.00153821	0	0	8.10039
GCA_900012635	LN999010.1 Thermococcus chitonophagus isolate 1 genome assembly, chromosome: I	Cren superphylum		1969648	884775	44.92	3148	1.59826	25	2019-02-01	3108	38	2	0	0	1.57795	0.0192928	0.00101541	0	0	92581	1132	56	0	0	93769	4.70038	0.0574722	0.00284315	0	0	4.7607
GCA_002871295	PNIV01000155.1 Fervidicoccus fontis isolate ARK-12 NODE_1026_length_7724_cov_8.10093, whole genome shotgun sequence	Cren superphylum		1344112	484349	36.03	557	0.4144	25	2019-02-01	551	6	0	0	0	0.409936	0.00446391	0	0	0	16494	183	0	0	0	16677	1.22713	0.0136149	0	0	0	1.24074
GCA_000585495	CP007264.1 Thermococcus nautili strain 30-1, complete genome	Cren superphylum		1976356	1083867	54.84	3698	1.87112	25	2019-02-01	3644	52	2	0	0	1.8438	0.026311	0.00101196	0	0	106536	1485	57	0	0	108078	5.39053	0.0751383	0.0028841	0	0	5.46855
GCA_900064395	FJMQ01000206.1 Thermococcus litoralis isolate Thermococcus_litoralis_oil genome assembly, contig: scaffold-41.1, whole genome shotgun sequence	Cren superphylum		2168485	936792	43.2	2387	1.10077	25	2019-02-01	2360	27	0	0	0	1.08832	0.0124511	0	0	0	69616	751	0	0	0	70367	3.21035	0.0346325	0	0	0	3.24498
GCA_003086435	QEFD01000001.1 Acidianus hospitalis isolate SCGC AC-742_N10 AC-742-N10_NODE_4225_length_2769_cov_7.54016, whole genome shotgun sequence	Cren superphylum		1581744	537561	33.99	335	0.211792	25	2019-02-01	332	2	1	0	0	0.209895	0.00126443	0.000632214	0	0	9870	56	105	0	0	10031	0.623995	0.0035404	0.00663824	0	0	0.634173
GCA_003650065	QMUC01000001.1 Thermococci archaeon isolate B63_G1 B63_Guay1_scaffold_00337, whole genome shotgun sequence	Cren superphylum		1425064	568938	39.92	1167	0.818911	25	2019-02-01	1146	20	1	0	0	0.804174	0.0140345	0.000701723	0	0	33939	574	29	0	0	34542	2.38158	0.0402789	0.002035	0	0	2.42389
GCA_000966265	LANF01000001.1 Palaeococcus ferrophilus DSM 13482 Pfer_Contig00006_C, whole genome shotgun sequence	Cren superphylum		2206431	1198229	54.31	7324	3.31939	25	2019-02-01	7214	106	4	0	0	3.26953	0.0480414	0.00181288	0	0	213926	3240	115	0	0	217281	9.69557	0.146843	0.00521204	0	0	9.84762
GCA_000258425	CP003423.1 Fervidicoccus fontis Kam940, complete genome	Cren superphylum		1319206	494362	37.47	859	0.651149	25	2019-02-01	845	14	0	0	0	0.640537	0.0106124	0	0	0	25613	407	0	0	0	26020	1.94155	0.0308519	0	0	0	1.9724
GCA_000275605	CP003685.1 Pyrococcus furiosus COM1, complete genome	Cren superphylum		1909827	778959	40.79	2079	1.08858	25	2019-02-01	2052	24	3	0	0	1.07444	0.0125666	0.00157082	0	0	60955	697	90	0	0	61742	3.19165	0.0364955	0.00471247	0	0	3.23286
GCA_000769655	CP008887.1 Thermococcus eurythermalis strain A501, complete genome	Cren superphylum		2126164	1136521	53.45	4152	1.95281	25	2019-02-01	4095	57	0	0	0	1.926	0.0268088	0	0	0	120515	1614	0	0	0	122129	5.66819	0.0759114	0	0	0	5.7441
GCA_002116695	CP020477.1 Acidianus manzaensis strain YN-25, complete genome	Cren superphylum		2687463	822904	30.62	377	0.140281	25	2019-02-01	371	6	0	0	0	0.138048	0.00223259	0	0	0	11266	168	0	0	0	11434	0.419206	0.00625125	0	0	0	0.425457
GCA_003663695	QMUB01000001.1 Thermococci archaeon isolate B89_G9 B89_Guay9_scaffold_02295, whole genome shotgun sequence	Cren superphylum		1363487	607957	44.59	2194	1.60911	25	2019-02-01	2161	32	1	0	0	1.58491	0.0234692	0.000733414	0	0	64121	998	30	0	0	65149	4.70272	0.0731947	0.00220024	0	0	4.77812
GCA_002214485	CP015102.1 Thermococcus pacificus strain P-4, complete genome	Cren superphylum		1785673	968563	54.24	3691	2.06701	25	2019-02-01	3641	48	2	0	0	2.03901	0.0268806	0.00112003	0	0	106731	1442	56	0	0	108229	5.97707	0.0807539	0.00313607	0	0	6.06096
GCA_000018305	CP000852.1 Caldivirga maquilingensis IC-167, complete genome	Cren superphylum		2077567	895345	43.1	4796	2.30847	25	2019-02-01	4733	60	3	0	0	2.27815	0.0288799	0.001444	0	0	145379	1770	86	0	0	147235	6.99756	0.0851958	0.00413946	0	0	7.0869
GCA_003649355	QMRR01000001.1 Thermoprotei archaeon isolate B36_G1 B36_Guay1_scaffold_03057, whole genome shotgun sequence	Cren superphylum		755156	333859	44.21	1048	1.38779	25	2019-02-01	1028	20	0	0	0	1.36131	0.0264846	0	0	0	30812	584	0	0	0	31396	4.08022	0.077335	0	0	0	4.15755
GCA_003661745	QMWS01000001.1 Thermoprotei archaeon isolate B83_G16 B83_Guay16_scaffold_00205, whole genome shotgun sequence	Cren superphylum		1082282	476913	44.07	1071	0.989576	25	2019-02-01	1060	10	1	0	0	0.979412	0.00923974	0.000923974	0	0	31235	323	28	0	0	31586	2.88603	0.0298443	0.00258713	0	0	2.91846
GCA_000015205	CP000504.1 Pyrobaculum islandicum DSM 4184, complete genome	Cren superphylum		1826402	905878	49.6	5404	2.95882	25	2019-02-01	5235	154	15	0	0	2.86629	0.0843188	0.00821287	0	0	163141	5619	474	0	0	169234	8.93237	0.307654	0.0259527	0	0	9.26598
GCA_003649515	QMSC01000001.1 Thermoprotei archaeon isolate B14_G17 B14_Guay17_scaffold_00059, whole genome shotgun sequence	Cren superphylum		1563003	683784	43.75	1634	1.04542	25	2019-02-01	1614	20	0	0	0	1.03263	0.0127959	0	0	0	48353	569	0	0	0	48922	3.0936	0.0364043	0	0	0	3.13
GCA_002254595	NJEH01000045.1 Thermofilum sp. ex4484_15 ex4484_15_scaffold_10287_length_12354__count_1280, whole genome shotgun sequence	Cren superphylum		721479	307308	42.59	2304	3.19344	25	2019-02-01	2267	36	1	0	0	3.14216	0.0498975	0.00138604	0	0	70292	1072	29	0	0	71393	9.74276	0.148584	0.00401952	0	0	9.89537
GCA_003649485	QMRY01000001.1 Thermoprotei archaeon isolate B17_G9 B17_Guay9_scaffold_04831, whole genome shotgun sequence	Cren superphylum		1189793	555106	46.66	1682	1.41369	25	2019-02-01	1655	24	3	0	0	1.391	0.0201716	0.00252145	0	0	49738	790	86	0	0	50614	4.18039	0.0663981	0.00722815	0	0	4.25402
GCA_001316145	BBCT01000001.1 Vulcanisaeta distributa JCM 11215 DNA, contig: JCM11215.contig00001, whole genome shotgun sequence	Cren superphylum		2415892	1105746	45.77	7994	3.30892	25	2019-02-01	7867	102	22	3	0	3.25635	0.0422204	0.00910637	0.00124178	0	261916	4533	947	154	0	267550	10.8414	0.187633	0.0391988	0.00637446	0	11.0746
GCA_003400025	NMUE01000100.1 Pyrobaculum aerophilum strain YKB31 NODE_100_length_2372_cov_8.29252_ID_4495, whole genome shotgun sequence	Cren superphylum		2545538	1309342	51.44	8844	3.47431	25	2019-02-01	8667	166	11	0	0	3.40478	0.0652121	0.00432129	0	0	266017	5596	326	0	0	271939	10.4503	0.219836	0.0128067	0	0	10.683
GCA_001516655	LOBZ01000001.1 Thermoproteus sp. JCHS_4 scf1118686606138, whole genome shotgun sequence	Cren superphylum		1760081	1063483	60.42	6946	3.94641	25	2019-02-01	6834	104	8	0	0	3.88278	0.0590882	0.00454525	0	0	203538	3366	229	0	0	207133	11.5641	0.191241	0.0130108	0	0	11.7684
GCA_001516765	LOCH01000001.1 Vulcanisaeta sp. MG_3 scf1118686645598, whole genome shotgun sequence	Cren superphylum		1054034	472555	44.83	1800	1.70772	25	2019-02-01	1787	12	1	0	0	1.69539	0.0113848	0.000948736	0	0	52913	344	28	0	0	53285	5.02005	0.0326365	0.00265646	0	0	5.05534
GCA_003649255	QMRL01000001.1 Thermoprotei archaeon isolate B47_G2 B47_Guay2_scaffold_00143, whole genome shotgun sequence	Cren superphylum		1246869	523337	41.97	1159	0.929528	25	2019-02-01	1144	12	3	0	0	0.917498	0.00962411	0.00240603	0	0	34145	389	90	0	0	34624	2.73846	0.0311981	0.00721808	0	0	2.77688
GCA_000148385	CP002100.1 Vulcanisaeta distributa DSM 14429, complete genome	Cren superphylum		2374137	1078516	45.43	3985	1.6785	25	2019-02-01	3951	33	1	0	0	1.66418	0.0138998	0.000421206	0	0	117175	993	64	0	0	118232	4.93548	0.0418257	0.00269572	0	0	4.98
GCA_003649615	QMSI01000001.1 Thermoprotei archaeon isolate B40_G2 B40_Guay2_scaffold_00008, whole genome shotgun sequence	Cren superphylum		1583260	777750	49.12	2972	1.87714	25	2019-02-01	2943	24	5	0	0	1.85882	0.0151586	0.00315804	0	0	88121	700	182	0	0	89003	5.56579	0.0442126	0.0114953	0	0	5.6215
GCA_000253055	FN869859.1 Thermoproteus tenax Kra 1, complete genome	Cren superphylum		1841542	1015210	55.13	4759	2.58425	25	2019-02-01	4670	82	7	0	0	2.53592	0.0445279	0.00380116	0	0	139785	2835	198	0	0	142818	7.59065	0.153947	0.0107519	0	0	7.75535
GCA_000247545	CP003316.1 Pyrobaculum oguniense TE7, complete genome	Cren superphylum		2452920	1350357	55.05	9903	4.03723	25	2019-02-01	9668	223	12	0	0	3.94142	0.0909121	0.00489213	0	0	296555	7507	451	0	0	304513	12.0899	0.306043	0.0183862	0	0	12.4143
GCA_003650755	QMRM01000001.1 Thermoprotei archaeon isolate B44_G9 B44_Guay9_scaffold_04194, whole genome shotgun sequence	Cren superphylum		1422072	539579	37.94	682	0.479582	25	2019-02-01	675	6	1	0	0	0.47466	0.0042192	0.000703199	0	0	20170	194	62	0	0	20426	1.41835	0.0136421	0.00435984	0	0	1.43635
GCA_000015225	CP000505.1 Thermofilum pendens Hrk 5, complete genome	Cren superphylum		1813393	1045351	57.65	7089	3.90925	25	2019-02-01	6958	125	6	0	0	3.83701	0.0689316	0.00330871	0	0	211585	4024	172	0	0	215781	11.6679	0.221904	0.00948498	0	0	11.8993
GCA_003649565	QMSF01000001.1 Thermoprotei archaeon isolate B75_G16 B75_Guay16_scaffold_00456, whole genome shotgun sequence	Cren superphylum		1326210	560083	42.23	773	0.582864	25	2019-02-01	762	11	0	0	0	0.57457	0.00829431	0	0	0	22652	321	0	0	0	22973	1.70803	0.0242043	0	0	0	1.73223
GCA_003661805	QMWV01000001.1 Thermoprotei archaeon isolate B61_G16 B61_Guay16_scaffold_00070, whole genome shotgun sequence	Cren superphylum		2485821	911424	36.66	901	0.362456	25	2019-02-01	892	9	0	0	0	0.358835	0.00362053	0	0	0	26861	256	0	0	0	27117	1.08057	0.0102984	0	0	0	1.09087
GCA_000264495	CP003531.1 Thermogladius cellulolyticus 1633, complete genome	Cren superphylum		1356318	754671	55.64	4456	3.28537	25	2019-02-01	4361	91	4	0	0	3.21532	0.0670934	0.00294916	0	0	130607	3087	114	0	0	133808	9.62953	0.227601	0.00840511	0	0	9.86553
GCA_003650925	QMSP01000001.1 Thermoprotei archaeon isolate B12_G16 B12_Guay16_scaffold_00005, whole genome shotgun sequence	Cren superphylum		2143158	953729	44.5	1392	0.649509	25	2019-02-01	1379	13	0	0	0	0.643443	0.00606582	0	0	0	40601	369	0	0	0	40970	1.89445	0.0172176	0	0	0	1.91166
GCA_003661905	QMXA01000001.1 Thermoprotei archaeon isolate B12_G17 B12_Guay17_scaffold_00174, whole genome shotgun sequence	Cren superphylum		1397290	502090	35.93	319	0.228299	25	2019-02-01	317	2	0	0	0	0.226868	0.00143134	0	0	0	9524	56	0	0	0	9580	0.681605	0.00400776	0	0	0	0.685613
GCA_001315925	BBBF01000001.1 Thermocladium modestius JCM 10088 DNA, contig: JCM10088.contig00001, whole genome shotgun sequence	Cren superphylum		1920275	1020428	53.14	14173	7.38071	25	2019-02-01	13647	398	117	11	0	7.10679	0.207262	0.0609288	0.00572835	0	464935	19910	5906	558	0	491309	24.2119	1.03683	0.30756	0.0290583	0	25.5853
GCA_003649555	QMSE01000001.1 Thermoprotei archaeon isolate B1_G17 B1_Guay17_scaffold_00140, whole genome shotgun sequence	Cren superphylum		2049366	1145492	55.89	10844	5.29139	25	2019-02-01	10672	166	6	0	0	5.20746	0.0810007	0.00292773	0	0	332324	5375	178	0	0	337877	16.2159	0.262276	0.00868561	0	0	16.4869
GCA_001516585	LOBW01000001.1 Thermocladium sp. ECH_B 100009, whole genome shotgun sequence	Cren superphylum		1876950	878425	46.8	4973	2.64951	25	2019-02-01	4877	93	3	0	0	2.59836	0.0495485	0.00159834	0	0	149010	2964	89	0	0	152063	7.93894	0.157916	0.00474174	0	0	8.1016
GCA_000813245	CP007493.1 Thermofilum carboxyditrophus 1505, complete genome	Cren superphylum		1754190	814013	46.4	2211	1.26041	25	2019-02-01	2173	36	2	0	0	1.23875	0.0205223	0.00114013	0	0	64464	1140	57	0	0	65661	3.67486	0.0649873	0.00324936	0	0	3.7431
GCA_001316245	BBDM01000001.1 Vulcanisaeta sp. JCM 14467 DNA, contig: JCM14467.contig00001, whole genome shotgun sequence	Cren superphylum		2443876	1141940	46.73	4287	1.75418	25	2019-02-01	4238	48	1	0	0	1.73413	0.0196409	0.000409186	0	0	126012	1600	28	0	0	127640	5.15624	0.0654698	0.00114572	0	0	5.22285
GCA_000007225	AE009441.1 Pyrobaculum aerophilum str. IM2, complete genome	Cren superphylum		2222430	1141496	51.36	7672	3.45208	25	2019-02-01	7518	145	9	0	0	3.38278	0.0652439	0.00404962	0	0	230178	4761	271	0	0	235210	10.357	0.214225	0.0121939	0	0	10.5835
GCA_000190315	CP002529.1 Vulcanisaeta moutnovskia 768-28, complete genome	Cren superphylum		2298983	974470	42.39	2429	1.05655	25	2019-02-01	2409	20	0	0	0	1.04785	0.0086995	0	0	0	71372	591	0	0	0	71963	3.1045	0.025707	0	0	0	3.13021
GCA_000960865	JZWU01000001.1 Vulcanisaeta sp. AZ3 contig1, whole genome shotgun sequence	Cren superphylum		1446340	613187	42.4	2232	1.54321	25	2019-02-01	2200	31	1	0	0	1.52108	0.0214334	0.0006914	0	0	66776	986	29	0	0	67791	4.6169	0.0681721	0.00200506	0	0	4.68707
GCA_002497345	DANS01000030.1 TPA_asm: Thermoproteus sp. UBA157 UBA157_contig_1175, whole genome shotgun sequence	Cren superphylum		1356142	795505	58.66	4032	2.97314	25	2019-02-01	3952	76	4	0	0	2.91415	0.0560413	0.00294954	0	0	117083	2338	114	0	0	119535	8.63354	0.172401	0.0084062	0	0	8.81434
GCA_003649225	QMRD01000001.1 Thermoprotei archaeon isolate B9_G17 B9_Guay17_scaffold_00071, whole genome shotgun sequence	Cren superphylum		1378403	554550	40.23	1096	0.795123	25	2019-02-01	1088	8	0	0	0	0.789319	0.00580382	0	0	0	32680	241	0	0	0	32921	2.37086	0.017484	0	0	0	2.38834
GCA_003649295	QMRO01000001.1 Thermoprotei archaeon isolate B40_G17 B40_Guay17_scaffold_00477, whole genome shotgun sequence	Cren superphylum		1486004	931299	62.67	8333	5.60766	25	2019-02-01	8162	161	10	0	0	5.49258	0.108344	0.00672946	0	0	246867	4955	295	0	0	252117	16.6128	0.333445	0.0198519	0	0	16.9661
GCA_001316285	BBDO01000001.1 Vulcanisaeta sp. JCM 16161 DNA, contig: JCM16161.contig00001, whole genome shotgun sequence	Cren superphylum		2286599	1050263	45.93	3809	1.66579	25	2019-02-01	3771	35	3	0	0	1.64917	0.0153066	0.00131199	0	0	111605	1005	87	0	0	112697	4.88083	0.0439517	0.00380478	0	0	4.92859
GCA_003650785	QMRW01000001.1 Thermoprotei archaeon isolate B20_G17 B20_Guay17_scaffold_00036, whole genome shotgun sequence	Cren superphylum		1448026	566958	39.15	795	0.549023	25	2019-02-01	790	4	1	0	0	0.54557	0.00276238	0.000690595	0	0	23537	124	30	0	0	23691	1.62545	0.00856338	0.00207179	0	0	1.63609
GCA_000993805	CP009961.1 Thermofilum uzonense strain 1807-2, complete genome	Cren superphylum		1611988	772789	47.94	2676	1.66006	25	2019-02-01	2626	47	3	0	0	1.62904	0.0291565	0.00186106	0	0	78930	1672	154	0	0	80756	4.89644	0.103723	0.00955342	0	0	5.00971
GCA_003649375	QMRS01000001.1 Thermoprotei archaeon isolate B34_G16 B34_Guay16_scaffold_00332, whole genome shotgun sequence	Cren superphylum		2155745	1247830	57.88	12886	5.97752	25	2019-02-01	12608	265	13	0	0	5.84856	0.122927	0.0060304	0	0	392652	8648	422	0	0	401722	18.2142	0.401161	0.0195756	0	0	18.6349
GCA_003661915	QMXB01000001.1 Thermoprotei archaeon isolate B105_G9 B105_Guay9_scaffold_07152, whole genome shotgun sequence	Cren superphylum		956871	348112	36.38	310	0.323973	25	2019-02-01	306	4	0	0	0	0.319792	0.00418029	0	0	0	9111	152	0	0	0	9263	0.952166	0.0158851	0	0	0	0.968051
GCA_003661715	QMWR01000001.1 Thermoprotei archaeon isolate B21_G1 B21_Guay1_scaffold_01942, whole genome shotgun sequence	Cren superphylum		766069	284277	37.11	319	0.416412	25	2019-02-01	318	1	0	0	0	0.415106	0.00130537	0	0	0	9402	27	0	0	0	9429	1.2273	0.00352449	0	0	0	1.23083
GCA_002496475	DAJV01000002.1 TPA_asm: Vulcanisaeta sp. UBA163 UBA163_contig_10080, whole genome shotgun sequence	Cren superphylum		1601630	710116	44.34	2167	1.353	25	2019-02-01	2149	16	2	0	0	1.34176	0.00998982	0.00124873	0	0	63442	461	56	0	0	63959	3.96109	0.0287832	0.00349644	0	0	3.99337
GCA_000446015	CP006646.1 Thermofilum adornatus chromosome, complete genome	Cren superphylum		1750259	813980	46.51	2232	1.27524	25	2019-02-01	2196	34	2	0	0	1.25467	0.0194257	0.00114269	0	0	65343	1148	57	0	0	66548	3.73333	0.0655903	0.00325666	0	0	3.80218
GCA_003661705	QMWQ01000001.1 Thermoprotei archaeon isolate B23_G2 B23_Guay2_scaffold_00002, whole genome shotgun sequence	Cren superphylum		2266776	816490	36.02	680	0.299986	25	2019-02-01	675	5	0	0	0	0.29778	0.00220578	0	0	0	20151	142	0	0	0	20293	0.888972	0.0062644	0	0	0	0.895236
GCA_000234805	CP003098.1 Pyrobaculum ferrireducens strain 1860, complete genome	Cren superphylum		2467972	1405925	56.97	13637	5.52559	25	2019-02-01	13291	324	22	0	0	5.38539	0.131282	0.0089142	0	0	415584	11782	677	0	0	428043	16.8391	0.477396	0.0274314	0	0	17.3439
GCA_003649425	QMRU01000001.1 Thermoprotei archaeon isolate B22_G17 B22_Guay17_scaffold_01434, whole genome shotgun sequence	Cren superphylum		822155	312704	38.03	296	0.360029	25	2019-02-01	296	0	0	0	0	0.360029	0	0	0	0	8840	0	0	0	0	8840	1.07522	0	0	0	0	1.07522
GCA_003650635	QMRE01000001.1 Thermoprotei archaeon isolate B80_G9 B80_Guay9_scaffold_00165, whole genome shotgun sequence	Cren superphylum		1533593	641109	41.8	1157	0.754437	25	2019-02-01	1145	12	0	0	0	0.746613	0.00782476	0	0	0	33935	358	0	0	0	34293	2.21278	0.0233439	0	0	0	2.23612
GCA_003649445	QMRV01000001.1 Thermoprotei archaeon isolate B22_G16 B22_Guay16_scaffold_00045, whole genome shotgun sequence	Cren superphylum		3543678	1368034	38.6	1531	0.432037	25	2019-02-01	1518	13	0	0	0	0.428368	0.0036685	0	0	0	45680	422	0	0	0	46102	1.28906	0.0119085	0	0	0	1.30096
GCA_003086515	QEFL01000001.1 Vulcanisaeta sp. SCGC AB-777_J10 AB-777_J10_L006_NODE_284_length_104320_cov_94.0449, whole genome shotgun sequence	Cren superphylum		886931	402566	45.39	1664	1.87613	25	2019-02-01	1644	19	1	0	0	1.85358	0.0214222	0.00112748	0	0	49457	541	28	0	0	50026	5.57619	0.0609969	0.00315695	0	0	5.64035
GCA_003650735	QMRK01000001.1 Thermoprotei archaeon isolate B48_G2 B48_Guay2_scaffold_00667, whole genome shotgun sequence	Cren superphylum		1307876	657293	50.26	4480	3.4254	25	2019-02-01	4426	53	1	0	0	3.38411	0.0405237	0.000764598	0	0	136674	1610	31	0	0	138315	10.4501	0.1231	0.00237026	0	0	10.5755
GCA_001315985	BBBI01000001.1 Vulcanisaeta distributa JCM 11216 DNA, contig: JCM11216.contig00001, whole genome shotgun sequence	Cren superphylum		2422819	1114516	46	7847	3.23879	25	2019-02-01	7716	106	25	0	0	3.18472	0.0437507	0.0103186	0	0	254539	4677	1128	0	0	260344	10.5059	0.19304	0.0465573	0	0	10.7455
GCA_001316005	BBBJ01000001.1 Vulcanisaeta distributa JCM 11217 DNA, contig: JCM11217.contig00001, whole genome shotgun sequence	Cren superphylum		2076046	949770	45.75	6353	3.06014	25	2019-02-01	6265	73	14	1	0	3.01776	0.035163	0.00674359	0.000481685	0	207802	3104	565	31	0	211502	10.0095	0.149515	0.0272152	0.00149322	0	10.1877
GCA_000193375	CP002590.1 Thermoproteus uzoniensis 768-20, complete genome	Cren superphylum		1936063	1154960	59.66	6507	3.36094	25	2019-02-01	6393	104	10	0	0	3.30206	0.0537173	0.00516512	0	0	190278	3213	345	0	0	193836	9.82809	0.165955	0.0178197	0	0	10.0119
GCA_003649625	QMSJ01000001.1 Thermoprotei archaeon isolate B39_G17 B39_Guay17_scaffold_00013, whole genome shotgun sequence	Cren superphylum		1601108	798114	49.85	3561	2.22408	25	2019-02-01	3523	35	3	0	0	2.20035	0.0218599	0.0018737	0	0	106209	1081	84	0	0	107374	6.63347	0.0675157	0.00524637	0	0	6.70623
GCA_001516745	LOCG01000001.1 Vulcanisaeta sp. CIS_19 scf1118685652030, whole genome shotgun sequence	Cren superphylum		1373103	590199	42.98	2238	1.62989	25	2019-02-01	2225	12	1	0	0	1.62042	0.00873933	0.000728277	0	0	66582	380	28	0	0	66990	4.84902	0.0276745	0.00203918	0	0	4.87873
GCA_003661825	QMWW01000001.1 Thermoprotei archaeon isolate B50_G16 B50_Guay16_scaffold_00162, whole genome shotgun sequence	Cren superphylum		1149425	501215	43.61	830	0.7221	25	2019-02-01	824	6	0	0	0	0.71688	0.00522	0	0	0	24248	171	0	0	0	24419	2.10958	0.014877	0	0	0	2.12445
GCA_003650815	QMSB01000001.1 Thermoprotei archaeon isolate B15_G2 B15_Guay2_scaffold_00003, whole genome shotgun sequence	Cren superphylum		1990765	799799	40.18	972	0.488255	25	2019-02-01	958	14	0	0	0	0.481222	0.00703247	0	0	0	28777	407	0	0	0	29184	1.44552	0.0204444	0	0	0	1.46597
GCA_001516665	LOCA01000001.1 Thermoproteus sp. CIS_19 scf1118685652047, whole genome shotgun sequence	Cren superphylum		1471624	865078	58.78	5457	3.70815	25	2019-02-01	5363	91	3	0	0	3.64427	0.0618364	0.00203856	0	0	159433	3021	85	0	0	162539	10.8338	0.205283	0.00577593	0	0	11.0449
GCA_003650795	QMSA01000001.1 Thermoprotei archaeon isolate B16_G17 B16_Guay17_scaffold_01080, whole genome shotgun sequence	Cren superphylum		1060698	611966	57.69	5940	5.60009	25	2019-02-01	5835	101	4	0	0	5.50109	0.0952203	0.0037711	0	0	180038	3196	150	0	0	183384	16.9735	0.301311	0.0141416	0	0	17.289
GCA_001663375	LCTF01000001.1 Caldivirga sp. MU80 contig_1, whole genome shotgun sequence	Cren superphylum		2260471	1095551	48.47	7933	3.50945	25	2019-02-01	7801	123	9	0	0	3.45105	0.0544134	0.00398147	0	0	239573	4055	255	0	0	243883	10.5984	0.179387	0.0112808	0	0	10.789
GCA_003649285	QMRN01000001.1 Thermoprotei archaeon isolate B43_G2 B43_Guay2_scaffold_00087, whole genome shotgun sequence	Cren superphylum		1485292	583969	39.32	844	0.568238	25	2019-02-01	837	7	0	0	0	0.563526	0.00471288	0	0	0	25151	198	0	0	0	25349	1.69334	0.0133307	0	0	0	1.70667
GCA_003649665	QMSL01000001.1 Thermoprotei archaeon isolate B3_G16 B3_Guay16_scaffold_00657, whole genome shotgun sequence	Cren superphylum		1395093	561000	40.21	586	0.420044	25	2019-02-01	578	7	1	0	0	0.414309	0.00501759	0.000716798	0	0	16921	203	29	0	0	17153	1.21289	0.014551	0.00207871	0	0	1.22952
GCA_002506515	DAXS01000007.1 TPA_asm: Caldivirga sp. UBA161 UBA161_contig_1133, whole genome shotgun sequence	Cren superphylum		1855853	782063	42.14	4209	2.26796	25	2019-02-01	4140	66	3	0	0	2.23078	0.0355632	0.00161651	0	0	127874	2017	89	0	0	129980	6.89031	0.108683	0.00479564	0	0	7.00379
GCA_001515805	LOCC01000001.1 Caldivirga sp. CIS_19 scf1118685652023, whole genome shotgun sequence	Cren superphylum		1447266	653428	45.15	4716	3.25856	25	2019-02-01	4632	78	6	0	0	3.20052	0.0538947	0.00414575	0	0	141951	2660	171	0	0	144782	9.80822	0.183795	0.0118154	0	0	10.0038
GCA_003649405	QMRT01000001.1 Thermoprotei archaeon isolate B3_G17 B3_Guay17_scaffold_00296, whole genome shotgun sequence	Cren superphylum		862936	359076	41.61	1034	1.19823	25	2019-02-01	1023	11	0	0	0	1.18549	0.0127472	0	0	0	30638	311	0	0	0	30949	3.55044	0.0360398	0	0	0	3.58648
GCA_003649685	QMSM01000001.1 Thermoprotei archaeon isolate B28_G15 B28_Guay15_scaffold_00010, whole genome shotgun sequence	Cren superphylum		1917517	769073	40.11	840	0.438066	25	2019-02-01	832	7	1	0	0	0.433894	0.00365055	0.000521508	0	0	24424	202	29	0	0	24655	1.27373	0.0105345	0.00151237	0	0	1.28578
GCA_002078205	LCWN02000153.1 Vulcanisaeta sp. EB80 NODE_1020_length_1518_cov_5.13372_ID_1365474, whole genome shotgun sequence	Cren superphylum		2349151	1085224	46.2	4825	2.05393	25	2019-02-01	4755	68	2	0	0	2.02414	0.0289466	0.000851371	0	0	142987	2257	93	0	0	145337	6.08675	0.0960773	0.00395888	0	0	6.18679
GCA_003649455	QMRX01000001.1 Thermoprotei archaeon isolate B18_G17 B18_Guay17_scaffold_02149, whole genome shotgun sequence	Cren superphylum		828551	386938	46.7	1091	1.31676	25	2019-02-01	1082	8	1	0	0	1.30589	0.00965541	0.00120693	0	0	32208	243	28	0	0	32479	3.88727	0.0293283	0.00337939	0	0	3.91998
GCA_003650665	QMRF01000001.1 Thermoprotei archaeon isolate B8_G1 B8_Guay1_scaffold_01729, whole genome shotgun sequence	Cren superphylum		1506914	588731	39.07	874	0.579993	25	2019-02-01	865	9	0	0	0	0.574021	0.00597247	0	0	0	26056	283	0	0	0	26339	1.7291	0.0187801	0	0	0	1.74788
GCA_001516725	LOCB01000001.1 Caldivirga sp. MG_3 scf1118686645526, whole genome shotgun sequence	Cren superphylum		1597398	771706	48.31	5601	3.50633	25	2019-02-01	5505	89	7	0	0	3.44623	0.0557156	0.00438213	0	0	169332	2879	238	0	0	172449	10.6005	0.180231	0.0148992	0	0	10.7956
GCA_000019805	CP001014.1 Pyrobaculum neutrophilum V24Sta chromosome, complete genome	Cren superphylum		1769823	1060312	59.91	11031	6.23283	25	2019-02-01	10703	303	25	0	0	6.0475	0.171204	0.0141257	0	0	333121	11288	1123	0	0	345532	18.8223	0.637804	0.0634527	0	0	19.5235
GCA_003661765	QMWU01000001.1 Thermoprotei archaeon isolate B69_G9 B69_Guay9_scaffold_00085, whole genome shotgun sequence	Cren superphylum		839835	389642	46.4	1683	2.00396	25	2019-02-01	1662	20	1	0	0	1.97896	0.0238142	0.00119071	0	0	49533	580	31	0	0	50144	5.89794	0.0690612	0.0036912	0	0	5.9707
GCA_001748385	BCLI01000001.1 Vulcanisaeta thermophila DNA, contig: contig00001, strain: CBA1501, whole genome shotgun sequence	Cren superphylum		2022594	992593	49.08	7014	3.46782	25	2019-02-01	6911	100	3	0	0	3.4169	0.0494415	0.00148324	0	0	206698	3025	84	0	0	209807	10.2195	0.14956	0.00415308	0	0	10.3732
GCA_003661865	QMWY01000001.1 Thermoprotei archaeon isolate B45_G16 B45_Guay16_scaffold_00482, whole genome shotgun sequence	Cren superphylum		1562760	876879	56.11	6799	4.35064	25	2019-02-01	6686	107	6	0	0	4.27833	0.0684686	0.00383936	0	0	201831	3118	173	0	0	205122	12.915	0.199519	0.0110702	0	0	13.1256
GCA_002077075	LCWM02000024.1 Thermoproteus sp. CP80 NODE_103_length_25353_cov_171.631_ID_1678768, whole genome shotgun sequence	Cren superphylum		1557272	943269	60.57	6303	4.04746	25	2019-02-01	6187	105	11	0	0	3.97297	0.0674256	0.00706363	0	0	184596	3406	313	0	0	188315	11.8538	0.218716	0.0200993	0	0	12.0926
GCA_000016385	CP000660.1 Pyrobaculum arsenaticum DSM 13514, complete genome	Cren superphylum		2121076	1167671	55.05	8341	3.93244	25	2019-02-01	8145	184	12	0	0	3.84003	0.0867484	0.00565751	0	0	249936	6159	469	0	0	256564	11.7835	0.290371	0.0221114	0	0	12.0959
GCA_001316265	BBDN01000001.1 Vulcanisaeta sp. JCM 16159 DNA, contig: JCM16159.contig00001, whole genome shotgun sequence	Cren superphylum		2249042	1018255	45.28	3310	1.47174	25	2019-02-01	3276	33	1	0	0	1.45662	0.0146729	0.000444634	0	0	96997	1019	28	0	0	98044	4.31281	0.0453082	0.00124497	0	0	4.35937
GCA_000092185	CP001939.1 Thermosphaera aggregans DSM 11486, complete genome	Cren superphylum		1316595	615302	46.73	2649	2.01201	25	2019-02-01	2606	41	2	0	0	1.97935	0.0311409	0.00151907	0	0	78347	1177	58	0	0	79582	5.95073	0.0893973	0.0044053	0	0	6.04453
GCA_002254905	NJDJ01000058.1 Thermofilum sp. ex4484_82 ex4484_82_scaffold_10024_length_9767__count_5480, whole genome shotgun sequence	Cren superphylum		1750673	649453	37.1	683	0.390136	25	2019-02-01	678	5	0	0	0	0.38728	0.00285604	0	0	0	20163	147	0	0	0	20310	1.15173	0.00839677	0	0	0	1.16013
GCA_000015805	CP000561.1 Pyrobaculum calidifontis JCM 11548, complete genome	Cren superphylum		2009313	1148339	57.15	10368	5.15997	25	2019-02-01	10100	255	13	0	0	5.02659	0.126909	0.00646987	0	0	314158	9366	488	0	0	324012	15.6351	0.466129	0.0242869	0	0	16.1255
GCA_003400145	NMUF01000100.1 Pyrobaculum aerophilum strain YKB32 NODE_100_length_2249_cov_15.4084_ID_3052, whole genome shotgun sequence	Cren superphylum		2552411	1313101	51.45	8875	3.4771	25	2019-02-01	8695	168	12	0	0	3.40658	0.0658201	0.00470144	0	0	267008	5596	356	0	0	272960	10.461	0.219244	0.0139476	0	0	10.6942
GCA_001515825	LOBY01000001.1 Pyrobaculum sp. OCT_11 scf1119037731548, whole genome shotgun sequence	Cren superphylum		1008806	520977	51.64	3728	3.69546	25	2019-02-01	3654	73	1	0	0	3.6221	0.0723628	0.000991271	0	0	111721	2384	30	0	0	114135	11.0746	0.236319	0.00297381	0	0	11.3139
GCA_003650705	QMRI01000001.1 Thermoprotei archaeon isolate B57_G2 B57_Guay2_scaffold_02114, whole genome shotgun sequence	Cren superphylum		1003383	333048	33.19	582	0.580038	25	2019-02-01	575	7	0	0	0	0.573061	0.0069764	0	0	0	17389	222	0	0	0	17611	1.73304	0.0221252	0	0	0	1.75516
GCA_003649605	QMSG01000001.1 Thermoprotei archaeon isolate B51_G2 B51_Guay2_scaffold_00592, whole genome shotgun sequence	Cren superphylum		1244650	645787	51.89	3484	2.79918	25	2019-02-01	3440	41	3	0	0	2.76383	0.032941	0.00241032	0	0	103240	1277	87	0	0	104604	8.2947	0.102599	0.00698992	0	0	8.40429
GCA_001515815	LOCD01000001.1 Caldivirga sp. JCHS_4 scf1118686606006, whole genome shotgun sequence	Cren superphylum		1354710	606467	44.77	4285	3.16304	25	2019-02-01	4212	67	6	0	0	3.10915	0.0494571	0.00442899	0	0	129191	2229	171	0	0	131591	9.53643	0.164537	0.0126226	0	0	9.71359
GCA_001516705	LOCE01000001.1 Vulcanisaeta sp. JCHS_4 scf1118686606005, whole genome shotgun sequence	Cren superphylum		2084223	922008	44.24	3694	1.77236	25	2019-02-01	3647	47	0	0	0	1.74981	0.0225504	0	0	0	109491	1539	0	0	0	111030	5.25332	0.0738405	0	0	0	5.32717
GCA_003650675	QMRH01000001.1 Thermoprotei archaeon isolate B67_G16 B67_Guay16_scaffold_00032, whole genome shotgun sequence	Cren superphylum		2065063	869904	42.12	2636	1.27647	25	2019-02-01	2602	33	1	0	0	1.26001	0.0159801	0.000484247	0	0	78499	986	28	0	0	79513	3.80129	0.0477467	0.00135589	0	0	3.85039
GCA_002855745	NDWX01000001.1 Thermofilum sp. NZ13 contig-220_0, whole genome shotgun sequence	Cren superphylum		1881421	1066801	56.7	6685	3.55317	25	2019-02-01	6566	114	5	0	0	3.48992	0.0605925	0.00265757	0	0	199261	3645	179	0	0	203085	10.591	0.193737	0.00951409	0	0	10.7942
GCA_001316125	BBCS01000001.1 Vulcanisaeta distributa JCM 11213 DNA, contig: JCM11213.contig00001, whole genome shotgun sequence	Cren superphylum		2424311	1101038	45.42	7601	3.13532	25	2019-02-01	7488	90	20	3	0	3.08871	0.0371239	0.00824977	0.00123746	0	247194	3895	861	93	0	252043	10.1965	0.160664	0.0355152	0.00383614	0	10.3965
GCA_003649545	QMSD01000001.1 Thermoprotei archaeon isolate B132_G9 B132_Guay9_scaffold_03028, whole genome shotgun sequence	Cren superphylum		1930575	767163	39.74	1312	0.67959	25	2019-02-01	1298	14	0	0	0	0.672339	0.00725173	0	0	0	39058	442	0	0	0	39500	2.02313	0.0228947	0	0	0	2.04602
GCA_001316025	BBBK01000001.1 Vulcanisaeta souniana JCM 11219 DNA, contig: JCM11219.contig00001, whole genome shotgun sequence	Cren superphylum		2432793	1105876	45.46	7207	2.96244	25	2019-02-01	7100	84	20	3	0	2.91846	0.0345282	0.008221	0.00123315	0	232773	3575	715	93	0	237156	9.56814	0.14695	0.0293901	0.00382277	0	9.7483
GCA_001515905	LOCF01000001.1 Vulcanisaeta sp. OSP_8 scf1118686594671, whole genome shotgun sequence	Cren superphylum		1453497	623380	42.89	2369	1.62986	25	2019-02-01	2346	23	0	0	0	1.61404	0.0158239	0	0	0	70192	688	0	0	0	70880	4.82918	0.0473341	0	0	0	4.87652
GCA_002254895	NJDF01000008.1 Thermoprotei archaeon ex4572_64 ex4572_64_scaffold_10708_length_18594__count_17538, whole genome shotgun sequence	Cren superphylum		681493	233229	34.22	78	0.114455	25	2019-02-01	77	1	0	0	0	0.112987	0.00146737	0	0	0	2380	31	0	0	0	2411	0.349233	0.00454884	0	0	0	0.353782
GCA_003661885	QMWZ01000001.1 Thermoprotei archaeon isolate B41_G17 B41_Guay17_scaffold_01159, whole genome shotgun sequence	Cren superphylum		1394335	572708	41.07	1521	1.09084	25	2019-02-01	1500	21	0	0	0	1.07578	0.0150609	0	0	0	45151	667	0	0	0	45818	3.23817	0.0478364	0	0	0	3.28601
GCA_003650875	QMSK01000001.1 Thermoprotei archaeon isolate B33_G17 B33_Guay17_scaffold_00007, whole genome shotgun sequence	Cren superphylum		1442036	792292	54.94	5370	3.7239	25	2019-02-01	5291	76	3	0	0	3.66912	0.0527033	0.00208039	0	0	159440	2364	86	0	0	161890	11.0566	0.163935	0.00596379	0	0	11.2265
GCA_003086375	QEFI01000001.1 Sulfolobus sp. SCGC AB-777_L09 AB_777_L09_L006_NODE_278_length_57934_cov_85.0947, whole genome shotgun sequence	Cren superphylum		882143	319433	36.21	824	0.934089	25	2019-02-01	811	13	0	0	0	0.919352	0.0147368	0	0	0	24481	430	0	0	0	24911	2.77517	0.0487449	0	0	0	2.82392
GCA_002508315	DAHE01000041.1 TPA_asm: Thermocladium sp. UBA166 UBA166_contig_10059, whole genome shotgun sequence	Cren superphylum		1311976	701244	53.45	6804	5.18607	25	2019-02-01	6634	161	9	0	0	5.05649	0.122716	0.00685988	0	0	209581	5913	410	0	0	215904	15.9745	0.450694	0.0312506	0	0	16.4564
GCA_003649345	QMRQ01000001.1 Thermoprotei archaeon isolate B36_G2 B36_Guay2_scaffold_00015, whole genome shotgun sequence	Cren superphylum		1757329	781717	44.48	2086	1.18703	25	2019-02-01	2062	23	1	0	0	1.17337	0.013088	0.000569045	0	0	61573	678	33	0	0	62284	3.50378	0.0385813	0.00187785	0	0	3.54424
GCA_003649495	QMRZ01000001.1 Thermoprotei archaeon isolate B17_G15 B17_Guay15_scaffold_00073, whole genome shotgun sequence	Cren superphylum		1755417	1019783	58.09	10442	5.94844	25	2019-02-01	10234	197	11	0	0	5.82995	0.112224	0.00626632	0	0	317390	6109	327	0	0	323826	18.0806	0.348008	0.0186281	0	0	18.4472
GCA_003661845	QMWX01000001.1 Thermoprotei archaeon isolate B49_G17 B49_Guay17_scaffold_00279, whole genome shotgun sequence	Cren superphylum		664457	308675	46.46	1656	2.49226	25	2019-02-01	1631	25	0	0	0	2.45464	0.0376247	0	0	0	49972	754	0	0	0	50726	7.52073	0.113476	0	0	0	7.6342
GCA_002506645	DAXY01000035.1 TPA_asm: Vulcanisaeta distributa isolate UBA159 UBA159_contig_1000, whole genome shotgun sequence	Cren superphylum		1427541	695382	48.71	3479	2.43706	25	2019-02-01	3444	34	1	0	0	2.41254	0.0238172	0.000700505	0	0	101942	1020	28	0	0	102990	7.14109	0.0714515	0.00196141	0	0	7.2145
GCA_003661775	QMWT01000001.1 Thermoprotei archaeon isolate B82_G16 B82_Guay16_scaffold_00064, whole genome shotgun sequence	Cren superphylum		1131705	524097	46.31	1239	1.09481	25	2019-02-01	1217	21	1	0	0	1.07537	0.0185561	0.000883622	0	0	36379	630	29	0	0	37038	3.21453	0.0556682	0.00256251	0	0	3.27276
GCA_003650905	QMSO01000001.1 Thermoprotei archaeon isolate B16_G15 B16_Guay15_scaffold_00138, whole genome shotgun sequence	Cren superphylum		1518897	679188	44.72	911	0.599777	25	2019-02-01	902	9	0	0	0	0.593852	0.00592535	0	0	0	26394	250	0	0	0	26644	1.73771	0.0164593	0	0	0	1.75417
GCA_003650715	QMRJ01000001.1 Thermoprotei archaeon isolate B53_G1 B53_Guay1_scaffold_01129, whole genome shotgun sequence	Cren superphylum		1634405	571682	34.98	1153	0.705456	25	2019-02-01	1140	13	0	0	0	0.697502	0.00795396	0	0	0	34413	432	0	0	0	34845	2.10554	0.0264316	0	0	0	2.13197
GCA_001515835	LOBX01000001.1 Pyrobaculum sp. JCHS_4 scf1118686605997, whole genome shotgun sequence	Cren superphylum		1024435	549626	53.65	4206	4.10568	25	2019-02-01	4132	69	5	0	0	4.03344	0.0673542	0.00488074	0	0	126307	2320	150	0	0	128777	12.3294	0.226466	0.0146422	0	0	12.5705
GCA_002254645	NJDK01000017.1 Thermofilum sp. ex4484_79 ex4484_79_scaffold_1012_length_17553__count_2193, whole genome shotgun sequence	Cren superphylum		1603934	616995	38.47	862	0.537429	25	2019-02-01	856	6	0	0	0	0.533688	0.0037408	0	0	0	25516	173	0	0	0	25689	1.59084	0.010786	0	0	0	1.60162
GCA_000960885	JZWT01000001.1 Thermoproteus sp. AZ2 contig1, whole genome shotgun sequence	Cren superphylum		1691324	980146	57.95	7056	4.17188	25	2019-02-01	6936	113	7	0	0	4.10093	0.0668116	0.00413877	0	0	209607	3583	228	0	0	213418	12.3931	0.211846	0.0134806	0	0	12.6184
GCA_001717035	MAGT01000001.1 Candidatus Methanomethylicus mesodigestum isolate V2 V2_s1, whole genome shotgun sequence	Cren superphylum		1637224	943441	57.62	5261	3.21337	25	2019-02-01	5159	93	9	0	0	3.15107	0.0568035	0.00549711	0	0	155288	3061	336	0	0	158685	9.48484	0.186963	0.0205225	0	0	9.69232
GCA_003649185	QMRB01000001.1 Candidatus Verstraetearchaeota archaeon isolate B10_G16 B10_Guay16_scaffold_00060, whole genome shotgun sequence	Cren superphylum		1382915	513987	37.17	812	0.587166	25	2019-02-01	807	5	0	0	0	0.58355	0.00361555	0	0	0	24194	148	0	0	0	24342	1.74949	0.010702	0	0	0	1.76019
GCA_004348015	QNVI01000001.1 Candidatus Verstraetearchaeota archaeon isolate WYZ-LMO11 Verstraetearchaeota_archaeon_WYZ-LMO11_contig-1, whole genome shotgun sequence	Cren superphylum		1118163	318144	28.45	116	0.103742	25	2019-02-01	113	2	1	0	0	0.101059	0.00178865	0.000894324	0	0	3317	66	28	0	0	3411	0.296647	0.00590254	0.00250411	0	0	0.305054
GCA_001717025	MAGU01000001.1 Candidatus Methanomethylicus oleusabulum isolate V3 V3_s1, whole genome shotgun sequence	Cren superphylum		1374477	761268	55.39	3727	2.71158	25	2019-02-01	3649	69	9	0	0	2.65483	0.0502009	0.00654795	0	0	111560	2256	303	0	0	114119	8.11654	0.164135	0.0220447	0	0	8.30272
GCA_001717015	MAGV01000001.1 Candidatus Methanosuratus petracarbonis isolate V4 V4_s1, whole genome shotgun sequence	Cren superphylum		1268545	702918	55.41	4181	3.2959	25	2019-02-01	4097	79	5	0	0	3.22968	0.0622761	0.00394152	0	0	122206	2386	141	0	0	124733	9.63356	0.18809	0.0111151	0	0	9.83276
GCA_003649085	QMQV01000001.1 Candidatus Verstraetearchaeota archaeon isolate B66_G16 B66_Guay16_scaffold_00145, whole genome shotgun sequence	Cren superphylum		1937662	827009	42.68	1470	0.758646	25	2019-02-01	1451	19	0	0	0	0.748841	0.00980563	0	0	0	43529	554	0	0	0	44083	2.24647	0.0285912	0	0	0	2.27506
GCA_003649145	QMQZ01000001.1 Candidatus Verstraetearchaeota archaeon isolate B29_G17 B29_Guay17_scaffold_00120, whole genome shotgun sequence	Cren superphylum		470143	204822	43.57	366	0.778487	25	2019-02-01	363	3	0	0	0	0.772106	0.00638104	0	0	0	10868	82	0	0	0	10950	2.31164	0.0174415	0	0	0	2.32908
GCA_003649095	QMQX01000001.1 Candidatus Verstraetearchaeota archaeon isolate B34_G17 B34_Guay17_scaffold_00183, whole genome shotgun sequence	Cren superphylum		1431125	616703	43.09	895	0.625382	25	2019-02-01	887	8	0	0	0	0.619792	0.00559001	0	0	0	26407	226	0	0	0	26633	1.84519	0.0157918	0	0	0	1.86098
GCA_004212145	RXIH01000046.1 Candidatus Verstraetearchaeota archaeon isolate Verst-YHS JGI20130J15133_1000040, whole genome shotgun sequence	Cren superphylum		1051239	298940	28.44	103	0.0979796	25	2019-02-01	100	2	1	0	0	0.0951258	0.00190252	0.000951258	0	0	2925	66	28	0	0	3019	0.278243	0.00627831	0.00266352	0	0	0.287185
GCA_001717085	MAGW01000001.1 Candidatus Methanosuratus petracarbonis isolate V5 V5_s1, whole genome shotgun sequence	Cren superphylum		735081	390915	53.18	2154	2.93029	25	2019-02-01	2118	34	2	0	0	2.88132	0.0462534	0.00272079	0	0	63340	1002	56	0	0	64398	8.61674	0.136312	0.00761821	0	0	8.76067
GCA_003649105	QMQY01000001.1 Candidatus Verstraetearchaeota archaeon isolate B30_G17 B30_Guay17_scaffold_00441, whole genome shotgun sequence	Cren superphylum		419172	142021	33.88	112	0.267193	25	2019-02-01	112	0	0	0	0	0.267193	0	0	0	0	3297	0	0	0	0	3297	0.786551	0	0	0	0	0.786551
GCA_001717005	MAGS01000001.1 Candidatus Methanomethylicus mesodigestum isolate V1 V1_s1, whole genome shotgun sequence	Cren superphylum		1428061	822178	57.57	4567	3.19804	25	2019-02-01	4480	79	7	0	1	3.13712	0.0553198	0.00490175	0	0.00070025	134464	2562	238	0	78	137342	9.41584	0.179404	0.016666	0	0.00546195	9.61738
GCA_002504985	DAUC01000014.1 TPA_asm: Candidatus Verstraetearchaeota archaeon UBA156 UBA156_contig_10258, whole genome shotgun sequence	Cren superphylum		1178906	658121	55.82	3315	2.81193	25	2019-02-01	3244	63	8	0	0	2.7517	0.0534394	0.00678595	0	0	99341	1959	275	0	0	101575	8.42654	0.166171	0.0233267	0	0	8.61604
GCA_003650625	QMQW01000001.1 Candidatus Verstraetearchaeota archaeon isolate B59_G16 B59_Guay16_scaffold_00624, whole genome shotgun sequence	Cren superphylum		519149	231113	44.52	735	1.41578	25	2019-02-01	722	12	1	0	0	1.39074	0.0231148	0.00192623	0	0	21452	353	29	0	0	21834	4.13215	0.0679959	0.00558606	0	0	4.20573
GCA_003649155	QMRA01000001.1 Candidatus Verstraetearchaeota archaeon isolate B20_G2 B20_Guay2_scaffold_00200, whole genome shotgun sequence	Cren superphylum		945697	393245	41.58	474	0.501218	25	2019-02-01	469	5	0	0	0	0.495931	0.00528711	0	0	0	13858	174	0	0	0	14032	1.46537	0.0183991	0	0	0	1.48377
GCA_002507395	DAZQ01000006.1 TPA_asm: Candidatus Verstraetearchaeota archaeon UBA76 UBA76_contig_10738, whole genome shotgun sequence	Cren superphylum		1164921	682271	58.57	3996	3.43028	25	2019-02-01	3914	75	7	0	0	3.35988	0.064382	0.00600899	0	0	118155	2591	239	0	0	120985	10.1427	0.222419	0.0205164	0	0	10.3857
GCA_004028775	RXGA01000001.1 Candidatus Methanosuratus sp. isolate Ch88 Scaffold0, whole genome shotgun sequence	Cren superphylum		1512112	823625	54.47	5024	3.32251	25	2019-02-01	4926	93	5	0	0	3.2577	0.0615034	0.00330663	0	0	148072	2963	143	0	0	151178	9.7924	0.195951	0.00945697	0	0	9.9978
			Statistics	LENGTH	GC COUNT	GC PERCENT	PQS COUNT	PQS FREQUENCY	WINDOW SIZE	THRESHOLD	COUNT 1.2-1.4	WINDOW SIZE	THRESHOLD	COUNT 1.2-1.5	WINDOW SIZE	THRESHOLD	COUNT 1.2-1.6	WINDOW SIZE	THRESHOLD	COUNT 1.2-1.7	WINDOW SIZE	THRESHOLD	COUNT 1.2-1.8	WINDOW SIZE	THRESHOLD	COUNT 1.2-1.9	WINDOW SIZE	THRESHOLD	COUNT 1.2-1.10	WINDOW SIZE	THRESHOLD	COUNT 1.2-1.11
			SUM	682770283	289826000	16317.7	1009660	592.224	9475	16485363	992502	16152	982	22	2	582.047	9.56888	0.596308	0.0107274	0.00142039	30139163	528801	34702	999	198	30703863	1765.2	31.1696	2.07191	0.0502199	0.0141037	1798.5
			CNT	379	379	379	379	379	379	379	379	379	379	379	379	379	379	379	379	379	379	379	379	379	379	379	379	379	379	379	379	379
			AVG	1.8015e+06	764712	43.0547	2664.01	1.5626	25	43497	2618.74	42.6174	2.59103	0.0580475	0.00527704	1.53574	0.0252477	0.00157337	2.83045e-05	3.74774e-06	79522.9	1395.25	91.562	2.63588	0.522427	81012.8	4.65751	0.0822416	0.00546678	0.000132506	3.72128e-05	4.74539
			MIN	210860	93207	25.57	78	0.0857204	25	43497	77	0	0	0	0	0.0847904	0	0	0	0	2380	0	0	0	0	2411	0.249085	0	0	0	0	0.251658
			MAX	6451204	1857197	65.01	14173	9.44488	25	43497	13647	398	117	11	1	9.17276	0.25653	0.0609288	0.00572835	0.000720143	464935	19910	5906	558	120	491309	27.9275	1.03683	0.30756	0.0290583	0.00864172	28.797
			VAR	4.74661e+11	7.99937e+10	68.9857	7.01936e+06	2.35217	0	0	6.70726e+06	3256.32	52.4857	0.393447	0.00526308	2.24495	0.00115544	1.54697e-05	1.00488e-07	2.65511e-09	6.47959e+09	4.31361e+06	113560	940.756	53.9168	6.82996e+09	21.403	0.0144332	0.000319271	2.49121e-06	2.75099e-07	22.5656
			STDEV	688956	282832	8.30576	2649.41	1.53368	0	0	2589.84	57.0641	7.2447	0.627254	0.0725471	1.49831	0.0339918	0.00393315	0.000316998	5.15278e-05	80495.9	2076.92	336.986	30.6717	7.34281	82643.6	4.62633	0.120138	0.0178682	0.00157836	0.000524499	4.75032
			Q1	1362057	585426	36.7	1072.5	0.502872	25	43497	1057.5	11	0	0	0	0.496155	0.00539401	0	0	0	31648.5	318	0	0	0	32184.5	1.48111	0.0160603	0	0	0	1.50162
			Median Q2	1808184	813980	42.39	1456	0.833602	25	43497	1432	16	0	0	0	0.821918	0.00936114	0	0	0	43074	495	0	0	0	43816	2.40237	0.0293283	0	0	0	2.43748
			Q3	2.22262e+06	938510	49.04	3778	2.25985	25	43497	3735.5	54	2	0	0	2.22524	0.0325725	0.00158898	0	0	111663	1612	84	0	0	113734	6.77578	0.0989217	0.00476869	0	0	6.88

## Sheet: Asgard superphylum 
ASSEMBLY NAME	FASTA NAME	Superphypum		LENGTH	GC COUNT	GC PERCENT	PQS COUNT	PQS FREQUENCY	WINDOW SIZE	THRESHOLD	COUNT 1.2-1.4	COUNT 1.4-1.6	COUNT 1.6-1.8	COUNT 1.8-2.0	COUNT 2.0-MORE	FREQ 1.2-1.4	FREQ 1.4-1.6	FREQ 1.6-1.8	FREQ 1.8-2.0	FREQ 2.0-MORE	LEN 1.2-1.4	LEN 1.4-1.6	LEN 1.6-1.8	LEN 1.8-2.0	LEN 2.0-MORE	LEN ALL	% LEN 1.2-1.4	% LEN 1.4-1.6	% LEN 1.6-1.8	% LEN 1.8-2.0	% LEN 2.0-MORE	% LEN ALL
GCA_004524035	SDMT01000061.1 Candidatus Lokiarchaeota archaeon isolate TEKIR_13 Tekir-sed17-102418, whole genome shotgun sequence	Asgard superphylum		415163	132657	31.95	132	0.317947	25	2019-02-01	131	1	0	0	0	0.315539	0.00240869	0	0	0	3957	27	0	0	0	3984	0.95312	0.00650347	0	0	0	0.959623
GCA_004524455	SDNR01000050.1 Candidatus Lokiarchaeota archaeon isolate AMARA_3 AMARA-sed17-103864, whole genome shotgun sequence	Asgard superphylum		1102801	447407	40.57	1239	1.1235	25	2019-02-01	1212	26	1	0	0	1.09902	0.0235763	0.000906782	0	0	36939	738	36	0	0	37713	3.34956	0.0669205	0.00326441	0	0	3.41975
GCA_004524255	SDNE01000295.1 Candidatus Lokiarchaeota archaeon isolate TEKIR_7S Tekir-sed17-100016, whole genome shotgun sequence	Asgard superphylum		2374651	788776	33.22	1003	0.422378	25	2019-02-01	992	10	1	0	0	0.417746	0.00421115	0.000421115	0	0	29734	294	28	0	0	30056	1.25214	0.0123808	0.00117912	0	0	1.2657
GCA_004524515	SDNV01000217.1 Candidatus Lokiarchaeota archaeon isolate AMARA_7 AMARA-sed17-100065, whole genome shotgun sequence	Asgard superphylum		3111768	946218	30.41	951	0.305614	25	2019-02-01	942	9	0	0	0	0.302722	0.00289225	0	0	0	28349	299	0	0	0	28648	0.911026	0.00960869	0	0	0	0.920634
GCA_004524165	SDMZ01000077.1 Candidatus Lokiarchaeota archaeon isolate TEKIR_9 Tekir-sed17-101453, whole genome shotgun sequence	Asgard superphylum		1120860	355156	31.69	385	0.343486	25	2019-02-01	382	3	0	0	0	0.34081	0.00267652	0	0	0	11483	108	0	0	0	11591	1.02448	0.00963546	0	0	0	1.03412
GCA_004524155	SDMY01000015.1 Candidatus Lokiarchaeota archaeon isolate TEKIR_10 Tekir-sed17-10200, whole genome shotgun sequence	Asgard superphylum		622199	195892	31.48	162	0.260367	25	2019-02-01	162	0	0	0	0	0.260367	0	0	0	0	4862	0	0	0	0	4862	0.781422	0	0	0	0	0.781422
GCA_004526085	SPBL01000395.1 Candidatus Lokiarchaeota archaeon isolate das_tool.concoct.64 k141_101738, whole genome shotgun sequence	Asgard superphylum		1594785	632026	39.63	1674	1.04967	25	2019-02-01	1644	30	0	0	0	1.03086	0.0188113	0	0	0	49641	863	0	0	0	50504	3.11271	0.0541139	0	0	0	3.16682
GCA_004524185	SDNB01000108.1 Candidatus Lokiarchaeota archaeon isolate TEKIR_4 Tekir-sed17-100312, whole genome shotgun sequence	Asgard superphylum		804460	238739	29.68	172	0.213808	25	2019-02-01	170	2	0	0	0	0.211322	0.00248614	0	0	0	5076	60	0	0	0	5136	0.630982	0.00745842	0	0	0	0.638441
GCA_004524355	SDNK01000030.1 Candidatus Lokiarchaeota archaeon isolate TEKIR_5S Tekir-sed17-10026, whole genome shotgun sequence	Asgard superphylum		2056690	659639	32.07	549	0.266934	25	2019-02-01	544	2	3	0	0	0.264503	0.000972436	0.00145865	0	0	16321	57	85	0	0	16463	0.793557	0.00277144	0.00413285	0	0	0.800461
GCA_004524495	SDNS01000109.1 Candidatus Lokiarchaeota archaeon isolate AMARA_2S AMARA-sed17-100591, whole genome shotgun sequence	Asgard superphylum		2009600	641887	31.94	786	0.391123	25	2019-02-01	775	11	0	0	0	0.385649	0.00547373	0	0	0	23283	314	0	0	0	23597	1.15859	0.015625	0	0	0	1.17421
GCA_004524265	SDNF01000029.1 Candidatus Lokiarchaeota archaeon isolate TEKIR_1 Tekir-sed17-10126, whole genome shotgun sequence	Asgard superphylum		1726522	524228	30.36	614	0.355628	25	2019-02-01	609	5	0	0	0	0.352732	0.002896	0	0	0	18035	163	0	0	0	18198	1.04459	0.00944095	0	0	0	1.05403
GCA_004376705	SOJD01000118.1 Candidatus Lokiarchaeota archaeon isolate E29_bin63 NODE_10098_length_4732_cov_14.675861, whole genome shotgun sequence	Asgard superphylum		2672110	789113	29.53	548	0.205081	25	2019-02-01	540	7	1	0	0	0.202087	0.00261965	0.000374236	0	0	16424	251	29	0	0	16704	0.614645	0.00939333	0.00108528	0	0	0.625124
GCA_004524725	SDNW01000163.1 Candidatus Lokiarchaeota archaeon isolate AMARA_5S AMARA-sed17-101219, whole genome shotgun sequence	Asgard superphylum		2406751	772185	32.08	664	0.275891	25	2019-02-01	659	5	0	0	0	0.273813	0.00207749	0	0	0	19558	134	0	0	0	19692	0.812631	0.00556767	0	0	0	0.818198
GCA_001940655	MBAA01000194.1 Candidatus Lokiarchaeota archaeon CR_4 RBG_13_scaffold_10015, whole genome shotgun sequence	Asgard superphylum		4334170	1908753	44.04	6498	1.49925	25	2019-02-01	6387	106	5	0	0	1.47364	0.0244568	0.00115362	0	0	193472	3267	172	0	0	196911	4.46388	0.0753778	0.00396846	0	0	4.54322
GCA_004524545	SDNX01000056.1 Candidatus Lokiarchaeota archaeon isolate AMARA_1 AMARA-sed17-10058, whole genome shotgun sequence	Asgard superphylum		2547497	910267	35.73	1108	0.434937	25	2019-02-01	1096	10	2	0	0	0.430226	0.00392542	0.000785084	0	0	32868	281	57	0	0	33206	1.29021	0.0110304	0.00223749	0	0	1.30348
GCA_004524365	SDNL01000034.1 Candidatus Lokiarchaeota archaeon isolate TEKIR_8 Tekir-sed17-10267, whole genome shotgun sequence	Asgard superphylum		1894998	587713	31.01	729	0.384697	25	2019-02-01	721	8	0	0	0	0.380475	0.00422164	0	0	0	21515	226	0	0	0	21741	1.13536	0.0119261	0	0	0	1.14728
GCA_004375715	SOKP01000103.1 Candidatus Lokiarchaeota archaeon isolate E44_bin85 NODE_1005_length_18323_cov_52.577841, whole genome shotgun sequence	Asgard superphylum		3073626	992811	32.3	712	0.231648	25	2019-02-01	704	7	0	0	1	0.229045	0.00227744	0	0	0.000325349	21042	204	0	0	90	21336	0.684599	0.00663711	0	0	0.00292814	0.694164
GCA_004524075	SDMV01000002.1 Candidatus Lokiarchaeota archaeon isolate TEKIR_2 Tekir-sed17-10459, whole genome shotgun sequence	Asgard superphylum		423195	119957	28.35	102	0.241024	25	2019-02-01	98	4	0	0	0	0.231572	0.00945191	0	0	0	2923	112	0	0	0	3035	0.690698	0.0264653	0	0	0	0.717163
GCA_004524645	SDNJ01000166.1 Candidatus Lokiarchaeota archaeon isolate TEKIR_18 Tekir-sed17-100148, whole genome shotgun sequence	Asgard superphylum		1307073	397514	30.41	349	0.267009	25	2019-02-01	348	1	0	0	0	0.266244	0.000765068	0	0	0	10468	32	0	0	0	10500	0.800873	0.00244822	0	0	0	0.803322
GCA_004524535	SDNY01000184.1 Candidatus Lokiarchaeota archaeon isolate AMARA_1S AMARA-sed17-100891, whole genome shotgun sequence	Asgard superphylum		3664620	1113996	30.4	927	0.252959	25	2019-02-01	919	8	0	0	0	0.250776	0.00218304	0	0	0	27632	261	0	0	0	27893	0.754021	0.00712216	0	0	0	0.761143
GCA_004524425	SDNN01000251.1 Candidatus Lokiarchaeota archaeon isolate TEKIR_21 Tekir-sed17-101801, whole genome shotgun sequence	Asgard superphylum		2969355	963939	32.46	861	0.289962	25	2019-02-01	857	3	1	0	0	0.288615	0.00101032	0.000336773	0	0	25300	82	29	0	0	25411	0.852037	0.00276154	0.000976643	0	0	0.855775
GCA_003662865	QMYW01000001.1 Candidatus Lokiarchaeota archaeon isolate B53_G9 B53_Guay9_scaffold_00105, whole genome shotgun sequence	Asgard superphylum		3147059	1068894	33.96	987	0.313626	25	2019-02-01	975	12	0	0	0	0.309813	0.00381308	0	0	0	29184	346	0	0	0	29530	0.927342	0.0109944	0	0	0	0.938336
GCA_004524205	SDNC01000138.1 Candidatus Lokiarchaeota archaeon isolate TEKIR_23 Tekir-sed17-100108, whole genome shotgun sequence	Asgard superphylum		1181003	352951	29.89	263	0.222692	25	2019-02-01	260	3	0	0	0	0.220152	0.00254021	0	0	0	7678	84	0	0	0	7762	0.650125	0.0071126	0	0	0	0.657238
GCA_004524705	SDNU01000240.1 Candidatus Lokiarchaeota archaeon isolate AMARA_5 AMARA-sed17-100380, whole genome shotgun sequence	Asgard superphylum		1892624	615945	32.54	628	0.331814	25	2019-02-01	621	7	0	0	0	0.328116	0.00369857	0	0	0	18437	204	0	0	0	18641	0.97415	0.0107787	0	0	0	0.984929
GCA_004524635	SDNA01000047.1 Candidatus Lokiarchaeota archaeon isolate TEKIR_24 Tekir-sed17-100542, whole genome shotgun sequence	Asgard superphylum		320847	109806	34.22	103	0.321025	25	2019-02-01	102	1	0	0	0	0.317909	0.00311675	0	0	0	3033	29	0	0	0	3062	0.94531	0.00903858	0	0	0	0.954349
GCA_000986845	JYIM01000001.1 Lokiarchaeum sp. GC14_75 Lokiarch_contig000001, whole genome shotgun sequence	Asgard superphylum		5143417	1599239	31.09	1677	0.326048	25	2019-02-01	1658	19	0	0	0	0.322354	0.00369404	0	0	0	50108	551	0	0	0	50659	0.974216	0.0107127	0	0	0	0.984929
GCA_004524325	SDNI01000191.1 Candidatus Lokiarchaeota archaeon isolate TEKIR_15 Tekir-sed17-100015, whole genome shotgun sequence	Asgard superphylum		1362677	507269	37.23	1147	0.841725	25	2019-02-01	1133	13	1	0	0	0.831452	0.00954005	0.00073385	0	0	33953	420	28	0	0	34401	2.49164	0.0308217	0.00205478	0	0	2.52452
GCA_004524385	SDNM01000240.1 Candidatus Lokiarchaeota archaeon isolate TEKIR_6S Tekir-sed17-100068, whole genome shotgun sequence	Asgard superphylum		1836571	559739	30.48	422	0.229776	25	2019-02-01	420	2	0	0	0	0.228687	0.00108899	0	0	0	12674	63	0	0	0	12737	0.69009	0.00343031	0	0	0	0.693521
GCA_004524615	SDMS01000006.1 Candidatus Lokiarchaeota archaeon isolate TEKIR_5 Tekir-sed17-12625, whole genome shotgun sequence	Asgard superphylum		394765	124235	31.47	87	0.220384	25	2019-02-01	87	0	0	0	0	0.220384	0	0	0	0	2605	0	0	0	0	2605	0.659886	0	0	0	0	0.659886
GCA_001940645	MDVS01000001.1 Candidatus Heimdallarchaeota archaeon LC_3 HeimC3_contig000001, whole genome shotgun sequence	Asgard superphylum		5684038	1689328	29.72	665	0.116994	25	2019-02-01	655	10	0	0	0	0.115235	0.00175931	0	0	0	19485	290	0	0	0	19775	0.342802	0.00510201	0	0	0	0.347904
GCA_004524125	SDMW01000001.1 Candidatus Heimdallarchaeota archaeon isolate TEKIR_3 Tekir-sed17-10407, whole genome shotgun sequence	Asgard superphylum		432340	144676	33.46	95	0.219734	25	2019-02-01	94	1	0	0	0	0.217421	0.00231299	0	0	0	2721	32	0	0	0	2753	0.629366	0.00740158	0	0	0	0.636767
GCA_003662885	QMYY01000001.1 Candidatus Heimdallarchaeota archaeon isolate B33_G2 B33_Guay2_scaffold_00552, whole genome shotgun sequence	Asgard superphylum		2055492	808175	39.32	1026	0.499151	25	2019-02-01	1009	17	0	0	0	0.49088	0.00827053	0	0	0	30161	481	0	0	0	30642	1.46734	0.0234007	0	0	0	1.49074
GCA_004376455	SOJV01000240.1 Candidatus Heimdallarchaeota archaeon isolate E44_bin34 NODE_10150_length_5108_cov_14.969523, whole genome shotgun sequence	Asgard superphylum		2676663	903700	33.76	407	0.152055	25	2019-02-01	403	4	0	0	0	0.150561	0.0014944	0	0	0	11833	109	0	0	0	11942	0.44208	0.00407223	0	0	0	0.446153
GCA_001940755	MEHH01000001.1 Candidatus Heimdallarchaeota archaeon AB_125 HeimAB125_contig000001, whole genome shotgun sequence	Asgard superphylum		2278690	760106	33.36	313	0.13736	25	2019-02-01	312	1	0	0	0	0.136921	0.000438849	0	0	0	9432	28	0	0	0	9460	0.413922	0.00122878	0	0	0	0.415151
GCA_004376735	SOIU01000121.1 Candidatus Heimdallarchaeota archaeon isolate E29_bin46 NODE_10086_length_4735_cov_17.402564, whole genome shotgun sequence	Asgard superphylum		2030371	680890	33.54	376	0.185188	25	2019-02-01	371	4	1	0	0	0.182725	0.00197008	0.000492521	0	0	11042	128	29	0	0	11199	0.543841	0.00630427	0.00142831	0	0	0.551574
GCA_001940725	MDVR01000001.1 Candidatus Heimdallarchaeota archaeon LC_2 HeimC2_contig000001, whole genome shotgun sequence	Asgard superphylum		4843591	1580738	32.64	1068	0.220498	25	2019-02-01	1057	9	2	0	0	0.218227	0.00185813	0.000412917	0	0	31792	261	58	0	0	32111	0.656373	0.00538856	0.00119746	0	0	0.662959
GCA_003662935	QMYZ01000001.1 Candidatus Heimdallarchaeota archaeon isolate B18_G1 B18_Guay1_scaffold_00042, whole genome shotgun sequence	Asgard superphylum		2939760	1142441	38.86	1456	0.495279	25	2019-02-01	1429	26	1	0	0	0.486094	0.00884426	0.000340164	0	0	42756	754	29	0	0	43539	1.4544	0.0256484	0.000986475	0	0	1.48104
GCA_002728275	PBWW01000001.1 Candidatus Heimdallarchaeota archaeon isolate RS678 56781, whole genome shotgun sequence	Asgard superphylum		1406929	421850	29.98	265	0.188354	25	2019-02-01	260	5	0	0	0	0.1848	0.00355384	0	0	0	7966	139	0	0	0	8105	0.566198	0.00987967	0	0	0	0.576077
GCA_003662875	QMYX01000001.1 Candidatus Heimdallarchaeota archaeon isolate B5_G9 B5_Guay9_scaffold_03031, whole genome shotgun sequence	Asgard superphylum		1669071	643010	38.53	813	0.487097	25	2019-02-01	802	11	0	0	0	0.480507	0.00659049	0	0	0	24047	360	0	0	0	24407	1.44074	0.0215689	0	0	0	1.46231
GCA_004524685	SDNT01000069.1 Candidatus Heimdallarchaeota archaeon isolate AMARA_4 AMARA-sed17-102339, whole genome shotgun sequence	Asgard superphylum		533755	180227	33.77	98	0.183605	25	2019-02-01	98	0	0	0	0	0.183605	0	0	0	0	3005	0	0	0	0	3005	0.562992	0	0	0	0	0.562992
GCA_003144275	NJBF01000082.1 Candidatus Heimdallarchaeota archaeon B3-JM-08 10141, whole genome shotgun sequence	Asgard superphylum		3948260	1426890	36.14	1542	0.390552	25	2019-02-01	1530	11	1	0	0	0.387512	0.00278604	0.000253276	0	0	45532	304	28	0	0	45864	1.15322	0.00769959	0.000709173	0	0	1.16163
GCA_001940665	MDVT01000001.1 Candidatus Odinarchaeota archaeon LCB_4 OdinLCB4_contig000001, whole genome shotgun sequence	Asgard superphylum		1460710	555864	38.05	1038	0.710613	25	2019-02-01	1031	6	1	0	0	0.705821	0.00410759	0.000684599	0	0	31246	279	28	0	0	31553	2.1391	0.0191003	0.00191688	0	0	2.16011
GCA_001563325	LRSK01000001.1 Candidatus Thorarchaeota archaeon SMTZ1-83 WOR1_30_36_10184, whole genome shotgun sequence	Asgard superphylum		3263991	1608545	49.28	2269	0.695161	25	2019-02-01	2242	25	2	0	0	0.686889	0.00765933	0.000612747	0	0	65496	706	59	0	0	66261	2.00662	0.02163	0.0018076	0	0	2.03006
GCA_001563335	LRSL01000001.1 Candidatus Thorarchaeota archaeon SMTZ1-45 WOR1_30_36_101, whole genome shotgun sequence	Asgard superphylum		3544182	1494357	42.16	1259	0.35523	25	2019-02-01	1250	9	0	0	0	0.352691	0.00253937	0	0	0	36591	260	0	0	0	36851	1.03242	0.00733597	0	0	0	1.03976
GCA_004524445	SDNP01000004.1 Candidatus Thorarchaeota archaeon isolate TEKIR_14 Tekir-sed17-111, whole genome shotgun sequence	Asgard superphylum		2792701	1245067	44.58	1586	0.567909	25	2019-02-01	1570	16	0	0	0	0.56218	0.00572922	0	0	0	45918	457	0	0	0	46375	1.64421	0.0163641	0	0	0	1.66058
GCA_004524665	SDNQ01000038.1 Candidatus Thorarchaeota archaeon isolate AMARA_4S AMARA-sed17-100128, whole genome shotgun sequence	Asgard superphylum		361622	164721	45.55	236	0.652615	25	2019-02-01	230	6	0	0	0	0.636023	0.0165919	0	0	0	6738	176	0	0	0	6914	1.86327	0.0486696	0	0	0	1.91194
GCA_003662775	QMYS01000001.1 Candidatus Thorarchaeota archaeon isolate B59_G1 B59_Guay1_scaffold_00001, whole genome shotgun sequence	Asgard superphylum		4295742	2098274	48.85	4056	0.944191	25	2019-02-01	4000	52	4	0	0	0.931155	0.012105	0.000931155	0	0	116824	1506	115	0	0	118445	2.71953	0.035058	0.00267707	0	0	2.75727
GCA_004524055	SDMU01000043.1 Candidatus Thorarchaeota archaeon isolate TEKIR_22 Tekir-sed17-108192, whole genome shotgun sequence	Asgard superphylum		354226	182573	51.54	338	0.954193	25	2019-02-01	335	3	0	0	0	0.945724	0.00846917	0	0	0	10003	85	0	0	0	10088	2.8239	0.023996	0	0	0	2.8479
GCA_003662805	QMYT01000001.1 Candidatus Thorarchaeota archaeon isolate B41_G1 B41_Guay1_scaffold_00018, whole genome shotgun sequence	Asgard superphylum		3024846	1568712	51.86	3564	1.17824	25	2019-02-01	3512	51	1	0	0	1.16105	0.0168604	0.000330595	0	0	103150	1531	29	0	0	104710	3.41009	0.0506141	0.000958726	0	0	3.46166
GCA_004524435	SDNO01000250.1 Candidatus Thorarchaeota archaeon isolate TEKIR_12S Tekir-sed17-100116, whole genome shotgun sequence	Asgard superphylum		2770204	1397161	50.44	2431	0.877553	25	2019-02-01	2399	32	0	0	0	0.866001	0.0115515	0	0	0	70055	904	0	0	0	70959	2.52888	0.032633	0	0	0	2.56151
GCA_003662815	QMYU01000001.1 Candidatus Thorarchaeota archaeon isolate B29_G2 B29_Guay2_scaffold_00007, whole genome shotgun sequence	Asgard superphylum		2496771	1300377	52.08	2368	0.948425	25	2019-02-01	2343	22	3	0	0	0.938412	0.00881138	0.00120155	0	0	68119	677	87	0	0	68883	2.72828	0.027115	0.0034845	0	0	2.75888
GCA_004524595	SDOA01000211.1 Candidatus Thorarchaeota archaeon isolate AMARA_2 AMARA-sed17-100079, whole genome shotgun sequence	Asgard superphylum		4171935	1696064	40.65	994	0.238259	25	2019-02-01	983	11	0	0	0	0.235622	0.00263667	0	0	0	28769	328	0	0	0	29097	0.689584	0.00786206	0	0	0	0.697446
GCA_001563465	LRSM01000001.1 Candidatus Thorarchaeota archaeon SMTZ-45 WORSMTZ_10397, whole genome shotgun sequence	Asgard superphylum		2357191	1017463	43.16	1109	0.470475	25	2019-02-01	1099	10	0	0	0	0.466233	0.00424234	0	0	0	32143	300	0	0	0	32443	1.36361	0.012727	0	0	0	1.37634
GCA_003662835	QMYV01000001.1 Candidatus Thorarchaeota archaeon isolate B16_G1 B16_Guay1_scaffold_00040, whole genome shotgun sequence	Asgard superphylum		1837725	636622	34.64	445	0.242147	25	2019-02-01	441	4	0	0	0	0.239971	0.0021766	0	0	0	13269	142	0	0	0	13411	0.722034	0.00772694	0	0	0	0.729761
GCA_003345595	PRDI01000001.1 Candidatus Thorarchaeota archaeon isolate OWC3 Thor_OWC3_001, whole genome shotgun sequence	Asgard superphylum		2732298	1426175	52.2	1886	0.690261	25	2019-02-01	1858	27	1	0	0	0.680014	0.00988179	0.000365992	0	0	53706	760	28	0	0	54494	1.9656	0.0278154	0.00102478	0	0	1.99444
GCA_003345555	PRDJ01000001.1 Candidatus Thorarchaeota archaeon isolate OWC5 Thor_OWC5_001, whole genome shotgun sequence	Asgard superphylum		2277301	1164069	51.12	1362	0.598076	25	2019-02-01	1342	20	0	0	0	0.589294	0.00878233	0	0	0	38345	584	0	0	0	38929	1.68379	0.0256444	0	0	0	1.70944
GCA_002825515	PJET01000001.1 Candidatus Thorarchaeota archaeon MP11T_1 Maipo_11_thor_scaffold_0, whole genome shotgun sequence	Asgard superphylum		3487971	1485474	42.59	1288	0.369269	25	2019-02-01	1278	10	0	0	0	0.366402	0.002867	0	0	0	37455	296	0	0	0	37751	1.07383	0.00848631	0	0	0	1.08232
GCA_004376425	SOKH01000021.1 Candidatus Thorarchaeota archaeon isolate E44_bin6 NODE_10009_length_5148_cov_4.183782, whole genome shotgun sequence	Asgard superphylum		1111453	539284	48.52	684	0.615411	25	2019-02-01	673	11	0	0	0	0.605514	0.00989695	0	0	0	19825	313	0	0	0	20138	1.7837	0.0281613	0	0	0	1.81186
GCA_004524285	SDNG01000223.1 Candidatus Thorarchaeota archaeon isolate TEKIR_2S-1 Tekir-sed17-100340, whole genome shotgun sequence	Asgard superphylum		1830139	935365	51.11	1570	0.857858	25	2019-02-01	1545	24	1	0	0	0.844198	0.0131138	0.000546407	0	0	45050	705	28	0	0	45783	2.46156	0.0385217	0.00152994	0	0	2.50161
GCA_004525645	SPCD01000892.1 Candidatus Thorarchaeota archaeon isolate das_tool.maxbin2.25 k141_1000473, whole genome shotgun sequence	Asgard superphylum		4193637	1742232	41.54	1206	0.287579	25	2019-02-01	1202	4	0	0	0	0.286625	0.000953826	0	0	0	34965	111	0	0	0	35076	0.833763	0.00264687	0	0	0	0.83641
GCA_004524145	SDMX01000003.1 Candidatus Thorarchaeota archaeon isolate TEKIR_6 Tekir-sed17-10029, whole genome shotgun sequence	Asgard superphylum		424295	219569	51.75	360	0.848466	25	2019-02-01	354	5	1	0	0	0.834325	0.0117843	0.00235685	0	0	10271	173	28	0	0	10472	2.42072	0.0407735	0.00659918	0	0	2.46809
GCA_004376265	SOKL01000230.1 Candidatus Thorarchaeota archaeon isolate E44_bin77 NODE_10160_length_5107_cov_4.413302, whole genome shotgun sequence	Asgard superphylum		3037225	1316117	43.33	1177	0.387525	25	2019-02-01	1165	11	1	0	0	0.383574	0.00362173	0.000329248	0	0	34016	302	29	0	0	34347	1.11997	0.00994329	0.000954819	0	0	1.13087
GCA_001940705	MEHG01000001.1 Candidatus Thorarchaeota archaeon AB_25 ThorAB25_contig000001, whole genome shotgun sequence	Asgard superphylum		2855654	1273014	44.58	1210	0.423721	25	2019-02-01	1194	16	0	0	0	0.418118	0.00560292	0	0	0	34691	459	0	0	0	35150	1.21482	0.0160734	0	0	0	1.23089
GCA_003662765	QMYR01000001.1 Candidatus Thorarchaeota archaeon isolate B65_G9 B65_Guay9_scaffold_00033, whole genome shotgun sequence	Asgard superphylum		2322715	1249025	53.77	2404	1.035	25	2019-02-01	2372	29	3	0	0	1.02122	0.0124854	0.00129159	0	0	68552	862	85	0	0	69499	2.95137	0.0371117	0.00365951	0	0	2.99214
GCA_004524225	SDND01000016.1 Candidatus Thorarchaeota archaeon isolate TEKIR_17 Tekir-sed17-103487, whole genome shotgun sequence	Asgard superphylum		291515	142425	48.86	241	0.826716	25	2019-02-01	241	0	0	0	0	0.826716	0	0	0	0	7066	0	0	0	0	7066	2.42389	0	0	0	0	2.42389
GCA_003345545	PRDH01000001.1 Candidatus Thorarchaeota archaeon isolate OWC2 Thor_OWC2_001, whole genome shotgun sequence	Asgard superphylum		2688080	1292095	48.07	1299	0.483245	25	2019-02-01	1286	13	0	0	0	0.478408	0.00483617	0	0	0	37399	372	0	0	0	37771	1.39129	0.0138389	0	0	0	1.40513
GCA_002825535	PJES01000150.1 Candidatus Thorarchaeota archaeon MP9T_1 Maipo_9_thor_scaffold_0, whole genome shotgun sequence	Asgard superphylum		4389059	1823453	41.55	1138	0.259281	25	2019-02-01	1127	11	0	0	0	0.256775	0.00250623	0	0	0	32716	304	0	0	0	33020	0.745399	0.00692631	0	0	0	0.752325
GCA_004524565	SDNZ01000207.1 Candidatus Thorarchaeota archaeon isolate AMARA_8 AMARA-sed17-100797, whole genome shotgun sequence	Asgard superphylum		3132667	1302711	41.58	865	0.276123	25	2019-02-01	857	8	0	0	0	0.273569	0.00255373	0	0	0	24945	231	0	0	0	25176	0.796286	0.00737391	0	0	0	0.80366
GCA_004524305	SDNH01000134.1 Candidatus Thorarchaeota archaeon isolate TEKIR_7 Tekir-sed17-102637, whole genome shotgun sequence	Asgard superphylum		1113383	566089	50.84	899	0.807449	25	2019-02-01	892	6	1	0	0	0.801162	0.00538898	0.000898164	0	0	26066	163	29	0	0	26258	2.34115	0.0146401	0.00260467	0	0	2.3584
GCA_002825465	PJER01000001.1 Candidatus Thorarchaeota archaeon MP8T_1 Maipo_8_thor_scaffold_0, whole genome shotgun sequence	Asgard superphylum		3511750	1461428	41.62	922	0.262547	25	2019-02-01	913	9	0	0	0	0.259984	0.00256282	0	0	0	26499	249	0	0	0	26748	0.754581	0.00709048	0	0	0	0.761672
GCA_004525575	SPCB01000040.1 Candidatus Thorarchaeota archaeon isolate das_tool.maxbin2.13 k141_1009359, whole genome shotgun sequence	Asgard superphylum		3054279	1286379	42.12	840	0.275024	25	2019-02-01	832	8	0	0	0	0.272405	0.00261928	0	0	0	24282	228	0	0	0	24510	0.795016	0.00746494	0	0	0	0.802481
			Statistics	LENGTH	GC COUNT	GC PERCENT	PQS COUNT	PQS FREQUENCY	WINDOW SIZE	THRESHOLD	COUNT 1.2-1.4	COUNT 1.4-1.6	COUNT 1.6-1.8	COUNT 1.8-2.0	COUNT 2.0-MORE	FREQ 1.2-1.4	FREQ 1.4-1.6	FREQ 1.6-1.8	FREQ 1.8-2.0	FREQ 2.0-MORE	LEN 1.2-1.4	LEN 1.4-1.6	LEN 1.6-1.8	LEN 1.8-2.0	LEN 2.0-MORE	LEN ALL	% LEN 1.2-1.4	% LEN 1.4-1.6	% LEN 1.6-1.8	% LEN 1.8-2.0	% LEN 2.0-MORE	% LEN ALL
			SUM	163196084	63629686	2751.26	74647	33.3544	1775	3088287	73734	873	39	0	1	32.9472	0.389702	0.0172179	0	0.000325349	2180496	25819	1153	0	90	2207558	97.5254	1.15712	0.0504381	0	0.00292814	98.7359
			CNT	71	71	71	71	71	71	71	71	71	71	71	71	71	71	71	71	71	71	71	71	71	71	71	71	71	71	71	71	71
			AVG	2.29854e+06	896193	38.7501	1051.37	0.469781	25	43497	1038.51	12.2958	0.549296	0	0.0140845	0.464045	0.00548875	0.000242506	0	4.58238e-06	30711.2	363.648	16.2394	0	1.26761	31092.4	1.3736	0.0162974	0.000710396	0	4.12414e-05	1.39065
			MIN	291515	109806	28.35	87	0.116994	25	43497	87	0	0	0	0	0.115235	0	0	0	0	2605	0	0	0	0	2605	0.342802	0	0	0	0	0.347904
			MAX	5684038	2098274	53.77	6498	1.49925	25	43497	6387	106	5	0	1	1.47364	0.0244568	0.00235685	0	0.000325349	193472	3267	172	0	90	196911	4.46388	0.0753778	0.00659918	0	0.00292814	4.54322
			VAR	1.66161e+12	2.80211e+11	59.3087	1.00357e+06	0.090097	0	0	972566	239.954	1.05111	0	0.0140845	0.0872346	2.8325e-05	2.01696e-07	0	1.49087e-09	8.598e+08	217443	983.842	0	114.085	8.87666e+08	0.765672	0.000248752	1.72218e-06	0	1.2076e-07	0.791189
			STDEV	1.28903e+06	529350	7.70122	1001.78	0.300162	0	0	986.188	15.4905	1.02523	0	0.118678	0.295355	0.00532212	0.000449106	0	3.86118e-05	29322.3	466.308	31.3663	0	10.681	29793.7	0.875027	0.0157719	0.00131232	0	0.000347506	0.889488
			Q1	1334875	515748	32.01	396	0.25612	25	43497	392.5	4	0	0	0	0.253776	0.00229522	0	0	0	11658	111.5	0	0	0	11766.5	0.74971	0.0070084	0	0	0	0.756734
			Median Q2	2322715	808175	37.23	899	0.35523	25	43497	892	9	0	0	0	0.352691	0.00355384	0	0	0	26066	261	0	0	0	26258	1.03242	0.00987967	0	0	0	1.03976
			Q3	3.06395e+06	1301544	44.31	1249	0.634013	25	43497	1231	13	1	0	0	0.620768	0.00836985	0.000353078	0	0	36765	396	28	0	0	37282	1.82349	0.0236984	0.00100563	0	0	1.8619

## Sheet: DPANN
ASSEMBLY NAME	FASTA NAME	Superphypum	LENGTH	GC COUNT	GC PERCENT	PQS COUNT	PQS FREQUENCY	WINDOW SIZE	THRESHOLD	COUNT 1.2-1.4	COUNT 1.4-1.6	COUNT 1.6-1.8	COUNT 1.8-2.0	COUNT 2.0-MORE	FREQ 1.2-1.4	FREQ 1.4-1.6	FREQ 1.6-1.8	FREQ 1.8-2.0	FREQ 2.0-MORE	LEN 1.2-1.4	LEN 1.4-1.6	LEN 1.6-1.8	LEN 1.8-2.0	LEN 2.0-MORE	LEN ALL	% LEN 1.2-1.4	% LEN 1.4-1.6	% LEN 1.6-1.8	% LEN 1.8-2.0	% LEN 2.0-MORE	% LEN ALL
GCA_003553905	PWEA01000021.1 Candidatus Aenigmarchaeota archaeon isolate T1Sed10_94 T1-Sed10-C1050, whole genome shotgun sequence	DPANN	702328	291778	41.54	408	0.580925	25	2019-02-01	402	6	0	0	0	9.24202	0.137941	0	0	0	11938	163	0	0	0	12101	27.4456	0.374738	0	0	0	27.8203
GCA_002789635	PFTQ01000060.1 Candidatus Aenigmarchaeota archaeon CG_4_9_14_3_um_filter_37_18 CG_4_9_14_3_um_filter_150_scaffold_10269_c, whole genome shotgun sequence	DPANN	891026	331174	37.17	519	0.582475	25	2019-02-01	511	7	1	0	0	0.573496	0.00785611	0.0011223	0	0	15332	189	28	0	0	15549	1.72071	0.0212115	0.00314244	0	0	1.74507
GCA_003554045	PWEY01000081.1 Candidatus Aenigmarchaeota archaeon isolate T1Sed10_66 T1-Sed10-C11446, whole genome shotgun sequence	DPANN	995233	443330	44.55	767	0.770674	25	2019-02-01	755	12	0	0	0	0.758616	0.0120575	0	0	0	22181	340	0	0	0	22521	2.22872	0.0341629	0	0	0	2.26289
GCA_002791855	PFNF01000004.1 Candidatus Aenigmarchaeota archaeon CG_4_10_14_0_8_um_filter_37_24 CG_4_10_14_0.8_um_filter_scaffold_10014_c, whole genome shotgun sequence	DPANN	861294	320350	37.19	516	0.599099	25	2019-02-01	509	6	1	0	0	0.590971	0.00696626	0.00116104	0	0	15264	162	28	0	0	15454	1.77222	0.0188089	0.00325092	0	0	1.79428
GCA_003663295	QMZS01000001.1 Candidatus Aenigmarchaeota archaeon isolate B56_G9 B56_Guay9_scaffold_00195, whole genome shotgun sequence	DPANN	820294	269871	32.9	447	0.544927	25	2019-02-01	438	9	0	0	0	0.533955	0.0109717	0	0	0	13103	255	0	0	0	13358	1.59735	0.0310864	0	0	0	1.62844
GCA_003663235	QMZO01000001.1 Candidatus Aenigmarchaeota archaeon isolate B84_G16 B84_Guay16_scaffold_02401, whole genome shotgun sequence	DPANN	1004064	388206	38.66	668	0.665296	25	2019-02-01	660	8	0	0	0	0.657329	0.00796762	0	0	0	19761	230	0	0	0	19991	1.9681	0.0229069	0	0	0	1.99101
GCA_002781145	PETH01000024.1 Candidatus Aenigmarchaeota archaeon CG01_land_8_20_14_3_00_37_9 CG01_land_8_20_14_3.00_scaffold_10185_c, whole genome shotgun sequence	DPANN	857356	319538	37.27	514	0.599518	25	2019-02-01	507	6	1	0	0	0.591353	0.00699826	0.00116638	0	0	15156	162	28	0	0	15346	1.76776	0.0188953	0.00326585	0	0	1.78992
GCA_003663285	QMZR01000001.1 Candidatus Aenigmarchaeota archaeon isolate B62_G1 B62_Guay1_scaffold_00250, whole genome shotgun sequence	DPANN	1410470	551852	39.13	957	0.678497	25	2019-02-01	939	17	1	0	0	0.665736	0.0120527	0.000708984	0	0	28294	549	31	0	0	28874	2.006	0.0389232	0.00219785	0	0	2.04712
GCA_003554235	PWFY01000009.1 Candidatus Aenigmarchaeota archaeon isolate T1Sed10_213 T1-Sed10-C10070, whole genome shotgun sequence	DPANN	560609	245651	43.82	519	0.925779	25	2019-02-01	515	4	0	0	0	0.918644	0.0071351	0	0	0	15265	111	0	0	0	15376	2.72293	0.0197999	0	0	0	2.74273
GCA_003550625	PUKU01000021.1 Candidatus Aenigmarchaeota archaeon isolate B1Sed10_69 B1-Sed10-C10022, whole genome shotgun sequence	DPANN	723616	324426	44.83	465	0.642606	25	2019-02-01	458	7	0	0	0	0.632932	0.00967364	0	0	0	13281	196	0	0	0	13477	1.83537	0.0270862	0	0	0	1.86245
GCA_002254415	NJDR01000029.1 Candidatus Aenigmarchaeota archaeon ex4484_52 ex4484_52_scaffold_10043_length_12142__count_1800, whole genome shotgun sequence	DPANN	614182	171690	27.95	65	0.105832	25	2019-02-01	65	0	0	0	0	0.105832	0	0	0	0	1902	0	0	0	0	1902	0.30968	0	0	0	0	0.30968
GCA_003555465	PWIB01000062.1 Candidatus Aenigmarchaeota archaeon isolate T1Sed10_105 T1-Sed10-C1010, whole genome shotgun sequence	DPANN	631996	290809	46.01	336	0.531649	25	2019-02-01	334	2	0	0	0	0.528484	0.00316458	0	0	0	9783	80	0	0	0	9863	1.54795	0.0126583	0	0	0	1.56061
GCA_003663405	QMZX01000001.1 Candidatus Aenigmarchaeota archaeon isolate B31_G9 B31_Guay9_scaffold_02094, whole genome shotgun sequence	DPANN	945477	356340	37.69	478	0.505565	25	2019-02-01	473	5	0	0	0	0.500277	0.00528834	0	0	0	14025	173	0	0	0	14198	1.48338	0.0182976	0	0	0	1.50168
GCA_003663345	QMZU01000001.1 Candidatus Aenigmarchaeota archaeon isolate B50_G15 B50_Guay15_scaffold_00282, whole genome shotgun sequence	DPANN	951466	431788	45.38	1348	1.41676	25	2019-02-01	1326	21	1	0	0	1.39364	0.0220712	0.00105101	0	0	39699	662	31	0	0	40392	4.1724	0.0695768	0.00325813	0	0	4.24524
GCA_003663265	QMZQ01000001.1 Candidatus Aenigmarchaeota archaeon isolate B73_G9 B73_Guay9_scaffold_00088, whole genome shotgun sequence	DPANN	575058	225749	39.26	148	0.257365	25	2019-02-01	147	1	0	0	0	0.255626	0.00173896	0	0	0	4354	32	0	0	0	4386	0.757141	0.00556466	0	0	0	0.762706
GCA_002784265	PFKR01000064.1 Candidatus Aenigmarchaeota archaeon CG_4_10_14_3_um_filter_37_21 CG_4_10_14_3_um_filter_scaffold_100474_c, whole genome shotgun sequence	DPANN	901736	336008	37.26	535	0.5933	25	2019-02-01	527	7	1	0	0	0.584428	0.0077628	0.00110897	0	0	15700	194	28	0	0	15922	1.74109	0.0215141	0.00310512	0	0	1.76571
GCA_000405245	ASMQ01000001.1 Candidatus Aenigmarchaeum subterraneum SCGC AAA011-O16 A11O16DRAFT_contig_0_0.1_C, whole genome shotgun sequence	DPANN	428886	165449	38.58	133	0.310106	25	2019-02-01	131	2	0	0	0	0.305442	0.00466324	0	0	0	3820	101	0	0	0	3921	0.89068	0.0235494	0	0	0	0.914229
GCA_003663325	QMZT01000001.1 Candidatus Aenigmarchaeota archaeon isolate B55_G9 B55_Guay9_scaffold_00009, whole genome shotgun sequence	DPANN	734982	275155	37.44	613	0.834034	25	2019-02-01	611	2	0	0	0	0.831313	0.00272116	0	0	0	18268	59	0	0	0	18327	2.4855	0.00802741	0	0	0	2.49353
GCA_000380865	AQYU01000001.1 Candidatus Aenigmarchaeota archaeon SCGC AAA011-F07 A11F7DRAFT_redundant_region_0.18_C, whole genome shotgun sequence	DPANN	248182	132694	53.47	938	3.77948	25	2019-02-01	918	17	3	0	0	3.6989	0.0684981	0.0120879	0	0	27508	611	88	0	0	28207	11.0838	0.24619	0.0354578	0	0	11.3654
GCA_003663355	QMZV01000001.1 Candidatus Aenigmarchaeota archaeon isolate B34_G15 B34_Guay15_scaffold_00019, whole genome shotgun sequence	DPANN	751672	226511	30.13	137	0.18226	25	2019-02-01	136	1	0	0	0	0.18093	0.00133037	0	0	0	4072	27	0	0	0	4099	0.541726	0.00359199	0	0	0	0.545318
GCA_001873985	MNUF01000070.1 Candidatus Aenigmarchaeota archaeon CG1_02_38_14 cg1_0.2_scaffold_1045_c, whole genome shotgun sequence	DPANN	878809	329658	37.51	545	0.620158	25	2019-02-01	537	7	1	0	0	0.611054	0.00796533	0.0011379	0	0	16016	208	28	0	0	16252	1.82247	0.0236684	0.00318613	0	0	1.84932
GCA_002254545	NJEA01000009.1 Candidatus Aenigmarchaeota archaeon ex4484_224 ex4484_224_scaffold_1014_length_24677__count_3301, whole genome shotgun sequence	DPANN	485206	134633	27.75	66	0.136025	25	2019-02-01	66	0	0	0	0	0.136025	0	0	0	0	1978	0	0	0	0	1978	0.407662	0	0	0	0	0.407662
GCA_000404305	ASMO01000001.1 Candidatus Aenigmarchaeota archaeon JGI 0000106-F11 J0000106F11DRAFT_contig_0_0.1_C, whole genome shotgun sequence	DPANN	361035	135200	37.45	156	0.432091	25	2019-02-01	154	2	0	0	0	0.426551	0.00553963	0	0	0	4473	66	0	0	0	4539	1.23894	0.0182808	0	0	0	1.25722
GCA_002781865	PFGF01000070.1 Candidatus Aenigmarchaeota archaeon CG15_BIG_FIL_POST_REV_8_21_14_020_37_27 CG15_8_21_14_0.20_scaffold_10186_c, whole genome shotgun sequence	DPANN	852786	316284	37.09	508	0.595695	25	2019-02-01	500	7	1	0	0	0.586314	0.00820839	0.00117263	0	0	14955	189	28	0	0	15172	1.75366	0.0221627	0.00328336	0	0	1.77911
GCA_002254685	NJDQ01000026.1 Candidatus Aenigmarchaeota archaeon ex4484_56 ex4484_56_scaffold_11250_length_10508__count_1236, whole genome shotgun sequence	DPANN	566759	164269	28.98	74	0.130567	25	2019-02-01	74	0	0	0	0	0.130567	0	0	0	0	2166	0	0	0	0	2166	0.382173	0	0	0	0	0.382173
GCA_002782805	PFIV01000022.1 Candidatus Aenigmarchaeota archaeon CG_4_8_14_3_um_filter_37_24 CG_4_8_14_3_um_filter_scaffold_10062_c, whole genome shotgun sequence	DPANN	823804	306379	37.19	489	0.593588	25	2019-02-01	482	6	1	0	0	0.585091	0.00728329	0.00121388	0	0	14425	162	28	0	0	14615	1.75102	0.0196649	0.00339887	0	0	1.77409
GCA_003663445	QMZZ01000001.1 Candidatus Aenigmarchaeota archaeon isolate B14_G16 B14_Guay16_scaffold_00521, whole genome shotgun sequence	DPANN	574541	269468	46.9	1184	2.06078	25	2019-02-01	1173	10	1	0	0	2.04163	0.0174052	0.00174052	0	0	35068	290	28	0	0	35386	6.10365	0.0504751	0.00487346	0	0	6.159
GCA_003553585	PWEQ01000029.1 Candidatus Aenigmarchaeota archaeon isolate T1Sed10_75 T1-Sed10-C10029, whole genome shotgun sequence	DPANN	659201	304034	46.12	555	0.841928	25	2019-02-01	548	7	0	0	0	0.831309	0.0106189	0	0	0	16082	194	0	0	0	16276	2.43962	0.0294296	0	0	0	2.46905
GCA_003663415	QMZY01000001.1 Candidatus Aenigmarchaeota archaeon isolate B30_G1 B30_Guay1_scaffold_00116, whole genome shotgun sequence	DPANN	1112198	432058	38.85	610	0.548463	25	2019-02-01	605	5	0	0	0	0.543968	0.0044956	0	0	0	18105	206	0	0	0	18311	1.62786	0.0185219	0	0	0	1.64638
GCA_003663225	QMZP01000001.1 Candidatus Aenigmarchaeota archaeon isolate B8_G16 B8_Guay16_scaffold_01173, whole genome shotgun sequence	DPANN	941786	488990	51.92	1464	1.55449	25	2019-02-01	1449	15	0	0	0	1.53857	0.0159272	0	0	0	41987	424	0	0	0	42411	4.45823	0.0450208	0	0	0	4.50325
GCA_003554845	PWHK01000003.1 Candidatus Aenigmarchaeota archaeon isolate T1Sed10_130 T1-Sed10-C1229, whole genome shotgun sequence	DPANN	633124	274772	43.4	329	0.519645	25	2019-02-01	328	1	0	0	0	0.518066	0.00157947	0	0	0	9613	29	0	0	0	9642	1.51834	0.00458046	0	0	0	1.52292
GCA_003663465	QNAB01000001.1 Candidatus Aenigmarchaeota archaeon isolate B110_G9 B110_Guay9_scaffold_03027, whole genome shotgun sequence	DPANN	749300	292011	38.97	416	0.555185	25	2019-02-01	409	6	1	0	0	0.545843	0.00800747	0.00133458	0	0	12145	252	79	0	0	12476	1.62085	0.0336314	0.0105432	0	0	1.66502
GCA_003663385	QMZW01000001.1 Candidatus Aenigmarchaeota archaeon isolate B34_G1 B34_Guay1_scaffold_01935, whole genome shotgun sequence	DPANN	951047	356250	37.46	558	0.586722	25	2019-02-01	553	5	0	0	0	0.581464	0.00525736	0	0	0	16566	141	0	0	0	16707	1.74187	0.0148258	0	0	0	1.7567
GCA_003663475	QNAA01000001.1 Candidatus Aenigmarchaeota archaeon isolate B13_G16 B13_Guay16_scaffold_00559, whole genome shotgun sequence	DPANN	872632	329021	37.7	374	0.428588	25	2019-02-01	371	3	0	0	0	0.425151	0.00343788	0	0	0	10936	83	0	0	0	11019	1.25322	0.00951146	0	0	0	1.26273
GCA_002255055	NJEI01000020.1 Candidatus Aenigmarchaeota archaeon ex4484_14 ex4484_14_scaffold_10886_length_6955__count_952, whole genome shotgun sequence	DPANN	743210	289585	38.96	151	0.203173	25	2019-02-01	149	2	0	0	0	0.200482	0.00269103	0	0	0	4368	61	0	0	0	4429	0.587721	0.00820764	0	0	0	0.595928
GCA_003556695	PWQP01000112.1 Candidatus Diapherotrites archaeon isolate CSSed10_505 CS-Sed10-C100953, whole genome shotgun sequence	DPANN	1088573	410291	37.69	754	0.69265	25	2019-02-01	743	11	0	0	0	0.682545	0.010105	0	0	0	22049	356	0	0	0	22405	2.0255	0.0327034	0	0	0	2.0582
GCA_003551125	PULY01000048.1 Candidatus Diapherotrites archaeon isolate B1Sed10_29 B1-Sed10-C10280, whole genome shotgun sequence	DPANN	402733	138438	34.37	107	0.265685	25	2019-02-01	104	3	0	0	0	0.258236	0.0074491	0	0	0	3052	121	0	0	0	3173	0.757822	0.0300447	0	0	0	0.787867
GCA_000404525	ASMS01000001.1 Diapherotrites archaeon SCGC AAA011-N19 A11N19DRAFT_2264876616.1_C, whole genome shotgun sequence	DPANN	302064	142035	47.02	705	2.33394	25	2019-02-01	690	15	0	0	0	2.28428	0.0496584	0	0	0	20874	461	0	0	0	21335	6.91046	0.152617	0	0	0	7.06307
GCA_002762975	PCWY01000084.1 Candidatus Diapherotrites archaeon CG11_big_fil_rev_8_21_14_0_20_37_9 CG11_8_21_14_0.20_scaffold_10022_c, whole genome shotgun sequence	DPANN	1130899	420619	37.19	326	0.288266	25	2019-02-01	325	1	0	0	0	0.287382	0.000884252	0	0	0	9676	27	0	0	0	9703	0.855602	0.00238748	0	0	0	0.85799
GCA_000404545	ASMR01000001.1 Diapherotrites archaeon SCGC AAA011-K09 A11K09DRAFT_contig_0_0.1_C, whole genome shotgun sequence	DPANN	316537	140363	44.34	195	0.616042	25	2019-02-01	192	2	1	0	0	0.606564	0.00631838	0.00315919	0	0	5554	58	29	0	0	5641	1.75461	0.0183233	0.00916165	0	0	1.7821
GCA_002779065	PEXL01000012.1 Candidatus Diapherotrites archaeon CG08_land_8_20_14_0_20_34_12 CG08_land_8_20_14_0.20_scaffold_1005_c, whole genome shotgun sequence	DPANN	940694	322224	34.25	361	0.383759	25	2019-02-01	356	5	0	0	0	0.378444	0.00531522	0	0	0	10737	145	0	0	0	10882	1.14139	0.0154142	0	0	0	1.15681
GCA_003553825	PWFL01000014.1 Candidatus Diapherotrites archaeon isolate T1Sed10_39R1 T1-Sed10-C10821, whole genome shotgun sequence	DPANN	473849	182125	38.44	116	0.244804	25	2019-02-01	115	1	0	0	0	0.242693	0.00211038	0	0	0	3411	55	0	0	0	3466	0.71985	0.0116071	0	0	0	0.731457
GCA_002687735	NZBD01000001.1 Candidatus Diapherotrites archaeon isolate ARS1427 31342, whole genome shotgun sequence	DPANN	551902	195024	35.34	148	0.268164	25	2019-02-01	145	3	0	0	0	0.262728	0.00543575	0	0	0	4185	84	0	0	0	4269	0.758287	0.0152201	0	0	0	0.773507
GCA_003559395	PWLL01000005.1 Candidatus Diapherotrites archaeon isolate CSSed10_239 CS-Sed10-C10072, whole genome shotgun sequence	DPANN	913608	295573	32.35	318	0.348071	25	2019-02-01	314	4	0	0	0	0.343692	0.00437825	0	0	0	9474	144	0	0	0	9618	1.03699	0.0157617	0	0	0	1.05275
GCA_002688035	NZBU01000001.1 Candidatus Diapherotrites archaeon isolate ARS1307 32418, whole genome shotgun sequence	DPANN	745175	307616	41.28	400	0.536787	25	2019-02-01	400	0	0	0	0	0.536787	0	0	0	0	11724	0	0	0	0	11724	1.57332	0	0	0	0	1.57332
GCA_003661685	QMWP01000001.1 Candidatus Diapherotrites archaeon isolate B51_G17 B51_Guay17_scaffold_00645, whole genome shotgun sequence	DPANN	520608	200093	38.43	225	0.432187	25	2019-02-01	220	5	0	0	0	0.422583	0.00960416	0	0	0	6534	180	0	0	0	6714	1.25507	0.034575	0	0	0	1.28965
GCA_002499505	DAMB01000006.1 TPA_asm: Candidatus Diapherotrites archaeon UBA493 UBA493_contig_102271, whole genome shotgun sequence	DPANN	568419	197899	34.82	135	0.237501	25	2019-02-01	133	2	0	0	0	0.233982	0.00351853	0	0	0	3789	54	0	0	0	3843	0.666586	0.00950003	0	0	0	0.676086
GCA_002778895	PEYZ01000093.1 Candidatus Diapherotrites archaeon CG09_land_8_20_14_0_10_32_12 CG09_land_8_20_14_0.10_scaffold_10913_c, whole genome shotgun sequence	DPANN	534583	169856	31.77	161	0.301169	25	2019-02-01	158	3	0	0	0	0.295557	0.00561185	0	0	0	4641	89	0	0	0	4730	0.868153	0.0166485	0	0	0	0.884802
GCA_002779075	PEXK01000013.1 Candidatus Diapherotrites archaeon CG08_land_8_20_14_0_20_30_16 CG08_land_8_20_14_0.20_scaffold_11423_c, whole genome shotgun sequence	DPANN	747636	221840	29.67	97	0.129742	25	2019-02-01	97	0	0	0	0	0.129742	0	0	0	0	2835	0	0	0	0	2835	0.379195	0	0	0	0	0.379195
GCA_002763225	PFAI01000035.1 Candidatus Diapherotrites archaeon CG10_big_fil_rev_8_21_14_0_10_31_34 CG10_8_21_14_0.10_scaffold_10159_c, whole genome shotgun sequence	DPANN	1044951	321912	30.81	111	0.106225	25	2019-02-01	111	0	0	0	0	0.106225	0	0	0	0	3313	0	0	0	0	3313	0.317048	0	0	0	0	0.317048
GCA_003558235	PWMI01000013.1 Candidatus Diapherotrites archaeon isolate CSSed10_269 CS-Sed10-C101005, whole genome shotgun sequence	DPANN	829326	374696	45.18	870	1.04904	25	2019-02-01	853	17	0	0	0	1.02855	0.0204986	0	0	0	25181	525	0	0	0	25706	3.03632	0.0633044	0	0	0	3.09963
GCA_002793375	PFQC01000162.1 Candidatus Diapherotrites archaeon CG_4_10_14_0_2_um_filter_31_5 CG_4_10_14_0.2_scaffold_11127_c, whole genome shotgun sequence	DPANN	478209	146360	30.61	52	0.108739	25	2019-02-01	52	0	0	0	0	0.108739	0	0	0	0	1484	0	0	0	0	1484	0.310325	0	0	0	0	0.310325
GCA_003661665	QMWO01000001.1 Candidatus Diapherotrites archaeon isolate B9_G13 B9_Guay13_scaffold_00259, whole genome shotgun sequence	DPANN	516013	206745	40.07	107	0.207359	25	2019-02-01	105	2	0	0	0	0.203483	0.00387587	0	0	0	3085	81	0	0	0	3166	0.597853	0.0156973	0	0	0	0.61355
GCA_000402355	AQRS01000001.1 Candidatus Iainarchaeum andersonii SCGC AAA011-E11 A11E11DRAFT_contig_42_0.43_C, whole genome shotgun sequence	DPANN	1098042	520319	47.39	889	0.809623	25	2019-02-01	877	12	0	0	0	0.798694	0.0109285	0	0	0	25521	343	0	0	0	25864	2.32423	0.0312374	0	0	0	2.35547
GCA_001871495	MNVG01000038.1 Candidatus Micrarchaeota archaeon CG1_02_51_15 cg1_0.2_scaffold_10699_c, whole genome shotgun sequence	DPANN	1132943	573209	50.59	1089	0.961213	25	2019-02-01	1074	15	0	0	0	0.947974	0.0132399	0	0	0	31734	496	0	0	0	32230	2.80102	0.0437798	0	0	0	2.8448
GCA_002785255	PFLY01000087.1 Candidatus Micrarchaeota archaeon CG_4_10_14_0_8_um_filter_60_7 CG_4_10_14_0.8_um_filter_scaffold_100949_c, whole genome shotgun sequence	DPANN	755266	448154	59.34	798	1.05658	25	2019-02-01	784	14	0	0	0	1.03804	0.0185365	0	0	0	22742	404	0	0	0	23146	3.01112	0.0534911	0	0	0	3.06462
GCA_002499405	DALH01000025.1 TPA_asm: Candidatus Micrarchaeota archaeon UBA95 UBA95_contig_11437, whole genome shotgun sequence	DPANN	764292	414929	54.29	1312	1.71662	25	2019-02-01	1290	20	2	0	0	1.68784	0.026168	0.0026168	0	0	37786	586	56	0	0	38428	4.94392	0.0766723	0.00732704	0	0	5.02792
GCA_002507385	DAZT01000055.1 TPA_asm: Candidatus Micrarchaeota archaeon UBA97 UBA97_contig_100332, whole genome shotgun sequence	DPANN	1093370	593828	54.31	984	0.89997	25	2019-02-01	971	12	1	0	0	0.88808	0.0109752	0.000914603	0	0	28506	348	28	0	0	28882	2.60717	0.0318282	0.00256089	0	0	2.64156
GCA_002763205	PFCF01000012.1 Candidatus Micrarchaeota archaeon CG10_big_fil_rev_8_21_14_0_10_60_32 CG10_8_21_14_0.10_scaffold_100549_c, whole genome shotgun sequence	DPANN	712183	425957	59.81	759	1.06574	25	2019-02-01	748	11	0	0	0	1.05029	0.0154455	0	0	0	21611	315	0	0	0	21926	3.03447	0.0442302	0	0	0	3.0787
GCA_001871595	MNVH01000029.1 Candidatus Micrarchaeota archaeon CG1_02_55_22 cg1_0.2_scaffold_1178_c, whole genome shotgun sequence	DPANN	1192847	653002	54.74	1087	0.911265	25	2019-02-01	1074	12	1	0	0	0.900367	0.01006	0.00083833	0	0	31565	348	28	0	0	31941	2.64619	0.0291739	0.00234733	0	0	2.67771
GCA_002502725	DAQD01000007.1 TPA_asm: Candidatus Micrarchaeota archaeon UBA581 UBA581_contig_1449, whole genome shotgun sequence	DPANN	891480	424642	47.63	422	0.47337	25	2019-02-01	419	3	0	0	0	0.470005	0.00336519	0	0	0	12102	81	0	0	0	12183	1.35752	0.00908601	0	0	0	1.3666
GCA_002792915	PFPF01000007.1 Candidatus Micrarchaeota archaeon CG_4_10_14_0_2_um_filter_60_11 CG_4_10_14_0.2_scaffold_1142_c, whole genome shotgun sequence	DPANN	760304	453800	59.69	803	1.05616	25	2019-02-01	792	11	0	0	0	1.04169	0.0144679	0	0	0	22859	315	0	0	0	23174	3.00656	0.0414308	0	0	0	3.04799
GCA_003660975	QMVG01000001.1 Candidatus Micrarchaeota archaeon isolate B47_G15 B47_Guay15_scaffold_00001, whole genome shotgun sequence	DPANN	1333875	580032	43.48	1574	1.18002	25	2019-02-01	1546	27	1	0	0	1.15903	0.0202418	0.000749695	0	0	46863	832	28	0	0	47723	3.5133	0.0623747	0.00209915	0	0	3.57777
GCA_002505145	DAUN01000022.1 TPA_asm: Candidatus Micrarchaeota archaeon UBA615 UBA615_contig_1032, whole genome shotgun sequence	DPANN	867857	399919	46.08	299	0.344527	25	2019-02-01	298	1	0	0	0	0.343375	0.00115226	0	0	0	8545	27	0	0	0	8572	0.984609	0.00311111	0	0	0	0.98772
GCA_002763275	PEZB01000051.1 Candidatus Micrarchaeota archaeon CG09_land_8_20_14_0_10_55_25 CG09_land_8_20_14_0.10_scaffold_107_c, whole genome shotgun sequence	DPANN	658716	358925	54.49	1091	1.65625	25	2019-02-01	1072	18	1	0	0	1.62741	0.0273259	0.0015181	0	0	31472	524	28	0	0	32024	4.77778	0.0795487	0.00425069	0	0	4.86158
GCA_003660965	QMVF01000001.1 Candidatus Micrarchaeota archaeon isolate B9_G16 B9_Guay16_scaffold_01631, whole genome shotgun sequence	DPANN	812789	387163	47.63	1477	1.8172	25	2019-02-01	1463	14	0	0	0	1.79998	0.0172246	0	0	0	44392	396	0	0	0	44788	5.46169	0.0487211	0	0	0	5.51041
GCA_002498635	DAIB01000012.1 TPA_asm: Candidatus Micrarchaeota archaeon UBA514 UBA514_contig_1014, whole genome shotgun sequence	DPANN	747335	343157	45.92	271	0.362622	25	2019-02-01	270	1	0	0	0	0.361284	0.00133809	0	0	0	7752	27	0	0	0	7779	1.03729	0.00361284	0	0	0	1.0409
GCA_002503145	DARC01000026.1 TPA_asm: Candidatus Micrarchaeota archaeon UBA267 UBA267_contig_106, whole genome shotgun sequence	DPANN	912313	421451	46.2	318	0.348565	25	2019-02-01	317	1	0	0	0	0.347468	0.00109612	0	0	0	9052	27	0	0	0	9079	0.992203	0.00295951	0	0	0	0.995163
GCA_002499095	DAKF01000047.1 TPA_asm: Candidatus Micrarchaeota archaeon UBA524 UBA524_contig_1012, whole genome shotgun sequence	DPANN	815213	374205	45.9	292	0.358189	25	2019-02-01	291	1	0	0	0	0.356962	0.00122667	0	0	0	8317	27	0	0	0	8344	1.02022	0.00331202	0	0	0	1.02354
GCA_001871655	MNVJ01000039.1 Candidatus Micrarchaeota archaeon CG1_02_60_51 cg1_0.2_scaffold_10632_c, whole genome shotgun sequence	DPANN	833428	498776	59.85	887	1.06428	25	2019-02-01	875	12	0	0	0	1.04988	0.0143984	0	0	0	25221	347	0	0	0	25568	3.02618	0.0416353	0	0	0	3.06781
GCA_002792935	PFPG01000055.1 Candidatus Micrarchaeota archaeon CG_4_10_14_0_2_um_filter_55_9 CG_4_10_14_0.2_scaffold_10281_c, whole genome shotgun sequence	DPANN	698428	380594	54.49	1190	1.70383	25	2019-02-01	1166	21	3	0	0	1.66946	0.0300675	0.00429536	0	0	34292	616	87	0	0	34995	4.90988	0.0881981	0.0124565	0	0	5.01054
GCA_002785565	PFCE01000069.1 Candidatus Micrarchaeota archaeon CG10_big_fil_rev_8_21_14_0_10_54_18 CG10_8_21_14_0.10_scaffold_1011_c, whole genome shotgun sequence	DPANN	741440	403061	54.36	1314	1.77223	25	2019-02-01	1293	19	2	0	0	1.7439	0.0256258	0.00269745	0	0	37864	556	56	0	0	38476	5.10682	0.0749892	0.00755287	0	0	5.18936
GCA_002778455	PFCD01000002.1 Candidatus Micrarchaeota archaeon CG10_big_fil_rev_8_21_14_0_10_45_29 CG10_8_21_14_0.10_scaffold_104_c, whole genome shotgun sequence	DPANN	1146305	517281	45.13	2780	2.42518	25	2019-02-01	2735	39	6	0	0	2.38593	0.0340224	0.00523421	0	0	84215	1156	178	0	0	85549	7.34665	0.100846	0.0155282	0	0	7.46302
GCA_001784635	MFRS01000001.1 Candidatus Micrarchaeota archaeon RBG_16_49_10 RBG_16_scaffold_1144, whole genome shotgun sequence	DPANN	916337	433178	47.27	1753	1.91305	25	2019-02-01	1719	33	1	0	0	1.87595	0.036013	0.0010913	0	0	50536	995	28	0	0	51559	5.515	0.108585	0.00305564	0	0	5.62664
GCA_001871475	MNVE01000002.1 Candidatus Micrarchaeota archaeon CG1_02_47_40 cg1_0.2_scaffold_11_c, whole genome shotgun sequence	DPANN	1154623	542525	46.99	3278	2.83902	25	2019-02-01	3214	61	3	0	0	2.78359	0.0528311	0.00259825	0	0	99880	1923	91	0	0	101894	8.65044	0.166548	0.00788136	0	0	8.82487
GCA_002503225	DARF01000023.1 TPA_asm: Candidatus Micrarchaeota archaeon UBA448 UBA448_contig_1012, whole genome shotgun sequence	DPANN	876686	404251	46.11	314	0.358167	25	2019-02-01	313	1	0	0	0	0.357026	0.00114066	0	0	0	8965	27	0	0	0	8992	1.0226	0.00307978	0	0	0	1.02568
GCA_001889985	MOEG01000007.1 Candidatus Micrarchaeum acidiphilum ARMAN-1 GUZY150_scaff_1235, whole genome shotgun sequence	DPANN	1010184	464430	45.97	356	0.352411	25	2019-02-01	354	2	0	0	0	0.350431	0.00197984	0	0	0	10227	54	0	0	0	10281	1.01239	0.00534556	0	0	0	1.01774
GCA_002778425	PFCC01000107.1 Candidatus Micrarchaeota archaeon CG10_big_fil_rev_8_21_14_0_10_59_7 CG10_8_21_14_0.10_scaffold_109334_c, whole genome shotgun sequence	DPANN	840633	486799	57.91	1223	1.45486	25	2019-02-01	1206	17	0	0	0	1.43463	0.0202229	0	0	0	35421	498	0	0	0	35919	4.21361	0.0592411	0	0	0	4.27285
GCA_002505035	DAUG01000014.1 TPA_asm: Candidatus Micrarchaeota archaeon UBA93 UBA93_contig_13057, whole genome shotgun sequence	DPANN	764552	455157	59.53	817	1.0686	25	2019-02-01	806	11	0	0	0	1.05421	0.0143875	0	0	0	23268	309	0	0	0	23577	3.04335	0.0404158	0	0	0	3.08377
GCA_002779685	PEVS01000271.1 Candidatus Micrarchaeota archaeon CG06_land_8_20_14_3_00_50_6 CG06_land_8_20_14_3.00_150_scaffold_100840_c, whole genome shotgun sequence	DPANN	962913	473715	49.2	1076	1.11744	25	2019-02-01	1060	16	0	0	0	1.10083	0.0166162	0	0	0	31224	495	0	0	0	31719	3.24266	0.0514065	0	0	0	3.29407
GCA_002763345	PEXZ01000053.1 Candidatus Micrarchaeota archaeon CG08_land_8_20_14_0_20_59_11 CG08_land_8_20_14_0.20_scaffold_10245_c, whole genome shotgun sequence	DPANN	789009	462838	58.66	1367	1.73255	25	2019-02-01	1342	24	1	0	0	1.70087	0.0304179	0.00126741	0	0	39849	730	28	0	0	40607	5.05051	0.0925211	0.00354876	0	0	5.14658
GCA_001896515	JPUK01000001.1 Candidatus Micrarchaeum sp. AZ1 Contig1, whole genome shotgun sequence	DPANN	980507	449365	45.83	322	0.328402	25	2019-02-01	321	1	0	0	0	0.327382	0.00101988	0	0	0	9209	27	0	0	0	9236	0.939208	0.00275368	0	0	0	0.941962
GCA_001786585	MFRR01000001.1 Candidatus Micrarchaeota archaeon RBG_16_36_9 RBG_16_scaffold_100461, whole genome shotgun sequence	DPANN	730230	258238	35.36	112	0.153376	25	2019-02-01	112	0	0	0	0	0.153376	0	0	0	0	3355	0	0	0	0	3355	0.459444	0	0	0	0	0.459444
GCA_002501775	DAOH01000003.1 TPA_asm: Candidatus Micrarchaeota archaeon UBA523 UBA523_contig_1016, whole genome shotgun sequence	DPANN	972081	461163	47.44	457	0.470125	25	2019-02-01	454	3	0	0	0	0.467039	0.00308616	0	0	0	13058	81	0	0	0	13139	1.3433	0.00833264	0	0	0	1.35164
GCA_002505655	DAVQ01000002.1 TPA_asm: Candidatus Micrarchaeota archaeon UBA510 UBA510_contig_134, whole genome shotgun sequence	DPANN	975679	461818	47.33	461	0.472491	25	2019-02-01	458	3	0	0	0	0.469417	0.00307478	0	0	0	13198	81	0	0	0	13279	1.3527	0.00830191	0	0	0	1.361
GCA_001871605	MNVI01000024.1 Candidatus Micrarchaeota archaeon CG1_02_55_41 cg1_0.2_scaffold_10394_c, whole genome shotgun sequence	DPANN	744456	406499	54.6	1312	1.76236	25	2019-02-01	1291	19	2	0	0	1.73415	0.025522	0.00268653	0	0	37866	556	56	0	0	38478	5.0864	0.0746854	0.00752227	0	0	5.16861
GCA_002214165	CP019964.1 Candidatus Mancarchaeum acidiphilum strain Mia14 chromosome, complete genome	DPANN	952257	374764	39.36	460	0.483063	25	2019-02-01	454	6	0	0	0	0.476762	0.00630082	0	0	0	13348	178	0	0	0	13526	1.40172	0.0186924	0	0	0	1.42041
GCA_002499375	DALG01000015.1 TPA_asm: Candidatus Micrarchaeota archaeon UBA96 UBA96_contig_11152, whole genome shotgun sequence	DPANN	1108902	521101	46.99	3177	2.865	25	2019-02-01	3114	60	3	0	0	2.80818	0.0541076	0.00270538	0	0	96676	1896	91	0	0	98663	8.71817	0.17098	0.00820632	0	0	8.89736
GCA_001871535	MNVF01000086.1 Candidatus Micrarchaeota archaeon CG1_02_49_24 cg1_0.2_scaffold_10514_c, whole genome shotgun sequence	DPANN	1178602	579432	49.16	1276	1.08264	25	2019-02-01	1260	16	0	0	0	1.06906	0.0135754	0	0	0	37266	455	0	0	0	37721	3.16188	0.0386051	0	0	0	3.20049
GCA_002763255	PEZC01000019.1 Candidatus Micrarchaeota archaeon CG09_land_8_20_14_0_10_60_16 CG09_land_8_20_14_0.10_scaffold_1029_c, whole genome shotgun sequence	DPANN	780579	465478	59.63	817	1.04666	25	2019-02-01	806	11	0	0	0	1.03257	0.0140921	0	0	0	23318	316	0	0	0	23634	2.98727	0.0404828	0	0	0	3.02775
GCA_002792955	PFPH01000053.1 Candidatus Micrarchaeota archaeon CG_4_10_14_0_2_um_filter_49_7 CG_4_10_14_0.2_scaffold_10060_c, whole genome shotgun sequence	DPANN	1300634	636365	48.93	1392	1.07025	25	2019-02-01	1374	18	0	0	0	1.05641	0.0138394	0	0	0	40698	509	0	0	0	41207	3.12909	0.0391348	0	0	0	3.16822
GCA_002762955	PCWL01000069.1 Candidatus Micrarchaeota archaeon CG11_big_fil_rev_8_21_14_0_20_47_5 CG11_8_21_14_0.20_scaffold_100945_c, whole genome shotgun sequence	DPANN	887931	414519	46.68	2436	2.74346	25	2019-02-01	2389	45	2	0	0	2.69052	0.0506796	0.00225243	0	0	74139	1450	63	0	0	75652	8.34964	0.163301	0.00709515	0	0	8.52003
GCA_002778915	PEYA01000069.1 Candidatus Micrarchaeota archaeon CG08_land_8_20_14_0_20_49_17 CG08_land_8_20_14_0.20_scaffold_10218_c, whole genome shotgun sequence	DPANN	1050027	516669	49.21	1145	1.09045	25	2019-02-01	1128	17	0	0	0	1.07426	0.0161901	0	0	0	33287	519	0	0	0	33806	3.17011	0.0494273	0	0	0	3.21954
GCA_000402255	AQTF01000001.1 Nanoarchaeota archaeon SCGC AAA011-J2 strain SCGC AAA011-J02 A112DRAFT_redundant_region_1.25_C, whole genome shotgun sequence	DPANN	299490	96167	32.11	152	0.507529	25	2019-02-01	148	4	0	0	0	0.494173	0.013356	0	0	0	4486	113	0	0	0	4599	1.49788	0.0377308	0	0	0	1.53561
GCA_004299525	SCSQ01000202.1 Nanoarchaeota archaeon isolate FW215_bin.27 FW215_bin.27-102415, whole genome shotgun sequence	DPANN	1099676	469652	42.71	459	0.417396	25	2019-02-01	455	4	0	0	0	0.413758	0.00363744	0	0	0	13389	112	0	0	0	13501	1.21754	0.0101848	0	0	0	1.22773
GCA_003086475	QEFH01000001.1 Candidatus Nanobsidianus stetteri isolate SCGC AB-777_O03 AB_777_O03_L006_NODE_165_length_44534_cov_84.3188, whole genome shotgun sequence	DPANN	549214	132538	24.13	107	0.194824	25	2019-02-01	105	2	0	0	0	0.191182	0.00364157	0	0	0	3176	58	0	0	0	3234	0.578281	0.0105605	0	0	0	0.588842
GCA_000402515	AQRL01000001.1 Nanoarchaeota archaeon SCGC AAA011-G17 A11G17DRAFT_contig_37_0.38_C, whole genome shotgun sequence	DPANN	1021220	327796	32.1	526	0.51507	25	2019-02-01	522	4	0	0	0	0.511153	0.00391688	0	0	0	15902	115	0	0	0	16017	1.55716	0.011261	0	0	0	1.56842
GCA_004285905	RZUK01000016.1 Nanoarchaeota archaeon Gua-46 scaffold_10131_c1, whole genome shotgun sequence	DPANN	408109	126609	31.02	127	0.311191	25	2019-02-01	127	0	0	0	0	0.311191	0	0	0	0	3763	0	0	0	0	3763	0.922058	0	0	0	0	0.922058
GCA_000380905	AQYW01000001.1 Nanoarchaeota archaeon SCGC AAA011-L22 DUSEL4_1DRAFT_contig_80.81_C, whole genome shotgun sequence	DPANN	1162239	371245	31.94	602	0.517966	25	2019-02-01	597	5	0	0	0	0.513664	0.00430204	0	0	0	18199	142	0	0	0	18341	1.56586	0.0122178	0	0	0	1.57807
GCA_003344645	MAIT01000001.1 Nanoarchaeota archaeon NZ13-N Nnz13_0, whole genome shotgun sequence	DPANN	532337	173681	32.63	349	0.6556	25	2019-02-01	346	3	0	0	0	0.649964	0.00563553	0	0	0	10272	83	0	0	0	10355	1.9296	0.0155916	0	0	0	1.9452
GCA_002688095	NZCA01000001.1 Nanoarchaeota archaeon isolate ARS1286 34262, whole genome shotgun sequence	DPANN	605723	193909	32.01	505	0.833714	25	2019-02-01	493	12	0	0	0	0.813903	0.019811	0	0	0	15294	371	0	0	0	15665	2.52492	0.0612491	0	0	0	2.58617
GCA_003660885	QMVC01000001.1 Nanoarchaeota archaeon isolate B36_G17 B36_Guay17_scaffold_00454, whole genome shotgun sequence	DPANN	914935	371561	40.61	1001	1.09407	25	2019-02-01	987	13	1	0	0	1.07877	0.0142087	0.00109297	0	0	29862	404	28	0	0	30294	3.26384	0.0441561	0.00306033	0	0	3.31105
GCA_001552015	CP010514.1 Candidatus Nanopusillus acidilobi strain 7A, complete genome	DPANN	605887	146880	24.24	111	0.183202	25	2019-02-01	110	1	0	0	0	0.181552	0.00165047	0	0	0	3302	32	0	0	0	3334	0.544986	0.00528151	0	0	0	0.550268
GCA_003660925	QMVD01000001.1 Nanoarchaeota archaeon isolate B33_G15 B33_Guay15_scaffold_00034, whole genome shotgun sequence	DPANN	671958	328552	48.89	2820	4.19669	25	2019-02-01	2771	41	8	0	0	4.12377	0.0610157	0.0119055	0	0	84477	1382	226	0	0	86085	12.5718	0.205668	0.0336331	0	0	12.8111
GCA_000494105	AWOG01000001.1 Nanoarchaeota archaeon JGI OTU-1 DUSEL4COM1_contig_0_0.1, whole genome shotgun sequence	DPANN	1143895	365489	31.95	593	0.518404	25	2019-02-01	589	4	0	0	0	0.514907	0.00349682	0	0	0	17942	115	0	0	0	18057	1.5685	0.0100534	0	0	0	1.57855
GCA_003086415	QEFP01000001.1 Candidatus Nanobsidianus stetteri isolate SCGC AB-777_F03 AB_777_F03_L005_NODE_191_length_95961_cov_58.7441, whole genome shotgun sequence	DPANN	499832	133154	26.64	205	0.410138	25	2019-02-01	203	2	0	0	0	0.406136	0.00400134	0	0	0	6253	62	0	0	0	6315	1.25102	0.0124042	0	0	0	1.26342
GCA_002687825	NZBI01000001.1 Nanoarchaeota archaeon isolate ARS1403 31298, whole genome shotgun sequence	DPANN	775340	236743	30.53	203	0.261821	25	2019-02-01	201	2	0	0	0	0.259241	0.00257951	0	0	0	5932	62	0	0	0	5994	0.765084	0.00799649	0	0	0	0.77308
GCA_002687775	NZBF01000001.1 Nanoarchaeota archaeon isolate 1420 32605, whole genome shotgun sequence	DPANN	516264	187383	36.3	69	0.133653	25	2019-02-01	69	0	0	0	0	0.133653	0	0	0	0	2039	0	0	0	0	2039	0.394953	0	0	0	0	0.394953
GCA_000402735	AQSE01000001.1 Nanoarchaeota archaeon SCGC AAA011-K22 DUSEL4_2DRAFT_contig_51.52_C, whole genome shotgun sequence	DPANN	577110	184682	32	273	0.473047	25	2019-02-01	268	5	0	0	0	0.464383	0.00866386	0	0	0	8230	140	0	0	0	8370	1.42607	0.0242588	0	0	0	1.45033
GCA_003660945	QMVE01000001.1 Nanoarchaeota archaeon isolate B112_G9 B112_Guay9_scaffold_00663, whole genome shotgun sequence	DPANN	671714	261157	38.88	301	0.448107	25	2019-02-01	298	3	0	0	0	0.443641	0.00446619	0	0	0	8907	104	0	0	0	9011	1.32601	0.0154828	0	0	0	1.34149
GCA_004285895	RZJO01000067.1 Nanoarchaeota archaeon M10-121 k151_101866, whole genome shotgun sequence	DPANN	246561	79769	32.35	92	0.373133	25	2019-02-01	91	1	0	0	0	0.369077	0.00405579	0	0	0	2795	27	0	0	0	2822	1.13359	0.0109506	0	0	0	1.14454
GCA_003568775	MWMI01000001.1 Candidatus Nanoclepta minutus isolate Ncl-1 contig_1, whole genome shotgun sequence	DPANN	575637	185322	32.19	369	0.641029	25	2019-02-01	366	2	1	0	0	0.635817	0.00347441	0.00173721	0	0	10851	57	28	0	0	10936	1.88504	0.00990207	0.00486418	0	0	1.89981
GCA_002688395	NZCU01000001.1 Nanoarchaeota archaeon isolate ARS1172 35130, whole genome shotgun sequence	DPANN	630675	184574	29.27	153	0.242597	25	2019-02-01	150	3	0	0	0	0.23784	0.00475681	0	0	0	4447	85	0	0	0	4532	0.705118	0.0134776	0	0	0	0.718595
GCA_000494085	AWOH01000001.1 Nanoarchaeota archaeon JGI OTU-2 DUSEL4COM2_contig_0_0.1, whole genome shotgun sequence	DPANN	558681	179174	32.07	269	0.481491	25	2019-02-01	264	5	0	0	0	0.472542	0.00894965	0	0	0	8092	140	0	0	0	8232	1.44841	0.025059	0	0	0	1.47347
GCA_000008085	AE017199.1 Nanoarchaeum equitans Kin4-M, complete genome	DPANN	490885	154921	31.56	187	0.380945	25	2019-02-01	184	3	0	0	0	0.374833	0.00611141	0	0	0	5420	79	0	0	0	5499	1.10413	0.0160934	0	0	0	1.12022
GCA_000387965	APJZ01000001.1 Candidatus Nanobsidianus stetteri Nst1_C1, whole genome shotgun sequence	DPANN	593789	144486	24.33	107	0.180199	25	2019-02-01	106	1	0	0	0	0.178515	0.0016841	0	0	0	3240	32	0	0	0	3272	0.545648	0.00538912	0	0	0	0.551037
GCA_000405225	ASMP01000001.1 Nanoarchaeota archaeon SCGC AAA011-D5 A11D05DRAFT_contig_0_0.1_C, whole genome shotgun sequence	DPANN	547038	203866	37.27	301	0.550236	25	2019-02-01	295	4	2	0	0	0.539268	0.00731211	0.00365605	0	0	8673	117	56	0	0	8846	1.58545	0.0213879	0.0102369	0	0	1.61707
GCA_000402475	AQRM01000001.1 Nanoarchaeota archaeon SCGC AAA011-L15 A11L15DRAFT_contig_16_0.17_C, whole genome shotgun sequence	DPANN	204081	67398	33.03	59	0.289101	25	2019-02-01	59	0	0	0	0	0.289101	0	0	0	0	1780	0	0	0	0	1780	0.872203	0	0	0	0	0.872203
GCA_000220355	GL982567.1 Candidatus Nanosalinarum sp. J07AB56 genomic scaffold scf_7180000039072, whole genome shotgun sequence	DPANN	1215802	614923	50.58	1249	1.02731	25	2019-02-01	1238	11	0	0	0	1.01826	0.00904753	0	0	0	35756	337	0	0	0	36093	2.94094	0.0277183	0	0	0	2.96866
GCA_001564035	LKMX01000028.1 Nanohaloarchaea archaeon PL-Br10_U2g27 PL-BRINE-C10480, whole genome shotgun sequence	DPANN	581882	251104	43.15	127	0.218257	25	2019-02-01	126	1	0	0	0	0.216539	0.00171856	0	0	0	3621	67	0	0	0	3688	0.622291	0.0115144	0	0	0	0.633805
GCA_001563915	LKMP01000021.1 Nanohaloarchaea archaeon B1-Br10_U2g21 LB-BRINE-C10404, whole genome shotgun sequence	DPANN	815638	321136	39.37	196	0.240303	25	2019-02-01	193	3	0	0	0	0.236625	0.0036781	0	0	0	5709	83	0	0	0	5792	0.699943	0.0101761	0	0	0	0.710119
GCA_003554305	PWFV01000171.1 Candidatus Nanohaloarchaeota archaeon isolate T1Sed10_231 T1-Sed10-C10071, whole genome shotgun sequence	DPANN	927194	362913	39.14	319	0.344049	25	2019-02-01	316	3	0	0	0	0.340813	0.00323557	0	0	0	9280	83	0	0	0	9363	1.00087	0.00895174	0	0	0	1.00982
GCA_003660905	QMVB01000001.1 Candidatus Nanohaloarchaeota archaeon isolate B49_G9 B49_Guay9_scaffold_00080, whole genome shotgun sequence	DPANN	832169	302556	36.36	212	0.254756	25	2019-02-01	211	1	0	0	0	0.253554	0.00120168	0	0	0	6067	30	0	0	0	6097	0.729059	0.00360504	0	0	0	0.732664
GCA_001761425	CP012986.1 Nanohaloarchaea archaeon SG9, complete genome	DPANN	1118574	518662	46.37	280	0.250319	25	2019-02-01	275	5	0	0	0	0.245849	0.00446998	0	0	0	7976	140	0	0	0	8116	0.713051	0.0125159	0	0	0	0.725567
GCA_001563905	LKMO01000027.1 Nanohaloarchaea archaeon B1-Br10_U2g19 LB-BRINE-C10163, whole genome shotgun sequence	DPANN	662884	271458	40.95	62	0.0935307	25	2019-02-01	62	0	0	0	0	0.0935307	0	0	0	0	1816	0	0	0	0	1816	0.273954	0	0	0	0	0.273954
GCA_001564205	LKMY01000056.1 Nanohaloarchaea archaeon PL-Br10_U2g5 PL-BRINE-C10235, whole genome shotgun sequence	DPANN	1480846	954806	64.48	1723	1.16352	25	2019-02-01	1697	25	1	0	0	1.14597	0.0168822	0.00067529	0	0	48645	702	86	0	0	49433	3.28495	0.0474053	0.00580749	0	0	3.33816
GCA_003009845	PXPB01000040.1 Nanohaloarchaea archaeon QH_8_44_6 qh_8_scaffold_10044, whole genome shotgun sequence	DPANN	565289	249019	44.05	125	0.221126	25	2019-02-01	124	1	0	0	0	0.219357	0.00176901	0	0	0	3664	27	0	0	0	3691	0.648164	0.00477632	0	0	0	0.65294
GCA_000740075	AYGT01000001.1 Nanohaloarchaea archaeon AB578-D14 NODE_1_length_54146_cov_189.578_ID_8841972, whole genome shotgun sequence	DPANN	1028544	540286	52.53	1872	1.82005	25	2019-02-01	1718	65	29	23	37	1.67032	0.0631961	0.0281952	0.0223617	0.0359732	53549	3428	2380	2399	6992	68748	5.20629	0.333287	0.231395	0.233242	0.679796	6.68401
GCA_003660865	QMVA01000001.1 Candidatus Nanohaloarchaeota archaeon isolate B72_G9 B72_Guay9_scaffold_00120, whole genome shotgun sequence	DPANN	1201421	494587	41.17	1598	1.33009	25	2019-02-01	1566	30	2	0	0	1.30346	0.0249704	0.0016647	0	0	47605	892	57	0	0	48554	3.96239	0.0742454	0.00474438	0	0	4.04138
GCA_001563875	LKMN01000023.1 Nanohaloarchaea archaeon B1-Br10_U2g1 LB-BRINE-C10098, whole genome shotgun sequence	DPANN	709831	302172	42.57	102	0.143696	25	2019-02-01	100	2	0	0	0	0.140879	0.00281757	0	0	0	2926	61	0	0	0	2987	0.412211	0.00859359	0	0	0	0.420804
GCA_003009775	PXPF01000001.1 Nanohaloarchaea archaeon SW_7_46_7 sw_7_scaffold_10252, whole genome shotgun sequence	DPANN	572429	261853	45.74	97	0.169453	25	2019-02-01	96	1	0	0	0	0.167706	0.00174694	0	0	0	2827	27	0	0	0	2854	0.49386	0.00471674	0	0	0	0.498577
GCA_001564195	LKMW01000031.1 Nanohaloarchaea archaeon PL-Br10_U2g19 PL-BRINE-C10523, whole genome shotgun sequence	DPANN	758571	321348	42.36	108	0.142373	25	2019-02-01	105	3	0	0	0	0.138418	0.0039548	0	0	0	3090	88	0	0	0	3178	0.407345	0.0116008	0	0	0	0.418946
GCA_001563995	LKMV01000029.1 Nanohaloarchaea archaeon PL-Br10_U2g16 PL-BRINE-C10535, whole genome shotgun sequence	DPANN	652532	275150	42.17	165	0.252861	25	2019-02-01	164	0	1	0	0	0.251329	0	0.00153249	0	0	4961	0	28	0	0	4989	0.760269	0	0.00429098	0	0	0.76456
GCA_003009795	PXPE01000001.1 Nanohaloarchaea archaeon SW_7_43_1 Nanohalo_sw_7_COMPLETE_final.fasta, whole genome shotgun sequence	DPANN	956550	407589	42.61	247	0.25822	25	2019-02-01	244	3	0	0	0	0.255083	0.00313627	0	0	0	7100	84	0	0	0	7184	0.742251	0.00878156	0	0	0	0.751032
GCA_003009815	PXPD01000001.1 Nanohaloarchaea archaeon SW_4_43_9 sw_4_scaffold_1026, whole genome shotgun sequence	DPANN	661323	287044	43.4	190	0.287303	25	2019-02-01	190	0	0	0	0	0.287303	0	0	0	0	5491	0	0	0	0	5491	0.830305	0	0	0	0	0.830305
GCA_002498685	DAIE01000005.1 TPA_asm: Candidatus Parvarchaeota archaeon UBA515 UBA515_contig_1021, whole genome shotgun sequence	DPANN	842113	289414	34.37	136	0.161499	25	2019-02-01	134	2	0	0	0	0.159124	0.00237498	0	0	0	3965	58	0	0	0	4023	0.470839	0.00688744	0	0	0	0.477727
GCA_002496215	DAIT01000041.1 TPA_asm: Candidatus Parvarchaeota archaeon UBA519 UBA519_contig_1089, whole genome shotgun sequence	DPANN	732724	244870	33.42	127	0.173326	25	2019-02-01	126	1	0	0	0	0.171961	0.00136477	0	0	0	3622	28	0	0	0	3650	0.49432	0.00382136	0	0	0	0.498141
GCA_002499655	DAMR01000049.1 TPA_asm: Candidatus Parvarchaeota archaeon UBA506 UBA506_contig_1036, whole genome shotgun sequence	DPANN	748133	260213	34.78	130	0.173766	25	2019-02-01	128	2	0	0	0	0.171093	0.00267332	0	0	0	3798	58	0	0	0	3856	0.507664	0.00775263	0	0	0	0.515416
GCA_002502525	DAPC01000013.1 TPA_asm: Candidatus Parvarchaeota archaeon UBA575 UBA575_contig_1019, whole genome shotgun sequence	DPANN	811532	278150	34.27	126	0.155262	25	2019-02-01	125	1	0	0	0	0.15403	0.00123224	0	0	0	3692	27	0	0	0	3719	0.454942	0.00332704	0	0	0	0.458269
GCA_002502045	DAPE01000017.1 TPA_asm: Candidatus Parvarchaeota archaeon UBA573 UBA573_contig_105, whole genome shotgun sequence	DPANN	779372	262057	33.62	144	0.184764	25	2019-02-01	142	2	0	0	0	0.182198	0.00256617	0	0	0	4110	59	0	0	0	4169	0.527348	0.0075702	0	0	0	0.534918
GCA_002503215	DARG01000037.1 TPA_asm: Candidatus Parvarchaeota archaeon UBA446 UBA446_contig_1002, whole genome shotgun sequence	DPANN	841354	289384	34.4	142	0.168776	25	2019-02-01	140	2	0	0	0	0.166398	0.00237712	0	0	0	4136	58	0	0	0	4194	0.491589	0.00689365	0	0	0	0.498482
GCA_002503305	DARL01000011.1 TPA_asm: Candidatus Parvarchaeota archaeon UBA449 UBA449_contig_1071, whole genome shotgun sequence	DPANN	818639	274239	33.5	150	0.183231	25	2019-02-01	149	1	0	0	0	0.182009	0.00122154	0	0	0	4283	28	0	0	0	4311	0.523185	0.00342031	0	0	0	0.526606
GCA_002503915	DASS01000033.1 TPA_asm: Candidatus Parvarchaeota archaeon UBA264 UBA264_contig_1045, whole genome shotgun sequence	DPANN	808072	277621	34.36	128	0.158402	25	2019-02-01	127	1	0	0	0	0.157164	0.00123751	0	0	0	3766	27	0	0	0	3793	0.466048	0.00334129	0	0	0	0.469389
GCA_002503995	DASV01000014.1 TPA_asm: Candidatus Parvarchaeota archaeon UBA265 UBA265_contig_112, whole genome shotgun sequence	DPANN	801774	269555	33.62	147	0.183343	25	2019-02-01	146	1	0	0	0	0.182096	0.00124723	0	0	0	4234	28	0	0	0	4262	0.528079	0.00349226	0	0	0	0.531571
GCA_002505075	DAUI01000034.1 TPA_asm: Candidatus Parvarchaeota archaeon UBA569 UBA569_contig_107, whole genome shotgun sequence	DPANN	785518	263838	33.59	142	0.180772	25	2019-02-01	140	2	0	0	0	0.178226	0.00254609	0	0	0	4000	59	0	0	0	4059	0.509218	0.00751097	0	0	0	0.516729
GCA_002505115	DAUL01000037.1 TPA_asm: Candidatus Parvarchaeota archaeon UBA614 UBA614_contig_101, whole genome shotgun sequence	DPANN	830517	285793	34.41	138	0.166162	25	2019-02-01	137	1	0	0	0	0.164957	0.00120407	0	0	0	4061	27	0	0	0	4088	0.488973	0.00325099	0	0	0	0.492224
GCA_000192615	GL876961.1 Candidatus Parvarchaeum acidophilus ARMAN-5_'5-way FS' genomic scaffold Scf_ARM5node_7519, whole genome shotgun sequence	DPANN	100212	33608	33.54	16	0.159662	25	2019-02-01	16	0	0	0	0	0.159662	0	0	0	0	492	0	0	0	0	492	0.490959	0	0	0	0	0.490959
GCA_001723855	MCBC01000001.1 Candidatus Altiarchaeales archaeon WOR_SM1_86-2 WORSMTZ_10051, whole genome shotgun sequence	DPANN	2087968	852561	40.83	3925	1.87982	25	2019-02-01	3857	65	3	0	0	1.84725	0.0311307	0.0014368	0	0	117339	1958	86	0	0	119383	5.61977	0.0937754	0.00411884	0	0	5.71766
GCA_001723835	MCBD01000001.1 Candidatus Altiarchaeales archaeon WOR_SM1_79 16595, whole genome shotgun sequence	DPANN	3188023	1267444	39.76	4415	1.38487	25	2019-02-01	4331	83	1	0	0	1.35852	0.0260349	0.000313674	0	0	131866	2822	33	0	0	134721	4.13629	0.0885188	0.00103512	0	0	4.22585
GCA_001723845	MCBE01000001.1 Candidatus Altiarchaeales archaeon WOR_SM1_SCG NODE_100_length_8410_cov_144.01_ID_177, whole genome shotgun sequence	DPANN	2549736	946468	37.12	2053	0.805181	25	2019-02-01	2001	42	9	1	0	0.784787	0.0164723	0.00352978	0.000392197	0	61657	1766	550	118	0	64091	2.41817	0.0692621	0.0215709	0.00462793	0	2.51363
GCA_001742785	MCBF01000001.1 Candidatus Altiarchaeales archaeon IMC4 isolate IMC4_SM1 MSIBFv1_B, whole genome shotgun sequence	DPANN	1390915	666033	47.88	2318	1.66653	25	2019-02-01	2286	32	0	0	0	1.64352	0.0230064	0	0	0	68270	975	0	0	0	69245	4.90828	0.0700977	0	0	0	4.97838
GCA_001873845	MNZY01000149.1 Candidatus Altiarchaeum sp. CG2_30_32_3053 cg_3.0_sub100_scaffold_1007_c, whole genome shotgun sequence	DPANN	1660967	534628	32.19	543	0.326918	25	2019-02-01	537	6	0	0	0	0.323306	0.00361235	0	0	0	16125	171	0	0	0	16296	0.97082	0.0102952	0	0	0	0.981115
GCA_002083985	MTER01000001.1 Candidatus Altiarchaeales archaeon A3 Ga0073111_1001, whole genome shotgun sequence	DPANN	1446933	460016	31.79	443	0.306165	25	2019-02-01	438	5	0	0	0	0.302709	0.00345559	0	0	0	12943	154	0	0	0	13097	0.894513	0.0106432	0	0	0	0.905156
GCA_002254405	NJDH01000042.1 Candidatus Altiarchaeales archaeon ex4484_96 ex4484_96_scaffold_10090_length_7204__count_795, whole genome shotgun sequence	DPANN	919319	407439	44.32	1855	2.0178	25	2019-02-01	1826	28	1	0	0	1.98625	0.0304573	0.00108776	0	0	55530	850	28	0	0	56408	6.04034	0.0924597	0.00304573	0	0	6.13585
GCA_002254945	NJDS01000097.1 Candidatus Altiarchaeales archaeon ex4484_43 ex4484_43_scaffold_101087_length_5823__count_5869, whole genome shotgun sequence	DPANN	1040602	445904	42.85	2102	2.01998	25	2019-02-01	2056	44	2	0	0	1.97578	0.0422832	0.00192196	0	0	62428	1326	66	0	0	63820	5.99922	0.127426	0.00634248	0	0	6.13299
GCA_002254565	NJEG01000023.1 Candidatus Altiarchaeales archaeon ex4484_2 ex4484_2_scaffold_1019_length_17515__count_4453, whole genome shotgun sequence	DPANN	1395301	636438	45.61	3334	2.38945	25	2019-02-01	3273	59	2	0	0	2.34573	0.0422848	0.00143338	0	0	99936	1865	58	0	0	101859	7.16233	0.133663	0.00415681	0	0	7.30015
GCA_002762655	PCUZ01000040.1 Candidatus Altiarchaeum sp. CG12_big_fil_rev_8_21_14_0_65_33_22 CG12_8_21_14_0.65_scaffold_10091_c, whole genome shotgun sequence	DPANN	1297126	421234	32.47	447	0.344608	25	2019-02-01	441	6	0	0	0	0.339982	0.00462561	0	0	0	13155	171	0	0	0	13326	1.01417	0.013183	0	0	0	1.02735
GCA_002785505	PEUK01000130.1 Candidatus Altiarchaeum sp. CG03_land_8_20_14_0_80_32_618 CG03_land_8_20_14_0.80_scaffold_100570_c, whole genome shotgun sequence	DPANN	1498923	484743	32.34	512	0.341579	25	2019-02-01	505	7	0	0	0	0.336909	0.00467002	0	0	0	15169	198	0	0	0	15367	1.01199	0.0132095	0	0	0	1.0252
GCA_002783845	PFIU01000054.1 Candidatus Altiarchaeum sp. CG_4_8_14_3_um_filter_33_2054 CG_4_8_14_3_um_filter_scaffold_10022_c, whole genome shotgun sequence	DPANN	1007260	326194	32.38	353	0.350456	25	2019-02-01	347	6	0	0	0	0.344499	0.00595675	0	0	0	10287	171	0	0	0	10458	1.02129	0.0169767	0	0	0	1.03826
GCA_002791795	PFNC01000002.1 Candidatus Altiarchaeum sp. CG_4_10_14_0_8_um_filter_32_851 CG_4_10_14_0.8_um_filter_scaffold_10055_c, whole genome shotgun sequence	DPANN	1287166	415374	32.27	439	0.341059	25	2019-02-01	433	6	0	0	0	0.336398	0.0046614	0	0	0	13056	171	0	0	0	13227	1.01432	0.013285	0	0	0	1.02761
GCA_002789105	PFSO01000039.1 Candidatus Altiarchaeum sp. CG_4_9_14_0_8_um_filter_32_206 CG_4_9_14_0.8_um_filter_scaffold_10162_c, whole genome shotgun sequence	DPANN	1027157	329991	32.13	357	0.347561	25	2019-02-01	353	4	0	0	0	0.343667	0.00389424	0	0	0	10544	116	0	0	0	10660	1.02652	0.0112933	0	0	0	1.03782
GCA_002842715	PHDW01000075.1 Candidatus Altiarchaeales archaeon HGW-Altiarchaeales-3 bjp_ig2158_scaffold_10496, whole genome shotgun sequence	DPANN	686909	237912	34.64	421	0.612891	25	2019-02-01	413	7	1	0	0	0.601244	0.0101906	0.0014558	0	0	12543	200	28	0	0	12771	1.82601	0.0291159	0.00407623	0	0	1.8592
GCA_002841095	PHDX01000046.1 Candidatus Altiarchaeales archaeon HGW-Altiarchaeales-2 bjp_ig2158_scaffold_10077, whole genome shotgun sequence	DPANN	1538931	503168	32.7	461	0.299559	25	2019-02-01	453	7	1	0	0	0.29436	0.00454861	0.000649802	0	0	13459	204	29	0	0	13692	0.874568	0.013256	0.00188442	0	0	0.889709
GCA_002841105	PHDY01000179.1 Candidatus Altiarchaeales archaeon HGW-Altiarchaeales-1 bjp_ig2157_scaffold_10019, whole genome shotgun sequence	DPANN	2012983	663592	32.97	658	0.326878	25	2019-02-01	646	12	0	0	0	0.320917	0.0059613	0	0	0	19282	354	0	0	0	19636	0.957882	0.0175858	0	0	0	0.975468
GCA_004195435	PSPM01000026.1 Candidatus Parvarchaeota archaeon isolate Guaymas_33 scaffold_10491, whole genome shotgun sequence	DPANN	417602	126088	30.19	131	0.313696	25	2019-02-01	130	1	0	0	0	0.311301	0.00239462	0	0	0	3896	37	0	0	0	3933	0.932946	0.00886011	0	0	0	0.941806
GCA_003202545	PSQC01000043.1 Candidatus Parvarchaeota archaeon isolate Lau_125 Abe_scaffold_11155, whole genome shotgun sequence	DPANN	337918	102340	30.29	72	0.213069	25	2019-02-01	70	2	0	0	0	0.207151	0.0059186	0	0	0	2158	54	0	0	0	2212	0.638616	0.0159802	0	0	0	0.654597
GCA_003557155	PWPM01000057.1 Candidatus Parvarchaeota archaeon isolate CSSed10_416R3 CS-Sed10-C100110, whole genome shotgun sequence	DPANN	636346	177687	27.92	108	0.169719	25	2019-02-01	106	2	0	0	0	0.166576	0.00314294	0	0	0	3187	55	0	0	0	3242	0.500828	0.0086431	0	0	0	0.509471
GCA_003563585	PWUQ01000081.1 Candidatus Parvarchaeota archaeon isolate CSSed11_243R1 CS-Sed11-C101020, whole genome shotgun sequence	DPANN	536796	163825	30.52	78	0.145307	25	2019-02-01	76	2	0	0	0	0.141581	0.00372581	0	0	0	2303	56	0	0	0	2359	0.429027	0.0104323	0	0	0	0.439459
GCA_003663045	QMZG01000001.1 Candidatus Altiarchaeales archaeon isolate B80_G16 B80_Guay16_scaffold_00312, whole genome shotgun sequence	DPANN	1171794	459049	39.17	1431	1.2212	25	2019-02-01	1407	22	2	0	0	1.20072	0.0187746	0.00170678	0	0	42883	624	58	0	0	43565	3.6596	0.0532517	0.00494968	0	0	3.7178
GCA_003663075	QMZH01000001.1 Candidatus Altiarchaeales archaeon isolate B76_G9 B76_Guay9_scaffold_00964, whole genome shotgun sequence	DPANN	684711	294166	42.96	1456	2.12644	25	2019-02-01	1429	26	1	0	0	2.08701	0.0379722	0.00146047	0	0	43494	837	29	0	0	44360	6.35217	0.122241	0.00423536	0	0	6.47865
GCA_003663105	QMZI01000001.1 Candidatus Altiarchaeales archaeon isolate B60_G2 B60_Guay2_scaffold_00712, whole genome shotgun sequence	DPANN	805595	316707	39.31	657	0.815546	25	2019-02-01	651	6	0	0	0	0.808098	0.00744791	0	0	0	19305	172	0	0	0	19477	2.39637	0.0213507	0	0	0	2.41772
GCA_003663125	QMZK01000001.1 Candidatus Altiarchaeales archaeon isolate B36_G9 B36_Guay9_scaffold_00093, whole genome shotgun sequence	DPANN	1218797	466906	38.31	1346	1.10437	25	2019-02-01	1328	17	1	0	0	1.0896	0.0139482	0.000820481	0	0	40144	484	28	0	0	40656	3.29374	0.0397113	0.00229735	0	0	3.33575
GCA_003663165	QMZL01000001.1 Candidatus Altiarchaeales archaeon isolate B25_G15 B25_Guay15_scaffold_01098, whole genome shotgun sequence	DPANN	873974	306181	35.03	707	0.808948	25	2019-02-01	698	9	0	0	0	0.798651	0.0102978	0	0	0	21277	250	0	0	0	21527	2.43451	0.028605	0	0	0	2.46312
GCA_003663175	QMZM01000001.1 Candidatus Altiarchaeales archaeon isolate B22_G2 B22_Guay2_scaffold_00103, whole genome shotgun sequence	DPANN	937638	359262	38.32	1038	1.10704	25	2019-02-01	1020	17	1	0	0	1.08784	0.0181307	0.00106651	0	0	30884	492	28	0	0	31404	3.29381	0.0524723	0.00298623	0	0	3.34927
GCA_003663205	QMZN01000001.1 Candidatus Altiarchaeales archaeon isolate B20_G1 B20_Guay1_scaffold_00951, whole genome shotgun sequence	DPANN	594497	229108	38.54	660	1.11018	25	2019-02-01	645	15	0	0	0	1.08495	0.0252314	0	0	0	19411	434	0	0	0	19845	3.26511	0.0730029	0	0	0	3.33812
GCA_004214165	SGYZ01000001.1 Marine Group II euryarchaeote isolate MED-G139 EUII-MED-G139-C1, whole genome shotgun sequence	DPANN	899716	500447	55.62	1449	1.61051	25	2019-02-01	1423	24	2	0	0	1.58161	0.0266751	0.00222292	0	0	41920	684	57	0	0	42661	4.65925	0.076024	0.00633533	0	0	4.74161
GCA_002763115	PFCW01000013.1 Candidatus Pacearchaeota archaeon CG10_big_fil_rev_8_21_14_0_10_31_59 CG10_8_21_14_0.10_scaffold_10043_c, whole genome shotgun sequence	DPANN	635659	198303	31.2	141	0.221817	25	2019-02-01	140	1	0	0	0	0.220244	0.00157317	0	0	0	4172	27	0	0	0	4199	0.656327	0.00424756	0	0	0	0.660574
GCA_002790905	PFWB01000014.1 Candidatus Pacearchaeota archaeon CG_4_9_14_3_um_filter_35_19 CG_4_9_14_3_um_filter_150_scaffold_104892_c, whole genome shotgun sequence	DPANN	805816	282214	35.02	576	0.714803	25	2019-02-01	569	7	0	0	0	0.706117	0.00868685	0	0	0	17873	210	0	0	0	18083	2.218	0.0260605	0	0	0	2.24406
GCA_002763105	PFCX01000071.1 Candidatus Pacearchaeota archaeon CG10_big_fil_rev_8_21_14_0_10_31_9 CG10_8_21_14_0.10_scaffold_103652_c, whole genome shotgun sequence	DPANN	839586	262280	31.24	195	0.232257	25	2019-02-01	194	1	0	0	0	0.231066	0.00119106	0	0	0	5783	30	0	0	0	5813	0.688792	0.00357319	0	0	0	0.692365
GCA_002688335	NZCQ01000001.1 Candidatus Pacearchaeota archaeon isolate ARS1180 80972, whole genome shotgun sequence	DPANN	1043716	344079	32.97	883	0.846016	25	2019-02-01	872	10	0	0	1	0.835476	0.00958115	0	0	0.000958115	27577	289	0	0	85	27951	2.64219	0.0276895	0	0	0.00814398	2.67803
GCA_002731115	PBZO01000001.1 Candidatus Pacearchaeota archaeon isolate NP1466 45718, whole genome shotgun sequence	DPANN	484604	137890	28.45	128	0.264133	25	2019-02-01	128	0	0	0	0	0.264133	0	0	0	0	3899	0	0	0	0	3899	0.804574	0	0	0	0	0.804574
GCA_002763155	PFCU01000051.1 Candidatus Pacearchaeota archaeon CG10_big_fil_rev_8_21_14_0_10_30_48 CG10_8_21_14_0.10_scaffold_10075_c, whole genome shotgun sequence	DPANN	650646	196419	30.19	135	0.207486	25	2019-02-01	134	1	0	0	0	0.205949	0.00153693	0	0	0	4039	27	0	0	0	4066	0.620768	0.00414972	0	0	0	0.624917
GCA_002763035	PFDC01000072.1 Candidatus Pacearchaeota archaeon CG10_big_fil_rev_8_21_14_0_10_35_13 CG10_8_21_14_0.10_scaffold_102604_c, whole genome shotgun sequence	DPANN	850778	294344	34.6	321	0.377302	25	2019-02-01	317	3	1	0	0	0.3726	0.00352618	0.00117539	0	0	9318	85	29	0	0	9432	1.09523	0.00999086	0.00340864	0	0	1.10863
GCA_002254495	NJDY01000001.1 Candidatus Pacearchaeota archaeon ex4484_26 ex4484_26_scaffold_106_length_35829__count_4422, whole genome shotgun sequence	DPANN	426904	135852	31.82	120	0.281094	25	2019-02-01	117	3	0	0	0	0.274066	0.00702734	0	0	0	3500	82	0	0	0	3582	0.819856	0.0192081	0	0	0	0.839065
GCA_002689985	NZDC01000001.1 Candidatus Pacearchaeota archaeon isolate ARS1126 35224, whole genome shotgun sequence	DPANN	433818	114373	26.36	40	0.0922046	25	2019-02-01	40	0	0	0	0	0.0922046	0	0	0	0	1174	0	0	0	0	1174	0.27062	0	0	0	0	0.27062
GCA_003660845	QMUZ01000001.1 Candidatus Pacearchaeota archaeon isolate B53_G16 B53_Guay16_scaffold_00874, whole genome shotgun sequence	DPANN	1670138	513229	30.73	404	0.241896	25	2019-02-01	398	6	0	0	0	0.238304	0.00359252	0	0	0	11724	209	0	0	0	11933	0.701978	0.0125139	0	0	0	0.714492
GCA_002794175	PFDA01000024.1 Candidatus Pacearchaeota archaeon CG10_big_fil_rev_8_21_14_0_10_34_12 CG10_8_21_14_0.10_scaffold_100179_c, whole genome shotgun sequence	DPANN	591010	200083	33.85	180	0.304563	25	2019-02-01	179	1	0	0	0	0.302871	0.00169202	0	0	0	5460	27	0	0	0	5487	0.923842	0.00456845	0	0	0	0.928411
GCA_003554465	PWGL01000058.1 Candidatus Pacearchaeota archaeon isolate T1Sed10_179m T1-Sed10-C10142, whole genome shotgun sequence	DPANN	860763	327262	38.02	766	0.889908	25	2019-02-01	755	10	1	0	0	0.877129	0.0116176	0.00116176	0	0	22607	367	29	0	0	23003	2.62639	0.0426366	0.0033691	0	0	2.6724
GCA_002784645	PFLQ01000023.1 Candidatus Pacearchaeota archaeon CG_4_10_14_0_8_um_filter_35_169 CG_4_10_14_0.8_um_filter_scaffold_109_c, whole genome shotgun sequence	DPANN	790440	276679	35	552	0.698345	25	2019-02-01	545	7	0	0	0	0.689489	0.00885583	0	0	0	17040	210	0	0	0	17250	2.15576	0.0265675	0	0	0	2.18233
GCA_002690445	NZER01000001.1 Candidatus Pacearchaeota archaeon isolate ARS10 31868, whole genome shotgun sequence	DPANN	6604953	2960360	44.82	9676	1.46496	25	2019-02-01	9439	209	22	2	4	1.42908	0.0316429	0.00333083	0.000302803	0.000605606	290809	8101	1260	220	371	300761	4.40289	0.12265	0.0190766	0.00333083	0.005617	4.55357
GCA_002254805	NJDW01000010.1 Candidatus Pacearchaeota archaeon ex4484_31 ex4484_31_scaffold_10098_length_7201__count_679, whole genome shotgun sequence	DPANN	279432	92593	33.14	21	0.0751524	25	2019-02-01	21	0	0	0	0	0.0751525	0	0	0	0	620	0	0	0	0	620	0.221879	0	0	0	0	0.221879
GCA_002688875	NZDU01000001.1 Candidatus Pacearchaeota archaeon isolate ARS103 31291, whole genome shotgun sequence	DPANN	1208689	416236	34.44	2129	1.76141	25	2019-02-01	2064	58	7	0	0	1.70764	0.0479859	0.0057914	0	0	66994	2618	451	0	0	70063	5.5427	0.216598	0.0373132	0	0	5.79661
GCA_002788575	PFRO01000012.1 Candidatus Pacearchaeota archaeon CG_4_9_14_0_2_um_filter_30_8 CG_4_9_14_0.2_um_filter_scaffold_10188_c, whole genome shotgun sequence	DPANN	419289	122661	29.25	160	0.381598	25	2019-02-01	157	3	0	0	0	0.374443	0.00715497	0	0	0	4878	98	0	0	0	4976	1.1634	0.0233729	0	0	0	1.18677
GCA_001787285	MFWM01000001.1 Candidatus Pacearchaeota archaeon RBG_13_33_26 RBG_13_scaffold_150, whole genome shotgun sequence	DPANN	579469	193784	33.44	267	0.460767	25	2019-02-01	263	4	0	0	0	0.453864	0.00690287	0	0	0	8080	111	0	0	0	8191	1.39438	0.0191555	0	0	0	1.41354
GCA_002686195	NZAS01000001.1 Candidatus Pacearchaeota archaeon isolate ARS23 31358, whole genome shotgun sequence	DPANN	3970381	1615270	40.68	3482	0.876994	25	2019-02-01	3428	51	2	1	0	0.863393	0.0128451	0.00050373	0.000251865	0	102952	1642	65	101	0	104760	2.593	0.0413562	0.00163712	0.00254384	0	2.63854
GCA_002790895	PFWA01000002.1 Candidatus Pacearchaeota archaeon CG_4_9_14_3_um_filter_31_7 CG_4_9_14_3_um_filter_150_scaffold_10335_c, whole genome shotgun sequence	DPANN	458197	142092	31.01	102	0.222612	25	2019-02-01	101	1	0	0	0	0.220429	0.00218247	0	0	0	3031	27	0	0	0	3058	0.661506	0.00589266	0	0	0	0.667399
GCA_001786415	MFWP01000001.1 Candidatus Pacearchaeota archaeon RBG_19FT_COMBO_34_9 rbg_19ft_combo_scaffold_1236, whole genome shotgun sequence	DPANN	599775	199088	33.19	280	0.466842	25	2019-02-01	275	5	0	0	0	0.458505	0.00833646	0	0	0	8432	142	0	0	0	8574	1.40586	0.0236755	0	0	0	1.42954
GCA_002763075	PFDB01000021.1 Candidatus Pacearchaeota archaeon CG10_big_fil_rev_8_21_14_0_10_34_76 CG10_8_21_14_0.10_scaffold_1181_c, whole genome shotgun sequence	DPANN	914002	314715	34.43	425	0.464988	25	2019-02-01	423	2	0	0	0	0.4628	0.00218818	0	0	0	12598	63	0	0	0	12661	1.37833	0.00689276	0	0	0	1.38523
GCA_002788615	PFRP01000013.1 Candidatus Pacearchaeota archaeon CG_4_9_14_0_2_um_filter_39_13 CG_4_9_14_0.2_um_filter_scaffold_10023_c, whole genome shotgun sequence	DPANN	773429	300664	38.87	565	0.730513	25	2019-02-01	559	5	1	0	0	0.722755	0.00646472	0.00129294	0	0	16866	175	29	0	0	17070	2.18068	0.0226265	0.00374954	0	0	2.20705
GCA_002688015	NZBT01000001.1 Candidatus Pacearchaeota archaeon isolate ARS1309 32337, whole genome shotgun sequence	DPANN	591970	203823	34.43	373	0.6301	25	2019-02-01	367	6	0	0	0	0.619964	0.0101356	0	0	0	11048	177	0	0	0	11225	1.86631	0.0299002	0	0	0	1.89621
GCA_002794195	PFCZ01000013.1 Candidatus Pacearchaeota archaeon CG10_big_fil_rev_8_21_14_0_10_32_42 CG10_8_21_14_0.10_scaffold_11153_c, whole genome shotgun sequence	DPANN	751285	238430	31.74	339	0.451227	25	2019-02-01	335	4	0	0	0	0.445903	0.00532421	0	0	0	10395	167	0	0	0	10562	1.38363	0.0222286	0	0	0	1.40586
GCA_002763165	PFCV01000019.1 Candidatus Pacearchaeota archaeon CG10_big_fil_rev_8_21_14_0_10_31_24 CG10_8_21_14_0.10_scaffold_10475_c, whole genome shotgun sequence	DPANN	978473	306000	31.27	209	0.213598	25	2019-02-01	209	0	0	0	0	0.213598	0	0	0	0	6385	0	0	0	0	6385	0.652547	0	0	0	0	0.652547
GCA_001872325	MNVY01000003.1 Candidatus Pacearchaeota archaeon CG1_02_35_32 cg1_0.2_scaffold_11317_c, whole genome shotgun sequence	DPANN	852308	298797	35.06	592	0.694585	25	2019-02-01	584	8	0	0	0	0.685198	0.00938628	0	0	0	18133	240	0	0	0	18373	2.12752	0.0281588	0	0	0	2.15568
GCA_002792655	PFOS01000004.1 Candidatus Pacearchaeota archaeon CG_4_10_14_0_2_um_filter_31_10 CG_4_10_14_0.2_scaffold_121_c, whole genome shotgun sequence	DPANN	604734	188343	31.14	133	0.219931	25	2019-02-01	132	1	0	0	0	0.218278	0.00165362	0	0	0	3962	27	0	0	0	3989	0.655164	0.00446477	0	0	0	0.659629
GCA_002687255	NYZR01000001.1 Candidatus Pacearchaeota archaeon isolate ARS50 31494, whole genome shotgun sequence	DPANN	789008	366383	46.44	2357	2.9873	25	2019-02-01	2315	40	2	0	0	2.93406	0.0506966	0.00253483	0	0	71056	1412	60	0	0	72528	9.00574	0.178959	0.00760449	0	0	9.1923
GCA_002497285	DANJ01000002.1 TPA_asm: Candidatus Pacearchaeota archaeon UBA92 UBA92_contig_1000, whole genome shotgun sequence	DPANN	866590	297561	34.34	413	0.476581	25	2019-02-01	409	4	0	0	0	0.471965	0.00461579	0	0	0	12301	117	0	0	0	12418	1.41947	0.0135012	0	0	0	1.43297
GCA_002794155	PFDD01000004.1 Candidatus Pacearchaeota archaeon CG10_big_fil_rev_8_21_14_0_10_35_219 CG10_8_21_14_0.10_scaffold_11122_c, whole genome shotgun sequence	DPANN	753174	264593	35.13	537	0.712983	25	2019-02-01	530	7	0	0	0	0.703689	0.009294	0	0	0	16395	210	0	0	0	16605	2.17679	0.027882	0	0	0	2.20467
GCA_002686355	NZBV01000001.1 Candidatus Pacearchaeota archaeon isolate ARS1301 56168, whole genome shotgun sequence	DPANN	435653	147760	33.92	285	0.65419	25	2019-02-01	283	2	0	0	0	0.6496	0.00459081	0	0	0	8827	56	0	0	0	8883	2.02615	0.0128543	0	0	0	2.03901
GCA_001872125	MNVV01000003.1 Candidatus Pacearchaeota archaeon CG1_02_30_18 cg1_0.2_scaffold_10665_c, whole genome shotgun sequence	DPANN	555162	166515	29.99	164	0.295409	25	2019-02-01	161	3	0	0	0	0.290005	0.00540383	0	0	0	4808	83	0	0	0	4891	0.866054	0.0149506	0	0	0	0.881004
GCA_001872315	MNVZ01000021.1 Candidatus Pacearchaeota archaeon CG1_02_39_14 cg1_0.2_scaffold_10546_c, whole genome shotgun sequence	DPANN	687729	269728	39.22	493	0.716852	25	2019-02-01	490	2	1	0	0	0.71249	0.00290812	0.00145406	0	0	14787	58	29	0	0	14874	2.15012	0.00843355	0.00421678	0	0	2.16277
GCA_003693875	RFLO01000029.1 Candidatus Pacearchaeota archaeon isolate J156 k99_1023500, whole genome shotgun sequence	DPANN	515978	199577	38.68	393	0.76166	25	2019-02-01	387	6	0	0	0	0.750032	0.0116284	0	0	0	11540	174	0	0	0	11714	2.23653	0.0337224	0	0	0	2.27025
GCA_002688415	NZCX01000038.1 Candidatus Pacearchaeota archaeon isolate ARS1160 33858, whole genome shotgun sequence	DPANN	803643	295079	36.72	533	0.66323	25	2019-02-01	527	4	2	0	0	0.655764	0.00497733	0.00248867	0	0	16221	181	173	0	0	16575	2.01843	0.0225224	0.021527	0	0	2.06248
GCA_002688755	NZDF01000001.1 Candidatus Pacearchaeota archaeon isolate ARS109 32088, whole genome shotgun sequence	DPANN	632433	171634	27.14	97	0.153376	25	2019-02-01	95	2	0	0	0	0.150214	0.00316239	0	0	0	2919	56	0	0	0	2975	0.461551	0.00885469	0	0	0	0.470406
GCA_002763285	PEZE01000089.1 Candidatus Pacearchaeota archaeon CG09_land_8_20_14_0_10_30_9 CG09_land_8_20_14_0.10_scaffold_10225_c, whole genome shotgun sequence	DPANN	582934	173403	29.75	154	0.264181	25	2019-02-01	152	2	0	0	0	0.26075	0.00343092	0	0	0	4532	54	0	0	0	4586	0.777447	0.00926348	0	0	0	0.78671
GCA_002763085	PFCY01000019.1 Candidatus Pacearchaeota archaeon CG10_big_fil_rev_8_21_14_0_10_32_14 CG10_8_21_14_0.10_scaffold_10911_c, whole genome shotgun sequence	DPANN	1154177	372076	32.24	558	0.483461	25	2019-02-01	546	11	1	0	0	0.473064	0.0095306	0.000866418	0	0	17364	357	32	0	0	17753	1.50445	0.0309311	0.00277254	0	0	1.53815
GCA_003564875	PXEB01000007.1 Candidatus Pacearchaeota archaeon isolate T3Sed10_361R1 T3-Sed10-C101362, whole genome shotgun sequence	DPANN	517004	171809	33.23	288	0.557056	25	2019-02-01	286	2	0	0	0	0.553187	0.00386844	0	0	0	8640	61	0	0	0	8701	1.67117	0.0117987	0	0	0	1.68297
GCA_002254395	NJDN01000019.1 Candidatus Pacearchaeota archaeon ex4484_71 ex4484_71_scaffold_10004_length_8095__count_996, whole genome shotgun sequence	DPANN	375963	132953	35.36	361	0.960201	25	2019-02-01	356	5	0	0	0	0.946902	0.0132992	0	0	0	10900	153	0	0	0	11053	2.89922	0.0406955	0	0	0	2.93992
GCA_002687975	NZBR01000001.1 Candidatus Pacearchaeota archaeon isolate ARS1318 31885, whole genome shotgun sequence	DPANN	557092	194877	34.98	746	1.3391	25	2019-02-01	728	18	0	0	0	1.30679	0.0323106	0	0	0	22970	571	0	0	0	23541	4.1232	0.102497	0	0	0	4.22569
GCA_001786395	MFWN01000001.1 Candidatus Pacearchaeota archaeon RBG_13_36_9 RBG_13_scaffold_10120, whole genome shotgun sequence	DPANN	1591688	559416	35.15	1238	0.777791	25	2019-02-01	1215	22	1	0	0	0.763341	0.0138218	0.000628264	0	0	37842	826	28	0	0	38696	2.37748	0.0518946	0.00175914	0	0	2.43113
GCA_002780285	PEVX01000028.1 Candidatus Pacearchaeota archaeon CG06_land_8_20_14_3_00_35_12 CG06_land_8_20_14_3.00_150_scaffold_1002_c, whole genome shotgun sequence	DPANN	566508	199523	35.22	143	0.252424	25	2019-02-01	143	0	0	0	0	0.252424	0	0	0	0	4272	0	0	0	0	4272	0.754093	0	0	0	0	0.754093
GCA_002790875	PFVZ01000055.1 Candidatus Pacearchaeota archaeon CG_4_9_14_3_um_filter_30_11 CG_4_9_14_3_um_filter_150_scaffold_1015_c, whole genome shotgun sequence	DPANN	615849	184491	29.96	162	0.263051	25	2019-02-01	160	2	0	0	0	0.259804	0.00324755	0	0	0	4767	54	0	0	0	4821	0.774053	0.00876838	0	0	0	0.782822
GCA_002762735	PCVV01000021.1 Candidatus Pacearchaeota archaeon CG11_big_fil_rev_8_21_14_0_20_30_13 CG11_8_21_14_0.20_scaffold_10018_c, whole genome shotgun sequence	DPANN	634285	189820	29.93	182	0.286937	25	2019-02-01	180	2	0	0	0	0.283784	0.00315316	0	0	0	5350	54	0	0	0	5404	0.843469	0.00851352	0	0	0	0.851983
GCA_002792635	PFOR01000013.1 Candidatus Pacearchaeota archaeon CG_4_10_14_0_2_um_filter_35_33 CG_4_10_14_0.2_scaffold_1127_c, whole genome shotgun sequence	DPANN	776861	272563	35.09	547	0.704116	25	2019-02-01	541	6	0	0	0	0.696392	0.00772339	0	0	0	16766	183	0	0	0	16949	2.15817	0.0235563	0	0	0	2.18173
GCA_001872795	MNXG01000035.1 Candidatus Pacearchaeota archaeon CG1_02_32_132 cg_0.2_sub10_scaffold_1045_c, whole genome shotgun sequence	DPANN	772921	265462	34.35	341	0.441184	25	2019-02-01	338	3	0	0	0	0.437302	0.00388138	0	0	0	10147	84	0	0	0	10231	1.31281	0.0108679	0	0	0	1.32368
GCA_002496015	DAIF01000001.1 TPA_asm: Candidatus Pacearchaeota archaeon UBA73 UBA73_contig_12262, whole genome shotgun sequence	DPANN	915349	373253	40.78	952	1.04004	25	2019-02-01	935	17	0	0	0	1.02147	0.0185722	0	0	0	29320	651	0	0	0	29971	3.20315	0.0711204	0	0	0	3.27427
GCA_001872145	MNVW01000026.1 Candidatus Pacearchaeota archaeon CG1_02_31_27 cg1_0.2_scaffold_115_c, whole genome shotgun sequence	DPANN	777415	243500	31.32	183	0.235395	25	2019-02-01	182	1	0	0	0	0.234109	0.00128631	0	0	0	5519	27	0	0	0	5546	0.709917	0.00347305	0	0	0	0.71339
GCA_003660825	QMUY01000001.1 Candidatus Pacearchaeota archaeon isolate B60_G9 B60_Guay9_scaffold_00104, whole genome shotgun sequence	DPANN	1810844	521227	28.78	591	0.326367	25	2019-02-01	581	10	0	0	0	0.320845	0.00552229	0	0	0	18646	396	0	0	0	19042	1.02969	0.0218683	0	0	0	1.05155
GCA_002789435	PFTF01000010.1 Candidatus Pacearchaeota archaeon CG_4_9_14_0_8_um_filter_35_24 CG_4_9_14_0.8_um_filter_scaffold_1025_c, whole genome shotgun sequence	DPANN	778574	273424	35.12	548	0.703851	25	2019-02-01	541	7	0	0	0	0.69486	0.0089908	0	0	0	16801	210	0	0	0	17011	2.15792	0.0269724	0	0	0	2.18489
GCA_002792675	PFOT01000017.1 Candidatus Pacearchaeota archaeon CG_4_10_14_0_2_um_filter_30_11 CG_4_10_14_0.2_scaffold_10443_c, whole genome shotgun sequence	DPANN	501816	149978	29.89	124	0.247103	25	2019-02-01	121	3	0	0	0	0.241124	0.00597829	0	0	0	3622	83	0	0	0	3705	0.721779	0.0165399	0	0	0	0.738318
GCA_003694055	RFLC01000180.1 Candidatus Pacearchaeota archaeon isolate J144 k99_1005972, whole genome shotgun sequence	DPANN	994947	460371	46.27	686	0.689484	25	2019-02-01	676	10	0	0	0	0.679433	0.0100508	0	0	0	20435	276	0	0	0	20711	2.05388	0.0277402	0	0	0	2.08162
GCA_002688165	NZCB01000001.1 Candidatus Pacearchaeota archaeon isolate ARS1285 31594, whole genome shotgun sequence	DPANN	631855	193094	30.56	271	0.428896	25	2019-02-01	268	2	0	0	1	0.424148	0.00316528	0	0	0.00158264	8089	59	0	0	125	8273	1.2802	0.00933759	0	0	0.019783	1.30932
GCA_002499185	DAKN01000017.1 TPA_asm: Candidatus Pacearchaeota archaeon UBA284 UBA284_contig_100316, whole genome shotgun sequence	DPANN	966772	291701	30.17	229	0.236871	25	2019-02-01	226	3	0	0	0	0.233768	0.00310311	0	0	0	6815	115	0	0	0	6930	0.704923	0.0118953	0	0	0	0.716818
GCA_002792685	PFOU01000050.1 Candidatus Pacearchaeota archaeon CG_4_10_14_0_2_um_filter_05_32_18 CG_4_10_14_0.2_scaffold_10380_c, whole genome shotgun sequence	DPANN	762947	240711	31.55	189	0.247724	25	2019-02-01	187	2	0	0	0	0.245102	0.00262141	0	0	0	5520	57	0	0	0	5577	0.72351	0.00747103	0	0	0	0.730981
GCA_001786425	MFWO01000001.1 Candidatus Pacearchaeota archaeon RBG_16_35_8 RBG_16_scaffold_10040, whole genome shotgun sequence	DPANN	453623	154665	34.1	221	0.487189	25	2019-02-01	219	2	0	0	0	0.48278	0.00440895	0	0	0	6793	56	0	0	0	6849	1.4975	0.0123451	0	0	0	1.50984
GCA_001872185	MNVX01000015.1 Candidatus Pacearchaeota archaeon CG1_02_32_21 cg1_0.2_scaffold_1038_c, whole genome shotgun sequence	DPANN	676359	213968	31.64	173	0.255781	25	2019-02-01	171	2	0	0	0	0.252824	0.00295701	0	0	0	5107	57	0	0	0	5164	0.755072	0.00842748	0	0	0	0.7635
GCA_003229945	QIGC01000001.1 Candidatus Pacearchaeota archaeon isolate SZUA-159 Ga0212224_1000777, whole genome shotgun sequence	DPANN	626481	192903	30.79	322	0.513982	25	2019-02-01	318	4	0	0	0	0.507597	0.00638487	0	0	0	9874	116	0	0	0	9990	1.57611	0.0185161	0	0	0	1.59462
GCA_004347955	QNVH01000001.1 Candidatus Verstraetearchaeota archaeon isolate WYZ-LMO10 Verstraetearchaeota_archaeon_WYZ-LMO10_contig-1, whole genome shotgun sequence	DPANN	1159412	582053	50.2	3278	2.82729	25	2019-02-01	3211	62	5	0	0	2.76951	0.0534754	0.00431253	0	0	97056	2040	147	0	0	99243	8.37114	0.175951	0.0126788	0	0	8.55977
GCA_002686855	NYYQ01000001.1 Candidatus Woesearchaeota archaeon isolate ARS74 80603, whole genome shotgun sequence	DPANN	1259110	416679	33.09	393	0.312125	25	2019-02-01	391	2	0	0	0	0.310537	0.00158842	0	0	0	11705	83	0	0	0	11788	0.929625	0.00659196	0	0	0	0.936217
GCA_003694385	RFKA01000108.1 Candidatus Woesearchaeota archaeon isolate J116 k99_1031280, whole genome shotgun sequence	DPANN	889737	507383	57.03	1423	1.59935	25	2019-02-01	1407	14	2	0	0	1.58137	0.015735	0.00224786	0	0	41619	427	59	0	0	42105	4.67767	0.0479917	0.00663117	0	0	4.7323
GCA_003649025	QMQR01000001.1 Candidatus Woesearchaeota archaeon isolate B43_G17 B43_Guay17_scaffold_00258, whole genome shotgun sequence	DPANN	948825	377940	39.83	600	0.632361	25	2019-02-01	593	7	0	0	0	0.624984	0.00737755	0	0	0	17588	207	0	0	0	17795	1.85366	0.0218165	0	0	0	1.87548
GCA_003599055	QZIM01000002.1 Candidatus Woesearchaeota archaeon isolate SURF_65 Ga0104751_1000052, whole genome shotgun sequence	DPANN	1153068	594074	51.52	2518	2.18374	25	2019-02-01	2474	42	2	0	0	2.14558	0.0364246	0.0017345	0	0	73979	1254	58	0	0	75291	6.41584	0.108753	0.00503006	0	0	6.52962
GCA_002762865	PCYE01000046.1 Candidatus Woesearchaeota archaeon CG10_big_fil_rev_8_21_14_0_10_33_12 CG10_8_21_14_0.10_scaffold_10300_c, whole genome shotgun sequence	DPANN	1052514	349402	33.2	226	0.214724	25	2019-02-01	224	2	0	0	0	0.212824	0.00190021	0	0	0	6618	56	0	0	0	6674	0.62878	0.00532059	0	0	0	0.634101
GCA_002687275	NYZT01000001.1 Candidatus Woesearchaeota archaeon isolate ARS49 32609, whole genome shotgun sequence	DPANN	1087504	540123	49.67	889	0.817468	25	2019-02-01	874	13	2	0	0	0.803675	0.011954	0.00183907	0	0	25832	457	59	0	0	26348	2.37535	0.0420228	0.00542527	0	0	2.4228
GCA_002506165	DAWZ01000009.1 TPA_asm: Candidatus Woesearchaeota archaeon UBA544 UBA544_contig_1012, whole genome shotgun sequence	DPANN	768923	252756	32.87	63	0.0819328	25	2019-02-01	60	3	0	0	0	0.0780312	0.00390156	0	0	0	1812	92	0	0	0	1904	0.235654	0.0119648	0	0	0	0.247619
GCA_002503425	DARS01000085.1 TPA_asm: Candidatus Woesearchaeota archaeon UBA94 UBA94_contig_10063, whole genome shotgun sequence	DPANN	1546092	878090	56.79	1494	0.966307	25	2019-02-01	1473	20	1	0	0	0.952725	0.0129358	0.000646792	0	0	43302	686	28	0	0	44016	2.80074	0.0443699	0.00181102	0	0	2.84692
GCA_002762745	PCXW01000266.1 Candidatus Woesearchaeota archaeon CG10_big_fil_rev_8_21_14_0_10_47_5 CG10_8_21_14_0.10_scaffold_100291_c, whole genome shotgun sequence	DPANN	761835	351291	46.11	1120	1.47013	25	2019-02-01	1108	11	1	0	0	1.45438	0.0144388	0.00131262	0	0	33372	316	28	0	0	33716	4.38048	0.0414788	0.00367534	0	0	4.42563
GCA_002762835	PCYD01000006.1 Candidatus Woesearchaeota archaeon CG10_big_fil_rev_8_21_14_0_10_34_12 CG10_8_21_14_0.10_scaffold_1021_c, whole genome shotgun sequence	DPANN	587509	198768	33.83	373	0.634884	25	2019-02-01	372	1	0	0	0	0.633182	0.0017021	0	0	0	11498	30	0	0	0	11528	1.95708	0.0051063	0	0	0	1.96218
GCA_001791825	MGFI01000001.1 Candidatus Woesearchaeota archaeon RBG_13_36_6 RBG_13_scaffold_11066, whole genome shotgun sequence	DPANN	689463	236056	34.24	288	0.417716	25	2019-02-01	284	3	1	0	0	0.411915	0.00435121	0.0014504	0	0	8372	98	28	0	0	8498	1.21428	0.014214	0.00406113	0	0	1.23255
GCA_002505845	DAWD01000009.1 TPA_asm: Candidatus Woesearchaeota archaeon UBA142 UBA142_contig_1019, whole genome shotgun sequence	DPANN	784936	287843	36.67	71	0.0904532	25	2019-02-01	71	0	0	0	0	0.0904532	0	0	0	0	2050	0	0	0	0	2050	0.261168	0	0	0	0	0.261168
GCA_002780105	PEWB01000055.1 Candidatus Woesearchaeota archaeon CG06_land_8_20_14_3_00_33_13 CG06_land_8_20_14_3.00_150_scaffold_10286_c, whole genome shotgun sequence	DPANN	859843	282986	32.91	198	0.230275	25	2019-02-01	198	0	0	0	0	0.230275	0	0	0	0	5903	0	0	0	0	5903	0.686521	0	0	0	0	0.686521
GCA_002762795	PCYA01000003.1 Candidatus Woesearchaeota archaeon CG10_big_fil_rev_8_21_14_0_10_37_12 CG10_8_21_14_0.10_scaffold_12224_c, whole genome shotgun sequence	DPANN	1351557	497398	36.8	164	0.121342	25	2019-02-01	162	2	0	0	0	0.119862	0.00147977	0	0	0	4746	54	0	0	0	4800	0.351151	0.00399539	0	0	0	0.355146
GCA_003562145	PWWA01000109.1 Candidatus Woesearchaeota archaeon isolate CSSed11_337R1 CS-Sed11-C100294, whole genome shotgun sequence	DPANN	655780	281231	42.88	522	0.795999	25	2019-02-01	516	6	0	0	0	0.786849	0.00914941	0	0	0	15120	168	0	0	0	15288	2.30565	0.0256183	0	0	0	2.33127
GCA_002794135	PEYR01000203.1 Candidatus Woesearchaeota archaeon CG08_land_8_20_14_0_20_43_7 CG08_land_8_20_14_0.20_scaffold_10227_c, whole genome shotgun sequence	DPANN	1637751	696247	42.51	374	0.228362	25	2019-02-01	373	1	0	0	0	0.227751	0.000610593	0	0	0	11127	32	0	0	0	11159	0.679407	0.0019539	0	0	0	0.681361
GCA_002762695	PCVD01000114.1 Candidatus Woesearchaeota archaeon CG11_big_fil_rev_8_21_14_0_20_57_5 CG11_8_21_14_0.20_scaffold_100087_c, whole genome shotgun sequence	DPANN	1207421	678990	56.23	1192	0.987228	25	2019-02-01	1175	15	2	0	0	0.973149	0.0124232	0.00165642	0	0	34497	460	91	0	0	35048	2.85708	0.0380977	0.00753672	0	0	2.90272
GCA_003560545	PWLK01000090.1 Candidatus Woesearchaeota archaeon isolate CSSed10_238R1 CS-Sed10-C10150, whole genome shotgun sequence	DPANN	915355	395995	43.26	647	0.70683	25	2019-02-01	636	11	0	0	0	0.694812	0.0120172	0	0	0	18569	426	0	0	0	18995	2.02861	0.0465393	0	0	0	2.07515
GCA_002503745	DASK01000004.1 TPA_asm: Candidatus Woesearchaeota archaeon UBA492 UBA492_contig_10166, whole genome shotgun sequence	DPANN	830847	304390	36.64	73	0.0878621	25	2019-02-01	73	0	0	0	0	0.0878621	0	0	0	0	2121	0	0	0	0	2121	0.255282	0	0	0	0	0.255282
GCA_002762855	PCYC01000224.1 Candidatus Woesearchaeota archaeon CG10_big_fil_rev_8_21_14_0_10_34_8 CG10_8_21_14_0.10_scaffold_10441_c, whole genome shotgun sequence	DPANN	1308695	433833	33.15	183	0.139834	25	2019-02-01	181	2	0	0	0	0.138306	0.00152824	0	0	0	5289	57	0	0	0	5346	0.404143	0.00435548	0	0	0	0.408499
GCA_001872825	MNWV01000068.1 Candidatus Woesearchaeota archaeon CG1_02_47_18 cg1_0.2_scaffold_10103_c, whole genome shotgun sequence	DPANN	968541	455415	47.02	1446	1.49297	25	2019-02-01	1426	19	1	0	0	1.47232	0.0196171	0.00103248	0	0	42860	590	28	0	0	43478	4.42521	0.0609164	0.00289095	0	0	4.48902
GCA_003694495	RFJO01000068.1 Candidatus Woesearchaeota archaeon isolate J104 k99_1030984, whole genome shotgun sequence	DPANN	843393	305511	36.22	302	0.358077	25	2019-02-01	301	1	0	0	0	0.356892	0.00118569	0	0	0	8715	28	0	0	0	8743	1.03333	0.00331992	0	0	0	1.03665
GCA_003650545	QMQO01000001.1 Candidatus Woesearchaeota archaeon isolate B72_G16 B72_Guay16_scaffold_00022, whole genome shotgun sequence	DPANN	1637707	593286	36.23	587	0.358428	25	2019-02-01	578	8	1	0	0	0.352932	0.00488488	0.00061061	0	0	17472	273	37	0	0	17782	1.06686	0.0166696	0.00225926	0	0	1.08579
GCA_002762845	PCYB01000010.1 Candidatus Woesearchaeota archaeon CG10_big_fil_rev_8_21_14_0_10_36_11 CG10_8_21_14_0.10_scaffold_10258_c, whole genome shotgun sequence	DPANN	859335	308636	35.92	170	0.197827	25	2019-02-01	170	0	0	0	0	0.197827	0	0	0	0	5022	0	0	0	0	5022	0.584405	0	0	0	0	0.584405
GCA_002505585	DAVM01000008.1 TPA_asm: Candidatus Woesearchaeota archaeon UBA489 UBA489_contig_11746, whole genome shotgun sequence	DPANN	766458	252751	32.98	63	0.0821963	25	2019-02-01	61	2	0	0	0	0.0795869	0.00260941	0	0	0	1800	62	0	0	0	1862	0.234847	0.00808916	0	0	0	0.242936
GCA_002867475	PKTL01000064.1 Candidatus Woesearchaeota archaeon isolate BM511 sc_1000, whole genome shotgun sequence	DPANN	1671818	518334	31	195	0.116639	25	2019-02-01	195	0	0	0	0	0.116639	0	0	0	0	5813	0	0	0	0	5813	0.347705	0	0	0	0	0.347705
GCA_002762785	PCXY01000001.1 Candidatus Woesearchaeota archaeon CG10_big_fil_rev_8_21_14_0_10_45_16 CG10_8_21_14_0.10_scaffold_1037_c, whole genome shotgun sequence	DPANN	1178529	528094	44.81	347	0.294435	25	2019-02-01	345	2	0	0	0	0.292738	0.00169703	0	0	0	10018	59	0	0	0	10077	0.850043	0.00500624	0	0	0	0.855049
GCA_002792055	PFNR01000117.1 Candidatus Woesearchaeota archaeon CG_4_10_14_0_2_um_filter_33_10 CG_4_10_14_0.2_scaffold_10008_c, whole genome shotgun sequence	DPANN	965048	318888	33.04	239	0.247656	25	2019-02-01	237	2	0	0	0	0.245584	0.00207244	0	0	0	7118	56	0	0	0	7174	0.73758	0.00580282	0	0	0	0.743383
GCA_003564925	PXDW01000102.1 Candidatus Woesearchaeota archaeon isolate T3Sed10_350R1 T3-Sed10-C108065, whole genome shotgun sequence	DPANN	883361	282547	31.99	181	0.204899	25	2019-02-01	179	2	0	0	0	0.202635	0.00226408	0	0	0	5317	57	0	0	0	5374	0.601906	0.00645263	0	0	0	0.608358
GCA_003695435	RFJL01000054.1 Candidatus Woesearchaeota archaeon isolate J101 k99_1015256, whole genome shotgun sequence	DPANN	899557	370925	41.23	483	0.536931	25	2019-02-01	477	5	1	0	0	0.530261	0.00555829	0.00111166	0	0	14572	151	28	0	0	14751	1.61991	0.016786	0.00311264	0	0	1.63981
GCA_002686215	NZAU01000034.1 Candidatus Woesearchaeota archaeon isolate ARS21 10117, whole genome shotgun sequence	DPANN	1794601	630975	35.16	316	0.176084	25	2019-02-01	314	1	1	0	0	0.174969	0.000557227	0.000557227	0	0	9327	35	28	0	0	9390	0.519726	0.00195029	0.00156024	0	0	0.523236
GCA_002763335	PEYS01000096.1 Candidatus Woesearchaeota archaeon CG08_land_8_20_14_0_20_47_9 CG08_land_8_20_14_0.20_scaffold_10222_c, whole genome shotgun sequence	DPANN	1216694	566702	46.58	1811	1.48846	25	2019-02-01	1790	20	1	0	0	1.4712	0.016438	0.000821899	0	0	53902	618	28	0	0	54548	4.4302	0.0507934	0.00230132	0	0	4.4833
GCA_002792075	PFNP01000351.1 Candidatus Woesearchaeota archaeon CG_4_10_14_0_2_um_filter_57_5 CG_4_10_14_0.2_scaffold_10423_c, whole genome shotgun sequence	DPANN	1211015	686865	56.72	1188	0.980995	25	2019-02-01	1172	14	2	0	0	0.967783	0.0115606	0.00165151	0	0	34511	425	93	0	0	35029	2.84976	0.0350945	0.00767951	0	0	2.89253
GCA_002503705	DASH01000047.1 TPA_asm: Candidatus Woesearchaeota archaeon UBA153 UBA153_contig_102194, whole genome shotgun sequence	DPANN	1238951	738167	59.58	1226	0.989547	25	2019-02-01	1209	17	0	0	0	0.975826	0.0137213	0	0	0	34833	491	0	0	0	35324	2.81149	0.0396303	0	0	0	2.85112
GCA_002254705	NJDL01000033.1 Candidatus Woesearchaeota archaeon ex4484_78 ex4484_78_scaffold_11568_length_6771__count_1061, whole genome shotgun sequence	DPANN	807948	273007	33.79	156	0.193082	25	2019-02-01	154	2	0	0	0	0.190606	0.00247541	0	0	0	4564	58	0	0	0	4622	0.564888	0.00717868	0	0	0	0.572067
GCA_003695045	RFJB01000116.1 Candidatus Woesearchaeota archaeon isolate J091 k99_1005124, whole genome shotgun sequence	DPANN	1061362	511257	48.17	675	0.635975	25	2019-02-01	668	7	0	0	0	0.62938	0.0065953	0	0	0	19298	204	0	0	0	19502	1.81823	0.0192206	0	0	0	1.83745
GCA_003650585	QMQS01000001.1 Candidatus Woesearchaeota archaeon isolate B29_G15 B29_Guay15_scaffold_00071, whole genome shotgun sequence	DPANN	1032393	452275	43.81	1572	1.52268	25	2019-02-01	1548	24	0	0	0	1.49943	0.023247	0	0	0	46498	666	0	0	0	47164	4.50391	0.0645103	0	0	0	4.56842
GCA_003555225	PWGB01000064.1 Candidatus Woesearchaeota archaeon isolate T1Sed10_208R1 T1-Sed10-C10321, whole genome shotgun sequence	DPANN	1372774	492837	35.9	667	0.485877	25	2019-02-01	658	8	1	0	0	0.479321	0.00582762	0.000728452	0	0	19724	230	28	0	0	19982	1.4368	0.0167544	0.00203967	0	0	1.45559
GCA_003648985	QMQQ01000001.1 Candidatus Woesearchaeota archaeon isolate B54_G15 B54_Guay15_scaffold_00024, whole genome shotgun sequence	DPANN	563327	208074	36.94	170	0.301779	25	2019-02-01	169	1	0	0	0	0.300003	0.00177517	0	0	0	4917	26	0	0	0	4943	0.87285	0.00461544	0	0	0	0.877465
GCA_002762915	PCYF01000018.1 Candidatus Woesearchaeota archaeon CG10_big_fil_rev_8_21_14_0_10_32_9 CG10_8_21_14_0.10_scaffold_10144_c, whole genome shotgun sequence	DPANN	773833	244832	31.64	114	0.147319	25	2019-02-01	111	2	1	0	0	0.143442	0.00258454	0.00129227	0	0	3376	59	28	0	0	3463	0.43627	0.00762438	0.00361835	0	0	0.447513
GCA_001872765	MNWU01000082.1 Candidatus Woesearchaeota archaeon CG1_02_33_12 cg1_0.2_scaffold_10135_c, whole genome shotgun sequence	DPANN	906308	301529	33.27	231	0.25488	25	2019-02-01	231	0	0	0	0	0.25488	0	0	0	0	6944	0	0	0	0	6944	0.766185	0	0	0	0	0.766185
GCA_002762765	PCXX01000217.1 Candidatus Woesearchaeota archaeon CG10_big_fil_rev_8_21_14_0_10_45_5 CG10_8_21_14_0.10_scaffold_100244_c, whole genome shotgun sequence	DPANN	602829	266021	44.13	511	0.84767	25	2019-02-01	503	8	0	0	0	0.834399	0.0132708	0	0	0	14487	224	0	0	0	14711	2.40317	0.0371581	0	0	0	2.44033
GCA_002686295	NZBB01000001.1 Candidatus Woesearchaeota archaeon isolate ARS1441 31444, whole genome shotgun sequence	DPANN	857738	258670	30.16	68	0.0792783	25	2019-02-01	66	2	0	0	0	0.0769466	0.00233171	0	0	0	1917	67	0	0	0	1984	0.223495	0.00781124	0	0	0	0.231306
GCA_002784405	PFLA01000059.1 Candidatus Woesearchaeota archaeon CG_4_10_14_0_8_um_filter_47_5 CG_4_10_14_0.8_um_filter_scaffold_10137_c, whole genome shotgun sequence	DPANN	924415	432775	46.82	1327	1.4355	25	2019-02-01	1297	27	3	0	0	1.40305	0.0292077	0.0032453	0	0	39008	860	84	0	0	39952	4.21975	0.0930318	0.00908683	0	0	4.32187
GCA_003557205	PWPJ01000067.1 Candidatus Woesearchaeota archaeon isolate CSSed10_415 CS-Sed10-C10139, whole genome shotgun sequence	DPANN	855885	349990	40.89	420	0.49072	25	2019-02-01	416	4	0	0	0	0.486047	0.00467353	0	0	0	12067	110	0	0	0	12177	1.40989	0.0128522	0	0	0	1.42274
GCA_003650575	QMQP01000001.1 Candidatus Woesearchaeota archaeon isolate B66_G1 B66_Guay1_scaffold_00579, whole genome shotgun sequence	DPANN	1260317	486486	38.6	728	0.577632	25	2019-02-01	725	3	0	0	0	0.575252	0.00238035	0	0	0	21572	121	0	0	0	21693	1.71163	0.00960076	0	0	0	1.72123
GCA_002762705	PCVE01000104.1 Candidatus Woesearchaeota archaeon CG11_big_fil_rev_8_21_14_0_20_43_8 CG11_8_21_14_0.20_scaffold_10033_c, whole genome shotgun sequence	DPANN	1840814	781481	42.45	435	0.236309	25	2019-02-01	432	3	0	0	0	0.234679	0.00162971	0	0	0	12947	92	0	0	0	13039	0.70333	0.00499779	0	0	0	0.708328
GCA_002690055	NZDK01000001.1 Candidatus Woesearchaeota archaeon isolate ARS1041 31585, whole genome shotgun sequence	DPANN	518295	174345	33.64	195	0.376234	25	2019-02-01	191	4	0	0	0	0.368516	0.00771761	0	0	0	5825	107	0	0	0	5932	1.12388	0.0206446	0	0	0	1.14452
GCA_003649055	QMQU01000001.1 Candidatus Woesearchaeota archaeon isolate B100_G9 B100_Guay9_scaffold_01236, whole genome shotgun sequence	DPANN	1137219	445225	39.15	501	0.440548	25	2019-02-01	496	5	0	0	0	0.436152	0.00439669	0	0	0	14619	152	0	0	0	14771	1.2855	0.0133659	0	0	0	1.29887
GCA_002762985	PCXZ01000024.1 Candidatus Woesearchaeota archaeon CG10_big_fil_rev_8_21_14_0_10_44_13 CG10_8_21_14_0.10_scaffold_10663_c, whole genome shotgun sequence	DPANN	1515128	672634	44.39	1576	1.04018	25	2019-02-01	1555	21	0	0	0	1.02632	0.0138602	0	0	0	46942	640	0	0	0	47582	3.09822	0.0422407	0	0	0	3.14046
GCA_002686495	NZCR01000006.1 Candidatus Woesearchaeota archaeon isolate ARS118 1054, whole genome shotgun sequence	DPANN	1401415	790665	56.42	2064	1.4728	25	2019-02-01	2033	30	1	0	0	1.45068	0.0214069	0.000713565	0	0	59116	882	28	0	0	60026	4.21831	0.0629364	0.00199798	0	0	4.28324
GCA_003558875	PWOQ01000150.1 Candidatus Woesearchaeota archaeon isolate CSSed10_383 CS-Sed10-C104047, whole genome shotgun sequence	DPANN	729477	275778	37.8	304	0.416737	25	2019-02-01	301	3	0	0	0	0.412624	0.00411254	0	0	0	8859	91	0	0	0	8950	1.21443	0.0124747	0	0	0	1.22691
GCA_003599145	QZIT01000005.1 Candidatus Woesearchaeota archaeon isolate SURF_58 Ga0104751_1000001, whole genome shotgun sequence	DPANN	1306829	495606	37.92	170	0.130086	25	2019-02-01	170	0	0	0	0	0.130086	0	0	0	0	4981	0	0	0	0	4981	0.381152	0	0	0	0	0.381152
GCA_002498125	DAGG01000020.1 TPA_asm: Candidatus Woesearchaeota archaeon UBA525 UBA525_contig_115, whole genome shotgun sequence	DPANN	1358156	762186	56.12	834	0.614068	25	2019-02-01	828	6	0	0	0	0.60965	0.00441775	0	0	0	23935	195	0	0	0	24130	1.76232	0.0143577	0	0	0	1.77667
GCA_003649035	QMQT01000001.1 Candidatus Woesearchaeota archaeon isolate B103_G9 B103_Guay9_scaffold_00565, whole genome shotgun sequence	DPANN	1083649	376654	34.76	246	0.227011	25	2019-02-01	243	3	0	0	0	0.224242	0.00276842	0	0	0	7300	85	0	0	0	7385	0.67365	0.00784387	0	0	0	0.681494
GCA_002725495	PBPJ01000005.1 Candidatus Woesearchaeota archaeon isolate RS366 27475, whole genome shotgun sequence	DPANN	635633	191810	30.18	73	0.114846	25	2019-02-01	72	1	0	0	0	0.113273	0.00157323	0	0	0	2229	28	0	0	0	2257	0.350674	0.00440506	0	0	0	0.355079
GCA_002730625	PCAS01000001.1 Candidatus Woesearchaeota archaeon isolate NP1295 45901, whole genome shotgun sequence	DPANN	864392	287564	33.27	204	0.236004	25	2019-02-01	202	2	0	0	0	0.23369	0.00231377	0	0	0	6104	57	0	0	0	6161	0.706161	0.00659423	0	0	0	0.712755
GCA_003694805	RFJU01000129.1 Candidatus Woesearchaeota archaeon isolate J110 k99_1002676, whole genome shotgun sequence	DPANN	1210546	626486	51.75	3555	2.93669	25	2019-02-01	3501	53	1	0	0	2.89208	0.0437819	0.000826074	0	0	108598	1617	28	0	0	110243	8.97099	0.133576	0.00231301	0	0	9.10688
GCA_003561825	PWVO01000157.1 Candidatus Woesearchaeota archaeon isolate CSSed11_301m CS-Sed11-C100202, whole genome shotgun sequence	DPANN	1106493	464667	41.99	1004	0.907371	25	2019-02-01	990	13	1	0	0	0.894719	0.0117488	0.000903756	0	0	29648	407	30	0	0	30085	2.67946	0.0367829	0.00271127	0	0	2.71895
GCA_002505945	DAWM01000016.1 TPA_asm: Candidatus Woesearchaeota archaeon UBA119 UBA119_contig_10094, whole genome shotgun sequence	DPANN	1041545	376459	36.14	540	0.518461	25	2019-02-01	532	7	1	0	0	0.51078	0.00672078	0.000960112	0	0	15471	232	29	0	0	15732	1.48539	0.0222746	0.00278433	0	0	1.51045
GCA_001871415	MNWW01000050.1 Candidatus Woesearchaeota archaeon CG1_02_57_44 cg1_0.2_scaffold_10030_c, whole genome shotgun sequence	DPANN	1534662	876035	57.08	1540	1.00348	25	2019-02-01	1519	20	1	0	0	0.989794	0.0130322	0.000651609	0	0	44591	652	28	0	0	45271	2.90559	0.0424849	0.00182451	0	0	2.9499
GCA_002687795	NZBG01000001.1 Candidatus Woesearchaeota archaeon isolate ARS1419 31518, whole genome shotgun sequence	DPANN	925456	354119	38.26	551	0.595382	25	2019-02-01	546	5	0	0	0	0.589979	0.00540274	0	0	0	16292	154	0	0	0	16446	1.76043	0.0166404	0	0	0	1.77707
GCA_002763025	PCYG01000066.1 Candidatus Woesearchaeota archaeon CG10_big_fil_rev_8_21_14_0_10_32_24 CG10_8_21_14_0.10_scaffold_10338_c, whole genome shotgun sequence	DPANN	775796	248458	32.03	174	0.224286	25	2019-02-01	174	0	0	0	0	0.224286	0	0	0	0	5233	0	0	0	0	5233	0.674533	0	0	0	0	0.674533
GCA_003695265	RFII01000054.1 Candidatus Woesearchaeota archaeon isolate J072 k99_1018857, whole genome shotgun sequence	DPANN	1055801	425813	40.33	371	0.351392	25	2019-02-01	367	4	0	0	0	0.347603	0.00378859	0	0	0	11106	118	0	0	0	11224	1.0519	0.0111763	0	0	0	1.06308
GCA_002762925	PCYH01000069.1 Candidatus Woesearchaeota archaeon CG10_big_fil_rev_8_21_14_0_10_30_7 CG10_8_21_14_0.10_scaffold_10454_c, whole genome shotgun sequence	DPANN	847352	253332	29.9	74	0.0873309	25	2019-02-01	73	1	0	0	0	0.0861507	0.00118015	0	0	0	2197	28	0	0	0	2225	0.259278	0.00330441	0	0	0	0.262583
GCA_002688315	NZCN01000001.1 Candidatus Woesearchaeota archaeon isolate ARS1199 36832, whole genome shotgun sequence	DPANN	912474	335548	36.77	82	0.0898656	25	2019-02-01	82	0	0	0	0	0.0898656	0	0	0	0	2416	0	0	0	0	2416	0.264775	0	0	0	0	0.264775
GCA_002779235	PEXD01000041.1 Candidatus Woesearchaeota archaeon CG07_land_8_20_14_0_80_44_23 CG07_land_8_20_14_0.80_scaffold_10148_c, whole genome shotgun sequence	DPANN	923120	408322	44.23	706	0.764798	25	2019-02-01	699	7	0	0	0	0.757215	0.00758298	0	0	0	20294	195	0	0	0	20489	2.19841	0.021124	0	0	0	2.21954
GCA_002686515	NZCV01000001.1 Candidatus Woesearchaeota archaeon isolate ARS117 69255, whole genome shotgun sequence	DPANN	2944567	1882018	63.91	11530	3.91569	25	2019-02-01	11268	246	16	0	0	3.82671	0.0835437	0.00543374	0	0	338134	8145	700	0	0	346979	11.4833	0.276611	0.0237726	0	0	11.7837
GCA_003694525	RFLK01000077.1 Candidatus Woesearchaeota archaeon isolate J152 k99_1004785, whole genome shotgun sequence	DPANN	705318	308795	43.78	446	0.632339	25	2019-02-01	441	5	0	0	0	0.62525	0.007089	0	0	0	12672	135	0	0	0	12807	1.79664	0.0191403	0	0	0	1.81578
GCA_002792115	PFNQ01000015.1 Candidatus Woesearchaeota archaeon CG_4_10_14_0_2_um_filter_33_13 CG_4_10_14_0.2_scaffold_10311_c, whole genome shotgun sequence	DPANN	1329853	441603	33.21	349	0.262435	25	2019-02-01	347	2	0	0	0	0.260931	0.00150393	0	0	0	10517	56	0	0	0	10573	0.790839	0.00421099	0	0	0	0.79505
GCA_002685855	NYYS01000001.1 Candidatus Woesearchaeota archaeon isolate ARS73 MHASMcontig_586500, whole genome shotgun sequence	DPANN	953131	403210	42.3	1997	2.0952	25	2019-02-01	1956	40	1	0	0	2.05218	0.0419669	0.00104917	0	0	61200	1267	28	0	0	62495	6.42094	0.13293	0.00293769	0	0	6.55681
GCA_002688775	NZDH01000002.1 Candidatus Woesearchaeota archaeon isolate ARS106 31661, whole genome shotgun sequence	DPANN	1037583	370420	35.7	308	0.296844	25	2019-02-01	307	1	0	0	0	0.29588	0.000963778	0	0	0	9253	55	0	0	0	9308	0.891784	0.00530078	0	0	0	0.897085
		Statistics	LENGTH	GC COUNT	GC PERCENT	PQS COUNT	PQS FREQUENCY	WINDOW SIZE	THRESHOLD	COUNT 1.2-1.4	COUNT 1.4-1.6	COUNT 1.6-1.8	COUNT 1.8-2.0	COUNT 2.0-MORE	FREQ 1.2-1.4	FREQ 1.4-1.6	FREQ 1.6-1.8	FREQ 1.8-2.0	FREQ 2.0-MORE	LEN 1.2-1.4	LEN 1.4-1.6	LEN 1.6-1.8	LEN 1.8-2.0	LEN 2.0-MORE	LEN ALL	% LEN 1.2-1.4	% LEN 1.4-1.6	% LEN 1.6-1.8	% LEN 1.8-2.0	% LEN 2.0-MORE	% LEN ALL
		SUM	282618640	113615850	12119.3	219058	215.117	7725	13440573	215514	3267	207	27	43	220.487	3.17924	0.187215	0.0233086	0.0391195	6478402	105641	9231	2838	7573	6603685	661.252	10.0034	0.770798	0.243745	0.71334	672.984
		CNT	309	309	309	309	309	309	309	309	309	309	309	309	309	309	309	309	309	309	309	309	309	309	309	309	309	309	309	309	309
		AVG	914623	367689	39.2212	708.926	0.696171	25	43497	697.456	10.5728	0.669903	0.0873786	0.139159	0.71355	0.0102888	0.000605873	7.54323e-05	0.0001266	20965.7	341.88	29.8738	9.18447	24.5081	21371.1	2.13998	0.0323734	0.00249449	0.000788819	0.00230854	2.17794
		MIN	100212	33608	24.13	16	0.0751524	25	43497	16	0	0	0	0	0.0751525	0	0	0	0	492	0	0	0	0	492	0.221879	0	0	0	0	0.221879
		MAX	6604953	2960360	64.48	11530	4.19669	25	43497	11268	246	29	23	37	9.24202	0.137941	0.0281952	0.0223617	0.0359732	338134	8145	2380	2399	6992	346979	27.4456	0.374738	0.231395	0.233242	0.679796	27.8203
		VAR	2.78322e+11	6.35132e+10	67.4946	1.16703e+06	0.454572	0	0	1.11678e+06	482.629	6.08549	1.72935	4.48382	0.673409	0.000217593	4.2306e-06	1.61882e-06	4.19775e-06	1.03188e+09	605450	26870.3	18836.6	158646	1.08931e+09	6.11369	0.00236865	0.000193126	0.000176132	0.00149664	6.37453
		STDEV	527563	252018	8.21551	1080.29	0.67422	0	0	1056.78	21.9688	2.46688	1.31505	2.1175	0.820615	0.014751	0.00205684	0.00127233	0.00204884	32122.9	778.107	163.922	137.246	398.304	33004.6	2.47259	0.0486688	0.013897	0.0132715	0.0386864	2.52478
		Q1	635659	237912	32.98	170	0.247724	25	43497	170	2	0	0	0	0.245584	0.00226408	0	0	0	4981	56	0	0	0	4989	0.72351	0.00689276	0	0	0	0.732664
		Median Q2	832169	318888	37.26	400	0.47337	25	43497	398	4	0	0	0	0.470005	0.00525736	0	0	0	11724	118	0	0	0	11788	1.40586	0.0157617	0	0	0	1.42274
		Q3	1043716	449365	44.55	803	0.889908	25	43497	792	11	1	0	0	0.88808	0.0124232	0.000646792	0	0	22970	348	28	0	0	23541	2.64219	0.0389232	0.00182451	0	0	2.67771

## Sheet: Euryarchaeota
ASSEMBLY NAME	FASTA NAME	Superphypum	LENGTH	GC COUNT	GC PERCENT	PQS COUNT	PQS FREQUENCY	WINDOW SIZE	THRESHOLD	COUNT 1.2-1.4	COUNT 1.4-1.6	COUNT 1.6-1.8	COUNT 1.8-2.0	COUNT 2.0-MORE	FREQ 1.2-1.4	FREQ 1.4-1.6	FREQ 1.6-1.8	FREQ 1.8-2.0	FREQ 2.0-MORE	LEN 1.2-1.4	LEN 1.4-1.6	LEN 1.6-1.8	LEN 1.8-2.0	LEN 2.0-MORE	LEN ALL	% LEN 1.2-1.4	% LEN 1.4-1.6	% LEN 1.6-1.8	% LEN 1.8-2.0	% LEN 2.0-MORE	% LEN ALL
GCA_002010375	MTNF01000049.1 Aciduliprofundum sp. JdFR-44 JGI24019J35510_1001017, whole genome shotgun sequence	Euryarchaeota	519420	284253	54.73	1879	3.6175	25	2019-02-01	1852	27	0	0	0	3.56552	0.0519811	0	0	0	55176	843	0	0	0	56019	10.6226	0.162296	0	0	0	10.7849
GCA_001399695	LJCQ01000275.1 Acidiplasma aeolicum strain V contig_1, whole genome shotgun sequence	Euryarchaeota	1746790	600469	34.38	517	0.295971	25	2019-02-01	513	3	1	0	0	0.293682	0.00171744	0.000572479	0	0	14955	87	30	0	0	15072	0.856142	0.00498056	0.00171744	0	0	0.86284
GCA_001402935	LKBH01000001.1 Acidiplasma cupricumulans strain BH2 Contig1, whole genome shotgun sequence	Euryarchaeota	1731076	591430	34.17	525	0.30328	25	2019-02-01	518	7	0	0	0	0.299236	0.00404373	0	0	0	15222	259	0	0	0	15481	0.879337	0.0149618	0	0	0	0.894299
GCA_002878135	PNIT01000053.1 Aciduliprofundum sp. isolate ARK-15 NODE_1000_length_7939_cov_87.5627, whole genome shotgun sequence	Euryarchaeota	1366358	560336	41.01	1751	1.28151	25	2019-02-01	1735	16	0	0	0	1.2698	0.01171	0	0	0	51997	516	0	0	0	52513	3.80552	0.0377646	0	0	0	3.84328
GCA_001316225	BBDK01000001.1 Acidiplasma cupricumulans JCM 13668 DNA, contig: JCM13668.contig00001, whole genome shotgun sequence	Euryarchaeota	1747526	592461	33.9	540	0.309008	25	2019-02-01	535	5	0	0	0	0.306147	0.00286119	0	0	0	15696	140	0	0	0	15836	0.898184	0.00801133	0	0	0	0.906195
GCA_000949015	JYHS01000001.1 Acidiplasma sp. MBA-1 accurate_c1, whole genome shotgun sequence	Euryarchaeota	1747364	594518	34.02	499	0.285573	25	2019-02-01	496	3	0	0	0	0.283856	0.00171687	0	0	0	14505	87	0	0	0	14592	0.830108	0.00497893	0	0	0	0.835086
GCA_001402945	LKBG01000001.1 Acidiplasma aeolicum strain VT contig_1, whole genome shotgun sequence	Euryarchaeota	1778901	604503	33.98	510	0.286694	25	2019-02-01	506	3	1	0	0	0.284445	0.00168643	0.000562145	0	0	14786	87	30	0	0	14903	0.831187	0.00489066	0.00168643	0	0	0.837764
GCA_000327505	CP003168.1 Aciduliprofundum sp. MAR08-339, complete genome	Euryarchaeota	1437090	634180	44.13	1868	1.29985	25	2019-02-01	1848	19	1	0	0	1.28593	0.0132212	0.000695851	0	0	53979	531	28	0	0	54538	3.75613	0.0369497	0.00194838	0	0	3.79503
GCA_000151085	DS990555.1 Aciduliprofundum boonei T469 scf_1104670154725 genomic scaffold, whole genome shotgun sequence	Euryarchaeota	2981805	1163713	39.03	2253	0.755583	25	2019-02-01	2226	25	2	0	0	0.746528	0.00838418	0.000670735	0	0	65412	734	56	0	0	66202	2.1937	0.024616	0.00187806	0	0	2.2202
GCA_000025665	CP001941.1 Aciduliprofundum boonei T469, complete genome	Euryarchaeota	1486778	582192	39.16	1119	0.752634	25	2019-02-01	1108	10	1	0	0	0.745236	0.00672595	0.000672595	0	0	32636	294	28	0	0	32958	2.19508	0.0197743	0.00188327	0	0	2.21674
GCA_002011395	MTNG01000087.1 Aciduliprofundum sp. JdFR-45 JGI24019J35510_1007515, whole genome shotgun sequence	Euryarchaeota	1249758	719729	57.59	5148	4.1192	25	2019-02-01	5063	82	3	0	0	4.05118	0.0656127	0.00240046	0	0	151305	2456	86	0	0	153847	12.1067	0.196518	0.00688133	0	0	12.3101
GCA_004347865	QNUZ01000001.1 Archaeoglobi archaeon isolate WYZ-LMO2 Archaeoglobi_archaeon_WYZ-LMO2_contig-1, whole genome shotgun sequence	Euryarchaeota	1514415	695405	45.92	2224	1.46855	25	2019-02-01	2200	20	4	0	0	1.45271	0.0132064	0.00264128	0	0	65861	583	117	0	0	66561	4.34894	0.0384967	0.00772576	0	0	4.39516
GCA_003662965	QMZA01000001.1 Archaeoglobales archaeon isolate B8_G15 B8_Guay15_scaffold_00112, whole genome shotgun sequence	Euryarchaeota	1860707	686830	36.91	1397	0.75079	25	2019-02-01	1383	14	0	0	0	0.743266	0.00752402	0	0	0	41751	451	0	0	0	42202	2.24382	0.0242381	0	0	0	2.26806
GCA_002011295	MTMV01000054.1 Archaeoglobus sp. JdFR-34 JGI24019J35510_1000164, whole genome shotgun sequence	Euryarchaeota	1088064	450620	41.41	983	0.903439	25	2019-02-01	972	10	1	0	0	0.89333	0.00919064	0.000919064	0	0	29081	385	29	0	0	29495	2.67273	0.0353839	0.00266528	0	0	2.71078
GCA_900069765	FJNF01000206.1 Archaeoglobus fulgidus isolate Archaeoglobus_fulgidus_oil genome assembly, contig: Archaeoglobus_oil_215_2171501-2178400, whole genome shotgun sequence	Euryarchaeota	2036821	992884	48.75	4984	2.44695	25	2019-02-01	4926	58	0	0	0	2.41847	0.0284757	0	0	0	148804	1780	0	0	0	150584	7.3057	0.0873911	0	0	0	7.39309
GCA_002494665	DACI01000073.1 TPA_asm: Archaeoglobus sp. UBA236 UBA236_contig_101, whole genome shotgun sequence	Euryarchaeota	2227330	976652	43.85	3169	1.42278	25	2019-02-01	3133	34	2	0	0	1.40662	0.0152649	0.000897936	0	0	94589	992	56	0	0	95637	4.24674	0.0445376	0.00251422	0	0	4.2938
GCA_000734035	CP006577.1 Archaeoglobus fulgidus DSM 8774, complete genome	Euryarchaeota	2316287	1113590	48.08	5226	2.2562	25	2019-02-01	5169	57	0	0	0	2.23159	0.0246083	0	0	0	156063	1692	0	0	0	157755	6.73764	0.0730479	0	0	0	6.81068
GCA_002010295	MTNA01000015.1 Archaeoglobus sp. JdFR-39 JGI24020J35080_1000037, whole genome shotgun sequence	Euryarchaeota	2279225	1009066	44.27	3246	1.42417	25	2019-02-01	3211	34	1	0	0	1.40881	0.0149174	0.000438746	0	0	96980	992	28	0	0	98000	4.25496	0.0435236	0.00122849	0	0	4.29971
GCA_002254865	NJDI01000058.1 Archaeoglobales archaeon ex4484_92 ex4484_82_scaffold_10024_length_9767__count_5480, whole genome shotgun sequence	Euryarchaeota	3408041	1299371	38.13	1952	0.572763	25	2019-02-01	1939	13	0	0	0	0.568949	0.00381451	0	0	0	57879	393	0	0	0	58272	1.69831	0.0115316	0	0	0	1.70984
GCA_000025505	CP001899.1 Ferroglobus placidus DSM 10642, complete genome	Euryarchaeota	2196266	969331	44.14	2285	1.0404	25	2019-02-01	2259	25	1	0	0	1.02856	0.011383	0.000455318	0	0	67958	1061	28	0	0	69047	3.09425	0.0483093	0.00127489	0	0	3.14384
GCA_003978865	QNXS01000035.1 Archaeoglobus sp. isolate MAG 85 Ga0232641_1000045, whole genome shotgun sequence	Euryarchaeota	1106720	433345	39.16	660	0.596357	25	2019-02-01	658	2	0	0	0	0.59455	0.00180714	0	0	0	19924	54	0	0	0	19978	1.80027	0.00487928	0	0	0	1.80515
GCA_003935005	RSFX01000001.1 Archaeoglobi archaeon isolate rG16 scaffold1, whole genome shotgun sequence	Euryarchaeota	2128522	855965	40.21	1728	0.811831	25	2019-02-01	1707	20	1	0	0	0.801965	0.00939619	0.00046981	0	0	51250	629	29	0	0	51908	2.40777	0.029551	0.00136245	0	0	2.43869
GCA_002010275	MTNB01000038.1 Archaeoglobus sp. JdFR-40 JGI24019J35510_1000574, whole genome shotgun sequence	Euryarchaeota	530115	225710	42.58	605	1.14126	25	2019-02-01	600	4	1	0	0	1.13183	0.00754553	0.00188638	0	0	18296	116	28	0	0	18440	3.45133	0.021882	0.00528187	0	0	3.47849
GCA_002010125	MTMK01000077.1 Archaeoglobus sp. JdFR-23 JGI24019J35510_1000130, whole genome shotgun sequence	Euryarchaeota	1629140	650648	39.94	1269	0.778939	25	2019-02-01	1257	10	2	0	0	0.771573	0.00613821	0.00122764	0	0	37525	288	113	0	0	37926	2.30336	0.017678	0.00693617	0	0	2.32798
GCA_002010195	MTMT01000051.1 Archaeoglobus sp. JdFR-32 JGI24019J35510_1002966, whole genome shotgun sequence	Euryarchaeota	1966558	829346	42.17	2264	1.15125	25	2019-02-01	2237	27	0	0	0	1.13752	0.0137296	0	0	0	67412	809	0	0	0	68221	3.42792	0.0411379	0	0	0	3.46906
GCA_002011235	MTMO01000014.1 Archaeoglobus sp. JdFR-27 JGI24019J35510_1000567, whole genome shotgun sequence	Euryarchaeota	2360045	954717	40.45	2123	0.899559	25	2019-02-01	2095	27	1	0	0	0.887695	0.0114405	0.000423721	0	0	63354	982	28	0	0	64364	2.68444	0.0416094	0.00118642	0	0	2.72724
GCA_002011335	MTMZ01000004.1 Archaeoglobus sp. JdFR-38 JGI24019J35510_1000257, whole genome shotgun sequence	Euryarchaeota	1025490	456116	44.48	1439	1.40323	25	2019-02-01	1420	19	0	0	0	1.3847	0.0185277	0	0	0	42658	538	0	0	0	43196	4.15977	0.0524627	0	0	0	4.21223
GCA_002010205	MTMU01000035.1 Archaeoglobus sp. JdFR-33 JGI24019J35510_1000280, whole genome shotgun sequence	Euryarchaeota	478535	191401	40	436	0.911114	25	2019-02-01	434	2	0	0	0	0.906935	0.00417942	0	0	0	12903	62	0	0	0	12965	2.69635	0.0129562	0	0	0	2.70931
GCA_000194625	CP002588.1 Archaeoglobus veneficus SNP6, complete genome	Euryarchaeota	1901943	894845	47.05	1933	1.01633	25	2019-02-01	1914	18	1	0	0	1.00634	0.00946401	0.000525778	0	0	56632	531	28	0	0	57191	2.97759	0.0279188	0.00147218	0	0	3.00698
GCA_002494725	DACG01000008.1 TPA_asm: Geoglobus sp. UBA235 UBA235_contig_10, whole genome shotgun sequence	Euryarchaeota	1849604	823821	44.54	2564	1.38624	25	2019-02-01	2537	27	0	0	0	1.37164	0.0145977	0	0	0	76201	761	0	0	0	76962	4.11985	0.0411439	0	0	0	4.161
GCA_000385565	CP005290.1 Archaeoglobus sulfaticallidus PM70-1, complete genome	Euryarchaeota	2076931	898044	43.24	1821	0.876774	25	2019-02-01	1804	17	0	0	0	0.868589	0.00818515	0	0	0	53922	552	0	0	0	54474	2.59623	0.0265777	0	0	0	2.62281
GCA_004366975	SETC01000001.1 Archaeoglobaceae archaeon isolate JdFRolivine-10, whole genome shotgun sequence	Euryarchaeota	1861238	827851	44.48	2594	1.3937	25	2019-02-01	2568	26	0	0	0	1.37973	0.0139692	0	0	0	77169	729	0	0	0	77898	4.14611	0.0391675	0	0	0	4.18528
GCA_002011245	MTMP01000012.1 Archaeoglobus sp. JdFR-28 JGI24019J35510_1000014, whole genome shotgun sequence	Euryarchaeota	752164	304086	40.43	644	0.856196	25	2019-02-01	635	9	0	0	0	0.844231	0.0119655	0	0	0	19193	318	0	0	0	19511	2.5517	0.042278	0	0	0	2.59398
GCA_001508815	LGEX01000088.1 Archaeoglobus fulgidus isolate 49_2300 MPF_scaffold_1021, whole genome shotgun sequence	Euryarchaeota	2017823	980808	48.61	4814	2.38574	25	2019-02-01	4755	59	0	0	0	2.3565	0.0292394	0	0	0	143667	1776	0	0	0	145443	7.1199	0.0880156	0	0	0	7.20792
GCA_003662925	QMZB01000001.1 Archaeoglobales archaeon isolate B50_G17 B50_Guay17_scaffold_00027, whole genome shotgun sequence	Euryarchaeota	2626133	1075755	40.96	2093	0.796989	25	2019-02-01	2064	28	1	0	0	0.785946	0.0106621	0.000380788	0	0	62402	829	28	0	0	63259	2.37619	0.0315673	0.00106621	0	0	2.40883
GCA_003663055	QMZF01000001.1 Archaeoglobales archaeon isolate B10_G2 B10_Guay2_scaffold_00470, whole genome shotgun sequence	Euryarchaeota	1448793	635744	43.88	1241	0.856575	25	2019-02-01	1227	14	0	0	0	0.846912	0.00966322	0	0	0	36802	404	0	0	0	37206	2.54018	0.0278853	0	0	0	2.56807
GCA_002507315	DAZM01000029.1 TPA_asm: Archaeoglobus sp. UBA231 UBA231_contig_12, whole genome shotgun sequence	Euryarchaeota	2176051	963901	44.3	3138	1.44206	25	2019-02-01	3105	32	1	0	0	1.4269	0.0147055	0.000459548	0	0	93798	925	28	0	0	94751	4.31047	0.0425082	0.00128673	0	0	4.35426
GCA_002494625	DACH01000013.1 TPA_asm: Archaeoglobus sp. UBA234 UBA234_contig_117, whole genome shotgun sequence	Euryarchaeota	2090826	857862	41.03	1948	0.931689	25	2019-02-01	1925	22	1	0	0	0.920689	0.0105222	0.00047828	0	0	57492	737	29	0	0	58258	2.74973	0.0352492	0.00138701	0	0	2.78636
GCA_002507275	DAZK01000052.1 TPA_asm: Geoglobus sp. UBA232 UBA232_contig_1044, whole genome shotgun sequence	Euryarchaeota	1521336	668974	43.97	2155	1.41652	25	2019-02-01	2130	25	0	0	0	1.40009	0.0164329	0	0	0	63808	704	0	0	0	64512	4.19421	0.0462751	0	0	0	4.24048
GCA_003663025	QMZE01000001.1 Archaeoglobales archaeon isolate B35_G2 B35_Guay2_scaffold_00004, whole genome shotgun sequence	Euryarchaeota	1869676	789071	42.2	2560	1.36922	25	2019-02-01	2532	28	0	0	0	1.35425	0.0149759	0	0	0	77999	818	0	0	0	78817	4.17179	0.0437509	0	0	0	4.21554
GCA_002010155	MTMS01000078.1 Archaeoglobus sp. JdFR-31 JGI24019J35510_1000038, whole genome shotgun sequence	Euryarchaeota	2351345	994864	42.31	2623	1.11553	25	2019-02-01	2592	31	0	0	0	1.10235	0.0131839	0	0	0	78202	974	0	0	0	79176	3.32584	0.0414231	0	0	0	3.36726
GCA_000008665	AE000782.1 Archaeoglobus fulgidus DSM 4304, complete genome	Euryarchaeota	2178400	1058303	48.58	5227	2.39947	25	2019-02-01	5168	59	0	0	0	2.37238	0.0270841	0	0	0	155977	1814	0	0	0	157791	7.16016	0.0832721	0	0	0	7.24344
GCA_000789255	CP009552.1 Geoglobus acetivorans strain SBH6, complete genome	Euryarchaeota	1860815	871618	46.84	2586	1.38971	25	2019-02-01	2561	25	0	0	0	1.37628	0.013435	0	0	0	75313	699	0	0	0	76012	4.04731	0.0375642	0	0	0	4.08488
GCA_003662985	QMZD01000001.1 Archaeoglobales archaeon isolate B4_G15 B4_Guay15_scaffold_00196, whole genome shotgun sequence	Euryarchaeota	2151393	895936	41.64	2280	1.05978	25	2019-02-01	2257	23	0	0	0	1.04909	0.0106907	0	0	0	67400	725	0	0	0	68125	3.13285	0.0336991	0	0	0	3.16655
GCA_002011195	MTMM01000018.1 Archaeoglobus sp. JdFR-25 JGI24019J35510_1000023, whole genome shotgun sequence	Euryarchaeota	885114	354278	40.03	909	1.02699	25	2019-02-01	898	11	0	0	0	1.01456	0.0124278	0	0	0	27249	478	0	0	0	27727	3.07859	0.0540043	0	0	0	3.13259
GCA_002010165	MTMR01000011.1 Archaeoglobus sp. JdFR-30 JGI24019J35510_1000018, whole genome shotgun sequence	Euryarchaeota	1100408	437695	39.78	820	0.745178	25	2019-02-01	812	7	1	0	0	0.737908	0.00636128	0.000908754	0	0	24724	197	28	0	0	24949	2.2468	0.0179025	0.00254451	0	0	2.26725
GCA_002010215	MTMY01000003.1 Archaeoglobus sp. JdFR-37 JGI24020J35080_1000040, whole genome shotgun sequence	Euryarchaeota	1972400	883804	44.81	2783	1.41097	25	2019-02-01	2761	22	0	0	0	1.39982	0.0111539	0	0	0	83324	806	0	0	0	84130	4.2245	0.0408639	0	0	0	4.26536
GCA_002010285	MTNC01000040.1 Archaeoglobus sp. JdFR-41 JGI24020J35080_1000201, whole genome shotgun sequence	Euryarchaeota	1752477	740245	42.24	1430	0.815988	25	2019-02-01	1416	14	0	0	0	0.807999	0.00798869	0	0	0	42300	419	0	0	0	42719	2.41373	0.023909	0	0	0	2.43764
GCA_002010115	MTMN01000015.1 Archaeoglobus sp. JdFR-26 JGI24019J35510_1000016, whole genome shotgun sequence	Euryarchaeota	644825	260183	40.35	510	0.790912	25	2019-02-01	507	3	0	0	0	0.78626	0.00465243	0	0	0	15112	85	0	0	0	15197	2.34358	0.0131819	0	0	0	2.35676
GCA_002010045	MTMJ01000022.1 Archaeoglobus sp. JdFR-22 JGI24020J35080_1000127, whole genome shotgun sequence	Euryarchaeota	2062531	820819	39.8	1410	0.683626	25	2019-02-01	1401	8	1	0	0	0.679263	0.00387873	0.000484841	0	0	41618	219	30	0	0	41867	2.01781	0.010618	0.00145452	0	0	2.02988
GCA_004366995	SETD01000001.1 Archaeoglobaceae archaeon isolate JdFRolivine-11, whole genome shotgun sequence	Euryarchaeota	2358571	1044326	44.28	3326	1.41018	25	2019-02-01	3288	37	1	0	0	1.39406	0.0156875	0.000423986	0	0	99284	1087	28	0	0	100399	4.2095	0.0460872	0.00118716	0	0	4.25677
GCA_002011255	MTMQ01000034.1 Archaeoglobus sp. JdFR-29 JGI24019J35510_1001365, whole genome shotgun sequence	Euryarchaeota	737977	331544	44.93	1059	1.435	25	2019-02-01	1042	16	1	0	0	1.41197	0.0216809	0.00135506	0	0	31275	480	28	0	0	31783	4.23794	0.0650427	0.00379416	0	0	4.30677
GCA_002011315	MTMW01000130.1 Archaeoglobus sp. JdFR-35 JGI24020J35080_1000244, whole genome shotgun sequence	Euryarchaeota	1703394	704198	41.34	1569	0.921102	25	2019-02-01	1551	17	1	0	0	0.910535	0.00998008	0.000587063	0	0	46229	548	29	0	0	46806	2.71393	0.0321711	0.00170248	0	0	2.74781
GCA_004347825	QNUY01000001.1 Archaeoglobi archaeon isolate WYZ-LMO1 Archaeoglobi_archaeon_WYZ-LMO1_contig-1, whole genome shotgun sequence	Euryarchaeota	1557307	681757	43.78	1845	1.18474	25	2019-02-01	1831	12	2	0	0	1.17575	0.00770561	0.00128427	0	0	54782	358	61	0	0	55201	3.51774	0.0229884	0.00391702	0	0	3.54464
GCA_000025285	CP001857.1 Archaeoglobus profundus DSM 5631, complete genome	Euryarchaeota	1563423	656709	42	1284	0.821275	25	2019-02-01	1275	8	1	0	0	0.815518	0.00511698	0.000639622	0	0	38148	264	28	0	0	38440	2.44003	0.016886	0.00179094	0	0	2.45871
GCA_002010225	MTMX01000023.1 Archaeoglobus sp. JdFR-36 JGI24019J35510_1000450, whole genome shotgun sequence	Euryarchaeota	581015	235443	40.52	550	0.946619	25	2019-02-01	547	3	0	0	0	0.941456	0.00516338	0	0	0	16539	82	0	0	0	16621	2.84657	0.0141132	0	0	0	2.86068
GCA_002507545	DAVR01000050.1 TPA_asm: Archaeoglobus sp. UBA230 UBA230_contig_104, whole genome shotgun sequence	Euryarchaeota	2274654	1007921	44.31	3247	1.42747	25	2019-02-01	3213	33	1	0	0	1.41252	0.0145077	0.000439627	0	0	96962	965	28	0	0	97955	4.26271	0.042424	0.00123096	0	0	4.30637
GCA_002011215	MTML01000047.1 Archaeoglobus sp. JdFR-24 JGI24019J35510_1000277, whole genome shotgun sequence	Euryarchaeota	2701738	1067003	39.49	2097	0.776167	25	2019-02-01	2082	13	2	0	0	0.770615	0.00481172	0.000740264	0	0	62404	491	56	0	0	62951	2.30977	0.0181735	0.00207274	0	0	2.33002
GCA_003662995	QMZC01000001.1 Archaeoglobales archaeon isolate B5_G16 B5_Guay16_scaffold_00067, whole genome shotgun sequence	Euryarchaeota	2609224	1002327	38.41	2177	0.834348	25	2019-02-01	2161	16	0	0	0	0.828216	0.00613209	0	0	0	65085	464	0	0	0	65549	2.49442	0.0177831	0	0	0	2.5122
GCA_001508745	LGEQ01000028.1 Archaeoglobus fulgidus isolate 49_95 PW_scaffold_101, whole genome shotgun sequence	Euryarchaeota	2037571	995195	48.84	4976	2.44212	25	2019-02-01	4920	56	0	0	0	2.41464	0.0274837	0	0	0	148698	1670	0	0	0	150368	7.29781	0.0819603	0	0	0	7.37977
GCA_004367345	SETB01000001.1 Archaeoglobaceae archaeon isolate JdFRolivine-9, whole genome shotgun sequence	Euryarchaeota	2046314	841254	41.11	1894	0.925567	25	2019-02-01	1870	23	1	0	0	0.913838	0.0112397	0.000488684	0	0	55812	811	29	0	0	56652	2.72744	0.0396322	0.00141718	0	0	2.76849
GCA_001006045	CP011267.1 Geoglobus ahangari strain 234, complete genome	Euryarchaeota	1770093	940071	53.11	5825	3.29079	25	2019-02-01	5739	83	3	0	0	3.2422	0.0468902	0.00169483	0	0	171475	2541	85	0	0	174101	9.68734	0.143552	0.00480201	0	0	9.8357
GCA_004347845	QNVA01000001.1 Archaeoglobi archaeon isolate WYZ-LMO3 Archaeoglobi_archaeon_WYZ-LMO3_contig-1, whole genome shotgun sequence	Euryarchaeota	1567523	688197	43.9	1815	1.15788	25	2019-02-01	1798	16	1	0	0	1.14703	0.0102072	0.000637949	0	0	53905	459	28	0	0	54392	3.43887	0.0292819	0.00178626	0	0	3.46993
GCA_002010305	MTND01000022.1 Archaeoglobi archaeon JdFR-42 JGI24020J35080_1000017, whole genome shotgun sequence	Euryarchaeota	2148619	864080	40.22	1733	0.806565	25	2019-02-01	1713	19	1	0	0	0.797256	0.00884289	0.000465415	0	0	51432	573	29	0	0	52034	2.39372	0.0266683	0.0013497	0	0	2.42174
GCA_004347835	QNVC01000001.1 Hadesarchaea archaeon isolate WYZ-LMO5 Hadesarchaea_archaeon_WYZ-LMO5_contig-1, whole genome shotgun sequence	Euryarchaeota	1072899	601285	56.04	10279	9.58059	25	2019-02-01	10056	211	12	0	0	9.37274	0.196663	0.0111847	0	0	321897	6973	359	0	0	329229	30.0025	0.649921	0.0334607	0	0	30.6859
GCA_004347925	QNVD01000001.1 Hadesarchaea archaeon isolate WYZ-LMO6 Hadesarchaea_archaeon_WYZ-LMO6_contig-1, whole genome shotgun sequence	Euryarchaeota	1241441	807060	65.01	19007	15.3104	25	2019-02-01	18072	859	74	2	0	14.5573	0.691938	0.0596081	0.00161103	0	592762	38359	3715	170	0	635006	47.7479	3.08988	0.299249	0.0136938	0	51.1507
GCA_001515215	LQMP01000001.1 Hadesarchaea archaeon YNP_N21 contig_1, whole genome shotgun sequence	Euryarchaeota	1206198	586819	48.65	3459	2.86769	25	2019-02-01	3391	61	7	0	0	2.81131	0.0505721	0.00580336	0	0	103245	1923	202	0	0	105370	8.55954	0.159427	0.0167468	0	0	8.73571
GCA_004375695	SOKQ01000013.1 Hadesarchaea archaeon isolate E44_bin86 NODE_10675_length_4956_cov_17.167721, whole genome shotgun sequence	Euryarchaeota	629636	326029	51.78	1395	2.21557	25	2019-02-01	1370	23	2	0	0	2.17586	0.036529	0.00317644	0	0	40678	649	56	0	0	41383	6.46056	0.103075	0.00889403	0	0	6.57253
GCA_001515195	LQHJ01000001.1 Hadesarchaea archaeon DG-33-1 WOR1_52_54_1071, whole genome shotgun sequence	Euryarchaeota	928769	475739	51.22	1794	1.93159	25	2019-02-01	1779	14	1	0	0	1.91544	0.0150737	0.00107669	0	0	52795	399	29	0	0	53223	5.68441	0.0429601	0.00312241	0	0	5.73049
GCA_004375795	SOKF01000029.1 Hadesarchaea archaeon isolate E44_bin54 NODE_10016_length_5146_cov_30.872913, whole genome shotgun sequence	Euryarchaeota	451393	248575	55.07	1262	2.79579	25	2019-02-01	1247	11	4	0	0	2.76256	0.024369	0.00886146	0	0	37151	312	129	0	0	37592	8.2303	0.0691194	0.0285782	0	0	8.328
GCA_001515185	LQHI01000001.1 Hadesarchaea archaeon DG-33 contig15809, whole genome shotgun sequence	Euryarchaeota	786381	396804	50.46	1621	2.06134	25	2019-02-01	1602	19	0	0	0	2.03718	0.0241613	0	0	0	47473	559	0	0	0	48032	6.0369	0.0710851	0	0	0	6.10798
GCA_002779005	PEXR01000001.1 Hadesarchaea archaeon CG08_land_8_20_14_0_20_51_8 CG08_land_8_20_14_0.20_scaffold_10297_c, whole genome shotgun sequence	Euryarchaeota	617632	314263	50.88	779	1.26127	25	2019-02-01	764	15	0	0	0	1.23698	0.0242863	0	0	0	22528	458	0	0	0	22986	3.64748	0.0741542	0	0	0	3.72163
GCA_001515205	LQMQ01000001.1 Hadesarchaea archaeon YNP_45 contig_124_10393, whole genome shotgun sequence	Euryarchaeota	1231125	675151	54.84	3729	3.02894	25	2019-02-01	3677	48	4	0	0	2.9867	0.0389887	0.00324906	0	0	108581	1602	120	0	0	110303	8.81966	0.130125	0.00974718	0	0	8.95953
GCA_003661465	QMWE01000001.1 Hadesarchaea archaeon isolate B75_G9 B75_Guay9_scaffold_00198, whole genome shotgun sequence	Euryarchaeota	730922	366193	50.1	1303	1.78268	25	2019-02-01	1287	15	1	0	0	1.76079	0.020522	0.00136814	0	0	38193	419	29	0	0	38641	5.22532	0.0573249	0.00396759	0	0	5.28661
GCA_004376755	SOHR01000007.1 Hadesarchaea archaeon isolate E26_bin1 NODE_1000_length_5119_cov_13.670419, whole genome shotgun sequence	Euryarchaeota	518473	285111	54.99	1432	2.76196	25	2019-02-01	1409	20	2	0	1	2.7176	0.0385748	0.00385748	0	0.00192874	42010	578	71	0	87	42746	8.10264	0.111481	0.0136941	0	0.01678	8.2446
GCA_004347815	QNVB01000001.1 Hadesarchaea archaeon isolate WYZ-LMO4 Hadesarchaea_archaeon_WYZ-LMO4_contig-1, whole genome shotgun sequence	Euryarchaeota	1064460	597908	56.17	10309	9.68472	25	2019-02-01	10084	213	12	0	0	9.47335	0.200101	0.0112733	0	0	323578	7133	354	0	0	331065	30.3983	0.670105	0.0332563	0	0	31.1017
GCA_003383095	PSYW01000001.1 Haloferax sp. Atlit-12N P_contig000001, whole genome shotgun sequence	Euryarchaeota	4012076	2625699	65.44	5473	1.36413	25	2019-02-01	5406	63	4	0	0	1.34743	0.0157026	0.00099699	0	0	154677	1916	112	0	0	156705	3.85529	0.0477558	0.00279157	0	0	3.90583
GCA_002252755	NHOY01000005.1 Halorubrum sp. Hd13 contig0001, whole genome shotgun sequence	Euryarchaeota	3811317	2577043	67.62	8343	2.18901	25	2019-02-01	8207	131	5	0	0	2.15332	0.0343713	0.00131188	0	0	236650	3927	143	0	0	240720	6.20914	0.103035	0.00375198	0	0	6.31593
GCA_000236195	AGNT01000448.1 Candidatus Haloredivivus sp. G17 Contig99, whole genome shotgun sequence	Euryarchaeota	1198604	503565	42.01	263	0.219422	25	2019-02-01	261	1	0	1	0	0.217753	0.000834304	0	0.000834304	0	7590	62	0	66	0	7718	0.633237	0.00517268	0	0.00550641	0	0.643916
GCA_900100385	FNFC01000054.1 Halovenus aranensis strain IBRC-M10015 genome assembly, contig: Ga0104428_154, whole genome shotgun sequence	Euryarchaeota	3287116	2005845	61.02	2895	0.880711	25	2019-02-01	2847	43	5	0	0	0.866109	0.0130814	0.00152109	0	0	80876	1300	148	0	0	82324	2.46039	0.0395483	0.00450243	0	0	2.50444
GCA_003020925	PXRT01000001.1 Halobacteriales archaeon QS_6_64_34 qs_6_scaffold_118, whole genome shotgun sequence	Euryarchaeota	2198794	1420704	64.61	3817	1.73595	25	2019-02-01	3768	48	1	0	0	1.71367	0.0218301	0.000454795	0	0	107362	1401	31	0	0	108794	4.88277	0.0637167	0.00140986	0	0	4.94789
GCA_003021175	PXQV01000001.1 Halobacteriales archaeon QH_7_66_36 qh_7_scaffold_10, whole genome shotgun sequence	Euryarchaeota	2605664	1736872	66.66	3719	1.42728	25	2019-02-01	3671	45	3	0	0	1.40885	0.0172701	0.00115134	0	0	105475	1402	89	0	0	106966	4.04791	0.0538059	0.00341564	0	0	4.10513
GCA_003665955	QPLS01000001.1 Halorubrum sp. Atlit-28R P_contig000001, whole genome shotgun sequence	Euryarchaeota	3506786	2366698	67.49	7285	2.0774	25	2019-02-01	7142	133	9	0	1	2.03662	0.0379265	0.00256645	0	0.000285161	205832	3948	317	0	285	210382	5.86953	0.112582	0.00903962	0	0.0081271	5.99928
GCA_002252985	NHPJ01000026.1 Halorubrum halodurans strain Cb34 contig0001, whole genome shotgun sequence	Euryarchaeota	3320122	2245592	67.64	8065	2.42913	25	2019-02-01	7919	137	9	0	0	2.38515	0.0412635	0.00271074	0	0	229916	4141	311	0	0	234368	6.92493	0.124724	0.00936713	0	0	7.05902
GCA_001564135	LKNH01000010.1 Halobacteriaceae archaeon Tc-Br11_E2g27 LTtc-BRINE-C1005, whole genome shotgun sequence	Euryarchaeota	2095876	1151588	54.95	1464	0.698515	25	2019-02-01	1446	17	1	0	0	0.689926	0.00811117	0.000477127	0	0	41295	514	29	0	0	41838	1.9703	0.0245244	0.00138367	0	0	1.99621
GCA_000336635	AOLY01000001.1 Haloarcula japonica DSM 6131 contig_1, whole genome shotgun sequence	Euryarchaeota	4280359	2618537	61.18	4323	1.00996	25	2019-02-01	4275	46	2	0	0	0.998748	0.0107468	0.000467251	0	0	121976	1364	58	0	0	123398	2.84967	0.0318665	0.00135503	0	0	2.88289
GCA_003722095	RJJC01000001.1 Natronomonas sp. CBA1133 contig0001, whole genome shotgun sequence	Euryarchaeota	2661022	1735311	65.21	3732	1.40247	25	2019-02-01	3681	50	1	0	0	1.3833	0.0187898	0.000375795	0	0	105600	1430	29	0	0	107059	3.9684	0.0537388	0.00108981	0	0	4.02323
GCA_000006805	AE004437.1 Halobacterium sp. NRC-1, complete genome	Euryarchaeota	2571010	1695157	65.93	5304	2.063	25	2019-02-01	5209	92	3	0	0	2.02605	0.0357836	0.00116686	0	0	150074	2777	84	0	0	152935	5.83716	0.108012	0.0032672	0	0	5.94844
GCA_003021785	PXQU01000001.1 Halobacteriales archaeon QH_7_65_31 qh_7_scaffold_0, whole genome shotgun sequence	Euryarchaeota	2249255	1464168	65.1	2569	1.14216	25	2019-02-01	2527	41	1	0	0	1.12348	0.0182283	0.000444592	0	0	72005	1223	28	0	0	73256	3.20128	0.0543736	0.00124486	0	0	3.2569
GCA_000069025	AM774415.1 Halobacterium salinarum R1 complete genome	Euryarchaeota	2668776	1753668	65.71	5500	2.06087	25	2019-02-01	5401	97	2	0	0	2.02377	0.0363463	0.000749407	0	0	155883	2923	56	0	0	158862	5.84099	0.109526	0.00209834	0	0	5.95262
GCA_003021305	PXQN01000001.1 Halobacteriales archaeon QH_10_67_22 qh_10_scaffold_1010, whole genome shotgun sequence	Euryarchaeota	2518045	1688566	67.06	5272	2.09369	25	2019-02-01	5184	80	8	0	0	2.05874	0.0317707	0.00317707	0	0	148590	2416	299	0	0	151305	5.90101	0.0959475	0.0118743	0	0	6.00883
GCA_003021085	PXRE01000001.1 Halobacteriales archaeon QS_1_68_20 qs_1_scaffold_1, whole genome shotgun sequence	Euryarchaeota	3385703	2302142	68	7308	2.15849	25	2019-02-01	7183	120	5	0	0	2.12157	0.0354432	0.0014768	0	0	205378	3667	141	0	0	209186	6.06604	0.108308	0.00416457	0	0	6.17851
GCA_003023445	PXSJ01000001.1 Halobacteriales archaeon SW_12_67_38 sw_12_scaffold_10079, whole genome shotgun sequence	Euryarchaeota	1663290	1112036	66.86	3384	2.03452	25	2019-02-01	3334	49	1	0	0	2.00446	0.0294597	0.000601218	0	0	95880	1588	28	0	0	97496	5.76448	0.0954734	0.00168341	0	0	5.86164
GCA_002252865	NHPC01000027.1 Halorubrum ezzemoulense strain Fb21 scaffold1, whole genome shotgun sequence	Euryarchaeota	2112399	1463573	69.28	4542	2.15016	25	2019-02-01	4473	65	4	0	0	2.1175	0.0307707	0.00189358	0	0	129017	1890	116	0	0	131023	6.10761	0.0894717	0.00549139	0	0	6.20257
GCA_001647155	LRHL01000001.1 Haloarcula sp. K1 K_1_contig_1, whole genome shotgun sequence	Euryarchaeota	4331797	2671209	61.67	4512	1.0416	25	2019-02-01	4460	49	3	0	0	1.0296	0.0113117	0.000692553	0	0	127554	1530	87	0	0	129171	2.9446	0.0353202	0.0020084	0	0	2.98193
GCA_000337295	AOLO01000001.1 Haloferax mediterranei ATCC 33500 contig_1, whole genome shotgun sequence	Euryarchaeota	3894540	2347087	60.27	3456	0.887396	25	2019-02-01	3411	44	1	0	0	0.875842	0.0112979	0.00025677	0	0	98109	1474	132	0	0	99715	2.51914	0.0378479	0.00338936	0	0	2.56038
GCA_003383015	QEQI01000001.1 Haloferax sp. Atlit-48N P_contig000001, whole genome shotgun sequence	Euryarchaeota	3620173	2384236	65.86	5315	1.46816	25	2019-02-01	5235	74	5	0	1	1.44606	0.020441	0.00138115	0	0.00027623	150476	2225	140	0	292	153133	4.1566	0.0614612	0.00386722	0	0.00806591	4.22999
GCA_000336915	AOMD01000001.1 Halococcus saccharolyticus DSM 5350 contig_1, whole genome shotgun sequence	Euryarchaeota	3449700	2208759	64.03	4929	1.42882	25	2019-02-01	4878	50	1	0	0	1.41404	0.014494	0.00028988	0	0	140288	1450	28	0	0	141766	4.06667	0.0420326	0.000811665	0	0	4.10952
GCA_002727095	NHNZ01000064.1 Halorubrum sp. C191 contig0001, whole genome shotgun sequence	Euryarchaeota	3861102	2549502	66.03	7466	1.93364	25	2019-02-01	7357	103	6	0	0	1.90541	0.0266763	0.00155396	0	0	211915	3018	174	0	0	215107	5.48846	0.0781642	0.00450649	0	0	5.57113
GCA_003021745	PXQY01000001.1 Halobacteriales archaeon QH_7_69_31 qh_7_scaffold_1005, whole genome shotgun sequence	Euryarchaeota	2203208	1529445	69.42	5108	2.31844	25	2019-02-01	5020	85	3	0	0	2.2785	0.0385801	0.00136165	0	0	143336	2447	86	0	0	145869	6.50579	0.111065	0.0039034	0	0	6.62075
GCA_003021115	PXQX01000001.1 Halobacteriales archaeon QH_7_68_42 qh_7_scaffold_10099, whole genome shotgun sequence	Euryarchaeota	1384984	952618	68.78	3624	2.61664	25	2019-02-01	3562	58	4	0	0	2.57187	0.0418777	0.00288812	0	0	102645	1731	145	0	0	104521	7.41128	0.124983	0.0104694	0	0	7.54673
GCA_003021165	PXQW01000001.1 Halobacteriales archaeon QH_7_66_37 qh_7_scaffold_10027, whole genome shotgun sequence	Euryarchaeota	1711367	1140487	66.64	3273	1.91251	25	2019-02-01	3224	47	2	0	0	1.88387	0.0274634	0.00116866	0	0	91654	1360	58	0	0	93072	5.3556	0.0794686	0.0033891	0	0	5.43846
GCA_004698125	ML214297.1 Halosimplex sp. TH32 genomic scaffold Scaffold1, whole genome shotgun sequence	Euryarchaeota	4467366	3126812	69.99	11770	2.63466	25	2019-02-01	11547	207	15	0	1	2.58474	0.046336	0.00335768	0	0.000223846	331942	6574	514	0	90	339120	7.43037	0.147156	0.0115057	0	0.00201461	7.59105
GCA_900110865	FOFD01000011.1 Natrinema salaciae strain DSM 25055 genome assembly, contig: Ga0074789_111, whole genome shotgun sequence	Euryarchaeota	4857017	3153230	64.92	6101	1.25612	25	2019-02-01	6028	69	4	0	0	1.24109	0.0142063	0.000823551	0	0	173176	2081	113	0	0	175370	3.56548	0.0428452	0.00232653	0	0	3.61065
GCA_001989615	CP019067.1 Halorientalis sp. IM1011 chromosome, complete genome	Euryarchaeota	3778989	2478323	65.58	7290	1.92909	25	2019-02-01	7194	90	6	0	0	1.90368	0.0238159	0.00158773	0	0	207021	2874	346	0	0	210241	5.47821	0.0760521	0.00915589	0	0	5.56342
GCA_003021105	PXRG01000001.1 Halobacteriales archaeon QS_1_68_17 qs_1_scaffold_1040, whole genome shotgun sequence	Euryarchaeota	2068820	1412852	68.29	5104	2.46711	25	2019-02-01	5017	84	3	0	0	2.42505	0.0406029	0.0014501	0	0	143843	2464	131	0	0	146438	6.9529	0.119102	0.00633211	0	0	7.07833
GCA_004762015	SJES01000010.1 Halostella sp. LYG-109 Scaffold10_1, whole genome shotgun sequence	Euryarchaeota	3868565	2443460	63.16	4709	1.21725	25	2019-02-01	4629	76	4	0	0	1.19657	0.0196455	0.00103398	0	0	132429	2352	115	0	0	134896	3.42321	0.0607977	0.00297268	0	0	3.48698
GCA_000336815	AOLG01000001.1 Haloferax prahovense DSM 18310 contig_1, whole genome shotgun sequence	Euryarchaeota	3998799	2626728	65.69	5696	1.42443	25	2019-02-01	5627	66	3	0	0	1.40717	0.016505	0.000750225	0	0	160888	2024	99	0	0	163011	4.02341	0.0506152	0.00247574	0	0	4.0765
GCA_000336695	AOMC01000001.1 Halococcus morrhuae DSM 1307 contig_1, whole genome shotgun sequence	Euryarchaeota	2991556	1909782	63.84	3468	1.15926	25	2019-02-01	3418	43	6	0	1	1.14255	0.0143738	0.00200565	0	0.000334274	98941	1336	266	0	105	100648	3.30734	0.044659	0.00889169	0	0.00350988	3.3644
GCA_004209855	SHMR01000001.1 Natrinema altunense strain 4.1R Scaffold_1, whole genome shotgun sequence	Euryarchaeota	3666078	2378664	64.88	4671	1.27411	25	2019-02-01	4615	53	3	0	0	1.25884	0.0144569	0.000818313	0	0	131903	1522	87	0	0	133512	3.59793	0.0415158	0.00237311	0	0	3.64182
GCA_000337635	AOIE01000001.1 Natrinema pellirubrum DSM 15624 contig_1, whole genome shotgun sequence	Euryarchaeota	4264455	2734449	64.12	5891	1.38142	25	2019-02-01	5795	93	3	0	0	1.35891	0.0218082	0.00070349	0	0	165612	2794	155	0	0	168561	3.88354	0.0655183	0.0036347	0	0	3.9527
GCA_003021325	PXQM01000002.1 Halobacteriales archaeon QH_10_70_21 qh_10_scaffold_10286, whole genome shotgun sequence	Euryarchaeota	1883019	1312796	69.72	3879	2.05999	25	2019-02-01	3813	62	4	0	0	2.02494	0.0329258	0.00212425	0	0	108862	1800	124	0	0	110786	5.78125	0.0955912	0.00658517	0	0	5.88342
GCA_900003565	CEMP01000009.1 Halobacterium hubeiense strain JI20-6 genome assembly, contig: Scaffold9, whole genome shotgun sequence	Euryarchaeota	3235173	2145866	66.33	5040	1.55788	25	2019-02-01	4969	65	6	0	0	1.53593	0.0200917	0.00185461	0	0	142080	1894	170	0	0	144144	4.39173	0.058544	0.00525474	0	0	4.45553
GCA_000474235	BATA01000165.1 Halarchaeum acidiphilum MH1-52-1 DNA, contig: HAL165, whole genome shotgun sequence	Euryarchaeota	2628974	1771501	67.38	5021	1.90987	25	2019-02-01	4944	75	2	0	0	1.88058	0.0285282	0.000760753	0	0	143631	2331	56	0	0	146018	5.46339	0.0886658	0.00213011	0	0	5.55418
GCA_000416085	KE356579.1 halophilic archaeon J07HX64 genomic scaffold scf_7180000098875, whole genome shotgun sequence	Euryarchaeota	2982938	1770763	59.36	5306	1.77878	25	2019-02-01	5193	107	6	0	0	1.7409	0.0358707	0.00201144	0	0	150107	3211	224	0	0	153542	5.03219	0.107646	0.00750937	0	0	5.14734
GCA_003022805	PXSP01000001.1 Halobacteriales archaeon SW_7_71_33 sw_7_scaffold_1030, whole genome shotgun sequence	Euryarchaeota	1745279	1238232	70.95	3689	2.1137	25	2019-02-01	3627	60	2	0	0	2.07818	0.0343785	0.00114595	0	0	103852	1818	97	0	0	105767	5.95045	0.104167	0.00555785	0	0	6.06018
GCA_003021755	PXQZ01000013.1 Halobacteriales archaeon QH_8_67_36 qh_8_scaffold_1011, whole genome shotgun sequence	Euryarchaeota	1729303	1151544	66.59	3200	1.85046	25	2019-02-01	3162	35	3	0	0	1.82848	0.0202394	0.0017348	0	0	90666	1013	84	0	0	91763	5.24292	0.0585785	0.00485745	0	0	5.30636
GCA_003022845	PXSF01000001.1 Halobacteriales archaeon SW_10_66_29 sw_10_scaffold_1005, whole genome shotgun sequence	Euryarchaeota	2284663	1505017	65.87	4073	1.78276	25	2019-02-01	4003	69	1	0	0	1.75212	0.0302014	0.000437701	0	0	114892	2047	28	0	0	116967	5.02884	0.0895975	0.00122556	0	0	5.11966
GCA_001011115	CP008874.1 Halanaeroarchaeum sulfurireducens strain HSR2, complete genome	Euryarchaeota	2209738	1388766	62.85	4217	1.90837	25	2019-02-01	4136	74	7	0	0	1.87172	0.0334881	0.0031678	0	0	120166	2338	320	0	0	122824	5.43802	0.105804	0.0144814	0	0	5.55831
GCA_003021145	PXRD01000007.1 Halobacteriales archaeon QH_9_66_26 qh_9_scaffold_100, whole genome shotgun sequence	Euryarchaeota	2319426	1545598	66.64	4680	2.01774	25	2019-02-01	4615	65	0	0	0	1.98972	0.0280242	0	0	0	133037	1961	0	0	0	134998	5.73577	0.0845468	0	0	0	5.82032
GCA_003021205	PXQS01000001.1 Halobacteriales archaeon QH_6_66_25 qh_6_scaffold_1004, whole genome shotgun sequence	Euryarchaeota	1512703	1008611	66.68	2671	1.76571	25	2019-02-01	2634	37	0	0	0	1.74125	0.0244595	0	0	0	75119	1109	0	0	0	76228	4.96588	0.0733125	0	0	0	5.03919
GCA_003021335	PXQL01000003.1 Halobacteriales archaeon QH_10_67_13 qh_10_scaffold_1011, whole genome shotgun sequence	Euryarchaeota	1487707	998961	67.15	2620	1.7611	25	2019-02-01	2578	38	4	0	0	1.73287	0.0255427	0.0026887	0	0	73143	1125	113	0	0	74381	4.91649	0.0756197	0.00759558	0	0	4.99971
GCA_003023575	PXRW01000001.1 Halobacteriales archaeon QS_7_69_60 qs_7_scaffold_10176, whole genome shotgun sequence	Euryarchaeota	1340799	924984	68.99	2593	1.93392	25	2019-02-01	2559	33	0	1	0	1.90856	0.0246122	0	0.000745824	0	72919	1030	0	67	0	74016	5.43847	0.0768199	0	0.00499702	0	5.52029
GCA_003023185	PXSB01000001.1 Halobacteriales archaeon QS_9_67_17 qs_9_scaffold_1010, whole genome shotgun sequence	Euryarchaeota	2017518	1351053	66.97	2956	1.46517	25	2019-02-01	2916	38	2	0	0	1.44534	0.018835	0.000991317	0	0	84344	1127	89	0	0	85560	4.18058	0.0558607	0.00441136	0	0	4.24085
GCA_900003575	CEML01000017.1 Halobacterium hubeiense strain JI20-4 genome assembly, contig: Scaffold17, whole genome shotgun sequence	Euryarchaeota	3233415	2144966	66.34	5021	1.55285	25	2019-02-01	4951	64	6	0	0	1.5312	0.0197933	0.00185562	0	0	141484	1867	170	0	0	143521	4.37568	0.0577408	0.0052576	0	0	4.43868
GCA_003369835	QPMJ01000001.1 Halorussus rarus strain TBN4 Scaffold1_1, whole genome shotgun sequence	Euryarchaeota	4372177	2975944	68.07	8717	1.99374	25	2019-02-01	8565	149	3	0	0	1.95898	0.0340791	0.000686157	0	0	245041	4393	85	0	0	249519	5.60455	0.100476	0.00194411	0	0	5.70697
GCA_003721435	RIZC01000001.1 Halorubrum sp. CBA1229 contig1, whole genome shotgun sequence	Euryarchaeota	3674964	2478557	67.44	8467	2.30397	25	2019-02-01	8305	154	8	0	0	2.25989	0.0419052	0.00217689	0	0	240217	4998	227	0	0	245442	6.53658	0.136001	0.00617693	0	0	6.67876
GCA_000336975	AOLF01000001.1 Haloferax sp. ATCC BAA-644 contig_1, whole genome shotgun sequence	Euryarchaeota	3587033	2391220	66.66	5565	1.55142	25	2019-02-01	5466	96	3	0	0	1.52382	0.0267631	0.000836346	0	0	157450	2868	84	0	0	160402	4.38942	0.0799547	0.00234177	0	0	4.47172
GCA_003675875	RCDI01000001.1 Halostella sp. LT12 Scaffold1_1, whole genome shotgun sequence	Euryarchaeota	4117014	2765766	67.18	7626	1.85231	25	2019-02-01	7498	118	10	0	0	1.82122	0.0286615	0.00242894	0	0	215364	3611	334	0	0	219309	5.23107	0.0877092	0.00811268	0	0	5.32689
GCA_000470655	HF571520.1 Halorhabdus tiamatea SARL4B complete genome	Euryarchaeota	3146160	1973989	62.74	3913	1.24374	25	2019-02-01	3860	51	2	0	0	1.22689	0.0162102	0.000635696	0	0	110176	1517	56	0	0	111749	3.50192	0.0482175	0.00177995	0	0	3.55192
GCA_900113245	FOOQ01000014.1 Halopelagius inordinatus strain CGMCC 1.7739 genome assembly, contig: Ga0070189_114, whole genome shotgun sequence	Euryarchaeota	3529311	2294866	65.02	5609	1.58926	25	2019-02-01	5541	64	4	0	0	1.56999	0.0181339	0.00113337	0	0	159052	1931	197	0	0	161180	4.5066	0.0547132	0.00558183	0	0	4.5669
GCA_000336895	AOLX01000001.1 Haloarcula argentinensis DSM 12282 contig_1, whole genome shotgun sequence	Euryarchaeota	4147107	2534516	61.12	3991	0.962358	25	2019-02-01	3947	41	3	0	0	0.951748	0.00988641	0.000723396	0	0	112739	1213	118	0	0	114070	2.7185	0.0292493	0.00284536	0	0	2.75059
GCA_004521895	SBIR01000010.1 Halorussus sp. DLLS-82 Scaffold10_1, whole genome shotgun sequence	Euryarchaeota	3619661	2429226	67.11	6847	1.89161	25	2019-02-01	6727	119	1	0	0	1.85846	0.032876	0.000276269	0	0	191391	3500	28	0	0	194919	5.28754	0.0966941	0.000773553	0	0	5.38501
GCA_000700025	JNFH02000001.1 Halorubrum saccharovorum strain H3 NODE_1, whole genome shotgun sequence	Euryarchaeota	3282373	2182232	66.48	7105	2.16459	25	2019-02-01	7001	99	5	0	0	2.13291	0.0301611	0.00152329	0	0	203367	3166	140	0	0	206673	6.19573	0.0964546	0.00426521	0	0	6.29645
GCA_000336835	AOLE01000001.1 Haloferax sp. ATCC BAA-645 contig_1, whole genome shotgun sequence	Euryarchaeota	3598205	2398017	66.64	5552	1.54299	25	2019-02-01	5457	93	2	0	0	1.51659	0.0258462	0.000555833	0	0	157039	2772	56	0	0	159867	4.36437	0.0770384	0.00155633	0	0	4.44297
GCA_001950595	BDJH01000001.1 Natronomonas sp. CBA1134 DNA, contig: contig 00001, strain: CBA1134, whole genome shotgun sequence	Euryarchaeota	2574365	1682696	65.36	3672	1.42637	25	2019-02-01	3633	39	0	0	0	1.41122	0.0151494	0	0	0	104481	1123	0	0	0	105604	4.05852	0.0436224	0	0	0	4.10214
GCA_001488575	LN831302.1 Halobacterium hubeiense strain JI20-1 genome assembly, chromosome: I	Euryarchaeota	3130345	2084003	66.57	4771	1.52411	25	2019-02-01	4704	60	7	0	0	1.50271	0.0191672	0.00223618	0	0	134512	1748	198	0	0	136458	4.29703	0.0558405	0.00632518	0	0	4.3592
GCA_900100875	FNKQ01000007.1 Halopelagius longus strain CGMCC 1.12397 genome assembly, contig: Ga0079853_17, whole genome shotgun sequence	Euryarchaeota	3871751	2544329	65.72	7545	1.94873	25	2019-02-01	7427	110	8	0	0	1.91825	0.0284109	0.00206625	0	0	214318	3369	310	0	0	217997	5.53543	0.0870149	0.00800671	0	0	5.63045
GCA_000334895	BAFM01000058.1 Halococcus agarilyticus DNA, contig: Hcc58, whole genome shotgun sequence	Euryarchaeota	3476728	2295464	66.02	6595	1.8969	25	2019-02-01	6510	84	1	0	0	1.87245	0.0241606	0.000287627	0	0	187964	2437	28	0	0	190429	5.40635	0.0700946	0.000805355	0	0	5.47725
GCA_000739595	BBJP01000103.1 Halorubrum halophilum DNA, contig: contig00103, strain: B8, whole genome shotgun sequence	Euryarchaeota	3677984	2395793	65.14	7589	2.06336	25	2019-02-01	7468	112	7	1	1	2.03046	0.0304515	0.00190322	0.000271888	0.000271888	216916	3670	227	65	89	220967	5.89769	0.0997829	0.00617186	0.00176727	0.0024198	6.00783
GCA_000337255	AOHV01000001.1 Halalkalicoccus jeotgali B3 contig_1, whole genome shotgun sequence	Euryarchaeota	3614122	2264129	62.65	7333	2.02899	25	2019-02-01	7220	110	3	0	0	1.99772	0.0304362	0.000830077	0	0	208240	3265	89	0	0	211594	5.76184	0.0903401	0.00246256	0	0	5.85464
GCA_003022945	PXRZ01000001.1 Halobacteriales archaeon QS_8_69_73 qs_8_scaffold_1048, whole genome shotgun sequence	Euryarchaeota	2633186	1810903	68.77	4259	1.61743	25	2019-02-01	4203	53	2	1	0	1.59617	0.0201277	0.000759536	0.000379768	0	119576	1526	93	80	0	121275	4.54111	0.0579526	0.00353184	0.00303814	0	4.60564
GCA_000485535	AXZD01000001.1 Halalkalicoccus jeotgali B3 HALJEDRAFT_contig00001.1_C, whole genome shotgun sequence	Euryarchaeota	3637498	2278221	62.63	7322	2.01292	25	2019-02-01	7208	111	3	0	0	1.98158	0.0305155	0.000824743	0	0	207780	3293	89	0	0	211162	5.71217	0.0905293	0.00244674	0	0	5.80514
GCA_003021055	PXRH01000001.1 Halobacteriales archaeon QS_1_68_44 qs_1_scaffold_10063, whole genome shotgun sequence	Euryarchaeota	1231491	841012	68.29	2211	1.79538	25	2019-02-01	2172	38	0	1	0	1.76372	0.0308569	0	0.000812024	0	61574	1112	0	67	0	62753	4.99996	0.090297	0	0.00544056	0	5.09569
GCA_000400975	BANO01000537.1 Halarchaeum acidiphilum MH1-52-1 DNA, contig: CON537, whole genome shotgun sequence	Euryarchaeota	2431759	1625879	66.86	4573	1.88053	25	2019-02-01	4506	67	0	0	0	1.85298	0.0275521	0	0	0	130853	2147	0	0	0	133000	5.381	0.08829	0	0	0	5.46929
GCA_003022685	PXSV01000001.1 Halobacteriales archaeon SW_9_67_24 sw_9_scaffold_1002, whole genome shotgun sequence	Euryarchaeota	2172785	1450470	66.76	4482	2.06279	25	2019-02-01	4435	46	1	0	0	2.04116	0.021171	0.000460239	0	0	127321	1396	28	0	0	128745	5.85981	0.0642493	0.00128867	0	0	5.92534
GCA_000337775	AOLQ01000001.1 Haloarcula vallismortis ATCC 29715 contig_1, whole genome shotgun sequence	Euryarchaeota	3923205	2424446	61.8	3858	0.98338	25	2019-02-01	3807	51	0	0	0	0.97038	0.0129996	0	0	0	108214	1521	0	0	0	109735	2.75831	0.0387693	0	0	0	2.79708
GCA_003021655	PXRP01000001.1 Halobacteriales archaeon QS_4_69_31 qs_4_scaffold_1, whole genome shotgun sequence	Euryarchaeota	2736007	1887743	69	7310	2.67178	25	2019-02-01	7135	165	10	0	0	2.60781	0.0603069	0.00365496	0	0	206049	5098	297	0	0	211444	7.53101	0.18633	0.0108552	0	0	7.7282
GCA_003841465	REFZ01000001.1 Natrarchaeobius chitinivorans strain AArcht7 Ga0101038_101, whole genome shotgun sequence	Euryarchaeota	4614480	2946962	63.86	4544	0.984726	25	2019-02-01	4476	67	1	0	0	0.96999	0.0145195	0.000216709	0	0	128355	2038	28	0	0	130421	2.78157	0.0441653	0.000606786	0	0	2.82634
GCA_004765805	ML219773.1 Halorussus sp. HD8-83 genomic scaffold Scaffold1, whole genome shotgun sequence	Euryarchaeota	3933954	2646370	67.27	7760	1.97257	25	2019-02-01	7627	126	6	0	1	1.93876	0.0320288	0.00152518	0	0.000254197	217972	3917	169	0	100	222158	5.54079	0.099569	0.00429593	0	0.00254197	5.64719
GCA_000376445	AQXI01000001.1 Haladaptatus paucihalophilus DX253 B208DRAFT_contig1.1_C, whole genome shotgun sequence	Euryarchaeota	4317540	2666785	61.77	5879	1.36166	25	2019-02-01	5798	77	3	1	0	1.34289	0.0178342	0.00069484	0.000231613	0	168449	2312	134	77	0	170972	3.9015	0.053549	0.00310362	0.00178342	0	3.95994
GCA_001305655	CP011564.1 Halanaeroarchaeum sulfurireducens strain M27-SA2, complete genome	Euryarchaeota	2253500	1414315	62.76	4232	1.87797	25	2019-02-01	4155	73	4	0	0	1.8438	0.0323941	0.00177502	0	0	120655	2338	227	0	0	123220	5.35412	0.10375	0.0100732	0	0	5.46794
GCA_003666005	QPLU01000001.1 Halorubrum sp. Atlit-9R P_contig000001, whole genome shotgun sequence	Euryarchaeota	3909350	2699187	69.04	8829	2.25843	25	2019-02-01	8662	155	11	0	1	2.21571	0.0396485	0.00281377	0	0.000255797	249244	4731	401	0	288	254664	6.37559	0.121018	0.0102575	0	0.00736695	6.51423
GCA_000026045	CR936257.1 Natronomonas pharaonis DSM 2160 complete genome	Euryarchaeota	2749696	1735599	63.12	2768	1.00666	25	2019-02-01	2737	30	1	0	0	0.995383	0.0109103	0.000363677	0	0	78301	885	28	0	0	79214	2.84762	0.0321854	0.00101829	0	0	2.88083
GCA_003552325	PUKM01000161.1 Natrialbaceae archaeon isolate B1Sed10_80R1 B1-Sed10-C10153, whole genome shotgun sequence	Euryarchaeota	2333376	1421714	60.93	3299	1.41383	25	2019-02-01	3251	48	0	0	0	1.39326	0.0205711	0	0	0	93377	1386	0	0	0	94763	4.0018	0.0593989	0	0	0	4.0612
GCA_000379085	KB905378.1 Halomicrobium katesii DSM 19301 genomic scaffold HalkaDRAFT_scaffold1.1, whole genome shotgun sequence	Euryarchaeota	3607771	2344938	65	4211	1.1672	25	2019-02-01	4148	61	1	1	0	1.14974	0.0169079	0.000277179	0.000277179	0	118204	1752	28	77	0	120061	3.27637	0.0485618	0.000776102	0.00213428	0	3.32784
GCA_000336615	AOLW01000001.1 Haloarcula amylolytica JCM 13557 contig_1, whole genome shotgun sequence	Euryarchaeota	4225424	2625037	62.12	4491	1.06285	25	2019-02-01	4431	56	4	0	0	1.04865	0.0132531	0.000946651	0	0	126547	1689	150	0	0	128386	2.99489	0.0399723	0.00354994	0	0	3.03842
GCA_000416005	KE356562.1 Haloquadratum sp. J07HQX50 genomic scaffold scf7180000001540, whole genome shotgun sequence	Euryarchaeota	3019909	1254407	41.54	1463	0.484452	25	2019-02-01	1444	18	1	0	0	0.47816	0.00596044	0.000331136	0	0	41819	514	31	0	0	42364	1.38478	0.0170204	0.00102652	0	0	1.40282
GCA_003559215	PWMF01000042.1 Natrialbaceae archaeon isolate CSSed10_265 CS-Sed10-C1009, whole genome shotgun sequence	Euryarchaeota	3941239	2553459	64.79	5799	1.47136	25	2019-02-01	5725	70	4	0	0	1.45259	0.0177609	0.00101491	0	0	163690	2071	112	0	0	165873	4.15326	0.0525469	0.00284175	0	0	4.20865
GCA_003382685	QLVG01000001.1 Halorussus sp. HD8-51 Scaffold1_1, whole genome shotgun sequence	Euryarchaeota	3838315	2529005	65.89	6336	1.65072	25	2019-02-01	6208	96	16	9	7	1.61738	0.025011	0.0041685	0.00234478	0.00182372	178605	3346	831	673	700	184155	4.65321	0.0871737	0.0216501	0.0175337	0.0182372	4.79781
GCA_000223905	CP002921.1 Haloarcula hispanica ATCC 33960 chromosome I, complete sequence	Euryarchaeota	3890005	2429489	62.45	4158	1.06889	25	2019-02-01	4108	48	2	0	0	1.05604	0.0123393	0.000514138	0	0	117239	1473	57	0	0	118769	3.01385	0.0378663	0.00146529	0	0	3.05318
GCA_002494345	NXNI01000001.1 Natrinema ejinorense strain JCM 13890 contig00001, whole genome shotgun sequence	Euryarchaeota	4476324	2858942	63.87	5885	1.31469	25	2019-02-01	5794	88	3	0	0	1.29437	0.019659	0.000670193	0	0	165945	2627	89	0	0	168661	3.70717	0.0586865	0.00198824	0	0	3.76785
GCA_000337155	AOIK01000001.1 Natrinema altunense JCM 12890 contig_1, whole genome shotgun sequence	Euryarchaeota	3774970	2436647	64.55	4821	1.2771	25	2019-02-01	4760	58	3	0	0	1.26094	0.0153644	0.000794708	0	0	136257	1744	151	0	0	138152	3.60949	0.046199	0.00400003	0	0	3.65968
GCA_003058365	CP028858.1 Haloarculaceae archaeon HArcel1 chromosome, complete genome	Euryarchaeota	2723120	1790054	65.74	4250	1.56071	25	2019-02-01	4172	74	3	1	0	1.53207	0.0271747	0.00110168	0.000367226	0	119861	2271	94	67	0	122293	4.40161	0.083397	0.00345192	0.00246041	0	4.49091
GCA_003675855	RCIH01000010.1 Halostella salina strain CBA1114 Scaffold10_1, whole genome shotgun sequence	Euryarchaeota	3735525	2511567	67.23	7185	1.92342	25	2019-02-01	7068	110	7	0	0	1.8921	0.029447	0.0018739	0	0	203888	3267	229	0	0	207384	5.45808	0.0874576	0.00613033	0	0	5.55167
GCA_000259215	AJRK01000001.1 Halococcus hamelinensis 100A6 seq1, whole genome shotgun sequence	Euryarchaeota	3383679	2215383	65.47	8159	2.41128	25	2019-02-01	8027	125	7	0	0	2.37227	0.036942	0.00206875	0	0	232168	3670	207	0	0	236045	6.86141	0.108462	0.0061176	0	0	6.97599
GCA_003022045	PXRC01000026.1 Halobacteriales archaeon QH_8_67_27 qh_8_scaffold_10093, whole genome shotgun sequence	Euryarchaeota	2178068	1462353	67.14	3436	1.57754	25	2019-02-01	3380	53	3	0	0	1.55183	0.0243335	0.00137737	0	0	96466	1612	85	0	0	98163	4.42897	0.0740105	0.00390254	0	0	4.50688
GCA_003023405	PXST01000001.1 Halobacteriales archaeon SW_8_68_21 sw_8_scaffold_102, whole genome shotgun sequence	Euryarchaeota	2438325	1647123	67.55	5110	2.0957	25	2019-02-01	5008	95	7	0	0	2.05387	0.0389612	0.00287082	0	0	144858	2938	200	0	0	147996	5.94088	0.120493	0.00820235	0	0	6.06958
GCA_000023965	CP001688.1 Halomicrobium mukohataei DSM 12286, complete genome	Euryarchaeota	3332349	2183712	65.53	3986	1.19615	25	2019-02-01	3937	46	2	1	0	1.18145	0.0138041	0.000600177	0.000300089	0	111650	1559	101	81	0	113391	3.35049	0.0467838	0.0030309	0.00243072	0	3.40273
GCA_003023415	PXSS01000001.1 Halobacteriales archaeon SW_8_66_22 sw_8_scaffold_1013, whole genome shotgun sequence	Euryarchaeota	2230945	1466812	65.75	3807	1.70645	25	2019-02-01	3746	58	3	0	0	1.67911	0.025998	0.00134472	0	0	107174	1698	88	0	0	108960	4.80397	0.0761112	0.00394452	0	0	4.88403
GCA_003730195	QWGG01000010.1 Halosimplex sp. YPL4 Scaffold10_1, whole genome shotgun sequence	Euryarchaeota	5072893	3389357	66.81	9721	1.91626	25	2019-02-01	9545	154	18	2	2	1.88157	0.0303574	0.00354827	0.000394252	0.000394252	275714	5197	613	188	200	281912	5.43504	0.102446	0.0120838	0.00370597	0.00394252	5.55722
GCA_900003515	CEMO01000009.1 Halobacterium hubeiense strain JI20-2 genome assembly, contig: Scaffold9, whole genome shotgun sequence	Euryarchaeota	3237480	2144115	66.23	5016	1.54935	25	2019-02-01	4946	64	6	0	0	1.52773	0.0197685	0.00185329	0	0	141400	1867	170	0	0	143437	4.36759	0.0576683	0.005251	0	0	4.43051
GCA_003023785	PXRS01000001.1 Halobacteriales archaeon QS_5_68_33 qs_5_scaffold_100, whole genome shotgun sequence	Euryarchaeota	2419052	1651908	68.29	5996	2.47866	25	2019-02-01	5895	98	3	0	0	2.43691	0.0405117	0.00124016	0	0	169674	2905	89	0	0	172668	7.01407	0.120088	0.00367913	0	0	7.13784
GCA_002727105	NHOB01000592.1 Halorubrum sp. C3 contig0001, whole genome shotgun sequence	Euryarchaeota	3322164	2185713	65.79	6161	1.85451	25	2019-02-01	6056	97	7	1	0	1.82291	0.0291978	0.00210706	0.000301009	0	174555	2923	199	114	0	177791	5.25426	0.0879848	0.00599007	0.0034315	0	5.35166
GCA_900110535	FOJA01000002.1 Halobacterium jilantaiense strain CGMCC 1.5337 genome assembly, contig: Ga0070153_12, whole genome shotgun sequence	Euryarchaeota	2952792	2005768	67.93	4727	1.60086	25	2019-02-01	4652	75	0	0	0	1.57546	0.0253997	0	0	0	133118	2152	0	0	0	135270	4.50821	0.0728802	0	0	0	4.58109
GCA_900103505	FNIA01000072.1 Haloarchaeobius iranensis strain EB21,IBRC-M 10013,KCTC 4048 genome assembly, contig: Ga0075265_172, whole genome shotgun sequence	Euryarchaeota	3768606	2536760	67.31	6654	1.76564	25	2019-02-01	6565	86	3	0	0	1.74202	0.0228201	0.00079605	0	0	188289	2746	146	0	0	191181	4.99625	0.0728651	0.00387411	0	0	5.07299
GCA_004785955	SJER01000001.1 Halostella sp. DLLS-108 Scaffold1_1, whole genome shotgun sequence	Euryarchaeota	3745232	2563710	68.45	8762	2.33951	25	2019-02-01	8641	118	3	0	0	2.3072	0.0315067	0.000801018	0	0	248604	3493	129	0	0	252226	6.63788	0.0932653	0.00344438	0	0	6.73459
GCA_002252895	NHPE01000080.1 Halorubrum sp. Eb13 contig0001, whole genome shotgun sequence	Euryarchaeota	3626705	2450429	67.57	7839	2.16147	25	2019-02-01	7705	126	7	0	1	2.12452	0.0347423	0.00193013	0	0.000275732	222177	3707	247	0	87	226218	6.12614	0.102214	0.00681059	0	0.00239887	6.23756
GCA_003670115	QQTY01000001.1 Halobacteriaceae archaeon SHR37 Scaffold1, whole genome shotgun sequence	Euryarchaeota	4665679	2933474	62.87	4673	1.00157	25	2019-02-01	4618	53	2	0	0	0.989781	0.0113595	0.000428662	0	0	131945	1576	57	0	0	133578	2.82799	0.0337786	0.00122169	0	0	2.86299
GCA_000504565	CP006884.1 Haloarcula hispanica N601 chromosome 1, complete sequence	Euryarchaeota	3901495	2435555	62.43	4166	1.0678	25	2019-02-01	4116	48	2	0	0	1.05498	0.012303	0.000512624	0	0	117470	1473	57	0	0	119000	3.0109	0.0377548	0.00146098	0	0	3.05011
GCA_003430825	CP024047.1 Natronolimnobius sp. AArc1 chromosome, complete genome	Euryarchaeota	3789323	2363174	62.36	3376	0.890924	25	2019-02-01	3337	38	1	0	0	0.880632	0.0100282	0.000263899	0	0	95090	1080	28	0	0	96198	2.50942	0.0285011	0.000738918	0	0	2.53866
GCA_003551945	PUNZ01000003.1 Halovenus sp. isolate B1Sed10_163 B1-Sed10-C10118, whole genome shotgun sequence	Euryarchaeota	2427444	1331012	54.83	1780	0.733282	25	2019-02-01	1759	17	4	0	0	0.724631	0.00700325	0.00164782	0	0	50503	472	174	0	0	51149	2.0805	0.0194443	0.00716803	0	0	2.10711
GCA_900112205	FOKW01000030.1 Halobiforma haloterrestris strain DSM 13078 genome assembly, contig: Ga0131219_130, whole genome shotgun sequence	Euryarchaeota	4495442	2941291	65.43	7761	1.72642	25	2019-02-01	7634	119	7	0	1	1.69816	0.0264713	0.00155713	0	0.000222448	220361	3773	237	0	99	224470	4.90188	0.0839295	0.00527201	0	0.00220223	4.99328
GCA_900004275	CEMZ01000001.1 Halobacterium hubeiense strain JI20-8 genome assembly, contig: Scaffold1, whole genome shotgun sequence	Euryarchaeota	3238275	2145125	66.24	5031	1.5536	25	2019-02-01	4961	64	6	0	0	1.53199	0.0197636	0.00185284	0	0	141748	1867	170	0	0	143785	4.37727	0.0576542	0.00524971	0	0	4.44017
GCA_003862495	RRCH01000001.1 Halomarina oriensis strain SPP-AMP-1 SPP-M1-1.IonXpress_2017_trimmed_contig_1, whole genome shotgun sequence	Euryarchaeota	3654689	2087420	57.12	3186	0.871757	25	2019-02-01	3136	46	4	0	0	0.858076	0.0125866	0.00109448	0	0	90532	1454	113	0	0	92099	2.47715	0.0397845	0.00309192	0	0	2.52002
GCA_000011085	AY596297.1 Haloarcula marismortui ATCC 43049 chromosome I, complete sequence	Euryarchaeota	4274642	2612610	61.12	4185	0.979029	25	2019-02-01	4131	53	1	0	0	0.966397	0.0123987	0.000233938	0	0	118100	1524	28	0	0	119652	2.7628	0.0356521	0.000655026	0	0	2.79911
GCA_003022885	PXSH01000001.1 Halobacteriales archaeon SW_12_71_31 sw_12_scaffold_1008, whole genome shotgun sequence	Euryarchaeota	947951	672172	70.91	1905	2.0096	25	2019-02-01	1879	25	1	0	0	1.98217	0.0263727	0.00105491	0	0	53741	708	36	0	0	54485	5.66917	0.0746874	0.00379766	0	0	5.74766
GCA_900215575	OBEJ01000006.1 Natronoarchaeum philippinense strain DSM 27208 genome assembly, contig: Ga0170390_106, whole genome shotgun sequence	Euryarchaeota	3164179	2061767	65.16	3155	0.997099	25	2019-02-01	3119	35	1	0	0	0.985722	0.0110613	0.000316038	0	0	89025	1109	65	0	0	90199	2.81353	0.0350486	0.00205425	0	0	2.85063
GCA_900114435	FOZK01000006.1 Halomicrobium zhouii strain CGMCC 1.10457 genome assembly, contig: Ga0079826_16, whole genome shotgun sequence	Euryarchaeota	4250330	2813837	66.2	7345	1.7281	25	2019-02-01	7217	120	8	0	0	1.69799	0.0282331	0.00188221	0	0	207673	3871	294	0	0	211838	4.88604	0.0910753	0.00691711	0	0	4.98404
GCA_003551265	PUMG01000316.1 Halovenus sp. isolate B1Sed10_238R1 B1-Sed10-C10054, whole genome shotgun sequence	Euryarchaeota	2911837	1733065	59.52	2594	0.890847	25	2019-02-01	2564	29	1	0	0	0.880544	0.00995935	0.000343426	0	0	73260	858	29	0	0	74147	2.51594	0.0294659	0.000995935	0	0	2.5464
GCA_003336245	QPHM01000001.1 Haloplanus salinus strain JCM 18368 contig00001, whole genome shotgun sequence	Euryarchaeota	3549098	2350362	66.22	8275	2.33158	25	2019-02-01	8139	127	9	0	0	2.29326	0.0357837	0.00253586	0	0	236896	3909	296	0	0	241101	6.67482	0.110141	0.00834015	0	0	6.7933
GCA_003022745	PXSU01000001.1 Halobacteriales archaeon SW_9_67_25 sw_9_scaffold_1047, whole genome shotgun sequence	Euryarchaeota	1786328	1196725	66.99	4147	2.32152	25	2019-02-01	4069	75	3	0	0	2.27786	0.0419856	0.00167942	0	0	116571	2224	125	0	0	118920	6.52573	0.124501	0.0069976	0	0	6.65723
GCA_000415965	KE356560.1 Haloquadratum walsbyi J07HQW1 genomic scaffold scf7180000056329, whole genome shotgun sequence	Euryarchaeota	3475501	1713221	49.29	1862	0.53575	25	2019-02-01	1843	18	1	0	0	0.530283	0.00517911	0.000287728	0	0	54608	637	28	0	0	55273	1.57123	0.0183283	0.000805639	0	0	1.59036
GCA_000243255	CM001436.1 Methanoplanus limicola DSM 2279 chromosome, whole genome shotgun sequence	Euryarchaeota	3200946	1350606	42.19	1641	0.512661	25	2019-02-01	1621	20	0	0	0	0.506413	0.00624815	0	0	0	47406	595	0	0	0	48001	1.481	0.0185883	0	0	0	1.49959
GCA_003023165	PXSD01000001.1 Halobacteriales archaeon QS_9_67_15 qs_9_scaffold_1000, whole genome shotgun sequence	Euryarchaeota	2348556	1573720	67.01	3784	1.6112	25	2019-02-01	3729	51	4	0	0	1.58778	0.0217155	0.00170317	0	0	106794	1463	150	0	0	108407	4.54722	0.0622936	0.0063869	0	0	4.6159
GCA_000455365	HG315684.1 Halopiger sp. IIH2 genomic scaffold, scaffold00001, whole genome shotgun sequence	Euryarchaeota	3776554	2414977	63.95	4495	1.19024	25	2019-02-01	4436	59	0	0	0	1.17462	0.0156227	0	0	0	126027	1717	0	0	0	127744	3.33709	0.0454647	0	0	0	3.38255
GCA_003383005	PSYT01000001.1 Haloferax sp. Atlit-24N P_contig000001, whole genome shotgun sequence	Euryarchaeota	3884197	2562393	65.97	5892	1.51692	25	2019-02-01	5796	89	6	0	1	1.4922	0.0229134	0.00154472	0	0.000257453	166176	2696	169	0	285	169326	4.27826	0.0694095	0.00435096	0	0.00733742	4.35936
GCA_000224475	CP002988.1 Halophilic archaeon DL31 chromosome, complete genome	Euryarchaeota	3643158	2272629	62.38	6110	1.67712	25	2019-02-01	6026	84	0	0	0	1.65406	0.0230569	0	0	0	173898	2582	0	0	0	176480	4.77328	0.0708726	0	0	0	4.84415
GCA_000337455	AOIU01000001.1 Halosimplex carlsbadense 2-9-1 contig_1, whole genome shotgun sequence	Euryarchaeota	4694889	3177201	67.67	9817	2.091	25	2019-02-01	9656	152	9	0	0	2.0567	0.0323756	0.00191698	0	0	278742	4618	298	0	0	283658	5.93714	0.0983623	0.00634733	0	0	6.04185
GCA_900003505	CEMN01000015.1 Halobacterium hubeiense strain JI20-3 genome assembly, contig: Scaffold15, whole genome shotgun sequence	Euryarchaeota	3235778	2144974	66.29	5013	1.54924	25	2019-02-01	4943	64	6	0	0	1.52761	0.0197789	0.00185427	0	0	141278	1867	170	0	0	143315	4.36612	0.0576986	0.00525376	0	0	4.42907
GCA_000739555	BBJN01000071.1 Halolamina rubra DNA, contig: contig00071, strain: CBA1107, whole genome shotgun sequence	Euryarchaeota	2955001	2040370	69.05	6691	2.2643	25	2019-02-01	6588	97	6	0	0	2.22944	0.0328257	0.00203046	0	0	190297	2918	171	0	0	193386	6.43983	0.0987479	0.0057868	0	0	6.54436
GCA_003023455	PXSI01000001.1 Halobacteriales archaeon SW_12_69_24 sw_12_scaffold_11042, whole genome shotgun sequence	Euryarchaeota	1258910	868797	69.01	2612	2.07481	25	2019-02-01	2558	49	5	0	0	2.03192	0.0389226	0.00397169	0	0	73939	1544	146	0	0	75629	5.87326	0.122646	0.0115973	0	0	6.0075
GCA_900156425	FTNO01000011.1 Haladaptatus litoreus strain CGMCC 1.7737 genome assembly, contig: Ga0104463_111, whole genome shotgun sequence	Euryarchaeota	4671707	2662419	56.99	3984	0.852793	25	2019-02-01	3940	43	1	0	0	0.843375	0.00920434	0.000214055	0	0	114997	1376	28	0	0	116401	2.46156	0.0294539	0.000599353	0	0	2.49162
GCA_000710615	JDTH01000001.1 Haladaptatus cibarius D43 HAPD43_1, whole genome shotgun sequence	Euryarchaeota	3926724	2267915	57.76	3353	0.853892	25	2019-02-01	3321	31	1	0	0	0.845743	0.00789462	0.000254665	0	0	97094	976	28	0	0	98098	2.47265	0.0248553	0.000713063	0	0	2.49821
GCA_003554325	PWGA01000123.1 Halovenus sp. isolate T1Sed10_210R1 T1-Sed10-C10032, whole genome shotgun sequence	Euryarchaeota	1990597	1089104	54.71	1526	0.766604	25	2019-02-01	1510	16	0	0	0	0.758566	0.00803779	0	0	0	43539	457	0	0	0	43996	2.18723	0.0229579	0	0	0	2.21019
GCA_003021235	PXQR01000001.1 Halobacteriales archaeon QH_6_64_20 qh_6_scaffold_102, whole genome shotgun sequence	Euryarchaeota	3604584	2326381	64.54	6130	1.70061	25	2019-02-01	6046	80	4	0	0	1.67731	0.022194	0.0011097	0	0	174300	2399	150	0	0	176849	4.83551	0.0665541	0.00416137	0	0	4.90622
GCA_000337315	AOHU01000001.1 Haloferax volcanii DS2 contig_1, whole genome shotgun sequence	Euryarchaeota	3866754	2542974	65.77	5732	1.48238	25	2019-02-01	5649	77	6	0	0	1.46092	0.0199133	0.00155169	0	0	162071	2466	171	0	0	164708	4.1914	0.0637744	0.00442231	0	0	4.25959
GCA_003551525	PUMU01000092.1 Halorubrum sp. isolate B1Sed10_22 B1-Sed10-C10855, whole genome shotgun sequence	Euryarchaeota	1111866	741938	66.73	2740	2.46433	25	2019-02-01	2697	42	1	0	0	2.42565	0.0377743	0.000899389	0	0	78128	1218	28	0	0	79374	7.02675	0.109546	0.00251829	0	0	7.13881
GCA_003841505	REGA01000001.1 Natrarchaeobius chitinivorans strain AArcht4T Ga0101035_101, whole genome shotgun sequence	Euryarchaeota	4566486	2828294	61.94	4834	1.05858	25	2019-02-01	4781	53	0	0	0	1.04698	0.0116063	0	0	0	137684	1592	0	0	0	139276	3.0151	0.0348627	0	0	0	3.04996
GCA_003023215	PXSN01000001.1 Halobacteriales archaeon SW_6_65_46 sw_6_scaffold_0, whole genome shotgun sequence	Euryarchaeota	1922760	1256269	65.34	2219	1.15407	25	2019-02-01	2182	36	1	0	0	1.13483	0.0187231	0.000520086	0	0	62312	1094	28	0	0	63434	3.24076	0.0568974	0.00145624	0	0	3.29911
GCA_900156445	FTNP01000014.1 Haloterrigena daqingensis strain CGMCC 1.8909 genome assembly, contig: Ga0104462_114, whole genome shotgun sequence	Euryarchaeota	3830922	2350595	61.36	3509	0.915967	25	2019-02-01	3462	45	2	0	0	0.903699	0.0117465	0.000522068	0	0	99387	1478	57	0	0	100922	2.59434	0.0385808	0.00148789	0	0	2.6344
GCA_004114995	SDJP01000001.1 Halorubrum sp. ZC67 scaffold1, whole genome shotgun sequence	Euryarchaeota	3630756	2405077	66.24	8371	2.30558	25	2019-02-01	8200	157	13	1	0	2.25848	0.0432417	0.00358052	0.000275425	0	238486	5214	559	119	0	244378	6.56849	0.143606	0.0153962	0.00327755	0	6.73077
GCA_003021705	PXRJ01000001.1 Halobacteriales archaeon QS_3_64_16 qs_3_scaffold_10, whole genome shotgun sequence	Euryarchaeota	2832741	1814253	64.05	5939	2.09656	25	2019-02-01	5834	96	9	0	0	2.05949	0.0338894	0.00317713	0	0	169377	2937	321	0	0	172635	5.97926	0.10368	0.0113318	0	0	6.09427
GCA_003022085	PXQK01000001.1 Halobacteriales archaeon QH_10_65_19 qh_10_scaffold_1003, whole genome shotgun sequence	Euryarchaeota	1552872	1017671	65.53	2855	1.83853	25	2019-02-01	2821	32	2	0	0	1.81663	0.020607	0.00128794	0	0	81182	964	56	0	0	82202	5.22786	0.0620785	0.00360622	0	0	5.29355
GCA_003856835	CP034145.1 Haloplanus aerogenes strain JCM 16430 chromosome, complete genome	Euryarchaeota	3503092	2300810	65.68	7859	2.24345	25	2019-02-01	7762	93	4	0	0	2.21576	0.026548	0.00114185	0	0	225430	2824	113	0	0	228367	6.43517	0.0806145	0.00322572	0	0	6.51901
GCA_001485535	BCMZ01000001.1 Halobacterium sp. CBA1132 DNA, contig: contig00001, strain: CBA1132, whole genome shotgun sequence	Euryarchaeota	3012807	1986974	65.95	4130	1.37081	25	2019-02-01	4083	45	2	0	0	1.35521	0.0149362	0.000663833	0	0	116645	1327	56	0	0	118028	3.87164	0.0440453	0.00185873	0	0	3.91754
GCA_000447865	KK033114.1 haloarchaeon 3A1_DGR genomic scaffold scaffold00001, whole genome shotgun sequence	Euryarchaeota	2880902	1949548	67.67	5147	1.78659	25	2019-02-01	5061	82	4	0	0	1.75674	0.0284633	0.00138845	0	0	144513	2599	118	0	0	147230	5.01624	0.0902148	0.00409594	0	0	5.11055
GCA_000513435	CBVY010000001.1 Halorubrum sp. AJ67 WGS project CBVY000000000 data, contig SCAFFOLD00001, whole genome shotgun sequence	Euryarchaeota	4225006	1781771	42.17	4984	1.17964	25	2019-02-01	4912	67	5	0	0	1.1626	0.015858	0.00118343	0	0	142405	2076	145	0	0	144626	3.37053	0.049136	0.00343195	0	0	3.4231
GCA_003023565	PXSA01000001.1 Halobacteriales archaeon QS_9_68_17 qs_9_scaffold_1028, whole genome shotgun sequence	Euryarchaeota	2882595	1961926	68.06	5581	1.9361	25	2019-02-01	5505	73	3	0	0	1.90974	0.0253244	0.00104073	0	0	158296	2273	84	0	0	160653	5.49144	0.0788526	0.00291404	0	0	5.57321
GCA_000416105	KE356580.1 halophilic archaeon J07HB67 genomic scaffold scf_7180000098802, whole genome shotgun sequence	Euryarchaeota	2649547	1492830	56.34	5949	2.24529	25	2019-02-01	5866	79	4	0	0	2.21396	0.0298164	0.00150969	0	0	170352	2356	114	0	0	172822	6.42948	0.0889209	0.00430262	0	0	6.5227
GCA_003022815	PXSL01000008.1 Halobacteriales archaeon SW_5_68_122 sw_5_scaffold_1008, whole genome shotgun sequence	Euryarchaeota	1497262	1020069	68.13	2550	1.70311	25	2019-02-01	2510	38	2	0	0	1.67639	0.0253797	0.00133577	0	0	71627	1135	68	0	0	72830	4.78387	0.075805	0.00454162	0	0	4.86421
GCA_002252735	NHOV01000626.1 Halorubrum ezzemoulense strain LG1 contig0001, whole genome shotgun sequence	Euryarchaeota	4648045	3068619	66.02	8958	1.92726	25	2019-02-01	8819	129	10	0	0	1.89736	0.0277536	0.00215144	0	0	253401	3814	354	0	0	257569	5.45178	0.082056	0.00761611	0	0	5.54145
GCA_003020945	PXRU01000001.1 Halobacteriales archaeon QS_6_71_20 qs_6_scaffold_108, whole genome shotgun sequence	Euryarchaeota	2647290	1875908	70.86	7894	2.98192	25	2019-02-01	7742	148	4	0	0	2.9245	0.0559062	0.00151098	0	0	224294	4411	115	0	0	228820	8.47259	0.166623	0.00434407	0	0	8.64356
GCA_003666065	QXIK01000001.1 Haloarcula sp. Atlit-7R P_contig000001, whole genome shotgun sequence	Euryarchaeota	4544431	2782903	61.24	4638	1.02059	25	2019-02-01	4592	44	1	0	1	1.01047	0.00968218	0.00022005	0	0.00022005	131448	1343	31	0	293	133115	2.89251	0.0295527	0.000682154	0	0.00644745	2.92919
GCA_000416045	KE356570.1 Halorubrum sp. J07HR59 genomic scaffold scf7180000001326, whole genome shotgun sequence	Euryarchaeota	2120805	926799	43.7	1868	0.880798	25	2019-02-01	1842	25	1	0	0	0.868538	0.011788	0.000471519	0	0	53090	723	28	0	0	53841	2.50329	0.0340908	0.00132025	0	0	2.53871
GCA_001564285	LKNF01000016.1 Natrialbaceae archaeon Tc-Br11_E2g28 LTtc-BRINE-C1010, whole genome shotgun sequence	Euryarchaeota	2330233	1417586	60.83	3243	1.39171	25	2019-02-01	3192	49	2	0	0	1.36982	0.0210279	0.000858283	0	0	91617	1412	56	0	0	93085	3.93167	0.0605948	0.00240319	0	0	3.99466
GCA_900129775	FQWV01000015.1 Halobaculum gomorrense strain DSM 9297 genome assembly, contig: Ga0131215_115, whole genome shotgun sequence	Euryarchaeota	3208246	2199042	68.54	6392	1.99237	25	2019-02-01	6296	94	2	0	0	1.96244	0.0292995	0.000623394	0	0	181197	2817	58	0	0	184072	5.64785	0.087805	0.00180784	0	0	5.73747
GCA_000172995	CP001690.1 Halogeometricum borinquense DSM 11551, complete genome	Euryarchaeota	3944467	2364339	59.94	3043	0.77146	25	2019-02-01	3007	33	3	0	0	0.762334	0.00836615	0.000760559	0	0	86806	1156	169	0	0	88131	2.2007	0.0293069	0.00428448	0	0	2.23429
GCA_003021365	PXQJ01000001.1 Halobacteriales archaeon QH_1_68_42 qh_1_scaffold_10000, whole genome shotgun sequence	Euryarchaeota	2100002	1439309	68.54	5463	2.60143	25	2019-02-01	5361	92	10	0	0	2.55285	0.0438095	0.0047619	0	0	154244	2725	357	0	0	157326	7.34495	0.129762	0.017	0	0	7.49171
GCA_003023465	PXSM01000001.1 Halobacteriales archaeon SW_6_65_15 sw_6_scaffold_1017, whole genome shotgun sequence	Euryarchaeota	2510763	1632087	65	4378	1.74369	25	2019-02-01	4323	53	2	0	0	1.72179	0.0211091	0.000796571	0	0	123427	1546	58	0	0	125031	4.91592	0.0615749	0.00231005	0	0	4.9798
GCA_001563965	LKMS01000056.1 Haloferacaceae archaeon PL-Br10_E2g29 PL-BRINE-C10115, whole genome shotgun sequence	Euryarchaeota	1278240	795212	62.21	953	0.745556	25	2019-02-01	950	3	0	0	0	0.743209	0.00234698	0	0	0	26787	89	0	0	0	26876	2.09562	0.0069627	0	0	0	2.10258
GCA_000337275	AOLR01000001.1 Haloarcula sinaiiensis ATCC 33800 contig_1, whole genome shotgun sequence	Euryarchaeota	4405164	2677050	60.77	4268	0.968863	25	2019-02-01	4214	52	2	0	0	0.956605	0.0118043	0.000454013	0	0	120447	1519	57	0	0	122023	2.73422	0.0344823	0.00129394	0	0	2.77
GCA_003665885	QPLN01000001.1 Haloarcula sp. Atlit-120R P_contig000001, whole genome shotgun sequence	Euryarchaeota	4191453	2598600	62	4239	1.01134	25	2019-02-01	4185	52	2	0	0	0.99846	0.0124062	0.000477161	0	0	119384	1523	57	0	0	120964	2.84827	0.0363358	0.00135991	0	0	2.88597
GCA_003022055	PXRB01000040.1 Halobacteriales archaeon QH_8_68_33 qh_8_scaffold_10007, whole genome shotgun sequence	Euryarchaeota	1627627	1117336	68.65	4475	2.7494	25	2019-02-01	4392	76	6	1	0	2.69841	0.0466937	0.00368635	0.000614391	0	126291	2408	202	103	0	129004	7.75921	0.147945	0.0124107	0.00632823	0	7.92589
GCA_002844335	CP019154.1 Haloarcula sp. 'Taiwanensis' chromosome I, complete sequence	Euryarchaeota	3721706	2326248	62.5	3781	1.01593	25	2019-02-01	3743	38	0	0	0	1.00572	0.0102104	0	0	0	106414	1138	0	0	0	107552	2.85928	0.0305774	0	0	0	2.88986
GCA_001886955	CP016804.1 Halodesulfurarchaeum formicicum strain HSR6 chromosome, complete genome	Euryarchaeota	2085946	1327103	63.62	3874	1.85719	25	2019-02-01	3815	56	3	0	0	1.82891	0.0268463	0.0014382	0	0	109273	1629	84	0	0	110986	5.23853	0.0780941	0.00402695	0	0	5.32066
GCA_900003525	CEMQ01000001.1 Halobacterium hubeiense strain JI20-7 genome assembly, contig: Scaffold1, whole genome shotgun sequence	Euryarchaeota	3235308	2145811	66.32	5031	1.55503	25	2019-02-01	4961	64	6	0	0	1.53339	0.0197817	0.00185454	0	0	141774	1867	170	0	0	143811	4.38209	0.057707	0.00525452	0	0	4.44505
GCA_001280425	LIUF01000014.1 Haloarcula rubripromontorii strain SL3 Contig_10, whole genome shotgun sequence	Euryarchaeota	3970989	2463935	62.05	3992	1.00529	25	2019-02-01	3956	35	1	0	0	0.996225	0.00881393	0.000251826	0	0	112881	1055	29	0	0	113965	2.84264	0.0265677	0.000730297	0	0	2.86994
GCA_003634715	RBWW01000001.1 Haloarcula quadrata strain DSM 11927 Ga0242598_11, whole genome shotgun sequence	Euryarchaeota	4459149	2713525	60.85	4150	0.930671	25	2019-02-01	4100	48	2	0	0	0.919458	0.0107644	0.000448516	0	0	117715	1463	57	0	0	119235	2.63985	0.032809	0.00127827	0	0	2.67394
GCA_000755225	BBMO01000003.1 Halapricum salinum DNA, contig: contig00003, strain: CBA1105, whole genome shotgun sequence	Euryarchaeota	3451492	2199685	63.73	4250	1.23135	25	2019-02-01	4199	49	2	0	0	1.21658	0.0141968	0.00057946	0	0	121188	1445	56	0	0	122689	3.51118	0.041866	0.00162249	0	0	3.55467
GCA_002135005	NEWI01000100.1 Halorubrum sp. SD612 NODE_100_length_10576_cov_8.52952, whole genome shotgun sequence	Euryarchaeota	3308128	2319468	70.11	8029	2.42705	25	2019-02-01	7899	125	4	1	0	2.38776	0.0377857	0.00120914	0.000302286	0	227027	4166	259	129	0	231581	6.8627	0.125932	0.0078292	0.00389949	0	7.00036
GCA_004118325	RDFA01000010.1 Halorientalis sp. F13-25 NODE_10_length_94047_cov_284.852, whole genome shotgun sequence	Euryarchaeota	4087668	2685081	65.69	7229	1.76849	25	2019-02-01	7095	128	6	0	0	1.73571	0.0313137	0.00146783	0	0	203990	3932	257	0	0	208179	4.99038	0.0961918	0.0062872	0	0	5.09285
GCA_003022725	PXSQ01000001.1 Halobacteriales archaeon SW_7_65_23 sw_7_scaffold_1000, whole genome shotgun sequence	Euryarchaeota	2631222	1717597	65.28	4572	1.7376	25	2019-02-01	4514	57	1	0	0	1.71555	0.0216629	0.000380052	0	0	129288	1762	29	0	0	131079	4.91361	0.0669651	0.00110215	0	0	4.98168
GCA_001564175	LKMT01000049.1 Haloferacaceae archaeon PL-Br10_E2g46 PL-BRINE-C10144, whole genome shotgun sequence	Euryarchaeota	1443158	735655	50.98	606	0.419912	25	2019-02-01	604	2	0	0	0	0.418527	0.00138585	0	0	0	17339	54	0	0	0	17393	1.20146	0.00374179	0	0	0	1.2052
GCA_000336735	AOLL01000001.1 Haloferax alexandrinus JCM 10717 contig_1, whole genome shotgun sequence	Euryarchaeota	3649262	2419446	66.3	5560	1.5236	25	2019-02-01	5481	73	6	0	0	1.50195	0.020004	0.00164417	0	0	157377	2217	171	0	0	159765	4.31257	0.060752	0.00468588	0	0	4.37801
GCA_003021975	PXRR01000001.1 Halobacteriales archaeon QS_5_70_17 qs_5_scaffold_1009, whole genome shotgun sequence	Euryarchaeota	2606427	1835005	70.4	8142	3.12382	25	2019-02-01	7976	157	9	0	0	3.06013	0.0602357	0.003453	0	0	230323	4791	265	0	0	235379	8.83673	0.183815	0.0101672	0	0	9.03072
GCA_000215915	AFNT02000072.1 Halorhabdus tiamatea SARL4B Contig72, whole genome shotgun sequence	Euryarchaeota	3146564	1966935	62.51	3956	1.25724	25	2019-02-01	3901	53	2	0	0	1.23977	0.0168438	0.000635614	0	0	111618	1575	56	0	0	113249	3.5473	0.0500546	0.00177972	0	0	3.59913
GCA_000328685	CP003929.1 Natronococcus occultus SP4, complete genome	Euryarchaeota	4314118	2789666	64.66	6111	1.41651	25	2019-02-01	6027	82	2	0	0	1.39704	0.0190074	0.000463594	0	0	172971	2457	88	0	0	175516	4.00942	0.0569525	0.00203981	0	0	4.06841
GCA_000415945	KE356559.1 halophilic archaeon J07HX5 genomic scaffold scf7180000022092, whole genome shotgun sequence	Euryarchaeota	2040945	1092959	53.55	1633	0.800119	25	2019-02-01	1616	17	0	0	0	0.79179	0.00832947	0	0	0	46600	472	0	0	0	47072	2.28326	0.0231265	0	0	0	2.30638
GCA_002286985	NSKC01000001.1 Halorubrum sp. WN019 contig1, whole genome shotgun sequence	Euryarchaeota	3506649	2363402	67.4	8620	2.45819	25	2019-02-01	8453	158	8	1	0	2.41056	0.0450573	0.00228138	0.000285173	0	246011	5291	286	177	0	251765	7.01556	0.150885	0.00815593	0.00504755	0	7.17965
GCA_900114455	FOTC01000016.1 Halogranum rubrum strain CGMCC 1.7738 genome assembly, contig: Ga0070188_116, whole genome shotgun sequence	Euryarchaeota	4566676	2840431	62.2	4484	0.981896	25	2019-02-01	4432	48	4	0	0	0.970509	0.0105109	0.000875911	0	0	126914	1430	249	0	0	128593	2.77913	0.0313138	0.00545254	0	0	2.8159
GCA_003022925	PXRY01000001.1 Halobacteriales archaeon QS_8_65_32 qs_8_scaffold_103, whole genome shotgun sequence	Euryarchaeota	3278370	2133865	65.09	6544	1.99611	25	2019-02-01	6442	99	2	1	0	1.965	0.0301979	0.000610059	0.00030503	0	187383	2984	87	63	0	190517	5.71574	0.0910208	0.00265376	0.00192169	0	5.81133
GCA_000187225	AEMG01000032.1 Haladaptatus paucihalophilus DX253 contig00034, whole genome shotgun sequence	Euryarchaeota	4284805	2648659	61.82	5848	1.36482	25	2019-02-01	5766	78	3	1	0	1.34569	0.0182039	0.000700149	0.000233383	0	167496	2338	134	77	0	170045	3.90907	0.0545649	0.00312733	0.00179705	0	3.96856
GCA_000755245	BBMP01000027.1 Halococcus sediminicola DNA, contig: contig00027, strain: CBA1101, whole genome shotgun sequence	Euryarchaeota	3764367	2344949	62.29	4577	1.21588	25	2019-02-01	4522	53	2	0	0	1.20126	0.0140794	0.000531298	0	0	129926	1634	60	0	0	131620	3.45147	0.043407	0.00159389	0	0	3.49647
GCA_900103715	FNHL01000002.1 Halogranum gelatinilyticum strain CGMCC 1.10119 genome assembly, contig: Ga0070202_102, whole genome shotgun sequence	Euryarchaeota	3770187	2455964	65.14	5429	1.43998	25	2019-02-01	5362	63	4	0	0	1.42221	0.01671	0.00106096	0	0	155043	1949	114	0	0	157106	4.11234	0.051695	0.00302372	0	0	4.16706
GCA_003022785	PXSO01000001.1 Halobacteriales archaeon SW_7_68_16 sw_7_scaffold_1003, whole genome shotgun sequence	Euryarchaeota	1903693	1293943	67.97	4707	2.47256	25	2019-02-01	4617	87	3	0	0	2.42529	0.0457006	0.00157588	0	0	132420	2728	119	0	0	135267	6.95595	0.1433	0.00625101	0	0	7.1055
GCA_000337695	AOIA01000001.1 Natronococcus jeotgali DSM 18795 contig_1, whole genome shotgun sequence	Euryarchaeota	4496185	2895809	64.41	7023	1.56199	25	2019-02-01	6917	105	1	0	0	1.53842	0.0233531	0.000222411	0	0	198809	3136	29	0	0	201974	4.42173	0.069748	0.000644991	0	0	4.49212
GCA_001625445	LWHG01000001.1 Haladaptatus sp. R4 NODE_10_length_139766_cov_26.9624_ID_1043, whole genome shotgun sequence	Euryarchaeota	4896694	2947063	60.18	6643	1.35663	25	2019-02-01	6556	82	5	0	0	1.33886	0.016746	0.0010211	0	0	190361	2892	178	0	0	193431	3.88754	0.0590603	0.00363511	0	0	3.95024
GCA_900110215	FOCX01000121.1 Halorientalis persicus strain IBRC-M 10043 genome assembly, contig: Ga0111571_1121, whole genome shotgun sequence	Euryarchaeota	4869758	3090182	63.46	7795	1.6007	25	2019-02-01	7674	117	4	0	0	1.57585	0.0240258	0.000821396	0	0	220367	3800	190	0	0	224357	4.52521	0.0780326	0.00390163	0	0	4.60715
GCA_003552705	PUNY01000045.1 Halobacteriaceae archaeon isolate B1Sed10_164 B1-Sed10-C1021, whole genome shotgun sequence	Euryarchaeota	1994861	1150595	57.68	936	0.469206	25	2019-02-01	925	10	1	0	0	0.463691	0.00501288	0.000501288	0	0	26094	298	28	0	0	26420	1.30806	0.0149384	0.00140361	0	0	1.3244
GCA_003021005	PXRI01000001.1 Halobacteriales archaeon QS_1_69_70 qs_1_scaffold_1012, whole genome shotgun sequence	Euryarchaeota	2449050	1681886	68.68	5277	2.15471	25	2019-02-01	5187	83	7	0	0	2.11796	0.0338907	0.00285825	0	0	148080	2508	199	0	0	150787	6.04643	0.102407	0.0081256	0	0	6.15696
GCA_003023195	PXRX01000001.1 Halobacteriales archaeon QS_8_69_26 qs_8_scaffold_10, whole genome shotgun sequence	Euryarchaeota	3291641	2284515	69.4	13985	4.24864	25	2019-02-01	13615	344	26	0	0	4.13623	0.104507	0.0078988	0	0	396005	10397	757	0	0	407159	12.0306	0.315861	0.0229976	0	0	12.3695
GCA_000337715	AOHY01000001.1 Natronorubrum bangense JCM 10635 contig_1, whole genome shotgun sequence	Euryarchaeota	4111275	2482750	60.39	2956	0.718998	25	2019-02-01	2923	33	0	0	0	0.710972	0.00802671	0	0	0	84183	945	0	0	0	85128	2.04761	0.0229856	0	0	0	2.0706
GCA_000336675	AOMB01000001.1 Halococcus hamelinensis 100A6 contig_1, whole genome shotgun sequence	Euryarchaeota	3419074	2235939	65.4	8289	2.42434	25	2019-02-01	8155	126	8	0	0	2.38515	0.0368521	0.00233981	0	0	236030	3693	236	0	0	239959	6.90333	0.108012	0.00690245	0	0	7.01825
GCA_000337815	AOLN01000001.1 Haloferax mucosum ATCC BAA-1512 contig_1, whole genome shotgun sequence	Euryarchaeota	3368982	2083638	61.85	2669	0.792227	25	2019-02-01	2639	30	0	0	0	0.783323	0.00890477	0	0	0	75339	1010	0	0	0	76349	2.23625	0.0299794	0	0	0	2.26623
GCA_004087835	CP035119.1 Halorussus sp. RC-68 chromosome, complete genome	Euryarchaeota	3490924	2226252	63.77	4357	1.24809	25	2019-02-01	4295	61	1	0	0	1.23033	0.0174739	0.000286457	0	0	123102	1891	28	0	0	125021	3.52634	0.054169	0.00080208	0	0	3.58132
GCA_003021015	PXRK01000001.1 Halobacteriales archaeon QS_4_66_20 qs_4_scaffold_1012, whole genome shotgun sequence	Euryarchaeota	2891236	1903228	65.83	5001	1.72971	25	2019-02-01	4922	76	3	0	0	1.70239	0.0262863	0.00103762	0	0	140962	2331	84	0	0	143377	4.87549	0.080623	0.00290533	0	0	4.95902
GCA_001485555	BCNA01000001.1 Haloarcula sp. CBA1128 DNA, contig: contig00001, strain: CBA1128, whole genome shotgun sequence	Euryarchaeota	4184591	2592275	61.95	4314	1.03093	25	2019-02-01	4265	46	3	0	0	1.01922	0.0109927	0.000716916	0	0	121682	1437	85	0	0	123204	2.90786	0.0343403	0.00203126	0	0	2.94423
GCA_003021045	PXRN01000001.1 Halobacteriales archaeon QS_4_69_34 qs_4_scaffold_118, whole genome shotgun sequence	Euryarchaeota	2573307	1784651	69.35	7471	2.90327	25	2019-02-01	7334	128	9	0	0	2.85003	0.0497414	0.00349745	0	0	213779	4012	355	0	0	218146	8.30756	0.155908	0.0137955	0	0	8.47726
GCA_003298465	QNGA01000001.1 Halophilic archaeon strain H22 scaffold1, whole genome shotgun sequence	Euryarchaeota	5605381	3529279	62.96	7992	1.42577	25	2019-02-01	7881	108	3	0	0	1.40597	0.0192672	0.0005352	0	0	225700	3267	120	0	0	229087	4.02649	0.0582833	0.0021408	0	0	4.08691
GCA_000230735	CP003372.1 Natrinema pellirubrum DSM 15624, complete genome	Euryarchaeota	4354100	2786238	63.99	5923	1.36033	25	2019-02-01	5826	94	3	0	0	1.33805	0.0215888	0.000689006	0	0	166473	2822	155	0	0	169450	3.82336	0.0648125	0.00355986	0	0	3.89173
GCA_000691505	JMIP02000001.1 Halostagnicola sp. A56, whole genome shotgun sequence	Euryarchaeota	3178490	1931795	60.78	2818	0.886584	25	2019-02-01	2785	33	0	0	0	0.876202	0.0103823	0	0	0	79594	948	0	0	0	80542	2.50415	0.0298255	0	0	0	2.53397
[truncated: 2,047 more rows]
