# Supplementary material for: G-Quadruplexes in the Archaea Domain
Source: Biomolecules. 2020 Sep 21;10(9):1349. doi: 10.3390/biom10091349 (PMC7565180; doi:10.3390/biom10091349)
Supplement: Supplementary file 1 [file biomolecules-10-01349-s001.zip › 00-SM-Biomolecules/Table S1.xlsx]

## Sheet: Archaea 140 representative
#Organism Name	Organism Groups	Strain	BioSample	BioProject	Assembly	Level	Size(Mb)	GC%	Replicon 1	Replicon 2	Replicon 3	Replicon 4	Replicon 5	Replicon 6	Replicon 7	Replicon 8	Replicon 9	Replicon 10	Replicon 11	Replicon 12	Replicon 13	Replicon 14	Replicon 15	Replicon 16	Replicon 17	Scaffolds	CDS	Release Date	GenBank FTP	RefSeq FTP
Archaeoglobus fulgidus DSM 4304	Archaea;Euryarchaeota;Archaeoglobi	DSM 4304	SAMN02603985	PRJNA104	GCA_000008665.1	Complete	2.1784	48.6	chromosome:NC_000917.1/AE000782.1																	1	2369	1997-12-17T00:00:00Z	ftp://ftp.ncbi.nlm.nih.gov/genomes/all/GCA/000/008/665/GCA_000008665.1_ASM866v1	ftp://ftp.ncbi.nlm.nih.gov/genomes/all/GCF/000/008/665/GCF_000008665.1_ASM866v1
Archaeoglobus profundus DSM 5631	Archaea;Euryarchaeota;Archaeoglobi	DSM 5631	SAMN00017459	PRJNA32583	GCA_000025285.1	Complete	1.56342	41.9961	chromosome:NC_013741.1/CP001857.1	plasmid pArcpr01:NC_013742.1/CP001858.1																2	1785	2010-01-19T00:00:00Z	ftp://ftp.ncbi.nlm.nih.gov/genomes/all/GCA/000/025/285/GCA_000025285.1_ASM2528v1	ftp://ftp.ncbi.nlm.nih.gov/genomes/all/GCF/000/025/285/GCF_000025285.1_ASM2528v1
Archaeoglobus sulfaticallidus PM70-1	Archaea;Euryarchaeota;Archaeoglobi	PM70-1	SAMN02028569	PRJNA196460	GCA_000385565.1	Complete	2.07693	43.2	chromosome:NC_021169.1/CP005290.1																	1	2180	2013-04-30T00:00:00Z	ftp://ftp.ncbi.nlm.nih.gov/genomes/all/GCA/000/385/565/GCA_000385565.1_ASM38556v1	ftp://ftp.ncbi.nlm.nih.gov/genomes/all/GCF/000/385/565/GCF_000385565.1_ASM38556v1
Archaeoglobus veneficus SNP6	Archaea;Euryarchaeota;Archaeoglobi	SNP6	SAMN00713598	PRJNA51621	GCA_000194625.1	Complete	1.90194	47	chromosome:NC_015320.1/CP002588.1																	1	2072	2011-03-31T00:00:00Z	ftp://ftp.ncbi.nlm.nih.gov/genomes/all/GCA/000/194/625/GCA_000194625.1_ASM19462v1	ftp://ftp.ncbi.nlm.nih.gov/genomes/all/GCF/000/194/625/GCF_000194625.1_ASM19462v1
Ferroglobus placidus DSM 10642	Archaea;Euryarchaeota;Archaeoglobi	DSM 10642	SAMN02598503	PRJNA33635	GCA_000025505.1	Complete	2.19627	44.1	chromosome:NC_013849.1/CP001899.1																	1	2479	2010-02-16T00:00:00Z	ftp://ftp.ncbi.nlm.nih.gov/genomes/all/GCA/000/025/505/GCA_000025505.1_ASM2550v1	ftp://ftp.ncbi.nlm.nih.gov/genomes/all/GCF/000/025/505/GCF_000025505.1_ASM2550v1
Geoglobus acetivorans	Archaea;Euryarchaeota;Archaeoglobi	SBH6	SAMN03070125	PRJNA261279	GCA_000789255.1	Complete	1.86082	46.8	chromosome:NZ_CP009552.1/CP009552.1																	1	2159	2014-12-04T00:00:00Z	ftp://ftp.ncbi.nlm.nih.gov/genomes/all/GCA/000/789/255/GCA_000789255.1_ASM78925v1	ftp://ftp.ncbi.nlm.nih.gov/genomes/all/GCF/000/789/255/GCF_000789255.1_ASM78925v1
Geoglobus ahangari	Archaea;Euryarchaeota;Archaeoglobi	234	SAMN02988852	PRJNA258102	GCA_001006045.1	Complete	1.77009	53.1	chromosome:NZ_CP011267.1/CP011267.1																	1	1985	2015-05-11T00:00:00Z	ftp://ftp.ncbi.nlm.nih.gov/genomes/all/GCA/001/006/045/GCA_001006045.1_ASM100604v1	ftp://ftp.ncbi.nlm.nih.gov/genomes/all/GCF/001/006/045/GCF_001006045.1_ASM100604v1
Aciduliprofundum boonei T469	Archaea;Euryarchaeota;Diaforarchaea group	T469	SAMN02598523	PRJNA38403	GCA_000025665.1	Complete	1.48678	39.2	chromosome:NC_013926.1/CP001941.1																	1	1521	2010-02-24T00:00:00Z	ftp://ftp.ncbi.nlm.nih.gov/genomes/all/GCA/000/025/665/GCA_000025665.1_ASM2566v1	ftp://ftp.ncbi.nlm.nih.gov/genomes/all/GCF/000/025/665/GCF_000025665.1_ASM2566v1
Cuniculiplasma divulgatum	Archaea;Euryarchaeota;Diaforarchaea group	PM4 (=JCM 30641; =VKM B-2940)	SAMEA3719624	PRJEB12275	GCA_900090055.1	Complete	1.87892	37.2	chromosome I:NZ_LT719092.1/LT719092.1																	1	1802	2017-01-31T00:00:00Z	ftp://ftp.ncbi.nlm.nih.gov/genomes/all/GCA/900/090/055/GCA_900090055.1_C.divulgatum_PM4	ftp://ftp.ncbi.nlm.nih.gov/genomes/all/GCF/900/090/055/GCF_900090055.1_C.divulgatum_PM4
Ferroplasma acidarmanus fer1	Archaea;Euryarchaeota;Diaforarchaea group	fer1	SAMN02604346	PRJNA239	GCA_000152265.2	Complete	1.93521	36.5	chromosome:NC_021592.1/CP004145.1																	1	1879	2013-06-26T00:00:00Z	ftp://ftp.ncbi.nlm.nih.gov/genomes/all/GCA/000/152/265/GCA_000152265.2_ASM15226v2	ftp://ftp.ncbi.nlm.nih.gov/genomes/all/GCF/000/152/265/GCF_000152265.2_ASM15226v2
methanogenic archaeon ISO4-H5	Archaea;Euryarchaeota;Diaforarchaea group	ISO4-H5	SAMN03976563	PRJNA292473	GCA_001560915.1	Complete	1.93788	54	chromosome:NZ_CP014214.1/CP014214.1																	1	1795	2016-02-12T00:00:00Z	ftp://ftp.ncbi.nlm.nih.gov/genomes/all/GCA/001/560/915/GCA_001560915.1_ASM156091v1	ftp://ftp.ncbi.nlm.nih.gov/genomes/all/GCF/001/560/915/GCF_001560915.1_ASM156091v1
Picrophilus torridus DSM 9790	Archaea;Euryarchaeota;Diaforarchaea group	DSM 9790	SAMN02603345	PRJNA10641	GCA_000008265.1	Complete	1.5459	36	chromosome:NC_005877.1/AE017261.1																	1	1563	2004-06-08T00:00:00Z	ftp://ftp.ncbi.nlm.nih.gov/genomes/all/GCA/000/008/265/GCA_000008265.1_ASM826v1	ftp://ftp.ncbi.nlm.nih.gov/genomes/all/GCF/000/008/265/GCF_000008265.1_ASM826v1
Thermoplasma acidophilum DSM 1728	Archaea;Euryarchaeota;Diaforarchaea group	DSM1728	SAMEA3138325	PRJNA110	GCA_000195915.1	Complete	1.56491	46	chromosome:NC_002578.1/AL139299.1																	1	1521	2001-10-12T00:00:00Z	ftp://ftp.ncbi.nlm.nih.gov/genomes/all/GCA/000/195/915/GCA_000195915.1_ASM19591v1	ftp://ftp.ncbi.nlm.nih.gov/genomes/all/GCF/000/195/915/GCF_000195915.1_ASM19591v1
Thermoplasma volcanium GSS1	Archaea;Euryarchaeota;Diaforarchaea group	GSS1	SAMD00061089	PRJNA206	GCA_000011185.1	Complete	1.5848	39.9	chromosome:NC_002689.2/BA000011.4																	1	1545	2001-03-22T00:00:00Z	ftp://ftp.ncbi.nlm.nih.gov/genomes/all/GCA/000/011/185/GCA_000011185.1_ASM1118v1	ftp://ftp.ncbi.nlm.nih.gov/genomes/all/GCF/000/011/185/GCF_000011185.1_ASM1118v1
Thermoplasmatales archaeon BRNA1	Archaea;Euryarchaeota;Diaforarchaea group	BRNA1	SAMN02603168	PRJNA68695	GCA_000350305.1	Complete	1.46111	58.3	chromosome:NC_020892.1/CP002916.1																	1	1465	2013-04-02T00:00:00Z	ftp://ftp.ncbi.nlm.nih.gov/genomes/all/GCA/000/350/305/GCA_000350305.1_ASM35030v1	ftp://ftp.ncbi.nlm.nih.gov/genomes/all/GCF/000/350/305/GCF_000350305.1_ASM35030v1
Methanobacterium congolense	Archaea;Euryarchaeota;Methanomada group	Buetzberg	SAMEA4378819	PRJEB14599	GCA_900095295.1	Complete	2.46957	38.4824	chromosome I:NZ_LT607756.1/LT607756.1	plasmid II:NZ_LT607757.1/LT607757.1																2	2284	2016-09-08T00:00:00Z	ftp://ftp.ncbi.nlm.nih.gov/genomes/all/GCA/900/095/295/GCA_900095295.1_MCBB	ftp://ftp.ncbi.nlm.nih.gov/genomes/all/GCF/900/095/295/GCF_900095295.1_MCBB
Methanobacterium formicicum	Archaea;Euryarchaeota;Methanomada group	BRM9	SAMN03085433	PRJNA49593	GCA_000762265.1	Complete	2.44999	41.3	chromosome:NZ_CP006933.1/CP006933.1																	1	2342	2014-10-02T00:00:00Z	ftp://ftp.ncbi.nlm.nih.gov/genomes/all/GCA/000/762/265/GCA_000762265.1_ASM76226v1	ftp://ftp.ncbi.nlm.nih.gov/genomes/all/GCF/000/762/265/GCF_000762265.1_ASM76226v1
Methanobacterium lacus	Archaea;Euryarchaeota;Methanomada group	AL-21	SAMN02232037	PRJNA53495	GCA_000191585.1	Complete	2.58375	35.8	chromosome:NC_015216.1/CP002551.1																	1	2451	2011-03-07T00:00:00Z	ftp://ftp.ncbi.nlm.nih.gov/genomes/all/GCA/000/191/585/GCA_000191585.1_ASM19158v1	ftp://ftp.ncbi.nlm.nih.gov/genomes/all/GCF/000/191/585/GCF_000191585.1_ASM19158v1
Methanobacterium paludis	Archaea;Euryarchaeota;Methanomada group	SWAN1	SAMN00713630	PRJNA53561	GCA_000214725.1	Complete	2.54654	35.7	chromosome:NC_015574.1/CP002772.1																	1	2367	2011-05-24T00:00:00Z	ftp://ftp.ncbi.nlm.nih.gov/genomes/all/GCA/000/214/725/GCA_000214725.1_ASM21472v1	ftp://ftp.ncbi.nlm.nih.gov/genomes/all/GCF/000/214/725/GCF_000214725.1_ASM21472v1
Methanobrevibacter millerae	Archaea;Euryarchaeota;Methanomada group	SM9	SAMN03438115	PRJNA49589	GCA_001477655.1	Complete	2.54354	31.8	chromosome:NZ_CP011266.1/CP011266.1																	1	2209	2015-12-22T00:00:00Z	ftp://ftp.ncbi.nlm.nih.gov/genomes/all/GCA/001/477/655/GCA_001477655.1_ASM147765v1	ftp://ftp.ncbi.nlm.nih.gov/genomes/all/GCF/001/477/655/GCF_001477655.1_ASM147765v1
Methanobrevibacter olleyae	Archaea;Euryarchaeota;Methanomada group	YLM1	SAMN04335716	PRJNA49591	GCA_001563245.1	Complete	2.20119	26.9	chromosome:NZ_CP014265.1/CP014265.1																	1	1778	2016-02-18T00:00:00Z	ftp://ftp.ncbi.nlm.nih.gov/genomes/all/GCA/001/563/245/GCA_001563245.1_ASM156324v1	ftp://ftp.ncbi.nlm.nih.gov/genomes/all/GCF/001/563/245/GCF_001563245.1_ASM156324v1
Methanobrevibacter ruminantium M1	Archaea;Euryarchaeota;Methanomada group	M1	SAMN02603710	PRJNA34681	GCA_000024185.1	Complete	2.9372	32.6	chromosome:NC_013790.1/CP001719.1																	1	2143	2010-02-05T00:00:00Z	ftp://ftp.ncbi.nlm.nih.gov/genomes/all/GCA/000/024/185/GCA_000024185.1_ASM2418v1	ftp://ftp.ncbi.nlm.nih.gov/genomes/all/GCF/000/024/185/GCF_000024185.1_ASM2418v1
Methanobrevibacter smithii ATCC 35061	Archaea;Euryarchaeota;Methanomada group	ATCC 35061; PS; DSMZ 861	SAMN02604313	PRJNA18653	GCA_000016525.1	Complete	1.85316	31	chromosome:NC_009515.1/CP000678.1																	1	1710	2007-06-04T00:00:00Z	ftp://ftp.ncbi.nlm.nih.gov/genomes/all/GCA/000/016/525/GCA_000016525.1_ASM1652v1	ftp://ftp.ncbi.nlm.nih.gov/genomes/all/GCF/000/016/525/GCF_000016525.1_ASM1652v1
Methanocaldococcus bathoardescens	Archaea;Euryarchaeota;Methanomada group	JH146	SAMN02951366	PRJNA242490	GCA_000739065.1	Complete	1.60756	30.8	chromosome:NZ_CP009149.1/CP009149.1																	1	1614	2014-08-12T00:00:00Z	ftp://ftp.ncbi.nlm.nih.gov/genomes/all/GCA/000/739/065/GCA_000739065.1_ASM73906v1	ftp://ftp.ncbi.nlm.nih.gov/genomes/all/GCF/000/739/065/GCF_000739065.1_ASM73906v1
Methanocaldococcus fervens AG86	Archaea;Euryarchaeota;Methanomada group	AG86	SAMN02598490	PRJNA32615	GCA_000023985.1	Complete	1.50725	32.2088	chromosome:NC_013156.1/CP001696.1	plasmid pMEFER01:NC_013157.1/CP001697.1																2	1554	2009-08-28T00:00:00Z	ftp://ftp.ncbi.nlm.nih.gov/genomes/all/GCA/000/023/985/GCA_000023985.1_ASM2398v1	ftp://ftp.ncbi.nlm.nih.gov/genomes/all/GCF/000/023/985/GCF_000023985.1_ASM2398v1
Methanocaldococcus infernus ME	Archaea;Euryarchaeota;Methanomada group	ME	SAMN00017484	PRJNA32611	GCA_000092305.1	Complete	1.32819	33.6	chromosome:NC_014122.1/CP002009.1																	1	1437	2010-04-30T00:00:00Z	ftp://ftp.ncbi.nlm.nih.gov/genomes/all/GCA/000/092/305/GCA_000092305.1_ASM9230v1	ftp://ftp.ncbi.nlm.nih.gov/genomes/all/GCF/000/092/305/GCF_000092305.1_ASM9230v1
Methanocaldococcus jannaschii DSM 2661	Archaea;Euryarchaeota;Methanomada group	DSM 2661	SAMN02603984	PRJNA102	GCA_000091665.1	Complete	1.73993	31.2688	chromosome:NC_000909.1/L77117.1	plasmid pDSM2661_1:NC_001732.1/L77118.1	plasmid pDSM2661_2:NC_001733.1/L77119.1															3	1762	1998-01-30T00:00:00Z	ftp://ftp.ncbi.nlm.nih.gov/genomes/all/GCA/000/091/665/GCA_000091665.1_ASM9166v1	ftp://ftp.ncbi.nlm.nih.gov/genomes/all/GCF/000/091/665/GCF_000091665.1_ASM9166v1
Methanocaldococcus vulcanius M7	Archaea;Euryarchaeota;Methanomada group	M7	SAMN02598493	PRJNA33047	GCA_000024625.1	Complete	1.76174	31.5862	chromosome:NC_013407.1/CP001787.1	plasmid pMETVU01:NC_013408.1/CP001788.1	plasmid pMETVU02:NC_013409.1/CP001789.1															3	1695	2009-10-15T00:00:00Z	ftp://ftp.ncbi.nlm.nih.gov/genomes/all/GCA/000/024/625/GCA_000024625.1_ASM2462v1	ftp://ftp.ncbi.nlm.nih.gov/genomes/all/GCF/000/024/625/GCF_000024625.1_ASM2462v1
Methanococcus aeolicus Nankai-3	Archaea;Euryarchaeota;Methanomada group	Nankai-3	SAMN00623051	PRJNA18641	GCA_000017185.1	Complete	1.5695	30	chromosome:NC_009635.1/CP000743.1																	1	1489	2007-06-29T00:00:00Z	ftp://ftp.ncbi.nlm.nih.gov/genomes/all/GCA/000/017/185/GCA_000017185.1_ASM1718v1	ftp://ftp.ncbi.nlm.nih.gov/genomes/all/GCF/000/017/185/GCF_000017185.1_ASM1718v1
Methanococcus maripaludis C7	Archaea;Euryarchaeota;Methanomada group	C7	SAMN00000031	PRJNA18819	GCA_000017225.1	Complete	1.77269	33.3	chromosome:NC_009637.1/CP000745.1																	1	1787	2007-06-29T00:00:00Z	ftp://ftp.ncbi.nlm.nih.gov/genomes/all/GCA/000/017/225/GCA_000017225.1_ASM1722v1	ftp://ftp.ncbi.nlm.nih.gov/genomes/all/GCF/000/017/225/GCF_000017225.1_ASM1722v1
Methanococcus maripaludis X1	Archaea;Euryarchaeota;Methanomada group	X1	SAMN02603718	PRJNA68579	GCA_000220645.1	Complete	1.7467	32.9	chromosome:NC_015847.1/CP002913.1																	1	1797	2011-07-14T00:00:00Z	ftp://ftp.ncbi.nlm.nih.gov/genomes/all/GCA/000/220/645/GCA_000220645.1_ASM22064v1	ftp://ftp.ncbi.nlm.nih.gov/genomes/all/GCF/000/220/645/GCF_000220645.1_ASM22064v1
Methanococcus vannielii SB	Archaea;Euryarchaeota;Methanomada group	SB	SAMN02598403	PRJNA17889	GCA_000017165.1	Complete	1.72005	31.3	chromosome:NC_009634.1/CP000742.1																	1	1679	2007-06-29T00:00:00Z	ftp://ftp.ncbi.nlm.nih.gov/genomes/all/GCA/000/017/165/GCA_000017165.1_ASM1716v1	ftp://ftp.ncbi.nlm.nih.gov/genomes/all/GCF/000/017/165/GCF_000017165.1_ASM1716v1
Methanococcus voltae A3	Archaea;Euryarchaeota;Methanomada group	A3	SAMN00000040	PRJNA20131	GCA_000006175.2	Complete	1.93639	28.6	chromosome:NC_014222.1/CP002057.1																	1	1688	2010-06-03T00:00:00Z	ftp://ftp.ncbi.nlm.nih.gov/genomes/all/GCA/000/006/175/GCA_000006175.2_ASM617v2	ftp://ftp.ncbi.nlm.nih.gov/genomes/all/GCF/000/006/175/GCF_000006175.1_ASM617v2
Methanosphaera stadtmanae DSM 3091	Archaea;Euryarchaeota;Methanomada group	DSM 3091	SAMN02604180	PRJNA15579	GCA_000012545.1	Complete	1.7674	27.6	chromosome:NC_007681.1/CP000102.1																	1	1518	2006-01-05T00:00:00Z	ftp://ftp.ncbi.nlm.nih.gov/genomes/all/GCA/000/012/545/GCA_000012545.1_ASM1254v1	ftp://ftp.ncbi.nlm.nih.gov/genomes/all/GCF/000/012/545/GCF_000012545.1_ASM1254v1
Methanothermobacter marburgensis str. Marburg	Archaea;Euryarchaeota;Methanomada group	Marburg	SAMN02603260	PRJNA40103	GCA_000145295.1	Complete	1.63914	48.5913	chromosome:NC_014408.1/CP001710.1	plasmid pMTBMA4:NC_014409.1/CP001711.1																2	1701	2010-08-11T00:00:00Z	ftp://ftp.ncbi.nlm.nih.gov/genomes/all/GCA/000/145/295/GCA_000145295.1_ASM14529v1	ftp://ftp.ncbi.nlm.nih.gov/genomes/all/GCF/000/145/295/GCF_000145295.1_ASM14529v1
Methanothermobacter thermautotrophicus str. Delta H	Archaea;Euryarchaeota;Methanomada group	Delta H	SAMN02603244	PRJNA289	GCA_000008645.1	Complete	1.75138	49.5	chromosome:NC_000916.1/AE000666.1																	1	1756	1997-11-17T00:00:00Z	ftp://ftp.ncbi.nlm.nih.gov/genomes/all/GCA/000/008/645/GCA_000008645.1_ASM864v1	ftp://ftp.ncbi.nlm.nih.gov/genomes/all/GCF/000/008/645/GCF_000008645.1_ASM864v1
Methanothermobacter wolfeii	Archaea;Euryarchaeota;Methanomada group	SIV6	SAMEA4408318	PRJEB15255	GCA_900095815.1	Complete	1.68689	48.9	chromosome I:NZ_LT608329.1/LT608329.1																	1	1655	2016-12-16T00:00:00Z	ftp://ftp.ncbi.nlm.nih.gov/genomes/all/GCA/900/095/815/GCA_900095815.1_SIV6	ftp://ftp.ncbi.nlm.nih.gov/genomes/all/GCF/900/095/815/GCF_900095815.1_SIV6
Methanothermococcus okinawensis IH1	Archaea;Euryarchaeota;Methanomada group	IH1	SAMN00100784	PRJNA43653	GCA_000179575.2	Complete	1.67745	29.2777	chromosome:NC_015636.1/CP002792.1	plasmid pMETOK01:NC_015632.1/CP002793.1																2	1576	2011-06-06T00:00:00Z	ftp://ftp.ncbi.nlm.nih.gov/genomes/all/GCA/000/179/575/GCA_000179575.2_ASM17957v2	ftp://ftp.ncbi.nlm.nih.gov/genomes/all/GCF/000/179/575/GCF_000179575.2_ASM17957v2
Methanothermus fervidus DSM 2088	Archaea;Euryarchaeota;Methanomada group	DSM 2088	SAMN02232040	PRJNA33689	GCA_000166095.1	Complete	1.24334	31.6	chromosome:NC_014658.1/CP002278.1																	1	1296	2010-11-05T00:00:00Z	ftp://ftp.ncbi.nlm.nih.gov/genomes/all/GCA/000/166/095/GCA_000166095.1_ASM16609v1	ftp://ftp.ncbi.nlm.nih.gov/genomes/all/GCF/000/166/095/GCF_000166095.1_ASM16609v1
Methanotorris igneus Kol 5	Archaea;Euryarchaeota;Methanomada group	Kol 5	SAMN00713627	PRJNA51821	GCA_000214415.1	Complete	1.8542	32.3	chromosome:NC_015562.1/CP002737.1																	1	1751	2011-05-23T00:00:00Z	ftp://ftp.ncbi.nlm.nih.gov/genomes/all/GCA/000/214/415/GCA_000214415.1_ASM21441v1	ftp://ftp.ncbi.nlm.nih.gov/genomes/all/GCF/000/214/415/GCF_000214415.1_ASM21441v1
Halalkalicoccus jeotgali B3	Archaea;Euryarchaeota;Stenosarchaea group	B3	SAMN02603490	PRJNA49517	GCA_000196895.1	Complete	3.69865	62.5582	chromosome:NC_014297.1/CP002062.1	plasmid 1:NC_014298.1/CP002063.1	plasmid 2:NC_014299.1/CP002064.1	plasmid 3:NC_014300.1/CP002065.1	plasmid 4:NC_014301.1/CP002066.1	plasmid 5:NC_014302.1/CP002067.1	plasmid 6:NC_014303.1/CP002068.1											7	3679	2010-06-23T00:00:00Z	ftp://ftp.ncbi.nlm.nih.gov/genomes/all/GCA/000/196/895/GCA_000196895.1_ASM19689v1	ftp://ftp.ncbi.nlm.nih.gov/genomes/all/GCF/000/196/895/GCF_000196895.1_ASM19689v1
Halanaeroarchaeum sulfurireducens	Archaea;Euryarchaeota;Stenosarchaea group	HSR2	SAMN02899090	PRJNA253523	GCA_001011115.1	Complete	2.20974	62.8558	chromosome:NZ_CP008874.1/CP008874.1	plasmid pHSR2-01:NZ_CP008875.1/CP008875.1																2	2149	2015-05-21T00:00:00Z	ftp://ftp.ncbi.nlm.nih.gov/genomes/all/GCA/001/011/115/GCA_001011115.1_ASM101111v1	ftp://ftp.ncbi.nlm.nih.gov/genomes/all/GCF/001/011/115/GCF_001011115.1_ASM101111v1
Haloarcula hispanica ATCC 33960	Archaea;Euryarchaeota;Stenosarchaea group	CGMCC 1.2049	SAMN02602960	PRJNA68523	GCA_000223905.1	Complete	3.89	62.4615	chromosome I:NC_015948.1/CP002921.1	chromosome II:NC_015943.1/CP002922.1	plasmid pHH400:NC_015944.1/CP002923.1															3	3728	2011-08-17T00:00:00Z	ftp://ftp.ncbi.nlm.nih.gov/genomes/all/GCA/000/223/905/GCA_000223905.1_ASM22390v1	ftp://ftp.ncbi.nlm.nih.gov/genomes/all/GCF/000/223/905/GCF_000223905.1_ASM22390v1
Halobacterium hubeiense	Archaea;Euryarchaeota;Stenosarchaea group	JI20-1	SAMEA3305703	PRJEB4726	GCA_001488575.1	Complete	3.13035	66.576	chromosome I:NZ_LN831302.1/LN831302.1	plasmid II:NZ_LN831303.1/LN831303.1	plasmid III:NZ_LN831304.1/LN831304.1	plasmid IV:NZ_LN831305.1/LN831305.1														4	3143	2015-12-17T00:00:00Z	ftp://ftp.ncbi.nlm.nih.gov/genomes/all/GCA/001/488/575/GCA_001488575.1_Halobacterium_hubeiense_JI20-1	ftp://ftp.ncbi.nlm.nih.gov/genomes/all/GCF/001/488/575/GCF_001488575.1_Halobacterium_hubeiense_JI20-1
Halobacterium salinarum NRC-1	Archaea;Euryarchaeota;Stenosarchaea group	NRC-1; ATCC 700922	SAMN02604216	PRJNA217	GCA_000006805.1	Complete	2.57101	65.9192	chromosome:NC_002607.1/AE004437.1	plasmid pNRC100:NC_001869.1/AF016485.1	plasmid pNRC200:NC_002608.1/AE004438.1															3	2611	2000-07-14T00:00:00Z	ftp://ftp.ncbi.nlm.nih.gov/genomes/all/GCA/000/006/805/GCA_000006805.1_ASM680v1	ftp://ftp.ncbi.nlm.nih.gov/genomes/all/GCF/000/006/805/GCF_000006805.1_ASM680v1
Halobiforma lacisalsi AJ5	Archaea;Euryarchaeota;Stenosarchaea group	AJ5	SAMN02470038	PRJNA16192	GCA_000226975.3	Complete	4.38154	65.2373	chromosome:NZ_CP019285.1/CP019285.1	plasmid pHLAJ5I:NZ_CP019286.1/CP019286.1	plasmid pHLAJ5II:NZ_CP019287.1/CP019287.1															3	4088	2017-01-12T00:00:00Z	ftp://ftp.ncbi.nlm.nih.gov/genomes/all/GCA/000/226/975/GCA_000226975.3_ASM22697v3	ftp://ftp.ncbi.nlm.nih.gov/genomes/all/GCF/000/226/975/GCF_000226975.2_ASM22697v3
Halodesulfurarchaeum formicicum	Archaea;Euryarchaeota;Stenosarchaea group	HSR6	SAMN05363636	PRJNA328078	GCA_001886955.1	Complete	2.08595	63.6	chromosome:NZ_CP016804.1/CP016804.1																	1	2078	2016-11-28T00:00:00Z	ftp://ftp.ncbi.nlm.nih.gov/genomes/all/GCA/001/886/955/GCA_001886955.1_ASM188695v1	ftp://ftp.ncbi.nlm.nih.gov/genomes/all/GCF/001/886/955/GCF_001886955.1_ASM188695v1
Haloferax mediterranei ATCC 33500	Archaea;Euryarchaeota;Stenosarchaea group	CGMCC 1.2087	SAMN02603397	PRJNA43185	GCA_000306765.2	Complete	3.90471	60.2551	chromosome:NC_017941.2/CP001868.2	plasmid pHM100:NC_017942.1/CP001869.1	plasmid pHM300:NC_017943.1/CP001870.1	plasmid pHM500:NC_017944.1/CP001871.1														4	3761	2012-05-22T00:00:00Z	ftp://ftp.ncbi.nlm.nih.gov/genomes/all/GCA/000/306/765/GCA_000306765.2_ASM30676v2	ftp://ftp.ncbi.nlm.nih.gov/genomes/all/GCF/000/306/765/GCF_000306765.2_ASM30676v2
Haloferax volcanii DS2	Archaea;Euryarchaeota;Stenosarchaea group	DS2	SAMN02604027	PRJNA12524	GCA_000025685.1	Complete	4.0129	65.4625	chromosome:NC_013967.1/CP001956.1	plasmid pHV1:NC_013968.1/CP001957.1	plasmid pHV2:NC_013965.1/CP001954.1	plasmid pHV3:NC_013964.1/CP001953.1	plasmid pHV4:NC_013966.1/CP001955.1													5	3857	2010-03-23T00:00:00Z	ftp://ftp.ncbi.nlm.nih.gov/genomes/all/GCA/000/025/685/GCA_000025685.1_ASM2568v1	ftp://ftp.ncbi.nlm.nih.gov/genomes/all/GCF/000/025/685/GCF_000025685.1_ASM2568v1
Halogeometricum borinquense DSM 11551	Archaea;Euryarchaeota;Stenosarchaea group	PR 3	SAMN00002580	PRJNA20743	GCA_000172995.2	Complete	3.94447	59.9709	chromosome:NC_014729.1/CP001690.1	plasmid pHBOR01:NC_014735.1/CP001691.1	plasmid pHBOR02:NC_014731.1/CP001692.1	plasmid pHBOR03:NC_014736.1/CP001693.1	plasmid pHBOR04:NC_014732.1/CP001694.1	plasmid pHBOR05:NC_014737.1/CP001695.1												6	3774	2010-11-22T00:00:00Z	ftp://ftp.ncbi.nlm.nih.gov/genomes/all/GCA/000/172/995/GCA_000172995.2_ASM17299v2	ftp://ftp.ncbi.nlm.nih.gov/genomes/all/GCF/000/172/995/GCF_000172995.2_ASM17299v2
Halomicrobium mukohataei DSM 12286	Archaea;Euryarchaeota;Stenosarchaea group	DSM 12286	SAMN00002610	PRJNA27945	GCA_000023965.1	Complete	3.33235	65.5068	chromosome:NC_013202.1/CP001688.1	plasmid pHmuk01:NC_013201.1/CP001689.1																2	3232	2009-09-03T00:00:00Z	ftp://ftp.ncbi.nlm.nih.gov/genomes/all/GCA/000/023/965/GCA_000023965.1_ASM2396v1	ftp://ftp.ncbi.nlm.nih.gov/genomes/all/GCF/000/023/965/GCF_000023965.1_ASM2396v1
halophilic archaeon DL31	Archaea;Euryarchaeota;Stenosarchaea group	DL31	SAMN02232027	PRJNA52855	GCA_000224475.1	Complete	3.64316	62.3733	chromosome:NC_015954.1/CP002988.1	plasmid phalar01:NC_015955.1/CP002989.1	plasmid phalar02:NC_015959.1/CP002990.1															3	3370	2011-08-26T00:00:00Z	ftp://ftp.ncbi.nlm.nih.gov/genomes/all/GCA/000/224/475/GCA_000224475.1_ASM22447v1	ftp://ftp.ncbi.nlm.nih.gov/genomes/all/GCF/000/224/475/GCF_000224475.1_ASM22447v1
Halopiger xanaduensis SH-6	Archaea;Euryarchaeota;Stenosarchaea group	SH-6	SAMN02232028	PRJNA56049	GCA_000217715.1	Complete	4.35527	65.1966	chromosome:NC_015666.1/CP002839.1	plasmid pHALXA01:NC_015658.1/CP002840.1	plasmid pHALXA02:NC_015667.1/CP002841.1	plasmid pHALXA03:NC_015659.1/CP002842.1														4	4087	2011-06-09T00:00:00Z	ftp://ftp.ncbi.nlm.nih.gov/genomes/all/GCA/000/217/715/GCA_000217715.1_ASM21771v1	ftp://ftp.ncbi.nlm.nih.gov/genomes/all/GCF/000/217/715/GCF_000217715.1_ASM21771v1
Haloquadratum walsbyi C23	Archaea;Euryarchaeota;Stenosarchaea group	DSM 16854 = C23	SAMEA2272799	PRJEA49335	GCA_000237865.1	Complete	3.26048	47.6941	chromosome:NC_017459.1/FR746099.1	plasmid PL100:NC_017457.1/FR746100.1	plasmid PL6A:NC_017460.1/FR746101.1	plasmid PL6B:NC_017458.1/FR746102.1														4	2771	2011-05-31T00:00:00Z	ftp://ftp.ncbi.nlm.nih.gov/genomes/all/GCA/000/237/865/GCA_000237865.1_ASM23786v1	ftp://ftp.ncbi.nlm.nih.gov/genomes/all/GCF/000/237/865/GCF_000237865.1_ASM23786v1
Halorhabdus tiamatea SARL4B	Archaea;Euryarchaeota;Stenosarchaea group	type strain: SARL4B	SAMEA2271992	PRJEB1233	GCA_000470655.1	Complete	3.14616	62.77	chromosome I:NC_021921.1/HF571520.1	plasmid II:NC_021913.1/HF571521.1																2	2991	2013-08-01T00:00:00Z	ftp://ftp.ncbi.nlm.nih.gov/genomes/all/GCA/000/470/655/GCA_000470655.1_HATI1	ftp://ftp.ncbi.nlm.nih.gov/genomes/all/GCF/000/470/655/GCF_000470655.1_HATI1
Halorhabdus utahensis DSM 12940	Archaea;Euryarchaeota;Stenosarchaea group	DSM 12940	SAMN00002611	PRJNA29305	GCA_000023945.1	Complete	3.1168	62.9	chromosome:NC_013158.1/CP001687.1																	1	2919	2009-08-27T00:00:00Z	ftp://ftp.ncbi.nlm.nih.gov/genomes/all/GCA/000/023/945/GCA_000023945.1_ASM2394v1	ftp://ftp.ncbi.nlm.nih.gov/genomes/all/GCF/000/023/945/GCF_000023945.1_ASM2394v1
Halorubrum lacusprofundi ATCC 49239	Archaea;Euryarchaeota;Stenosarchaea group	ATCC 49239	SAMN02598407	PRJNA18455	GCA_000022205.1	Complete	3.69258	63.9543	chromosome 1:NC_012029.1/CP001365.1	chromosome 2:NC_012028.1/CP001366.1	plasmid pHLAC01:NC_012030.1/CP001367.1															3	3456	2009-02-04T00:00:00Z	ftp://ftp.ncbi.nlm.nih.gov/genomes/all/GCA/000/022/205/GCA_000022205.1_ASM2220v1	ftp://ftp.ncbi.nlm.nih.gov/genomes/all/GCF/000/022/205/GCF_000022205.1_ASM2220v1
Halostagnicola larsenii XH-48	Archaea;Euryarchaeota;Stenosarchaea group	XH-48	SAMN00117518	PRJNA71415	GCA_000517625.1	Complete	4.13118	60.8653	chromosome:NZ_CP007055.1/CP007055.1	plasmid unnamed:NZ_CP007056.1/CP007056.1	plasmid unnamed2:NZ_CP007057.1/CP007057.1	plasmid unnamed3:NZ_CP007058.1/CP007058.1	plasmid unnamed4:NZ_CP007059.1/CP007059.1													5	3858	2014-01-13T00:00:00Z	ftp://ftp.ncbi.nlm.nih.gov/genomes/all/GCA/000/517/625/GCA_000517625.1_ASM51762v1	ftp://ftp.ncbi.nlm.nih.gov/genomes/all/GCF/000/517/625/GCF_000517625.1_ASM51762v1
Haloterrigena daqingensis	Archaea;Euryarchaeota;Stenosarchaea group	JX313	SAMN05417698	PRJNA329170	GCA_001971705.1	Complete	3.8358	61.337	chromosome:NZ_CP019327.1/CP019327.1	plasmid unnamed1:NZ_CP019328.1/CP019328.1	plasmid unnamed2:NZ_CP019329.1/CP019329.1	plasmid unnamed3:NZ_CP019330.1/CP019330.1														4	3643	2017-01-26T00:00:00Z	ftp://ftp.ncbi.nlm.nih.gov/genomes/all/GCA/001/971/705/GCA_001971705.1_ASM197170v1	ftp://ftp.ncbi.nlm.nih.gov/genomes/all/GCF/001/971/705/GCF_001971705.1_ASM197170v1
Haloterrigena turkmenica DSM 5511	Archaea;Euryarchaeota;Stenosarchaea group	DSM 5511	SAMN02598471	PRJNA30411	GCA_000025325.1	Complete	5.44078	64.2484	chromosome:NC_013743.1/CP001860.1	plasmid pHTUR01:NC_013744.1/CP001861.1	plasmid pHTUR02:NC_013745.1/CP001862.1	plasmid pHTUR03:NC_013746.1/CP001863.1	plasmid pHTUR04:NC_013747.1/CP001864.1	plasmid pHTUR05:NC_013748.1/CP001865.1	plasmid pHTUR06:NC_013749.1/CP001866.1											7	4989	2010-01-19T00:00:00Z	ftp://ftp.ncbi.nlm.nih.gov/genomes/all/GCA/000/025/325/GCA_000025325.1_ASM2532v1	ftp://ftp.ncbi.nlm.nih.gov/genomes/all/GCF/000/025/325/GCF_000025325.1_ASM2532v1
Methanocella arvoryzae MRE50	Archaea;Euryarchaeota;Stenosarchaea group	MRE50	SAMEA3138262	PRJNA19641	GCA_000063445.1	Complete	3.17992	54.6	chromosome:NC_009464.1/AM114193.2																	1	3058	2006-07-21T00:00:00Z	ftp://ftp.ncbi.nlm.nih.gov/genomes/all/GCA/000/063/445/GCA_000063445.1_ASM6344v1	ftp://ftp.ncbi.nlm.nih.gov/genomes/all/GCF/000/063/445/GCF_000063445.1_ASM6344v1
Methanocella conradii HZ254	Archaea;Euryarchaeota;Stenosarchaea group	HZ254	SAMN02603117	PRJNA73221	GCA_000251105.1	Complete	2.37844	52.7	chromosome:NC_017034.1/CP003243.1																	1	2436	2012-03-07T00:00:00Z	ftp://ftp.ncbi.nlm.nih.gov/genomes/all/GCA/000/251/105/GCA_000251105.1_ASM25110v1	ftp://ftp.ncbi.nlm.nih.gov/genomes/all/GCF/000/251/105/GCF_000251105.1_ASM25110v1
Methanococcoides burtonii DSM 6242	Archaea;Euryarchaeota;Stenosarchaea group	DSM 6242	SAMN02598545	PRJNA9634	GCA_000013725.1	Complete	2.57503	40.8	chromosome:NC_007955.1/CP000300.1																	1	2406	2006-04-10T00:00:00Z	ftp://ftp.ncbi.nlm.nih.gov/genomes/all/GCA/000/013/725/GCA_000013725.1_ASM1372v1	ftp://ftp.ncbi.nlm.nih.gov/genomes/all/GCF/000/013/725/GCF_000013725.1_ASM1372v1
Methanococcoides methylutens MM1	Archaea;Euryarchaeota;Stenosarchaea group	MM1	SAMN03074571	PRJNA230935	GCA_000970325.1	Complete	2.39464	44	chromosome:NZ_CP009518.1/CP009518.1																	1	2245	2015-04-07T00:00:00Z	ftp://ftp.ncbi.nlm.nih.gov/genomes/all/GCA/000/970/325/GCA_000970325.1_ASM97032v1	ftp://ftp.ncbi.nlm.nih.gov/genomes/all/GCF/000/970/325/GCF_000970325.1_ASM97032v1
Methanocorpusculum labreanum Z	Archaea;Euryarchaeota;Stenosarchaea group	Z	SAMN00623052	PRJNA18109	GCA_000015765.1	Complete	1.80496	50	chromosome:NC_008942.1/CP000559.1																	1	1799	2007-02-01T00:00:00Z	ftp://ftp.ncbi.nlm.nih.gov/genomes/all/GCA/000/015/765/GCA_000015765.1_ASM1576v1	ftp://ftp.ncbi.nlm.nih.gov/genomes/all/GCF/000/015/765/GCF_000015765.1_ASM1576v1
Methanoculleus bourgensis MS2	Archaea;Euryarchaeota;Stenosarchaea group	MS2T	SAMEA2272323	PRJEB167	GCA_000304355.2	Complete	2.78977	60.6	chromosome I:NC_018227.2/HE964772.2																	1	2538	2012-07-20T00:00:00Z	ftp://ftp.ncbi.nlm.nih.gov/genomes/all/GCA/000/304/355/GCA_000304355.2_Mb_MS2	ftp://ftp.ncbi.nlm.nih.gov/genomes/all/GCF/000/304/355/GCF_000304355.2_Mb_MS2
Methanoculleus marisnigri JR1	Archaea;Euryarchaeota;Stenosarchaea group	JR1	SAMN02598365	PRJNA16330	GCA_000015825.1	Complete	2.4781	62.1	chromosome:NC_009051.1/CP000562.1																	1	2430	2007-02-16T00:00:00Z	ftp://ftp.ncbi.nlm.nih.gov/genomes/all/GCA/000/015/825/GCA_000015825.1_ASM1582v1	ftp://ftp.ncbi.nlm.nih.gov/genomes/all/GCF/000/015/825/GCF_000015825.1_ASM1582v1
Methanohalobium evestigatum Z-7303	Archaea;Euryarchaeota;Stenosarchaea group	Z-7303	SAMN00015125	PRJNA37945	GCA_000196655.1	Complete	2.40623	36.3956	chromosome:NC_014253.1/CP002069.1	plasmid pMETEV01:NC_014254.1/CP002070.1																2	2267	2010-06-15T00:00:00Z	ftp://ftp.ncbi.nlm.nih.gov/genomes/all/GCA/000/196/655/GCA_000196655.1_ASM19665v1	ftp://ftp.ncbi.nlm.nih.gov/genomes/all/GCF/000/196/655/GCF_000196655.1_ASM19665v1
Methanohalophilus halophilus	Archaea;Euryarchaeota;Stenosarchaea group	Z-7982	SAMN05756399	PRJNA342410	GCA_001889405.1	Complete	2.02296	42.4	chromosome:NZ_CP017921.1/CP017921.1																	1	1987	2016-12-06T00:00:00Z	ftp://ftp.ncbi.nlm.nih.gov/genomes/all/GCA/001/889/405/GCA_001889405.1_ASM188940v1	ftp://ftp.ncbi.nlm.nih.gov/genomes/all/GCF/001/889/405/GCF_001889405.1_ASM188940v1
Methanohalophilus mahii DSM 5219	Archaea;Euryarchaeota;Stenosarchaea group	DSM 5219	SAMN02598474	PRJNA30711	GCA_000025865.1	Complete	2.01242	42.6	chromosome:NC_014002.1/CP001994.1																	1	1955	2010-03-31T00:00:00Z	ftp://ftp.ncbi.nlm.nih.gov/genomes/all/GCA/000/025/865/GCA_000025865.1_ASM2586v1	ftp://ftp.ncbi.nlm.nih.gov/genomes/all/GCF/000/025/865/GCF_000025865.1_ASM2586v1
Methanolacinia petrolearia DSM 11571	Archaea;Euryarchaeota;Stenosarchaea group		SAMN00017400	PRJNA40773	GCA_000147875.1	Complete	2.84329	47.4	chromosome:NC_014507.1/CP002117.1																	1	2777	2010-09-17T00:00:00Z	ftp://ftp.ncbi.nlm.nih.gov/genomes/all/GCA/000/147/875/GCA_000147875.1_ASM14787v1	ftp://ftp.ncbi.nlm.nih.gov/genomes/all/GCF/000/147/875/GCF_000147875.1_ASM14787v1
Methanolobus psychrophilus R15	Archaea;Euryarchaeota;Stenosarchaea group	R15	SAMN00739943	PRJNA74005	GCA_000306725.1	Complete	3.07277	44.6	chromosome:NC_018876.1/CP003083.1																	1	2841	2012-10-18T00:00:00Z	ftp://ftp.ncbi.nlm.nih.gov/genomes/all/GCA/000/306/725/GCA_000306725.1_ASM30672v1	ftp://ftp.ncbi.nlm.nih.gov/genomes/all/GCF/000/306/725/GCF_000306725.1_ASM30672v1
Methanomethylovorans hollandica DSM 15978	Archaea;Euryarchaeota;Stenosarchaea group	DSM 15978	SAMN02261367	PRJNA50749	GCA_000328665.1	Complete	2.71401	41.8436	chromosome:NC_019977.1/CP003362.1	plasmid pMETHO01:NC_019972.1/CP003363.1																2	2525	2012-12-28T00:00:00Z	ftp://ftp.ncbi.nlm.nih.gov/genomes/all/GCA/000/328/665/GCA_000328665.1_ASM32866v1	ftp://ftp.ncbi.nlm.nih.gov/genomes/all/GCF/000/328/665/GCF_000328665.1_ASM32866v1
Methanoregula boonei 6A8	Archaea;Euryarchaeota;Stenosarchaea group	6A8	SAMN02598409	PRJNA18505	GCA_000017625.1	Complete	2.54294	54.5	chromosome:NC_009712.1/CP000780.1																	1	2513	2007-07-26T00:00:00Z	ftp://ftp.ncbi.nlm.nih.gov/genomes/all/GCA/000/017/625/GCA_000017625.1_ASM1762v1	ftp://ftp.ncbi.nlm.nih.gov/genomes/all/GCF/000/017/625/GCF_000017625.1_ASM1762v1
Methanoregula formicica SMSP	Archaea;Euryarchaeota;Stenosarchaea group	SMSP	SAMN02232038	PRJNA63567	GCA_000327485.1	Complete	2.82086	55.2	chromosome:NC_019943.1/CP003167.1																	1	2789	2012-12-21T00:00:00Z	ftp://ftp.ncbi.nlm.nih.gov/genomes/all/GCA/000/327/485/GCA_000327485.1_ASM32748v1	ftp://ftp.ncbi.nlm.nih.gov/genomes/all/GCF/000/327/485/GCF_000327485.1_ASM32748v1
Methanosaeta harundinacea 6Ac	Archaea;Euryarchaeota;Stenosarchaea group	6Ac	SAMN02603883	PRJNA76151	GCA_000235565.1	Complete	2.57103	60.5692	chromosome:NC_017527.1/CP003117.1	plasmid pH6Ac:NC_016637.1/CP003118.1																2	2399	2011-11-16T00:00:00Z	ftp://ftp.ncbi.nlm.nih.gov/genomes/all/GCA/000/235/565/GCA_000235565.1_ASM23556v1	ftp://ftp.ncbi.nlm.nih.gov/genomes/all/GCF/000/235/565/GCF_000235565.1_ASM23556v1
Methanosalsum zhilinae DSM 4017	Archaea;Euryarchaeota;Stenosarchaea group	DSM 4017	SAMN02232039	PRJNA40771	GCA_000217995.1	Complete	2.13844	39.2	chromosome:NC_015676.1/CP002101.1																	1	1955	2011-06-13T00:00:00Z	ftp://ftp.ncbi.nlm.nih.gov/genomes/all/GCA/000/217/995/GCA_000217995.1_ASM21799v1	ftp://ftp.ncbi.nlm.nih.gov/genomes/all/GCF/000/217/995/GCF_000217995.1_ASM21799v1
Methanosarcina acetivorans C2A	Archaea;Euryarchaeota;Stenosarchaea group	C2A	SAMN03081414	PRJNA290	GCA_000007345.1	Complete	5.75149	42.7	chromosome:NC_003552.1/AE010299.1																	1	4567	2002-03-20T00:00:00Z	ftp://ftp.ncbi.nlm.nih.gov/genomes/all/GCA/000/007/345/GCA_000007345.1_ASM734v1	ftp://ftp.ncbi.nlm.nih.gov/genomes/all/GCF/000/007/345/GCF_000007345.1_ASM734v1
Methanosarcina barkeri 3	Archaea;Euryarchaeota;Stenosarchaea group	3	SAMN03074574	PRJNA230938	GCA_000970305.1	Complete	4.56045	39.1	chromosome:NZ_CP009517.1/CP009517.1																	1	3589	2015-04-07T00:00:00Z	ftp://ftp.ncbi.nlm.nih.gov/genomes/all/GCA/000/970/305/GCA_000970305.1_ASM97030v1	ftp://ftp.ncbi.nlm.nih.gov/genomes/all/GCF/000/970/305/GCF_000970305.1_ASM97030v1
Methanosarcina barkeri MS	Archaea;Euryarchaeota;Stenosarchaea group	MS	SAMN03074575	PRJNA230939	GCA_000970025.1	Complete	4.57491	39.169	chromosome:NZ_CP009528.1/CP009528.1	plasmid unnamed:NZ_CP009527.1/CP009527.1																2	3481	2015-04-07T00:00:00Z	ftp://ftp.ncbi.nlm.nih.gov/genomes/all/GCA/000/970/025/GCA_000970025.1_ASM97002v1	ftp://ftp.ncbi.nlm.nih.gov/genomes/all/GCF/000/970/025/GCF_000970025.1_ASM97002v1
Methanosarcina horonobensis HB-1 = JCM 15518	Archaea;Euryarchaeota;Stenosarchaea group	HB-1	SAMN03074578	PRJNA230942	GCA_000970285.1	Complete	5.01861	41.3	chromosome:NZ_CP009516.1/CP009516.1																	1	4144	2015-04-07T00:00:00Z	ftp://ftp.ncbi.nlm.nih.gov/genomes/all/GCA/000/970/285/GCA_000970285.1_ASM97028v1	ftp://ftp.ncbi.nlm.nih.gov/genomes/all/GCF/000/970/285/GCF_000970285.1_ASM97028v1
Methanosarcina lacustris Z-7289	Archaea;Euryarchaeota;Stenosarchaea group	Z-7289	SAMN03074579	PRJNA230943	GCA_000970265.1	Complete	4.13981	41.8	chromosome:NZ_CP009515.1/CP009515.1																	1	3264	2015-04-07T00:00:00Z	ftp://ftp.ncbi.nlm.nih.gov/genomes/all/GCA/000/970/265/GCA_000970265.1_ASM97026v1	ftp://ftp.ncbi.nlm.nih.gov/genomes/all/GCF/000/970/265/GCF_000970265.1_ASM97026v1
Methanosarcina mazei S-6	Archaea;Euryarchaeota;Stenosarchaea group	S-6	SAMN03074583	PRJNA230947	GCA_000970205.1	Complete	4.14282	41.4	chromosome:NZ_CP009512.1/CP009512.1																	1	3359	2015-04-07T00:00:00Z	ftp://ftp.ncbi.nlm.nih.gov/genomes/all/GCA/000/970/205/GCA_000970205.1_ASM97020v1	ftp://ftp.ncbi.nlm.nih.gov/genomes/all/GCF/000/970/205/GCF_000970205.1_ASM97020v1
Methanosarcina siciliae T4/M	Archaea;Euryarchaeota;Stenosarchaea group	T4/M	SAMN03074589	PRJNA230953	GCA_000970085.1	Complete	5.01756	42.9	chromosome:NZ_CP009506.1/CP009506.1																	1	3930	2015-04-07T00:00:00Z	ftp://ftp.ncbi.nlm.nih.gov/genomes/all/GCA/000/970/085/GCA_000970085.1_ASM97008v1	ftp://ftp.ncbi.nlm.nih.gov/genomes/all/GCF/000/970/085/GCF_000970085.1_ASM97008v1
Methanosarcina thermophila TM-1	Archaea;Euryarchaeota;Stenosarchaea group	TM-1	SAMN03074597	PRJNA230961	GCA_000969885.1	Complete	3.12738	41.1	chromosome:NZ_CP009501.1/CP009501.1																	1	2597	2015-04-07T00:00:00Z	ftp://ftp.ncbi.nlm.nih.gov/genomes/all/GCA/000/969/885/GCA_000969885.1_ASM96988v1	ftp://ftp.ncbi.nlm.nih.gov/genomes/all/GCF/000/969/885/GCF_000969885.1_ASM96988v1
Methanosarcina vacuolata Z-761	Archaea;Euryarchaeota;Stenosarchaea group	Z-761	SAMN03074598	PRJNA230962	GCA_000969905.1	Complete	4.56388	39.7325	chromosome:NZ_CP009520.1/CP009520.1	plasmid unnamed:NZ_CP009519.1/CP009519.1																2	3538	2015-04-07T00:00:00Z	ftp://ftp.ncbi.nlm.nih.gov/genomes/all/GCA/000/969/905/GCA_000969905.1_ASM96990v1	ftp://ftp.ncbi.nlm.nih.gov/genomes/all/GCF/000/969/905/GCF_000969905.1_ASM96990v1
Methanosphaerula palustris E1-9c	Archaea;Euryarchaeota;Stenosarchaea group	E1-9c	SAMN00001866	PRJNA29381	GCA_000021965.1	Complete	2.92292	55.4	chromosome:NC_011832.1/CP001338.1																	1	2696	2009-01-05T00:00:00Z	ftp://ftp.ncbi.nlm.nih.gov/genomes/all/GCA/000/021/965/GCA_000021965.1_ASM2196v1	ftp://ftp.ncbi.nlm.nih.gov/genomes/all/GCF/000/021/965/GCF_000021965.1_ASM2196v1
Methanospirillum hungatei JF-1	Archaea;Euryarchaeota;Stenosarchaea group	JF-1	SAMN02598287	PRJNA13015	GCA_000013445.1	Complete	3.54474	45.1	chromosome:NC_007796.1/CP000254.1																	1	3294	2006-02-17T00:00:00Z	ftp://ftp.ncbi.nlm.nih.gov/genomes/all/GCA/000/013/445/GCA_000013445.1_ASM1344v1	ftp://ftp.ncbi.nlm.nih.gov/genomes/all/GCF/000/013/445/GCF_000013445.1_ASM1344v1
Methanothrix soehngenii GP6	Archaea;Euryarchaeota;Stenosarchaea group	GP6	SAMN02604263	PRJNA63185	GCA_000204415.1	Complete	3.02664	50.9577	chromosome:NC_015416.1/CP002565.1	plasmid pGP6:NC_015430.1/CP002566.1																2	2899	2011-04-15T00:00:00Z	ftp://ftp.ncbi.nlm.nih.gov/genomes/all/GCA/000/204/415/GCA_000204415.1_ASM20441v1	ftp://ftp.ncbi.nlm.nih.gov/genomes/all/GCF/000/204/415/GCF_000204415.1_ASM20441v1
Natrialba magadii ATCC 43099	Archaea;Euryarchaeota;Stenosarchaea group	ATCC 43099	SAMN02598473	PRJNA30691	GCA_000025625.1	Complete	4.44364	61.032	chromosome:NC_013922.1/CP001932.1	plasmid pNMAG01:NC_013923.1/CP001933.1	plasmid pNMAG02:NC_013924.1/CP001934.1	plasmid pNMAG03:NC_013925.1/CP001935.1														4	4076	2010-02-24T00:00:00Z	ftp://ftp.ncbi.nlm.nih.gov/genomes/all/GCA/000/025/625/GCA_000025625.1_ASM2562v1	ftp://ftp.ncbi.nlm.nih.gov/genomes/all/GCF/000/025/625/GCF_000025625.1_ASM2562v1
Natrinema pellirubrum DSM 15624	Archaea;Euryarchaeota;Stenosarchaea group	DSM 15624	SAMN02261373	PRJNA52951	GCA_000230735.3	Complete	4.3541	63.9597	chromosome:NC_019962.1/CP003372.1	plasmid pNATPE01:NC_019967.1/CP003373.1	plasmid pNATPE02:NC_019963.1/CP003374.1															3	4096	2012-12-27T00:00:00Z	ftp://ftp.ncbi.nlm.nih.gov/genomes/all/GCA/000/230/735/GCA_000230735.3_ASM23073v3	ftp://ftp.ncbi.nlm.nih.gov/genomes/all/GCF/000/230/735/GCF_000230735.2_ASM23073v3
Natronobacterium gregoryi SP2	Archaea;Euryarchaeota;Stenosarchaea group	SP2	SAMN02232042	PRJNA60135	GCA_000230715.3	Complete	3.78836	62.2	chromosome:NC_019792.1/CP003377.1																	1	3588	2012-12-10T00:00:00Z	ftp://ftp.ncbi.nlm.nih.gov/genomes/all/GCA/000/230/715/GCA_000230715.3_ASM23071v3	ftp://ftp.ncbi.nlm.nih.gov/genomes/all/GCF/000/230/715/GCF_000230715.2_ASM23071v3
Natronococcus occultus SP4	Archaea;Euryarchaeota;Stenosarchaea group	SP4	SAMN02261263	PRJNA46985	GCA_000328685.1	Complete	4.31412	64.6294	chromosome:NC_019974.1/CP003929.1	plasmid 1:NC_019975.1/CP003930.1	plasmid 2:NC_019976.1/CP003931.1															3	4035	2012-12-28T00:00:00Z	ftp://ftp.ncbi.nlm.nih.gov/genomes/all/GCA/000/328/685/GCA_000328685.1_ASM32868v1	ftp://ftp.ncbi.nlm.nih.gov/genomes/all/GCF/000/328/685/GCF_000328685.1_ASM32868v1
Natronolimnobius aegyptiacus	Archaea;Euryarchaeota;Stenosarchaea group	JW/NM-HA 15	SAMN06349942	PRJNA376078	GCA_002156705.1	Complete	3.93055	64.1	chromosome:NZ_CP019893.1/CP019893.1																	1	3605	2017-05-23T00:00:00Z	ftp://ftp.ncbi.nlm.nih.gov/genomes/all/GCA/002/156/705/GCA_002156705.1_ASM215670v1	ftp://ftp.ncbi.nlm.nih.gov/genomes/all/GCF/002/156/705/GCF_002156705.1_ASM215670v1
Natronomonas moolapensis 8.8.11	Archaea;Euryarchaeota;Stenosarchaea group	2011-08-08	SAMEA3138954	PRJEA50649	GCA_000591055.1	Complete	2.91257	64.5	chromosome:NC_020388.1/HF582854.1																	1	2733	2013-02-21T00:00:00Z	ftp://ftp.ncbi.nlm.nih.gov/genomes/all/GCA/000/591/055/GCA_000591055.1_ASM59105v1	ftp://ftp.ncbi.nlm.nih.gov/genomes/all/GCF/000/591/055/GCF_000591055.1_ASM59105v1
Natronomonas pharaonis DSM 2160	Archaea;Euryarchaeota;Stenosarchaea group	Gabara	SAMEA3138222	PRJNA15742	GCA_000026045.1	Complete	2.7497	63.0807	chromosome:NC_007426.1/CR936257.1	plasmid PL131:NC_007427.1/CR936258.1	plasmid PL23:NC_007428.1/CR936259.1															3	2738	2005-09-28T00:00:00Z	ftp://ftp.ncbi.nlm.nih.gov/genomes/all/GCA/000/026/045/GCA_000026045.1_ASM2604v1	ftp://ftp.ncbi.nlm.nih.gov/genomes/all/GCF/000/026/045/GCF_000026045.1_ASM2604v1
Palaeococcus pacificus DY20341	Archaea;Euryarchaeota;Thermococci	DY20341	SAMN03081469	PRJNA207495	GCA_000725425.1	Complete	1.85937	43	chromosome:NZ_CP006019.1/CP006019.1																	1	1950	2014-07-14T00:00:00Z	ftp://ftp.ncbi.nlm.nih.gov/genomes/all/GCA/000/725/425/GCA_000725425.1_ASM72542v1	ftp://ftp.ncbi.nlm.nih.gov/genomes/all/GCF/000/725/425/GCF_000725425.1_ASM72542v1
Pyrococcus abyssi GE5	Archaea;Euryarchaeota;Thermococci	Orsay	SAMEA3283067	PRJNA179	GCA_000195935.2	Complete	1.76856	44.6975	chromosome:NC_000868.1/AL096836.1	plasmid pGT5:NC_001773.1/U49503.1																2	1862	2001-06-21T00:00:00Z	ftp://ftp.ncbi.nlm.nih.gov/genomes/all/GCA/000/195/935/GCA_000195935.2_ASM19593v2	ftp://ftp.ncbi.nlm.nih.gov/genomes/all/GCF/000/195/935/GCF_000195935.2_ASM19593v1
Pyrococcus furiosus DSM 3638	Archaea;Euryarchaeota;Thermococci	DSM 3638	SAMN02604284	PRJNA287	GCA_000007305.1	Complete	1.90826	40.8	chromosome:NC_003413.1/AE009950.1																	1	1979	2002-02-12T00:00:00Z	ftp://ftp.ncbi.nlm.nih.gov/genomes/all/GCA/000/007/305/GCA_000007305.1_ASM730v1	ftp://ftp.ncbi.nlm.nih.gov/genomes/all/GCF/000/007/305/GCF_000007305.1_ASM730v1
Pyrococcus horikoshii OT3	Archaea;Euryarchaeota;Thermococci	OT3	SAMD00061090	PRJNA207	GCA_000011105.1	Complete	1.7385	41.9	chromosome:NC_000961.1/BA000001.2																	1	1801	2001-07-03T00:00:00Z	ftp://ftp.ncbi.nlm.nih.gov/genomes/all/GCA/000/011/105/GCA_000011105.1_ASM1110v1	ftp://ftp.ncbi.nlm.nih.gov/genomes/all/GCF/000/011/105/GCF_000011105.1_ASM1110v1
Pyrococcus kukulkanii	Archaea;Euryarchaeota;Thermococci	NCB100	SAMN03323778	PRJNA274214	GCA_001577775.1	Complete	1.97713	44.6	chromosome:NZ_CP010835.1/CP010835.1																	1	2064	2016-02-29T00:00:00Z	ftp://ftp.ncbi.nlm.nih.gov/genomes/all/GCA/001/577/775/GCA_001577775.1_ASM157777v1	ftp://ftp.ncbi.nlm.nih.gov/genomes/all/GCF/001/577/775/GCF_001577775.1_ASM157777v1
Pyrococcus yayanosii CH1	Archaea;Euryarchaeota;Thermococci	CH1	SAMN02603867	PRJNA66055	GCA_000215995.1	Complete	1.71682	51.6	chromosome:NC_015680.1/CP002779.1																	1	1786	2011-06-07T00:00:00Z	ftp://ftp.ncbi.nlm.nih.gov/genomes/all/GCA/000/215/995/GCA_000215995.1_ASM21599v1	ftp://ftp.ncbi.nlm.nih.gov/genomes/all/GCF/000/215/995/GCF_000215995.1_ASM21599v1
Thermococcus barophilus MP	Archaea;Euryarchaeota;Thermococci	MP	SAMN02603625	PRJNA19379	GCA_000151105.2	Complete	2.06424	41.7082	chromosome:NC_014804.1/CP002372.1	plasmid pTBMP1:NC_015471.1/CP002373.1																2	2182	2010-12-17T00:00:00Z	ftp://ftp.ncbi.nlm.nih.gov/genomes/all/GCA/000/151/105/GCA_000151105.2_ASM15110v2	ftp://ftp.ncbi.nlm.nih.gov/genomes/all/GCF/000/151/105/GCF_000151105.2_ASM15110v2
Thermococcus barossii	Archaea;Euryarchaeota;Thermococci	SHCK-94	SAMN03324153	PRJNA274230	GCA_002214465.1	Complete	1.92242	54.7	chromosome:NZ_CP015101.1/CP015101.1																	1	1996	2017-07-05T00:00:00Z	ftp://ftp.ncbi.nlm.nih.gov/genomes/all/GCA/002/214/465/GCA_002214465.1_ASM221446v1	ftp://ftp.ncbi.nlm.nih.gov/genomes/all/GCF/002/214/465/GCF_002214465.1_ASM221446v1
Thermococcus celer Vu 13 = JCM 8558	Archaea;Euryarchaeota;Thermococci	Vu 13	SAMN03324154	PRJNA274230	GCA_002214365.1	Complete	1.86682	56.4	chromosome:NZ_CP014854.1/CP014854.1																	1	1911	2017-07-05T00:00:00Z	ftp://ftp.ncbi.nlm.nih.gov/genomes/all/GCA/002/214/365/GCA_002214365.1_ASM221436v1	ftp://ftp.ncbi.nlm.nih.gov/genomes/all/GCF/002/214/365/GCF_002214365.1_ASM221436v1
Thermococcus cleftensis	Archaea;Euryarchaeota;Thermococci	CL1	SAMN02603492	PRJNA167371	GCA_000265525.1	Complete	1.95031	55.8	chromosome:NC_018015.1/CP003651.1																	1	2033	2012-06-11T00:00:00Z	ftp://ftp.ncbi.nlm.nih.gov/genomes/all/GCA/000/265/525/GCA_000265525.1_ASM26552v1	ftp://ftp.ncbi.nlm.nih.gov/genomes/all/GCF/000/265/525/GCF_000265525.1_ASM26552v1
Thermococcus eurythermalis	Archaea;Euryarchaeota;Thermococci	A501	SAMN02838508	PRJNA251677	GCA_000769655.1	Complete	2.12616	53.4884	chromosome:NZ_CP008887.1/CP008887.1	plasmid unnamed:NZ_CP008888.1/CP008888.1																2	2180	2014-10-28T00:00:00Z	ftp://ftp.ncbi.nlm.nih.gov/genomes/all/GCA/000/769/655/GCA_000769655.1_ASM76965v1	ftp://ftp.ncbi.nlm.nih.gov/genomes/all/GCF/000/769/655/GCF_000769655.1_ASM76965v1
Thermococcus gorgonarius	Archaea;Euryarchaeota;Thermococci	W-12	SAMN03324159	PRJNA274230	GCA_002214385.1	Complete	1.67412	51.7	chromosome:NZ_CP014855.1/CP014855.1																	1	1774	2017-07-05T00:00:00Z	ftp://ftp.ncbi.nlm.nih.gov/genomes/all/GCA/002/214/385/GCA_002214385.1_ASM221438v1	ftp://ftp.ncbi.nlm.nih.gov/genomes/all/GCF/002/214/385/GCF_002214385.1_ASM221438v1
Thermococcus guaymasensis DSM 11113	Archaea;Euryarchaeota;Thermococci	DSM 11113	SAMN02429659	PRJNA230529	GCA_000816105.1	Complete	1.92091	52.9	chromosome:NZ_CP007140.1/CP007140.1																	1	2029	2015-01-07T00:00:00Z	ftp://ftp.ncbi.nlm.nih.gov/genomes/all/GCA/000/816/105/GCA_000816105.1_ASM81610v1	ftp://ftp.ncbi.nlm.nih.gov/genomes/all/GCF/000/816/105/GCF_000816105.1_ASM81610v1
Thermococcus kodakarensis KOD1	Archaea;Euryarchaeota;Thermococci	KOD1	SAMD00061071	PRJNA13213	GCA_000009965.1	Complete	2.08874	52	chromosome:NC_006624.1/AP006878.1																	1	2237	2005-01-05T20:30:00Z	ftp://ftp.ncbi.nlm.nih.gov/genomes/all/GCA/000/009/965/GCA_000009965.1_ASM996v1	ftp://ftp.ncbi.nlm.nih.gov/genomes/all/GCF/000/009/965/GCF_000009965.1_ASM996v1
Thermococcus litoralis DSM 5473	Archaea;Euryarchaeota;Thermococci	DSM 5473	SAMN02603679	PRJNA81925	GCA_000246985.3	Complete	2.21517	43.1	chromosome:NC_022084.1/CP006670.1																	1	2306	2013-08-13T00:00:00Z	ftp://ftp.ncbi.nlm.nih.gov/genomes/all/GCA/000/246/985/GCA_000246985.3_ASM24698v3	ftp://ftp.ncbi.nlm.nih.gov/genomes/all/GCF/000/246/985/GCF_000246985.2_ASM24698v3
Thermococcus nautili	Archaea;Euryarchaeota;Thermococci	2018-01-30	SAMN03081537	PRJNA237737	GCA_000585495.1	Complete	1.97636	54.8	chromosome:NZ_CP007264.1/CP007264.1																	1	2132	2014-03-05T00:00:00Z	ftp://ftp.ncbi.nlm.nih.gov/genomes/all/GCA/000/585/495/GCA_000585495.1_ASM58549v1	ftp://ftp.ncbi.nlm.nih.gov/genomes/all/GCF/000/585/495/GCF_000585495.1_ASM58549v1
Thermococcus onnurineus NA1	Archaea;Euryarchaeota;Thermococci	NA1	SAMN02603476	PRJNA20773	GCA_000018365.1	Complete	1.84761	51.3	chromosome:NC_011529.1/CP000855.1																	1	1934	2008-11-06T00:00:00Z	ftp://ftp.ncbi.nlm.nih.gov/genomes/all/GCA/000/018/365/GCA_000018365.1_ASM1836v1	ftp://ftp.ncbi.nlm.nih.gov/genomes/all/GCF/000/018/365/GCF_000018365.1_ASM1836v1
Thermococcus pacificus	Archaea;Euryarchaeota;Thermococci	P-4	SAMN03324161	PRJNA274230	GCA_002214485.1	Complete	1.78567	54.2	chromosome:NZ_CP015102.1/CP015102.1																	1	1868	2017-07-05T00:00:00Z	ftp://ftp.ncbi.nlm.nih.gov/genomes/all/GCA/002/214/485/GCA_002214485.1_ASM221448v1	ftp://ftp.ncbi.nlm.nih.gov/genomes/all/GCF/002/214/485/GCF_002214485.1_ASM221448v1
Thermococcus paralvinellae	Archaea;Euryarchaeota;Thermococci	ES1	SAMN03081513	PRJNA230233	GCA_000517445.1	Complete	1.95774	40.3	chromosome:NZ_CP006965.1/CP006965.1																	1	2054	2014-01-10T00:00:00Z	ftp://ftp.ncbi.nlm.nih.gov/genomes/all/GCA/000/517/445/GCA_000517445.1_ASM51744v1	ftp://ftp.ncbi.nlm.nih.gov/genomes/all/GCF/000/517/445/GCF_000517445.1_ASM51744v1
Thermococcus piezophilus	Archaea;Euryarchaeota;Thermococci	CDGS	SAMN04915575	PRJNA320084	GCA_001647085.1	Complete	1.9288	51.1	chromosome:NZ_CP015520.1/CP015520.1																	1	1856	2016-05-18T00:00:00Z	ftp://ftp.ncbi.nlm.nih.gov/genomes/all/GCA/001/647/085/GCA_001647085.1_ASM164708v1	ftp://ftp.ncbi.nlm.nih.gov/genomes/all/GCF/001/647/085/GCF_001647085.1_ASM164708v1
Thermococcus profundus	Archaea;Euryarchaeota;Thermococci	DT 5432	SAMN03324163	PRJNA274230	GCA_002214585.1	Complete	2.04314	53.125	chromosome:NZ_CP014862.1/CP014862.1	plasmid unnamed:NZ_CP014863.1/CP014863.1																2	2075	2017-07-05T00:00:00Z	ftp://ftp.ncbi.nlm.nih.gov/genomes/all/GCA/002/214/585/GCA_002214585.1_ASM221458v1	ftp://ftp.ncbi.nlm.nih.gov/genomes/all/GCF/002/214/585/GCF_002214585.1_ASM221458v1
Thermococcus sibiricus MM 739	Archaea;Euryarchaeota;Thermococci	MM 739	SAMN02603090	PRJNA34531	GCA_000022545.1	Complete	1.8458	40.2	chromosome:NC_012883.1/CP001463.1																	1	1913	2009-06-29T00:00:00Z	ftp://ftp.ncbi.nlm.nih.gov/genomes/all/GCA/000/022/545/GCA_000022545.1_ASM2254v1	ftp://ftp.ncbi.nlm.nih.gov/genomes/all/GCF/000/022/545/GCF_000022545.1_ASM2254v1
Thermococcus siculi	Archaea;Euryarchaeota;Thermococci	RG-20	SAMN03324165	PRJNA274230	GCA_002214505.1	Complete	2.02917	55	chromosome:NZ_CP015103.1/CP015103.1																	1	2099	2017-07-05T00:00:00Z	ftp://ftp.ncbi.nlm.nih.gov/genomes/all/GCA/002/214/505/GCA_002214505.1_ASM221450v1	ftp://ftp.ncbi.nlm.nih.gov/genomes/all/GCF/002/214/505/GCF_002214505.1_ASM221450v1
Thermococcus thioreducens	Archaea;Euryarchaeota;Thermococci	OGL-20P	SAMN03324168	PRJNA274230	GCA_002214545.1	Complete	2.06593	53.5	chromosome:NZ_CP015105.1/CP015105.1																	1	2215	2017-07-05T00:00:00Z	ftp://ftp.ncbi.nlm.nih.gov/genomes/all/GCA/002/214/545/GCA_002214545.1_ASM221454v1	ftp://ftp.ncbi.nlm.nih.gov/genomes/all/GCF/002/214/545/GCF_002214545.1_ASM221454v1
Acidianus hospitalis W1	Archaea;TACK group;Crenarchaeota	W1	SAMN02602984	PRJNA60875	GCA_000213215.1	Complete	2.13765	34.1	chromosome:NC_015518.1/CP002535.1																	1	2332	2011-05-12T00:00:00Z	ftp://ftp.ncbi.nlm.nih.gov/genomes/all/GCA/000/213/215/GCA_000213215.1_ASM21321v1	ftp://ftp.ncbi.nlm.nih.gov/genomes/all/GCF/000/213/215/GCF_000213215.1_ASM21321v1
Acidilobus saccharovorans 345-15	Archaea;TACK group;Crenarchaeota	345-15	SAMN02603091	PRJNA39927	GCA_000144915.1	Complete	1.49645	57.2	chromosome:NC_014374.1/CP001742.1																	1	1478	2010-08-06T00:00:00Z	ftp://ftp.ncbi.nlm.nih.gov/genomes/all/GCA/000/144/915/GCA_000144915.1_ASM14491v1	ftp://ftp.ncbi.nlm.nih.gov/genomes/all/GCF/000/144/915/GCF_000144915.1_ASM14491v1
Caldisphaera lagunensis DSM 15908	Archaea;TACK group;Crenarchaeota	DSM 15908	SAMN02261426	PRJNA70815	GCA_000317795.1	Complete	1.54685	30	chromosome:NC_019791.1/CP003378.1																	1	1491	2012-12-10T00:00:00Z	ftp://ftp.ncbi.nlm.nih.gov/genomes/all/GCA/000/317/795/GCA_000317795.1_ASM31779v1	ftp://ftp.ncbi.nlm.nih.gov/genomes/all/GCF/000/317/795/GCF_000317795.1_ASM31779v1
Caldivirga maquilingensis IC-167	Archaea;TACK group;Crenarchaeota	IC-167	SAMN00623034	PRJNA17421	GCA_000018305.1	Complete	2.07757	43.1	chromosome:NC_009954.1/CP000852.1																	1	2005	2007-10-05T00:00:00Z	ftp://ftp.ncbi.nlm.nih.gov/genomes/all/GCA/000/018/305/GCA_000018305.1_ASM1830v1	ftp://ftp.ncbi.nlm.nih.gov/genomes/all/GCF/000/018/305/GCF_000018305.1_ASM1830v1
Desulfurococcus amylolyticus 1221n	Archaea;TACK group;Crenarchaeota	1221n	SAMN02603098	PRJNA28141	GCA_000020905.1	Complete	1.36522	45.3	chromosome:NC_011766.1/CP001140.1																	1	1386	2008-12-24T00:00:00Z	ftp://ftp.ncbi.nlm.nih.gov/genomes/all/GCA/000/020/905/GCA_000020905.1_ASM2090v1	ftp://ftp.ncbi.nlm.nih.gov/genomes/all/GCF/000/020/905/GCF_000020905.1_ASM2090v1
Desulfurococcus mucosus DSM 2162	Archaea;TACK group;Crenarchaeota	DSM 2162	SAMN00103627	PRJNA48641	GCA_000186365.1	Complete	1.31464	53.1	chromosome:NC_014961.1/CP002363.1																	1	1345	2011-01-20T00:00:00Z	ftp://ftp.ncbi.nlm.nih.gov/genomes/all/GCA/000/186/365/GCA_000186365.1_ASM18636v1	ftp://ftp.ncbi.nlm.nih.gov/genomes/all/GCF/000/186/365/GCF_000186365.1_ASM18636v1
Hyperthermus butylicus DSM 5456	Archaea;TACK group;Crenarchaeota	DSM 5456	SAMN02604082	PRJNA208	GCA_000015145.1	Complete	1.66716	53.7	chromosome:NC_008818.1/CP000493.1																	1	1675	2007-01-22T00:00:00Z	ftp://ftp.ncbi.nlm.nih.gov/genomes/all/GCA/000/015/145/GCA_000015145.1_ASM1514v1	ftp://ftp.ncbi.nlm.nih.gov/genomes/all/GCF/000/015/145/GCF_000015145.1_ASM1514v1
Ignicoccus hospitalis KIN4/I	Archaea;TACK group;Crenarchaeota	KIN4/I	SAMN02598324	PRJNA13914	GCA_000017945.1	Complete	1.29754	56.5	chromosome:NC_009776.1/CP000816.1																	1	1448	2007-08-29T00:00:00Z	ftp://ftp.ncbi.nlm.nih.gov/genomes/all/GCA/000/017/945/GCA_000017945.1_ASM1794v1	ftp://ftp.ncbi.nlm.nih.gov/genomes/all/GCF/000/017/945/GCF_000017945.1_ASM1794v1
Ignicoccus islandicus DSM 13165	Archaea;TACK group;Crenarchaeota	DSM 13165	SAMN04316368	PRJNA61347	GCA_001481685.1	Complete	1.39466	44.9	chromosome:NZ_CP006867.1/CP006867.1																	1	1478	2015-12-23T00:00:00Z	ftp://ftp.ncbi.nlm.nih.gov/genomes/all/GCA/001/481/685/GCA_001481685.1_ASM148168v1	ftp://ftp.ncbi.nlm.nih.gov/genomes/all/GCF/001/481/685/GCF_001481685.1_ASM148168v1
Metallosphaera cuprina Ar-4	Archaea;TACK group;Crenarchaeota	Ar-4	SAMN02603221	PRJNA65497	GCA_000204925.1	Complete	1.84035	42	chromosome:NC_015435.1/CP002656.1																	1	1894	2011-04-19T00:00:00Z	ftp://ftp.ncbi.nlm.nih.gov/genomes/all/GCA/000/204/925/GCA_000204925.1_ASM20492v1	ftp://ftp.ncbi.nlm.nih.gov/genomes/all/GCF/000/204/925/GCF_000204925.1_ASM20492v1
Metallosphaera sedula DSM 5348	Archaea;TACK group;Crenarchaeota	DSM 5348	SAMN02598389	PRJNA17447	GCA_000016605.1	Complete	2.19152	46.2	chromosome:NC_009440.1/CP000682.1																	1	2298	2007-04-25T00:00:00Z	ftp://ftp.ncbi.nlm.nih.gov/genomes/all/GCA/000/016/605/GCA_000016605.1_ASM1660v1	ftp://ftp.ncbi.nlm.nih.gov/genomes/all/GCF/000/016/605/GCF_000016605.1_ASM1660v1
Pyrodictium delaneyi	Archaea;TACK group;Crenarchaeota	Su06	SAMN03223811	PRJNA268702	GCA_001412615.1	Complete	2.02384	53.9	chromosome:NZ_CP013011.1/CP013011.1																	1	2013	2015-10-26T00:00:00Z	ftp://ftp.ncbi.nlm.nih.gov/genomes/all/GCA/001/412/615/GCA_001412615.1_ASM141261v1	ftp://ftp.ncbi.nlm.nih.gov/genomes/all/GCF/001/412/615/GCF_001412615.1_ASM141261v1
Pyrolobus fumarii 1A	Archaea;TACK group;Crenarchaeota	1A	SAMN02232047	PRJNA48579	GCA_000223395.1	Complete	1.84327	54.9	chromosome:NC_015931.1/CP002838.1																	1	1906	2011-08-12T00:00:00Z	ftp://ftp.ncbi.nlm.nih.gov/genomes/all/GCA/000/223/395/GCA_000223395.1_ASM22339v1	ftp://ftp.ncbi.nlm.nih.gov/genomes/all/GCF/000/223/395/GCF_000223395.1_ASM22339v1
Saccharolobus solfataricus	Archaea;TACK group;Crenarchaeota	P1	SAMEA3920617	PRJEB13308	GCA_900079115.1	Complete	3.03402	35.8	chromosome I:NZ_LT549890.1/LT549890.1																	1	2944	2016-04-11T00:00:00Z	ftp://ftp.ncbi.nlm.nih.gov/genomes/all/GCA/900/079/115/GCA_900079115.1_SSOP1	ftp://ftp.ncbi.nlm.nih.gov/genomes/all/GCF/900/079/115/GCF_900079115.1_SSOP1
Sulfolobus acidocaldarius DSM 639	Archaea;TACK group;Crenarchaeota	DSM 639	SAMN02603173	PRJNA13935	GCA_000012285.1	Complete	2.22596	36.7	chromosome:NC_007181.1/CP000077.1																	1	2243	2005-07-05T00:00:00Z	ftp://ftp.ncbi.nlm.nih.gov/genomes/all/GCA/000/012/285/GCA_000012285.1_ASM1228v1	ftp://ftp.ncbi.nlm.nih.gov/genomes/all/GCF/000/012/285/GCF_000012285.1_ASM1228v1
Sulfolobus islandicus L.S.2.15	Archaea;TACK group;Crenarchaeota	L.S.2.15	SAMN02598420	PRJNA18987	GCA_000022385.1	Complete	2.73627	35.1	chromosome:NC_012589.1/CP001399.1																	1	2768	2009-04-24T00:00:00Z	ftp://ftp.ncbi.nlm.nih.gov/genomes/all/GCA/000/022/385/GCA_000022385.1_ASM2238v1	ftp://ftp.ncbi.nlm.nih.gov/genomes/all/GCF/000/022/385/GCF_000022385.1_ASM2238v1
Sulfurisphaera tokodaii str. 7	Archaea;TACK group;Crenarchaeota	7	SAMD00061096	PRJNA246	GCA_000011205.1	Complete	2.69476	32.8	chromosome:NC_003106.2/BA000023.2																	1	2770	2001-10-04T00:00:00Z	ftp://ftp.ncbi.nlm.nih.gov/genomes/all/GCA/000/011/205/GCA_000011205.1_ASM1120v1	ftp://ftp.ncbi.nlm.nih.gov/genomes/all/GCF/000/011/205/GCF_000011205.1_ASM1120v1
Thermogladius calderae 1633	Archaea;TACK group;Crenarchaeota	1633	SAMN02603096	PRJNA163135	GCA_000264495.1	Complete	1.35632	55.6	chromosome:NC_017954.1/CP003531.1																	1	1400	2012-05-25T00:00:00Z	ftp://ftp.ncbi.nlm.nih.gov/genomes/all/GCA/000/264/495/GCA_000264495.1_ASM26449v1	ftp://ftp.ncbi.nlm.nih.gov/genomes/all/GCF/000/264/495/GCF_000264495.1_ASM26449v1
Vulcanisaeta moutnovskia 768-28	Archaea;TACK group;Crenarchaeota	768-28	SAMN02603092	PRJNA63027	GCA_000190315.1	Complete	2.29898	42.4	chromosome:NC_015151.1/CP002529.1																	1	2357	2011-02-22T00:00:00Z	ftp://ftp.ncbi.nlm.nih.gov/genomes/all/GCA/000/190/315/GCA_000190315.1_ASM19031v1	ftp://ftp.ncbi.nlm.nih.gov/genomes/all/GCF/000/190/315/GCF_000190315.1_ASM19031v1
Nitrososphaera viennensis EN76	Archaea;TACK group;Thaumarchaeota	EN76	SAMN02721150	PRJEA60103	GCA_000698785.1	Complete	2.52+H2:H141794	52.7	chromosome:NZ_CP007536.1/CP007536.1																	1	2801	2014-06-06T00:00:00Z	ftp://ftp.ncbi.nlm.nih.gov/genomes/all/GCA/000/698/785/GCA_000698785.1_ASM69878v1	ftp://ftp.ncbi.nlm.nih.gov/genomes/all/GCF/000/698/785/GCF_000698785.1_ASM69878v1
							349.073	6662.14
						MIN	1.24334	26.9
						MAX	5.75149	66.576
							2.49338	47.5867

## Sheet:  Archaea including contigs seq
Table S1: The accession codes and phylogenetic classification of all archaeal genomic DNA sequences.
#Organism Name	Organism Groups	Strain	BioSample	BioProject	Assembly	Level	Size(Mb)	GC%	Replicon1	Replicon2	Replicon3	Replicon4	Replicon5	Replicon6	Replicon7	Replicon8	Replicon9	WGS	Scaffolds	CDS	Release Date	GenBank FTP	RefSeq FTP
Methanococcus maripaludis C7	Archaea;Euryarchaeota;Methanomada group	C7	SAMN00000031	PRJNA18819	GCA_000017225.1	Complete	1.77269	33.3	chromosome:NC_009637.1/CP000745.1										1	1787	2007-06-29T00:00:00Z	ftp://ftp.ncbi.nlm.nih.gov/genomes/all/GCA/000/017/225/GCA_000017225.1_ASM1722v1	ftp://ftp.ncbi.nlm.nih.gov/genomes/all/GCF/000/017/225/GCF_000017225.1_ASM1722v1
Cenarchaeum symbiosum A	Archaea;TACK group;Thaumarchaeota		SAMN02744041	PRJNA202	GCA_000200715.1	Chromosome	2.04509	57.4	chromosome:DP000238.1										1	2017	2006-11-20T00:00:00Z	ftp://ftp.ncbi.nlm.nih.gov/genomes/all/GCA/000/200/715/GCA_000200715.1_ASM20071v1	ftp://ftp.ncbi.nlm.nih.gov/genomes/all/GCF/000/200/715/GCF_000200715.1_ASM20071v1
Sulfolobus islandicus L.S.2.15	Archaea;TACK group;Crenarchaeota	L.S.2.15	SAMN02598420	PRJNA18987	GCA_000022385.1	Complete	2.73627	35.1	chromosome:NC_012589.1/CP001399.1										1	2768	2009-04-24T00:00:00Z	ftp://ftp.ncbi.nlm.nih.gov/genomes/all/GCA/000/022/385/GCA_000022385.1_ASM2238v1	ftp://ftp.ncbi.nlm.nih.gov/genomes/all/GCF/000/022/385/GCF_000022385.1_ASM2238v1
Methanococcus voltae A3	Archaea;Euryarchaeota;Methanomada group	A3	SAMN00000040	PRJNA20131	GCA_000006175.2	Complete	1.93639	28.6	chromosome:NC_014222.1/CP002057.1										1	1688	2010-06-03T00:00:00Z	ftp://ftp.ncbi.nlm.nih.gov/genomes/all/GCA/000/006/175/GCA_000006175.2_ASM617v2	ftp://ftp.ncbi.nlm.nih.gov/genomes/all/GCF/000/006/175/GCF_000006175.1_ASM617v2
Methanobrevibacter smithii ATCC 35061	Archaea;Euryarchaeota;Methanomada group	ATCC 35061; PS; DSMZ 861	SAMN02604313	PRJNA18653	GCA_000016525.1	Complete	1.85316	31	chromosome:NC_009515.1/CP000678.1										1	1710	2007-06-04T00:00:00Z	ftp://ftp.ncbi.nlm.nih.gov/genomes/all/GCA/000/016/525/GCA_000016525.1_ASM1652v1	ftp://ftp.ncbi.nlm.nih.gov/genomes/all/GCF/000/016/525/GCF_000016525.1_ASM1652v1
Saccharolobus solfataricus	Archaea;TACK group;Crenarchaeota	P1	SAMEA3920617	PRJEB13308	GCA_900079115.1	Complete	3.03402	35.8	chromosome I:NZ_LT549890.1/LT549890.1										1	2944	2016-04-11T00:00:00Z	ftp://ftp.ncbi.nlm.nih.gov/genomes/all/GCA/900/079/115/GCA_900079115.1_SSOP1	ftp://ftp.ncbi.nlm.nih.gov/genomes/all/GCF/900/079/115/GCF_900079115.1_SSOP1
Methanocaldococcus jannaschii DSM 2661	Archaea;Euryarchaeota;Methanomada group	DSM 2661	SAMN02603984	PRJNA102	GCA_000091665.1	Complete	1.73993	31.2688	chromosome:NC_000909.1/L77117.1	plasmid pDSM2661_1:NC_001732.1/L77118.1	plasmid pDSM2661_2:NC_001733.1/L77119.1								3	1762	1998-01-30T00:00:00Z	ftp://ftp.ncbi.nlm.nih.gov/genomes/all/GCA/000/091/665/GCA_000091665.1_ASM9166v1	ftp://ftp.ncbi.nlm.nih.gov/genomes/all/GCF/000/091/665/GCF_000091665.1_ASM9166v1
Methanosarcina barkeri MS	Archaea;Euryarchaeota;Stenosarchaea group	MS	SAMN03074575	PRJNA230939	GCA_000970025.1	Complete	4.57491	39.169	chromosome:NZ_CP009528.1/CP009528.1	plasmid unnamed:NZ_CP009527.1/CP009527.1									2	3481	2015-04-07T00:00:00Z	ftp://ftp.ncbi.nlm.nih.gov/genomes/all/GCA/000/970/025/GCA_000970025.1_ASM97002v1	ftp://ftp.ncbi.nlm.nih.gov/genomes/all/GCF/000/970/025/GCF_000970025.1_ASM97002v1
Thermoplasma acidophilum DSM 1728	Archaea;Euryarchaeota;Diaforarchaea group	DSM1728	SAMEA3138325	PRJNA110	GCA_000195915.1	Complete	1.56491	46	chromosome:NC_002578.1/AL139299.1										1	1521	2001-10-12T00:00:00Z	ftp://ftp.ncbi.nlm.nih.gov/genomes/all/GCA/000/195/915/GCA_000195915.1_ASM19591v1	ftp://ftp.ncbi.nlm.nih.gov/genomes/all/GCF/000/195/915/GCF_000195915.1_ASM19591v1
Pyrobaculum aerophilum str. IM2	Archaea;TACK group;Crenarchaeota	IM2	SAMN02604075	PRJNA172	GCA_000007225.1	Complete	2.22243	51.4	chromosome:NC_003364.1/AE009441.1										1	2338	2001-12-12T00:00:00Z	ftp://ftp.ncbi.nlm.nih.gov/genomes/all/GCA/000/007/225/GCA_000007225.1_ASM722v1	ftp://ftp.ncbi.nlm.nih.gov/genomes/all/GCF/000/007/225/GCF_000007225.1_ASM722v1
Archaeoglobus fulgidus DSM 4304	Archaea;Euryarchaeota;Archaeoglobi	DSM 4304	SAMN02603985	PRJNA104	GCA_000008665.1	Complete	2.1784	48.6	chromosome:NC_000917.1/AE000782.1										1	2369	1997-12-17T00:00:00Z	ftp://ftp.ncbi.nlm.nih.gov/genomes/all/GCA/000/008/665/GCA_000008665.1_ASM866v1	ftp://ftp.ncbi.nlm.nih.gov/genomes/all/GCF/000/008/665/GCF_000008665.1_ASM866v1
Pyrococcus abyssi GE5	Archaea;Euryarchaeota;Thermococci	Orsay	SAMEA3283067	PRJNA179	GCA_000195935.2	Complete	1.76856	44.6975	chromosome:NC_000868.1/AL096836.1	plasmid pGT5:NC_001773.1/U49503.1									2	1862	2001-06-21T00:00:00Z	ftp://ftp.ncbi.nlm.nih.gov/genomes/all/GCA/000/195/935/GCA_000195935.2_ASM19593v2	ftp://ftp.ncbi.nlm.nih.gov/genomes/all/GCF/000/195/935/GCF_000195935.2_ASM19593v1
Thermoplasma volcanium GSS1	Archaea;Euryarchaeota;Diaforarchaea group	GSS1	SAMD00061089	PRJNA206	GCA_000011185.1	Complete	1.5848	39.9	chromosome:NC_002689.2/BA000011.4										1	1545	2001-03-22T00:00:00Z	ftp://ftp.ncbi.nlm.nih.gov/genomes/all/GCA/000/011/185/GCA_000011185.1_ASM1118v1	ftp://ftp.ncbi.nlm.nih.gov/genomes/all/GCF/000/011/185/GCF_000011185.1_ASM1118v1
Pyrococcus horikoshii OT3	Archaea;Euryarchaeota;Thermococci	OT3	SAMD00061090	PRJNA207	GCA_000011105.1	Complete	1.7385	41.9	chromosome:NC_000961.1/BA000001.2										1	1801	2001-07-03T00:00:00Z	ftp://ftp.ncbi.nlm.nih.gov/genomes/all/GCA/000/011/105/GCA_000011105.1_ASM1110v1	ftp://ftp.ncbi.nlm.nih.gov/genomes/all/GCF/000/011/105/GCF_000011105.1_ASM1110v1
Halobacterium salinarum NRC-1	Archaea;Euryarchaeota;Stenosarchaea group	NRC-1; ATCC 700922	SAMN02604216	PRJNA217	GCA_000006805.1	Complete	2.57101	65.9192	chromosome:NC_002607.1/AE004437.1	plasmid pNRC100:NC_001869.1/AF016485.1	plasmid pNRC200:NC_002608.1/AE004438.1								3	2611	2000-07-14T00:00:00Z	ftp://ftp.ncbi.nlm.nih.gov/genomes/all/GCA/000/006/805/GCA_000006805.1_ASM680v1	ftp://ftp.ncbi.nlm.nih.gov/genomes/all/GCF/000/006/805/GCF_000006805.1_ASM680v1
Ferroplasma acidarmanus fer1	Archaea;Euryarchaeota;Diaforarchaea group	fer1	SAMN02604346	PRJNA239	GCA_000152265.2	Complete	1.93521	36.5	chromosome:NC_021592.1/CP004145.1										1	1879	2013-06-26T00:00:00Z	ftp://ftp.ncbi.nlm.nih.gov/genomes/all/GCA/000/152/265/GCA_000152265.2_ASM15226v2	ftp://ftp.ncbi.nlm.nih.gov/genomes/all/GCF/000/152/265/GCF_000152265.2_ASM15226v2
Sulfurisphaera tokodaii str. 7	Archaea;TACK group;Crenarchaeota	7	SAMD00061096	PRJNA246	GCA_000011205.1	Complete	2.69476	32.8	chromosome:NC_003106.2/BA000023.2										1	2770	2001-10-04T00:00:00Z	ftp://ftp.ncbi.nlm.nih.gov/genomes/all/GCA/000/011/205/GCA_000011205.1_ASM1120v1	ftp://ftp.ncbi.nlm.nih.gov/genomes/all/GCF/000/011/205/GCF_000011205.1_ASM1120v1
Methanosarcina mazei S-6	Archaea;Euryarchaeota;Stenosarchaea group	S-6	SAMN03074583	PRJNA230947	GCA_000970205.1	Complete	4.14282	41.4	chromosome:NZ_CP009512.1/CP009512.1										1	3359	2015-04-07T00:00:00Z	ftp://ftp.ncbi.nlm.nih.gov/genomes/all/GCA/000/970/205/GCA_000970205.1_ASM97020v1	ftp://ftp.ncbi.nlm.nih.gov/genomes/all/GCF/000/970/205/GCF_000970205.1_ASM97020v1
Pyrococcus furiosus DSM 3638	Archaea;Euryarchaeota;Thermococci	DSM 3638	SAMN02604284	PRJNA287	GCA_000007305.1	Complete	1.90826	40.8	chromosome:NC_003413.1/AE009950.1										1	1979	2002-02-12T00:00:00Z	ftp://ftp.ncbi.nlm.nih.gov/genomes/all/GCA/000/007/305/GCA_000007305.1_ASM730v1	ftp://ftp.ncbi.nlm.nih.gov/genomes/all/GCF/000/007/305/GCF_000007305.1_ASM730v1
Methanothermobacter thermautotrophicus str. Delta H	Archaea;Euryarchaeota;Methanomada group	Delta H	SAMN02603244	PRJNA289	GCA_000008645.1	Complete	1.75138	49.5	chromosome:NC_000916.1/AE000666.1										1	1756	1997-11-17T00:00:00Z	ftp://ftp.ncbi.nlm.nih.gov/genomes/all/GCA/000/008/645/GCA_000008645.1_ASM864v1	ftp://ftp.ncbi.nlm.nih.gov/genomes/all/GCF/000/008/645/GCF_000008645.1_ASM864v1
Methanosarcina acetivorans C2A	Archaea;Euryarchaeota;Stenosarchaea group	C2A	SAMN03081414	PRJNA290	GCA_000007345.1	Complete	5.75149	42.7	chromosome:AE010299.1										1	4540	2002-04-03T00:00:00Z	ftp://ftp.ncbi.nlm.nih.gov/genomes/all/GCA/000/007/345/GCA_000007345.1_ASM734v1	ftp://ftp.ncbi.nlm.nih.gov/genomes/all/GCF/000/007/345/GCF_000007345.1_ASM734v1
Methanopyrus kandleri AV19	Archaea;Euryarchaeota;Methanopyri	AV19	SAMN02603235	PRJNA294	GCA_000007185.1	Complete	1.69497	61.2	chromosome:AE009439.1										1	1687	2002-04-03T00:00:00Z	ftp://ftp.ncbi.nlm.nih.gov/genomes/all/GCA/000/007/185/GCA_000007185.1_ASM718v1	ftp://ftp.ncbi.nlm.nih.gov/genomes/all/GCF/000/007/185/GCF_000007185.1_ASM718v1
Haloarcula marismortui ATCC 43049	Archaea;Euryarchaeota;Stenosarchaea group	ATCC 43049	SAMN02603385	PRJNA105	GCA_000011085.1	Complete	4.27464	61.1403	chromosome I:NC_006396.1/AY596297.1	chromosome II:NC_006397.1/AY596298.1	plasmid pNG100:NC_006389.1/AY596290.1	plasmid pNG200:NC_006390.1/AY596291.1	plasmid pNG300:NC_006391.1/AY596292.1	plasmid pNG400:NC_006392.1/AY596293.1	plasmid pNG500:NC_006393.1/AY596294.1	plasmid pNG600:NC_006394.1/AY596295.1	plasmid pNG700:NC_006395.1/AY596296.1		9	4137	2004-11-02T00:00:00Z	ftp://ftp.ncbi.nlm.nih.gov/genomes/all/GCA/000/011/085/GCA_000011085.1_ASM1108v1	ftp://ftp.ncbi.nlm.nih.gov/genomes/all/GCF/000/011/085/GCF_000011085.1_ASM1108v1
Hyperthermus butylicus DSM 5456	Archaea;TACK group;Crenarchaeota	DSM 5456	SAMN02604082	PRJNA208	GCA_000015145.1	Complete	1.66716	53.7	chromosome:NC_008818.1/CP000493.1										1	1675	2007-01-22T00:00:00Z	ftp://ftp.ncbi.nlm.nih.gov/genomes/all/GCA/000/015/145/GCA_000015145.1_ASM1514v1	ftp://ftp.ncbi.nlm.nih.gov/genomes/all/GCF/000/015/145/GCF_000015145.1_ASM1514v1
Nanoarchaeum equitans Kin4-M	Archaea;DPANN group;Nanoarchaeota		SAMN02603208	PRJNA9599	GCA_000008085.1	Complete	0.490885	31.6	chromosome:AE017199.1										1	536	2003-12-18T00:00:00Z	ftp://ftp.ncbi.nlm.nih.gov/genomes/all/GCA/000/008/085/GCA_000008085.1_ASM808v1	ftp://ftp.ncbi.nlm.nih.gov/genomes/all/GCF/000/008/085/GCF_000008085.1_ASM808v1
Haloferax volcanii DS2	Archaea;Euryarchaeota;Stenosarchaea group	DS2	SAMN02604027	PRJNA12524	GCA_000025685.1	Complete	4.0129	65.4625	chromosome:NC_013967.1/CP001956.1	plasmid pHV1:NC_013968.1/CP001957.1	plasmid pHV2:NC_013965.1/CP001954.1	plasmid pHV3:NC_013964.1/CP001953.1	plasmid pHV4:NC_013966.1/CP001955.1						5	3857	2010-03-23T00:00:00Z	ftp://ftp.ncbi.nlm.nih.gov/genomes/all/GCA/000/025/685/GCA_000025685.1_ASM2568v1	ftp://ftp.ncbi.nlm.nih.gov/genomes/all/GCF/000/025/685/GCF_000025685.1_ASM2568v1
Methanospirillum hungatei JF-1	Archaea;Euryarchaeota;Stenosarchaea group	JF-1	SAMN02598287	PRJNA13015	GCA_000013445.1	Complete	3.54474	45.1	chromosome:NC_007796.1/CP000254.1										1	3294	2006-02-17T00:00:00Z	ftp://ftp.ncbi.nlm.nih.gov/genomes/all/GCA/000/013/445/GCA_000013445.1_ASM1344v1	ftp://ftp.ncbi.nlm.nih.gov/genomes/all/GCF/000/013/445/GCF_000013445.1_ASM1344v1
Thermococcus kodakarensis KOD1	Archaea;Euryarchaeota;Thermococci	KOD1	SAMD00061071	PRJNA13213	GCA_000009965.1	Complete	2.08874	52	chromosome:NC_006624.1/AP006878.1										1	2237	2005-01-05T20:30:00Z	ftp://ftp.ncbi.nlm.nih.gov/genomes/all/GCA/000/009/965/GCA_000009965.1_ASM996v1	ftp://ftp.ncbi.nlm.nih.gov/genomes/all/GCF/000/009/965/GCF_000009965.1_ASM996v1
Halorubrum lacusprofundi ATCC 49239	Archaea;Euryarchaeota;Stenosarchaea group	ATCC 49239	SAMN02598407	PRJNA18455	GCA_000022205.1	Complete	3.69258	63.9543	chromosome 1:NC_012029.1/CP001365.1	chromosome 2:NC_012028.1/CP001366.1	plasmid pHLAC01:NC_012030.1/CP001367.1								3	3456	2009-02-04T00:00:00Z	ftp://ftp.ncbi.nlm.nih.gov/genomes/all/GCA/000/022/205/GCA_000022205.1_ASM2220v1	ftp://ftp.ncbi.nlm.nih.gov/genomes/all/GCF/000/022/205/GCF_000022205.1_ASM2220v1
Pyrolobus fumarii 1A	Archaea;TACK group;Crenarchaeota	1A	SAMN02232047	PRJNA48579	GCA_000223395.1	Complete	1.84327	54.9	chromosome:NC_015931.1/CP002838.1										1	1906	2011-08-12T00:00:00Z	ftp://ftp.ncbi.nlm.nih.gov/genomes/all/GCA/000/223/395/GCA_000223395.1_ASM22339v1	ftp://ftp.ncbi.nlm.nih.gov/genomes/all/GCF/000/223/395/GCF_000223395.1_ASM22339v1
Sulfolobus acidocaldarius DSM 639	Archaea;TACK group;Crenarchaeota	DSM 639	SAMN02603173	PRJNA13935	GCA_000012285.1	Complete	2.22596	36.7	chromosome:NC_007181.1/CP000077.1										1	2243	2005-07-05T00:00:00Z	ftp://ftp.ncbi.nlm.nih.gov/genomes/all/GCA/000/012/285/GCA_000012285.1_ASM1228v1	ftp://ftp.ncbi.nlm.nih.gov/genomes/all/GCF/000/012/285/GCF_000012285.1_ASM1228v1
Ignicoccus hospitalis KIN4/I	Archaea;TACK group;Crenarchaeota	KIN4/I	SAMN02598324	PRJNA13914	GCA_000017945.1	Complete	1.29754	56.5	chromosome:NC_009776.1/CP000816.1										1	1448	2007-08-29T00:00:00Z	ftp://ftp.ncbi.nlm.nih.gov/genomes/all/GCA/000/017/945/GCA_000017945.1_ASM1794v1	ftp://ftp.ncbi.nlm.nih.gov/genomes/all/GCF/000/017/945/GCF_000017945.1_ASM1794v1
Methanosphaera stadtmanae DSM 3091	Archaea;Euryarchaeota;Methanomada group	DSM 3091	SAMN02604180	PRJNA15579	GCA_000012545.1	Complete	1.7674	27.6	chromosome:NC_007681.1/CP000102.1										1	1518	2006-01-05T00:00:00Z	ftp://ftp.ncbi.nlm.nih.gov/genomes/all/GCA/000/012/545/GCA_000012545.1_ASM1254v1	ftp://ftp.ncbi.nlm.nih.gov/genomes/all/GCF/000/012/545/GCF_000012545.1_ASM1254v1
Pyrobaculum arsenaticum DSM 13514	Archaea;TACK group;Crenarchaeota	DSM 13514	SAMN02598330	PRJNA15582	GCA_000016385.1	Complete	2.12108	55.1	chromosome:NC_009376.1/CP000660.1										1	2268	2007-04-16T00:00:00Z	ftp://ftp.ncbi.nlm.nih.gov/genomes/all/GCA/000/016/385/GCA_000016385.1_ASM1638v1	ftp://ftp.ncbi.nlm.nih.gov/genomes/all/GCF/000/016/385/GCF_000016385.1_ASM1638v1
Pyrobaculum neutrophilum V24Sta	Archaea;TACK group;Crenarchaeota	V24Sta	SAMN02598332	PRJNA15645	GCA_000019805.1	Complete	1.76982	59.9	chromosome:CP001014.1										1	1966	2008-03-27T00:00:00Z	ftp://ftp.ncbi.nlm.nih.gov/genomes/all/GCA/000/019/805/GCA_000019805.1_ASM1980v1	ftp://ftp.ncbi.nlm.nih.gov/genomes/all/GCF/000/019/805/GCF_000019805.1_ASM1980v1
Natronomonas pharaonis DSM 2160	Archaea;Euryarchaeota;Stenosarchaea group	Gabara	SAMEA3138222	PRJNA15742	GCA_000026045.1	Complete	2.7497	63.0807	chromosome:NC_007426.1/CR936257.1	plasmid PL131:NC_007427.1/CR936258.1	plasmid PL23:NC_007428.1/CR936259.1								3	2738	2005-09-28T00:00:00Z	ftp://ftp.ncbi.nlm.nih.gov/genomes/all/GCA/000/026/045/GCA_000026045.1_ASM2604v1	ftp://ftp.ncbi.nlm.nih.gov/genomes/all/GCF/000/026/045/GCF_000026045.1_ASM2604v1
Methanothrix thermoacetophila PT	Archaea;Euryarchaeota;Stenosarchaea group	PT	SAMN02598350	PRJNA15765	GCA_000014945.1	Complete	1.87947	53.5	chromosome:CP000477.1										1	1696	2006-10-25T00:00:00Z	ftp://ftp.ncbi.nlm.nih.gov/genomes/all/GCA/000/014/945/GCA_000014945.1_ASM1494v1	ftp://ftp.ncbi.nlm.nih.gov/genomes/all/GCF/000/014/945/GCF_000014945.1_ASM1494v1
Thermofilum pendens Hrk 5	Archaea;TACK group;Crenarchaeota	Hrk 5	SAMN02598366	PRJNA16331	GCA_000015225.1	Complete	1.81339	57.6792	chromosome:NC_008698.1/CP000505.1	plasmid pTPEN01:NC_008696.1/CP000506.1									2	1866	2006-12-18T00:00:00Z	ftp://ftp.ncbi.nlm.nih.gov/genomes/all/GCA/000/015/225/GCA_000015225.1_ASM1522v1	ftp://ftp.ncbi.nlm.nih.gov/genomes/all/GCF/000/015/225/GCF_000015225.1_ASM1522v1
Candidatus Korarchaeum cryptofilum OPF8	Archaea;TACK group;Candidatus Korarchaeota		SAMN02598368	PRJNA16525	GCA_000019605.1	Complete	1.59076	49	chromosome:NC_010482.1/CP000968.1										1	1645	2008-03-18T00:00:00Z	ftp://ftp.ncbi.nlm.nih.gov/genomes/all/GCA/000/019/605/GCA_000019605.1_ASM1960v1	ftp://ftp.ncbi.nlm.nih.gov/genomes/all/GCF/000/019/605/GCF_000019605.1_ASM1960v1
Pyrobaculum islandicum DSM 4184	Archaea;TACK group;Crenarchaeota	DSM 4184	SAMN02598374	PRJNA16743	GCA_000015205.1	Complete	1.8264	49.6	chromosome:NC_008701.1/CP000504.1										1	1966	2006-12-20T00:00:00Z	ftp://ftp.ncbi.nlm.nih.gov/genomes/all/GCA/000/015/205/GCA_000015205.1_ASM1520v1	ftp://ftp.ncbi.nlm.nih.gov/genomes/all/GCF/000/015/205/GCF_000015205.1_ASM1520v1
Haloquadratum walsbyi C23	Archaea;Euryarchaeota;Stenosarchaea group	DSM 16854 = C23	SAMEA2272799	PRJEA49335	GCA_000237865.1	Complete	3.26048	47.6941	chromosome:NC_017459.1/FR746099.1	plasmid PL100:NC_017457.1/FR746100.1	plasmid PL6A:NC_017460.1/FR746101.1	plasmid PL6B:NC_017458.1/FR746102.1							4	2771	2011-05-31T00:00:00Z	ftp://ftp.ncbi.nlm.nih.gov/genomes/all/GCA/000/237/865/GCA_000237865.1_ASM23786v1	ftp://ftp.ncbi.nlm.nih.gov/genomes/all/GCF/000/237/865/GCF_000237865.1_ASM23786v1
Caldivirga maquilingensis IC-167	Archaea;TACK group;Crenarchaeota	IC-167	SAMN00623034	PRJNA17421	GCA_000018305.1	Complete	2.07757	43.1	chromosome:NC_009954.1/CP000852.1										1	2005	2007-10-05T00:00:00Z	ftp://ftp.ncbi.nlm.nih.gov/genomes/all/GCA/000/018/305/GCA_000018305.1_ASM1830v1	ftp://ftp.ncbi.nlm.nih.gov/genomes/all/GCF/000/018/305/GCF_000018305.1_ASM1830v1
Metallosphaera sedula DSM 5348	Archaea;TACK group;Crenarchaeota	DSM 5348	SAMN02598389	PRJNA17447	GCA_000016605.1	Complete	2.19152	46.2	chromosome:NC_009440.1/CP000682.1										1	2298	2007-04-25T00:00:00Z	ftp://ftp.ncbi.nlm.nih.gov/genomes/all/GCA/000/016/605/GCA_000016605.1_ASM1660v1	ftp://ftp.ncbi.nlm.nih.gov/genomes/all/GCF/000/016/605/GCF_000016605.1_ASM1660v1
Staphylothermus marinus F1	Archaea;TACK group;Crenarchaeota	F1	SAMN02598390	PRJNA17449	GCA_000015945.1	Complete	1.57048	35.7	chromosome:NC_009033.1/CP000575.1										1	1598	2007-02-21T00:00:00Z	ftp://ftp.ncbi.nlm.nih.gov/genomes/all/GCA/000/015/945/GCA_000015945.1_ASM1594v1	ftp://ftp.ncbi.nlm.nih.gov/genomes/all/GCF/000/015/945/GCF_000015945.1_ASM1594v1
Methanococcus vannielii SB	Archaea;Euryarchaeota;Methanomada group	SB	SAMN02598403	PRJNA17889	GCA_000017165.1	Complete	1.72005	31.3	chromosome:NC_009634.1/CP000742.1										1	1679	2007-06-29T00:00:00Z	ftp://ftp.ncbi.nlm.nih.gov/genomes/all/GCA/000/017/165/GCA_000017165.1_ASM1716v1	ftp://ftp.ncbi.nlm.nih.gov/genomes/all/GCF/000/017/165/GCF_000017165.1_ASM1716v1
Methanocorpusculum labreanum Z	Archaea;Euryarchaeota;Stenosarchaea group	Z	SAMN00623052	PRJNA18109	GCA_000015765.1	Complete	1.80496	50	chromosome:NC_008942.1/CP000559.1										1	1799	2007-02-01T00:00:00Z	ftp://ftp.ncbi.nlm.nih.gov/genomes/all/GCA/000/015/765/GCA_000015765.1_ASM1576v1	ftp://ftp.ncbi.nlm.nih.gov/genomes/all/GCF/000/015/765/GCF_000015765.1_ASM1576v1
Pyrobaculum calidifontis JCM 11548	Archaea;TACK group;Crenarchaeota	JCM 11548	SAMN00623060	PRJNA18111	GCA_000015805.1	Complete	2.00931	57.2	chromosome:CP000561.1										1	2149	2007-02-27T00:00:00Z	ftp://ftp.ncbi.nlm.nih.gov/genomes/all/GCA/000/015/805/GCA_000015805.1_ASM1580v1	ftp://ftp.ncbi.nlm.nih.gov/genomes/all/GCF/000/015/805/GCF_000015805.1_ASM1580v1
Methanoregula boonei 6A8	Archaea;Euryarchaeota;Stenosarchaea group	6A8	SAMN02598409	PRJNA18505	GCA_000017625.1	Complete	2.54294	54.5	chromosome:NC_009712.1/CP000780.1										1	2513	2007-07-26T00:00:00Z	ftp://ftp.ncbi.nlm.nih.gov/genomes/all/GCA/000/017/625/GCA_000017625.1_ASM1762v1	ftp://ftp.ncbi.nlm.nih.gov/genomes/all/GCF/000/017/625/GCF_000017625.1_ASM1762v1
Methanococcus aeolicus Nankai-3	Archaea;Euryarchaeota;Methanomada group	Nankai-3	SAMN00623051	PRJNA18641	GCA_000017185.1	Complete	1.5695	30	chromosome:NC_009635.1/CP000743.1										1	1489	2007-06-29T00:00:00Z	ftp://ftp.ncbi.nlm.nih.gov/genomes/all/GCA/000/017/185/GCA_000017185.1_ASM1718v1	ftp://ftp.ncbi.nlm.nih.gov/genomes/all/GCF/000/017/185/GCF_000017185.1_ASM1718v1
Nitrosopumilus maritimus SCM1	Archaea;TACK group;Thaumarchaeota	SCM1	SAMN00000032	PRJNA19265	GCA_000018465.1	Complete	1.64526	34.2	chromosome:CP000866.1										1	1795	2007-11-15T00:00:00Z	ftp://ftp.ncbi.nlm.nih.gov/genomes/all/GCA/000/018/465/GCA_000018465.1_ASM1846v1	ftp://ftp.ncbi.nlm.nih.gov/genomes/all/GCF/000/018/465/GCF_000018465.1_ASM1846v1
Aciduliprofundum boonei T469	Archaea;Euryarchaeota;Diaforarchaea group	T469	SAMN02598523	PRJNA38403	GCA_000025665.1	Complete	1.48678	39.2	chromosome:NC_013926.1/CP001941.1										1	1521	2010-02-24T00:00:00Z	ftp://ftp.ncbi.nlm.nih.gov/genomes/all/GCA/000/025/665/GCA_000025665.1_ASM2566v1	ftp://ftp.ncbi.nlm.nih.gov/genomes/all/GCF/000/025/665/GCF_000025665.1_ASM2566v1
Thermococcus barophilus MP	Archaea;Euryarchaeota;Thermococci	MP	SAMN02603625	PRJNA19379	GCA_000151105.2	Complete	2.06424	41.7082	chromosome:NC_014804.1/CP002372.1	plasmid pTBMP1:NC_015471.1/CP002373.1									2	2182	2010-12-17T00:00:00Z	ftp://ftp.ncbi.nlm.nih.gov/genomes/all/GCA/000/151/105/GCA_000151105.2_ASM15110v2	ftp://ftp.ncbi.nlm.nih.gov/genomes/all/GCF/000/151/105/GCF_000151105.2_ASM15110v2
Methanocella arvoryzae MRE50	Archaea;Euryarchaeota;Stenosarchaea group	MRE50	SAMEA3138262	PRJNA19641	GCA_000063445.1	Complete	3.17992	54.6	chromosome:NC_009464.1/AM114193.2										1	3058	2006-07-21T00:00:00Z	ftp://ftp.ncbi.nlm.nih.gov/genomes/all/GCA/000/063/445/GCA_000063445.1_ASM6344v1	ftp://ftp.ncbi.nlm.nih.gov/genomes/all/GCF/000/063/445/GCF_000063445.1_ASM6344v1
Thermococcus onnurineus NA1	Archaea;Euryarchaeota;Thermococci	NA1	SAMN02603476	PRJNA20773	GCA_000018365.1	Complete	1.84761	51.3	chromosome:NC_011529.1/CP000855.1										1	1934	2008-11-06T00:00:00Z	ftp://ftp.ncbi.nlm.nih.gov/genomes/all/GCA/000/018/365/GCA_000018365.1_ASM1836v1	ftp://ftp.ncbi.nlm.nih.gov/genomes/all/GCF/000/018/365/GCF_000018365.1_ASM1836v1
Methanococcoides burtonii DSM 6242	Archaea;Euryarchaeota;Stenosarchaea group	DSM 6242	SAMN02598545	PRJNA9634	GCA_000013725.1	Complete	2.57503	40.8	chromosome:NC_007955.1/CP000300.1										1	2406	2006-04-10T00:00:00Z	ftp://ftp.ncbi.nlm.nih.gov/genomes/all/GCA/000/013/725/GCA_000013725.1_ASM1372v1	ftp://ftp.ncbi.nlm.nih.gov/genomes/all/GCF/000/013/725/GCF_000013725.1_ASM1372v1
Picrophilus torridus DSM 9790	Archaea;Euryarchaeota;Diaforarchaea group	DSM 9790	SAMN02603345	PRJNA10641	GCA_000008265.1	Complete	1.5459	36	chromosome:NC_005877.1/AE017261.1										1	1563	2004-06-08T00:00:00Z	ftp://ftp.ncbi.nlm.nih.gov/genomes/all/GCA/000/008/265/GCA_000008265.1_ASM826v1	ftp://ftp.ncbi.nlm.nih.gov/genomes/all/GCF/000/008/265/GCF_000008265.1_ASM826v1
Methanoculleus marisnigri JR1	Archaea;Euryarchaeota;Stenosarchaea group	JR1	SAMN02598365	PRJNA16330	GCA_000015825.1	Complete	2.4781	62.1	chromosome:NC_009051.1/CP000562.1										1	2430	2007-02-16T00:00:00Z	ftp://ftp.ncbi.nlm.nih.gov/genomes/all/GCA/000/015/825/GCA_000015825.1_ASM1582v1	ftp://ftp.ncbi.nlm.nih.gov/genomes/all/GCF/000/015/825/GCF_000015825.1_ASM1582v1
Methanosphaerula palustris E1-9c	Archaea;Euryarchaeota;Stenosarchaea group	E1-9c	SAMN00001866	PRJNA29381	GCA_000021965.1	Complete	2.92292	55.4	chromosome:NC_011832.1/CP001338.1										1	2696	2009-01-05T00:00:00Z	ftp://ftp.ncbi.nlm.nih.gov/genomes/all/GCA/000/021/965/GCA_000021965.1_ASM2196v1	ftp://ftp.ncbi.nlm.nih.gov/genomes/all/GCF/000/021/965/GCF_000021965.1_ASM2196v1
Natrialba magadii ATCC 43099	Archaea;Euryarchaeota;Stenosarchaea group	ATCC 43099	SAMN02598473	PRJNA30691	GCA_000025625.1	Complete	4.44364	61.032	chromosome:NC_013922.1/CP001932.1	plasmid pNMAG01:NC_013923.1/CP001933.1	plasmid pNMAG02:NC_013924.1/CP001934.1	plasmid pNMAG03:NC_013925.1/CP001935.1							4	4076	2010-02-24T00:00:00Z	ftp://ftp.ncbi.nlm.nih.gov/genomes/all/GCA/000/025/625/GCA_000025625.1_ASM2562v1	ftp://ftp.ncbi.nlm.nih.gov/genomes/all/GCF/000/025/625/GCF_000025625.1_ASM2562v1
Methanohalophilus mahii DSM 5219	Archaea;Euryarchaeota;Stenosarchaea group	DSM 5219	SAMN02598474	PRJNA30711	GCA_000025865.1	Complete	2.01242	42.6	chromosome:NC_014002.1/CP001994.1										1	1955	2010-03-31T00:00:00Z	ftp://ftp.ncbi.nlm.nih.gov/genomes/all/GCA/000/025/865/GCA_000025865.1_ASM2586v1	ftp://ftp.ncbi.nlm.nih.gov/genomes/all/GCF/000/025/865/GCF_000025865.1_ASM2586v1
Archaeoglobus profundus DSM 5631	Archaea;Euryarchaeota;Archaeoglobi	DSM 5631	SAMN00017459	PRJNA32583	GCA_000025285.1	Complete	1.56342	41.9961	chromosome:NC_013741.1/CP001857.1	plasmid pArcpr01:NC_013742.1/CP001858.1									2	1785	2010-01-19T00:00:00Z	ftp://ftp.ncbi.nlm.nih.gov/genomes/all/GCA/000/025/285/GCA_000025285.1_ASM2528v1	ftp://ftp.ncbi.nlm.nih.gov/genomes/all/GCF/000/025/285/GCF_000025285.1_ASM2528v1
Vulcanisaeta distributa DSM 14429	Archaea;TACK group;Crenarchaeota	DSM 14429	SAMN00017002	PRJNA32589	GCA_000148385.1	Complete	2.37414	45.4	chromosome:NC_014537.1/CP002100.1										1	2420	2010-09-22T00:00:00Z	ftp://ftp.ncbi.nlm.nih.gov/genomes/all/GCA/000/148/385/GCA_000148385.1_ASM14838v1	ftp://ftp.ncbi.nlm.nih.gov/genomes/all/GCF/000/148/385/GCF_000148385.1_ASM14838v1
Methanocaldococcus infernus ME	Archaea;Euryarchaeota;Methanomada group	ME	SAMN00017484	PRJNA32611	GCA_000092305.1	Complete	1.32819	33.6	chromosome:NC_014122.1/CP002009.1										1	1437	2010-04-30T00:00:00Z	ftp://ftp.ncbi.nlm.nih.gov/genomes/all/GCA/000/092/305/GCA_000092305.1_ASM9230v1	ftp://ftp.ncbi.nlm.nih.gov/genomes/all/GCF/000/092/305/GCF_000092305.1_ASM9230v1
Methanocaldococcus fervens AG86	Archaea;Euryarchaeota;Methanomada group	AG86	SAMN02598490	PRJNA32615	GCA_000023985.1	Complete	1.50725	32.2088	chromosome:NC_013156.1/CP001696.1	plasmid pMEFER01:NC_013157.1/CP001697.1									2	1554	2009-08-28T00:00:00Z	ftp://ftp.ncbi.nlm.nih.gov/genomes/all/GCA/000/023/985/GCA_000023985.1_ASM2398v1	ftp://ftp.ncbi.nlm.nih.gov/genomes/all/GCF/000/023/985/GCF_000023985.1_ASM2398v1
Methanocaldococcus vulcanius M7	Archaea;Euryarchaeota;Methanomada group	M7	SAMN02598493	PRJNA33047	GCA_000024625.1	Complete	1.76174	31.5862	chromosome:NC_013407.1/CP001787.1	plasmid pMETVU01:NC_013408.1/CP001788.1	plasmid pMETVU02:NC_013409.1/CP001789.1								3	1695	2009-10-15T00:00:00Z	ftp://ftp.ncbi.nlm.nih.gov/genomes/all/GCA/000/024/625/GCA_000024625.1_ASM2462v1	ftp://ftp.ncbi.nlm.nih.gov/genomes/all/GCF/000/024/625/GCF_000024625.1_ASM2462v1
Ignisphaera aggregans DSM 17230	Archaea;TACK group;Crenarchaeota	DSM 17230	SAMN00016987	PRJNA33361	GCA_000145985.1	Complete	1.87595	35.7	chromosome:CP002098.1										1	1930	2010-08-24T00:00:00Z	ftp://ftp.ncbi.nlm.nih.gov/genomes/all/GCA/000/145/985/GCA_000145985.1_ASM14598v1	ftp://ftp.ncbi.nlm.nih.gov/genomes/all/GCF/000/145/985/GCF_000145985.1_ASM14598v1
Thermococcus gammatolerans EJ3	Archaea;Euryarchaeota;Thermococci	EJ3; DSM 15229	SAMN02603333	PRJNA33671	GCA_000022365.1	Complete	2.04544	53.6	chromosome:NC_012804.1/CP001398.1										1	2117	2009-06-12T00:00:00Z	ftp://ftp.ncbi.nlm.nih.gov/genomes/all/GCA/000/022/365/GCA_000022365.1_ASM2236v1	ftp://ftp.ncbi.nlm.nih.gov/genomes/all/GCF/000/022/365/GCF_000022365.1_ASM2236v1
Staphylothermus hellenicus DSM 12710	Archaea;TACK group;Crenarchaeota	DSM 12710	SAMN00002730	PRJNA33683	GCA_000092465.1	Complete	1.58035	36.8	chromosome:NC_014205.1/CP002051.1										1	1586	2010-06-01T00:00:00Z	ftp://ftp.ncbi.nlm.nih.gov/genomes/all/GCA/000/092/465/GCA_000092465.1_ASM9246v1	ftp://ftp.ncbi.nlm.nih.gov/genomes/all/GCF/000/092/465/GCF_000092465.1_ASM9246v1
Ferroglobus placidus DSM 10642	Archaea;Euryarchaeota;Archaeoglobi	DSM 10642	SAMN02598503	PRJNA33635	GCA_000025505.1	Complete	2.19627	44.1	chromosome:NC_013849.1/CP001899.1										1	2479	2010-02-16T00:00:00Z	ftp://ftp.ncbi.nlm.nih.gov/genomes/all/GCA/000/025/505/GCA_000025505.1_ASM2550v1	ftp://ftp.ncbi.nlm.nih.gov/genomes/all/GCF/000/025/505/GCF_000025505.1_ASM2550v1
Thermococcus sibiricus MM 739	Archaea;Euryarchaeota;Thermococci	MM 739	SAMN02603090	PRJNA34531	GCA_000022545.1	Complete	1.8458	40.2	chromosome:NC_012883.1/CP001463.1										1	1913	2009-06-29T00:00:00Z	ftp://ftp.ncbi.nlm.nih.gov/genomes/all/GCA/000/022/545/GCA_000022545.1_ASM2254v1	ftp://ftp.ncbi.nlm.nih.gov/genomes/all/GCF/000/022/545/GCF_000022545.1_ASM2254v1
Haloarcula hispanica ATCC 33960	Archaea;Euryarchaeota;Stenosarchaea group	CGMCC 1.2049	SAMN02602960	PRJNA68523	GCA_000223905.1	Complete	3.89	62.4615	chromosome I:NC_015948.1/CP002921.1	chromosome II:NC_015943.1/CP002922.1	plasmid pHH400:NC_015944.1/CP002923.1								3	3728	2011-08-17T00:00:00Z	ftp://ftp.ncbi.nlm.nih.gov/genomes/all/GCA/000/223/905/GCA_000223905.1_ASM22390v1	ftp://ftp.ncbi.nlm.nih.gov/genomes/all/GCF/000/223/905/GCF_000223905.1_ASM22390v1
Methanobrevibacter ruminantium M1	Archaea;Euryarchaeota;Methanomada group	M1	SAMN02603710	PRJNA34681	GCA_000024185.1	Complete	2.9372	32.6	chromosome:NC_013790.1/CP001719.1										1	2143	2010-02-05T00:00:00Z	ftp://ftp.ncbi.nlm.nih.gov/genomes/all/GCA/000/024/185/GCA_000024185.1_ASM2418v1	ftp://ftp.ncbi.nlm.nih.gov/genomes/all/GCF/000/024/185/GCF_000024185.1_ASM2418v1
Methanothermus fervidus DSM 2088	Archaea;Euryarchaeota;Methanomada group	DSM 2088	SAMN02232040	PRJNA33689	GCA_000166095.1	Complete	1.24334	31.6	chromosome:NC_014658.1/CP002278.1										1	1296	2010-11-05T00:00:00Z	ftp://ftp.ncbi.nlm.nih.gov/genomes/all/GCA/000/166/095/GCA_000166095.1_ASM16609v1	ftp://ftp.ncbi.nlm.nih.gov/genomes/all/GCF/000/166/095/GCF_000166095.1_ASM16609v1
Thermosphaera aggregans DSM 11486	Archaea;TACK group;Crenarchaeota	DSM 11486	SAMN02598509	PRJNA36571	GCA_000092185.1	Complete	1.31659	46.7	chromosome:NC_014160.1/CP001939.1										1	1368	2010-05-17T00:00:00Z	ftp://ftp.ncbi.nlm.nih.gov/genomes/all/GCA/000/092/185/GCA_000092185.1_ASM9218v1	ftp://ftp.ncbi.nlm.nih.gov/genomes/all/GCF/000/092/185/GCF_000092185.1_ASM9218v1
Acidilobus saccharovorans 345-15	Archaea;TACK group;Crenarchaeota	345-15	SAMN02603091	PRJNA39927	GCA_000144915.1	Complete	1.49645	57.2	chromosome:NC_014374.1/CP001742.1										1	1478	2010-08-06T00:00:00Z	ftp://ftp.ncbi.nlm.nih.gov/genomes/all/GCA/000/144/915/GCA_000144915.1_ASM14491v1	ftp://ftp.ncbi.nlm.nih.gov/genomes/all/GCF/000/144/915/GCF_000144915.1_ASM14491v1
Methanosalsum zhilinae DSM 4017	Archaea;Euryarchaeota;Stenosarchaea group	DSM 4017	SAMN02232039	PRJNA40771	GCA_000217995.1	Complete	2.13844	39.2	chromosome:NC_015676.1/CP002101.1										1	1955	2011-06-13T00:00:00Z	ftp://ftp.ncbi.nlm.nih.gov/genomes/all/GCA/000/217/995/GCA_000217995.1_ASM21799v1	ftp://ftp.ncbi.nlm.nih.gov/genomes/all/GCF/000/217/995/GCF_000217995.1_ASM21799v1
Methanolacinia petrolearia DSM 11571	Archaea;Euryarchaeota;Stenosarchaea group		SAMN00017400	PRJNA40773	GCA_000147875.1	Complete	2.84329	47.4	chromosome:NC_014507.1/CP002117.1										1	2777	2010-09-17T00:00:00Z	ftp://ftp.ncbi.nlm.nih.gov/genomes/all/GCA/000/147/875/GCA_000147875.1_ASM14787v1	ftp://ftp.ncbi.nlm.nih.gov/genomes/all/GCF/000/147/875/GCF_000147875.1_ASM14787v1
Methanohalobium evestigatum Z-7303	Archaea;Euryarchaeota;Stenosarchaea group	Z-7303	SAMN00015125	PRJNA37945	GCA_000196655.1	Complete	2.40623	36.3956	chromosome:NC_014253.1/CP002069.1	plasmid pMETEV01:NC_014254.1/CP002070.1									2	2267	2010-06-15T00:00:00Z	ftp://ftp.ncbi.nlm.nih.gov/genomes/all/GCA/000/196/655/GCA_000196655.1_ASM19665v1	ftp://ftp.ncbi.nlm.nih.gov/genomes/all/GCF/000/196/655/GCF_000196655.1_ASM19665v1
Haloterrigena turkmenica DSM 5511	Archaea;Euryarchaeota;Stenosarchaea group	DSM 5511	SAMN02598471	PRJNA30411	GCA_000025325.1	Complete	5.44078	64.2484	chromosome:NC_013743.1/CP001860.1	plasmid pHTUR01:NC_013744.1/CP001861.1	plasmid pHTUR02:NC_013745.1/CP001862.1	plasmid pHTUR03:NC_013746.1/CP001863.1	plasmid pHTUR04:NC_013747.1/CP001864.1	plasmid pHTUR05:NC_013748.1/CP001865.1	plasmid pHTUR06:NC_013749.1/CP001866.1				7	4989	2010-01-19T00:00:00Z	ftp://ftp.ncbi.nlm.nih.gov/genomes/all/GCA/000/025/325/GCA_000025325.1_ASM2532v1	ftp://ftp.ncbi.nlm.nih.gov/genomes/all/GCF/000/025/325/GCF_000025325.1_ASM2532v1
Methanocella paludicola SANAE	Archaea;Euryarchaeota;Stenosarchaea group	SANAE	SAMD00060931	PRJDA20361	GCA_000011005.1	Complete	2.95763	54.9	chromosome:NC_013665.1/AP011532.1										1	2937	2009-12-25T23:03:00Z	ftp://ftp.ncbi.nlm.nih.gov/genomes/all/GCA/000/011/005/GCA_000011005.1_ASM1100v1	ftp://ftp.ncbi.nlm.nih.gov/genomes/all/GCF/000/011/005/GCF_000011005.1_ASM1100v1
Methanothermococcus okinawensis IH1	Archaea;Euryarchaeota;Methanomada group	IH1	SAMN00100784	PRJNA43653	GCA_000179575.2	Complete	1.67745	29.2777	chromosome:NC_015636.1/CP002792.1	plasmid pMETOK01:NC_015632.1/CP002793.1									2	1576	2011-06-06T00:00:00Z	ftp://ftp.ncbi.nlm.nih.gov/genomes/all/GCA/000/179/575/GCA_000179575.2_ASM17957v2	ftp://ftp.ncbi.nlm.nih.gov/genomes/all/GCF/000/179/575/GCF_000179575.2_ASM17957v2
Methanothermobacter marburgensis str. Marburg	Archaea;Euryarchaeota;Methanomada group	Marburg	SAMN02603260	PRJNA40103	GCA_000145295.1	Complete	1.63914	48.5913	chromosome:NC_014408.1/CP001710.1	plasmid pMTBMA4:NC_014409.1/CP001711.1									2	1701	2010-08-11T00:00:00Z	ftp://ftp.ncbi.nlm.nih.gov/genomes/all/GCA/000/145/295/GCA_000145295.1_ASM14529v1	ftp://ftp.ncbi.nlm.nih.gov/genomes/all/GCF/000/145/295/GCF_000145295.1_ASM14529v1
Desulfurococcus mucosus DSM 2162	Archaea;TACK group;Crenarchaeota	DSM 2162	SAMN00103627	PRJNA48641	GCA_000186365.1	Complete	1.31464	53.1	chromosome:NC_014961.1/CP002363.1										1	1345	2011-01-20T00:00:00Z	ftp://ftp.ncbi.nlm.nih.gov/genomes/all/GCA/000/186/365/GCA_000186365.1_ASM18636v1	ftp://ftp.ncbi.nlm.nih.gov/genomes/all/GCF/000/186/365/GCF_000186365.1_ASM18636v1
Halalkalicoccus jeotgali B3	Archaea;Euryarchaeota;Stenosarchaea group	B3	SAMN02603490	PRJNA49517	GCA_000196895.1	Complete	3.69865	62.5582	chromosome:NC_014297.1/CP002062.1	plasmid 1:NC_014298.1/CP002063.1	plasmid 2:NC_014299.1/CP002064.1	plasmid 3:NC_014300.1/CP002065.1	plasmid 4:NC_014301.1/CP002066.1	plasmid 5:NC_014302.1/CP002067.1	plasmid 6:NC_014303.1/CP002068.1				7	3679	2010-06-23T00:00:00Z	ftp://ftp.ncbi.nlm.nih.gov/genomes/all/GCA/000/196/895/GCA_000196895.1_ASM19689v1	ftp://ftp.ncbi.nlm.nih.gov/genomes/all/GCF/000/196/895/GCF_000196895.1_ASM19689v1
Candidatus Nitrosopumilus salaria BD31	Archaea;TACK group;Thaumarchaeota	BD31	SAMN00016669	PRJNA50075	GCA_000242875.3	Contig	1.57296	33.8										AEXL02	171	1665	2012-01-17T00:00:00Z	ftp://ftp.ncbi.nlm.nih.gov/genomes/all/GCA/000/242/875/GCA_000242875.3_ASM24287v3	ftp://ftp.ncbi.nlm.nih.gov/genomes/all/GCF/000/242/875/GCF_000242875.2_ASM24287v3
Haladaptatus paucihalophilus DX253	Archaea;Euryarchaeota;Stenosarchaea group	DX253	SAMN02441396	PRJNA170085	GCA_000376445.1	Contig	4.31754	61.8										AQXI01	6	4212	2013-04-20T00:00:00Z	ftp://ftp.ncbi.nlm.nih.gov/genomes/all/GCA/000/376/445/GCA_000376445.1_ASM37644v1	ftp://ftp.ncbi.nlm.nih.gov/genomes/all/GCF/000/376/445/GCF_000376445.1_ASM37644v1
Archaeoglobus veneficus SNP6	Archaea;Euryarchaeota;Archaeoglobi	SNP6	SAMN00713598	PRJNA51621	GCA_000194625.1	Complete	1.90194	47	chromosome:NC_015320.1/CP002588.1										1	2072	2011-03-31T00:00:00Z	ftp://ftp.ncbi.nlm.nih.gov/genomes/all/GCA/000/194/625/GCA_000194625.1_ASM19462v1	ftp://ftp.ncbi.nlm.nih.gov/genomes/all/GCF/000/194/625/GCF_000194625.1_ASM19462v1
Methanotorris igneus Kol 5	Archaea;Euryarchaeota;Methanomada group	Kol 5	SAMN00713627	PRJNA51821	GCA_000214415.1	Complete	1.8542	32.3	chromosome:NC_015562.1/CP002737.1										1	1751	2011-05-23T00:00:00Z	ftp://ftp.ncbi.nlm.nih.gov/genomes/all/GCA/000/214/415/GCA_000214415.1_ASM21441v1	ftp://ftp.ncbi.nlm.nih.gov/genomes/all/GCF/000/214/415/GCF_000214415.1_ASM21441v1
Candidatus Nitrosarchaeum limnium BG20	Archaea;TACK group;Thaumarchaeota	BG20	SAMN00016663	PRJNA50027	GCA_000241145.2	Contig	1.85556	32.5										AHJG01	343	1863	2012-01-04T00:00:00Z	ftp://ftp.ncbi.nlm.nih.gov/genomes/all/GCA/000/241/145/GCA_000241145.2_ASM24114v2	ftp://ftp.ncbi.nlm.nih.gov/genomes/all/GCF/000/241/145/GCF_000241145.1_ASM24114v2
halophilic archaeon DL31	Archaea;Euryarchaeota;Stenosarchaea group	DL31	SAMN02232027	PRJNA52855	GCA_000224475.1	Complete	3.64316	62.3733	chromosome:NC_015954.1/CP002988.1	plasmid phalar01:NC_015955.1/CP002989.1	plasmid phalar02:NC_015959.1/CP002990.1								3	3370	2011-08-26T00:00:00Z	ftp://ftp.ncbi.nlm.nih.gov/genomes/all/GCA/000/224/475/GCA_000224475.1_ASM22447v1	ftp://ftp.ncbi.nlm.nih.gov/genomes/all/GCF/000/224/475/GCF_000224475.1_ASM22447v1
Halopiger xanaduensis SH-6	Archaea;Euryarchaeota;Stenosarchaea group	SH-6	SAMN02232028	PRJNA56049	GCA_000217715.1	Complete	4.35527	65.1966	chromosome:NC_015666.1/CP002839.1	plasmid pHALXA01:NC_015658.1/CP002840.1	plasmid pHALXA02:NC_015667.1/CP002841.1	plasmid pHALXA03:NC_015659.1/CP002842.1							4	4087	2011-06-09T00:00:00Z	ftp://ftp.ncbi.nlm.nih.gov/genomes/all/GCA/000/217/715/GCA_000217715.1_ASM21771v1	ftp://ftp.ncbi.nlm.nih.gov/genomes/all/GCF/000/217/715/GCF_000217715.1_ASM21771v1
Halovivax ruber XH-70	Archaea;Euryarchaeota;Stenosarchaea group	XH-70	SAMN02232030	PRJNA59897	GCA_000328525.1	Complete	3.22388	64.3	chromosome:CP003050.1										1	3099	2012-12-27T00:00:00Z	ftp://ftp.ncbi.nlm.nih.gov/genomes/all/GCA/000/328/525/GCA_000328525.1_ASM32852v1	ftp://ftp.ncbi.nlm.nih.gov/genomes/all/GCF/000/328/525/GCF_000328525.1_ASM32852v1
Halogeometricum borinquense DSM 11551	Archaea;Euryarchaeota;Stenosarchaea group	PR 3	SAMN00002580	PRJNA20743	GCA_000172995.2	Complete	3.94447	59.9709	chromosome:NC_014729.1/CP001690.1	plasmid pHBOR01:NC_014735.1/CP001691.1	plasmid pHBOR02:NC_014731.1/CP001692.1	plasmid pHBOR03:NC_014736.1/CP001693.1	plasmid pHBOR04:NC_014732.1/CP001694.1	plasmid pHBOR05:NC_014737.1/CP001695.1					6	3774	2010-11-22T00:00:00Z	ftp://ftp.ncbi.nlm.nih.gov/genomes/all/GCA/000/172/995/GCA_000172995.2_ASM17299v2	ftp://ftp.ncbi.nlm.nih.gov/genomes/all/GCF/000/172/995/GCF_000172995.2_ASM17299v2
Halomicrobium mukohataei DSM 12286	Archaea;Euryarchaeota;Stenosarchaea group	DSM 12286	SAMN00002610	PRJNA27945	GCA_000023965.1	Complete	3.33235	65.5068	chromosome:NC_013202.1/CP001688.1	plasmid pHmuk01:NC_013201.1/CP001689.1									2	3232	2009-09-03T00:00:00Z	ftp://ftp.ncbi.nlm.nih.gov/genomes/all/GCA/000/023/965/GCA_000023965.1_ASM2396v1	ftp://ftp.ncbi.nlm.nih.gov/genomes/all/GCF/000/023/965/GCF_000023965.1_ASM2396v1
Halorhabdus utahensis DSM 12940	Archaea;Euryarchaeota;Stenosarchaea group	DSM 12940	SAMN00002611	PRJNA29305	GCA_000023945.1	Complete	3.1168	62.9	chromosome:NC_013158.1/CP001687.1										1	2919	2009-08-27T00:00:00Z	ftp://ftp.ncbi.nlm.nih.gov/genomes/all/GCA/000/023/945/GCA_000023945.1_ASM2394v1	ftp://ftp.ncbi.nlm.nih.gov/genomes/all/GCF/000/023/945/GCF_000023945.1_ASM2394v1
Acidianus hospitalis W1	Archaea;TACK group;Crenarchaeota	W1	SAMN02602984	PRJNA60875	GCA_000213215.1	Complete	2.13765	34.1	chromosome:NC_015518.1/CP002535.1										1	2332	2011-05-12T00:00:00Z	ftp://ftp.ncbi.nlm.nih.gov/genomes/all/GCA/000/213/215/GCA_000213215.1_ASM21321v1	ftp://ftp.ncbi.nlm.nih.gov/genomes/all/GCF/000/213/215/GCF_000213215.1_ASM21321v1
Vulcanisaeta moutnovskia 768-28	Archaea;TACK group;Crenarchaeota	768-28	SAMN02603092	PRJNA63027	GCA_000190315.1	Complete	2.29898	42.4	chromosome:NC_015151.1/CP002529.1										1	2357	2011-02-22T00:00:00Z	ftp://ftp.ncbi.nlm.nih.gov/genomes/all/GCA/000/190/315/GCA_000190315.1_ASM19031v1	ftp://ftp.ncbi.nlm.nih.gov/genomes/all/GCF/000/190/315/GCF_000190315.1_ASM19031v1
Methanothrix soehngenii GP6	Archaea;Euryarchaeota;Stenosarchaea group	GP6	SAMN02604263	PRJNA63185	GCA_000204415.1	Complete	3.02664	50.9577	chromosome:NC_015416.1/CP002565.1	plasmid pGP6:NC_015430.1/CP002566.1									2	2899	2011-04-15T00:00:00Z	ftp://ftp.ncbi.nlm.nih.gov/genomes/all/GCA/000/204/415/GCA_000204415.1_ASM20441v1	ftp://ftp.ncbi.nlm.nih.gov/genomes/all/GCF/000/204/415/GCF_000204415.1_ASM20441v1
Thermoproteus uzoniensis 768-20	Archaea;TACK group;Crenarchaeota	768-20	SAMN02603093	PRJNA64455	GCA_000193375.1	Complete	1.93606	59.7	chromosome:NC_015315.1/CP002590.1										1	2114	2011-03-28T00:00:00Z	ftp://ftp.ncbi.nlm.nih.gov/genomes/all/GCA/000/193/375/GCA_000193375.1_ASM19337v1	ftp://ftp.ncbi.nlm.nih.gov/genomes/all/GCF/000/193/375/GCF_000193375.1_ASM19337v1
Metallosphaera cuprina Ar-4	Archaea;TACK group;Crenarchaeota	Ar-4	SAMN02603221	PRJNA65497	GCA_000204925.1	Complete	1.84035	42	chromosome:NC_015435.1/CP002656.1										1	1894	2011-04-19T00:00:00Z	ftp://ftp.ncbi.nlm.nih.gov/genomes/all/GCA/000/204/925/GCA_000204925.1_ASM20492v1	ftp://ftp.ncbi.nlm.nih.gov/genomes/all/GCF/000/204/925/GCF_000204925.1_ASM20492v1
Pyrococcus yayanosii CH1	Archaea;Euryarchaeota;Thermococci	CH1	SAMN02603867	PRJNA66055	GCA_000215995.1	Complete	1.71682	51.6	chromosome:NC_015680.1/CP002779.1										1	1786	2011-06-07T00:00:00Z	ftp://ftp.ncbi.nlm.nih.gov/genomes/all/GCA/000/215/995/GCA_000215995.1_ASM21599v1	ftp://ftp.ncbi.nlm.nih.gov/genomes/all/GCF/000/215/995/GCF_000215995.1_ASM21599v1
Halorhabdus tiamatea SARL4B	Archaea;Euryarchaeota;Stenosarchaea group	type strain: SARL4B	SAMEA2271992	PRJEB1233	GCA_000470655.1	Complete	3.14616	62.77	chromosome I:NC_021921.1/HF571520.1	plasmid II:NC_021913.1/HF571521.1									2	2991	2013-08-01T00:00:00Z	ftp://ftp.ncbi.nlm.nih.gov/genomes/all/GCA/000/470/655/GCA_000470655.1_HATI1	ftp://ftp.ncbi.nlm.nih.gov/genomes/all/GCF/000/470/655/GCF_000470655.1_HATI1
Nitrosarchaeum koreense MY1	Archaea;TACK group;Thaumarchaeota	MY1	SAMN02470178	PRJNA67913	GCA_000220175.2	Contig	1.6077	32.7										AFPU01	1	1821	2011-07-07T00:00:00Z	ftp://ftp.ncbi.nlm.nih.gov/genomes/all/GCA/000/220/175/GCA_000220175.2_ASM22017v1	ftp://ftp.ncbi.nlm.nih.gov/genomes/all/GCF/000/220/175/GCF_000220175.1_ASM22017v1
Nitrososphaera viennensis EN76	Archaea;TACK group;Thaumarchaeota	EN76	SAMN02721150	PRJEA60103	GCA_000698785.1	Complete	2.52794	52.7	chromosome:NZ_CP007536.1/CP007536.1										1	2801	2014-06-06T00:00:00Z	ftp://ftp.ncbi.nlm.nih.gov/genomes/all/GCA/000/698/785/GCA_000698785.1_ASM69878v1	ftp://ftp.ncbi.nlm.nih.gov/genomes/all/GCF/000/698/785/GCF_000698785.1_ASM69878v1
Thermococcus nautili	Archaea;Euryarchaeota;Thermococci	2019-01-30	SAMN03081537	PRJNA237737	GCA_000585495.1	Complete	1.97636	54.8	chromosome:NZ_CP007264.1/CP007264.1										1	2132	2014-03-05T00:00:00Z	ftp://ftp.ncbi.nlm.nih.gov/genomes/all/GCA/000/585/495/GCA_000585495.1_ASM58549v1	ftp://ftp.ncbi.nlm.nih.gov/genomes/all/GCF/000/585/495/GCF_000585495.1_ASM58549v1
Halobiforma lacisalsi AJ5	Archaea;Euryarchaeota;Stenosarchaea group	AJ5	SAMN02470038	PRJNA16192	GCA_000226975.3	Complete	4.38154	65.2373	chromosome:NZ_CP019285.1/CP019285.1	plasmid pHLAJ5I:NZ_CP019286.1/CP019286.1	plasmid pHLAJ5II:NZ_CP019287.1/CP019287.1								3	4088	2017-01-12T00:00:00Z	ftp://ftp.ncbi.nlm.nih.gov/genomes/all/GCA/000/226/975/GCA_000226975.3_ASM22697v3	ftp://ftp.ncbi.nlm.nih.gov/genomes/all/GCF/000/226/975/GCF_000226975.2_ASM22697v3
Acidianus brierleyi	Archaea;TACK group;Crenarchaeota	DSM 1651	SAMN09071529	PRJNA463410	GCA_003201835.1	Complete	2.94716	31.9	chromosome:NZ_CP029289.1/CP029289.1										1	2859	2018-06-07T00:00:00Z	ftp://ftp.ncbi.nlm.nih.gov/genomes/all/GCA/003/201/835/GCA_003201835.1_ASM320183v1	ftp://ftp.ncbi.nlm.nih.gov/genomes/all/GCF/003/201/835/GCF_003201835.1_ASM320183v1
Halobaculum gomorrense	Archaea;Euryarchaeota;Stenosarchaea group	DSM 9297	SAMN05443636	PRJEB18229	GCA_900129775.1	Scaffold	3.20825	68.6										FQWV01	16	3026	2016-12-02T00:00:00Z	ftp://ftp.ncbi.nlm.nih.gov/genomes/all/GCA/900/129/775/GCA_900129775.1_IMG-taxon_2695420988_annotated_assembly	ftp://ftp.ncbi.nlm.nih.gov/genomes/all/GCF/900/129/775/GCF_900129775.1_IMG-taxon_2695420988_annotated_assembly
Natrialba asiatica DSM 12278	Archaea;Euryarchaeota;Stenosarchaea group	DSM 12278	SAMN02471653	PRJNA174930	GCA_000337555.1	Contig	4.40418	62.4										AOIO01	49	3996	2013-02-04T00:00:00Z	ftp://ftp.ncbi.nlm.nih.gov/genomes/all/GCA/000/337/555/GCA_000337555.1_ASM33755v1	ftp://ftp.ncbi.nlm.nih.gov/genomes/all/GCF/000/337/555/GCF_000337555.1_ASM33755v1
Methanothermococcus thermolithotrophicus DSM 2095	Archaea;Euryarchaeota;Methanomada group	DSM 2095	SAMN02440415	PRJNA182394	GCA_000376965.1	Contig	1.68693	32.8										AQXV01	55	1624	2013-04-22T00:00:00Z	ftp://ftp.ncbi.nlm.nih.gov/genomes/all/GCA/000/376/965/GCA_000376965.1_ASM37696v1	ftp://ftp.ncbi.nlm.nih.gov/genomes/all/GCF/000/376/965/GCF_000376965.1_ASM37696v1
Palaeococcus ferrophilus DSM 13482	Archaea;Euryarchaeota;Thermococci	DSM 13482	SAMN02744072	PRJNA33583	GCA_000966265.1	Contig	2.20643	54.3										LANF01	23	2246	2015-03-30T00:00:00Z	ftp://ftp.ncbi.nlm.nih.gov/genomes/all/GCA/000/966/265/GCA_000966265.1_ASM96626v1	ftp://ftp.ncbi.nlm.nih.gov/genomes/all/GCF/000/966/265/GCF_000966265.1_ASM96626v1
Haloarcula californiae ATCC 33799	Archaea;Euryarchaeota;Stenosarchaea group	ATCC 33799	SAMN02471658	PRJNA174882	GCA_000337755.1	Contig	4.40493	60.8										AOLS01	133	4182	2013-02-04T00:00:00Z	ftp://ftp.ncbi.nlm.nih.gov/genomes/all/GCA/000/337/755/GCA_000337755.1_ASM33775v1	ftp://ftp.ncbi.nlm.nih.gov/genomes/all/GCF/000/337/755/GCF_000337755.1_ASM33775v1
Haloarcula sinaiiensis ATCC 33800	Archaea;Euryarchaeota;Stenosarchaea group	ATCC 33800	SAMN02471645	PRJNA174883	GCA_000337275.1	Contig	4.40516	60.8										AOLR01	84	4185	2013-02-04T00:00:00Z	ftp://ftp.ncbi.nlm.nih.gov/genomes/all/GCA/000/337/275/GCA_000337275.1_ASM33727v1	ftp://ftp.ncbi.nlm.nih.gov/genomes/all/GCF/000/337/275/GCF_000337275.1_ASM33727v1
Haloarcula vallismortis ATCC 29715	Archaea;Euryarchaeota;Stenosarchaea group	ATCC 29715	SAMN02471656	PRJNA174884	GCA_000337775.1	Contig	3.9232	61.8										AOLQ01	69	3825	2013-02-04T00:00:00Z	ftp://ftp.ncbi.nlm.nih.gov/genomes/all/GCA/000/337/775/GCA_000337775.1_ASM33777v1	ftp://ftp.ncbi.nlm.nih.gov/genomes/all/GCF/000/337/775/GCF_000337775.1_ASM33777v1
Haloferax denitrificans ATCC 35960	Archaea;Euryarchaeota;Stenosarchaea group	ATCC 35960	SAMN02471644	PRJNA174885	GCA_000337795.1	Contig	3.82597	66.3										AOLP01	21	3660	2013-02-04T00:00:00Z	ftp://ftp.ncbi.nlm.nih.gov/genomes/all/GCA/000/337/795/GCA_000337795.1_ASM33779v1	ftp://ftp.ncbi.nlm.nih.gov/genomes/all/GCF/000/337/795/GCF_000337795.1_ASM33779v1
Haloferax mediterranei ATCC 33500	Archaea;Euryarchaeota;Stenosarchaea group	CGMCC 1.2087	SAMN02603397	PRJNA43185	GCA_000306765.2	Complete	3.90471	60.2551	chromosome:NC_017941.2/CP001868.2	plasmid pHM100:NC_017942.1/CP001869.1	plasmid pHM300:NC_017943.1/CP001870.1	plasmid pHM500:NC_017944.1/CP001871.1							4	3761	2012-05-22T00:00:00Z	ftp://ftp.ncbi.nlm.nih.gov/genomes/all/GCA/000/306/765/GCA_000306765.2_ASM30676v2	ftp://ftp.ncbi.nlm.nih.gov/genomes/all/GCF/000/306/765/GCF_000306765.2_ASM30676v2
Haloferax mucosum ATCC BAA-1512	Archaea;Euryarchaeota;Stenosarchaea group	ATCC BAA-1512	SAMN02471642	PRJNA174887	GCA_000337815.1	Contig	3.36898	61.8										AOLN01	20	3287	2013-02-04T00:00:00Z	ftp://ftp.ncbi.nlm.nih.gov/genomes/all/GCA/000/337/815/GCA_000337815.1_ASM33781v1	ftp://ftp.ncbi.nlm.nih.gov/genomes/all/GCF/000/337/815/GCF_000337815.1_ASM33781v1
Haloferax sulfurifontis ATCC BAA-897	Archaea;Euryarchaeota;Stenosarchaea group	ATCC BAA-897	SAMN02471686	PRJNA174888	GCA_000337835.1	Contig	3.81243	66.3										AOLM01	29	3664	2013-02-04T00:00:00Z	ftp://ftp.ncbi.nlm.nih.gov/genomes/all/GCA/000/337/835/GCA_000337835.1_ASM33783v1	ftp://ftp.ncbi.nlm.nih.gov/genomes/all/GCF/000/337/835/GCF_000337835.1_ASM33783v1
Pyrobaculum oguniense TE7	Archaea;TACK group;Crenarchaeota	TE7	SAMN02604076	PRJNA42375	GCA_000247545.1	Complete	2.45292	55.069	chromosome:CP003316.1	plasmid extrachromosomal element:CP003317.1									2	2835	2012-02-10T00:00:00Z	ftp://ftp.ncbi.nlm.nih.gov/genomes/all/GCA/000/247/545/GCA_000247545.1_ASM24754v1	ftp://ftp.ncbi.nlm.nih.gov/genomes/all/GCF/000/247/545/GCF_000247545.1_ASM24754v1
Natronococcus occultus SP4	Archaea;Euryarchaeota;Stenosarchaea group	SP4	SAMN02261263	PRJNA46985	GCA_000328685.1	Complete	4.31412	64.6294	chromosome:NC_019974.1/CP003929.1	plasmid 1:NC_019975.1/CP003930.1	plasmid 2:NC_019976.1/CP003931.1								3	4035	2012-12-28T00:00:00Z	ftp://ftp.ncbi.nlm.nih.gov/genomes/all/GCA/000/328/685/GCA_000328685.1_ASM32868v1	ftp://ftp.ncbi.nlm.nih.gov/genomes/all/GCF/000/328/685/GCF_000328685.1_ASM32868v1
Natronomonas moolapensis 8.8.11	Archaea;Euryarchaeota;Stenosarchaea group	2011-08-08	SAMEA3138954	PRJEA50649	GCA_000591055.1	Complete	2.91257	64.5	chromosome:NC_020388.1/HF582854.1										1	2733	2013-02-21T00:00:00Z	ftp://ftp.ncbi.nlm.nih.gov/genomes/all/GCA/000/591/055/GCA_000591055.1_ASM59105v1	ftp://ftp.ncbi.nlm.nih.gov/genomes/all/GCF/000/591/055/GCF_000591055.1_ASM59105v1
Methanomethylovorans hollandica DSM 15978	Archaea;Euryarchaeota;Stenosarchaea group	DSM 15978	SAMN02261367	PRJNA50749	GCA_000328665.1	Complete	2.71401	41.8436	chromosome:NC_019977.1/CP003362.1	plasmid pMETHO01:NC_019972.1/CP003363.1									2	2525	2012-12-28T00:00:00Z	ftp://ftp.ncbi.nlm.nih.gov/genomes/all/GCA/000/328/665/GCA_000328665.1_ASM32866v1	ftp://ftp.ncbi.nlm.nih.gov/genomes/all/GCF/000/328/665/GCF_000328665.1_ASM32866v1
Methanotorris formicicus Mc-S-70	Archaea;Euryarchaeota;Methanomada group	Mc-S-70	SAMN02261372	PRJNA51819	GCA_000243455.2	Contig	1.81878	32.4										AGJL01	121	1801	2012-01-23T00:00:00Z	ftp://ftp.ncbi.nlm.nih.gov/genomes/all/GCA/000/243/455/GCA_000243455.2_ASM24345v2	ftp://ftp.ncbi.nlm.nih.gov/genomes/all/GCF/000/243/455/GCF_000243455.1_ASM24345v2
Methanofollis liminatans DSM 4140	Archaea;Euryarchaeota;Stenosarchaea group	DSM 4140	SAMN02256542	PRJNA52839	GCA_000275865.1	Chromosome	2.4751	61	chromosome:NZ_CM001555.1/CM001555.1									AGCO01	1	2396	2012-06-29T00:00:00Z	ftp://ftp.ncbi.nlm.nih.gov/genomes/all/GCA/000/275/865/GCA_000275865.1_ASM27586v1	ftp://ftp.ncbi.nlm.nih.gov/genomes/all/GCF/000/275/865/GCF_000275865.1_ASM27586v1
Natrinema pellirubrum DSM 15624	Archaea;Euryarchaeota;Stenosarchaea group	DSM 15624	SAMN02261373	PRJNA52951	GCA_000230735.3	Complete	4.3541	63.9597	chromosome:NC_019962.1/CP003372.1	plasmid pNATPE01:NC_019967.1/CP003373.1	plasmid pNATPE02:NC_019963.1/CP003374.1								3	4096	2012-12-27T00:00:00Z	ftp://ftp.ncbi.nlm.nih.gov/genomes/all/GCA/000/230/735/GCA_000230735.3_ASM23073v3	ftp://ftp.ncbi.nlm.nih.gov/genomes/all/GCF/000/230/735/GCF_000230735.2_ASM23073v3
Natronobacterium gregoryi SP2	Archaea;Euryarchaeota;Stenosarchaea group	SP2	SAMN02232042	PRJNA60135	GCA_000230715.3	Complete	3.78836	62.2	chromosome:NC_019792.1/CP003377.1										1	3588	2012-12-10T00:00:00Z	ftp://ftp.ncbi.nlm.nih.gov/genomes/all/GCA/000/230/715/GCA_000230715.3_ASM23071v3	ftp://ftp.ncbi.nlm.nih.gov/genomes/all/GCF/000/230/715/GCF_000230715.2_ASM23071v3
Candidatus Nitrososphaera gargensis Ga9.2	Archaea;TACK group;Thaumarchaeota	enrichment culture Ga9.2	SAMN02603264	PRJNA60505	GCA_000303155.1	Complete	2.83387	48.3	chromosome:CP002408.1										1	3565	2012-10-05T00:00:00Z	ftp://ftp.ncbi.nlm.nih.gov/genomes/all/GCA/000/303/155/GCA_000303155.1_ASM30315v1	ftp://ftp.ncbi.nlm.nih.gov/genomes/all/GCF/000/303/155/GCF_000303155.1_ASM30315v1
Methanoplanus limicola DSM 2279	Archaea;Euryarchaeota;Stenosarchaea group	DSM 2279	SAMN02261391	PRJNA61291	GCA_000243255.1	Chromosome	3.20095	42.2	chromosome:NZ_CM001436.1/CM001436.1									AHKP01	1	2967	2012-01-19T00:00:00Z	ftp://ftp.ncbi.nlm.nih.gov/genomes/all/GCA/000/243/255/GCA_000243255.1_ASM24325v1	ftp://ftp.ncbi.nlm.nih.gov/genomes/all/GCF/000/243/255/GCF_000243255.1_ASM24325v1
Ignicoccus islandicus DSM 13165	Archaea;TACK group;Crenarchaeota	DSM 13165	SAMN04316368	PRJNA61347	GCA_001481685.1	Complete	1.39466	44.9	chromosome:NZ_CP006867.1/CP006867.1										1	1478	2015-12-23T00:00:00Z	ftp://ftp.ncbi.nlm.nih.gov/genomes/all/GCA/001/481/685/GCA_001481685.1_ASM148168v1	ftp://ftp.ncbi.nlm.nih.gov/genomes/all/GCF/001/481/685/GCF_001481685.1_ASM148168v1
Methanolinea tarda NOBI-1	Archaea;Euryarchaeota;Stenosarchaea group	NOBI-1	SAMN02261397	PRJNA62035	GCA_000235685.3	Chromosome	2.05286	56.5	chromosome:NZ_AGIY02000001.1/AGIY02000001.1									AGIY02	1	2010	2011-10-31T00:00:00Z	ftp://ftp.ncbi.nlm.nih.gov/genomes/all/GCA/000/235/685/GCA_000235685.3_ASM23568v3	ftp://ftp.ncbi.nlm.nih.gov/genomes/all/GCF/000/235/685/GCF_000235685.2_ASM23568v3
Methanoregula formicica SMSP	Archaea;Euryarchaeota;Stenosarchaea group	SMSP	SAMN02232038	PRJNA63567	GCA_000327485.1	Complete	2.82086	55.2	chromosome:NC_019943.1/CP003167.1										1	2789	2012-12-21T00:00:00Z	ftp://ftp.ncbi.nlm.nih.gov/genomes/all/GCA/000/327/485/GCA_000327485.1_ASM32748v1	ftp://ftp.ncbi.nlm.nih.gov/genomes/all/GCF/000/327/485/GCF_000327485.1_ASM32748v1
Metallosphaera yellowstonensis MK1	Archaea;TACK group;Crenarchaeota	MK1	SAMN02261413	PRJNA64481	GCA_000243315.1	Scaffold	2.81745	47.7										AHKJ01	21	2680	2012-01-20T00:00:00Z	ftp://ftp.ncbi.nlm.nih.gov/genomes/all/GCA/000/243/315/GCA_000243315.1_ASM24331v1	ftp://ftp.ncbi.nlm.nih.gov/genomes/all/GCF/000/243/315/GCF_000243315.1_ASM24331v1
Thaumarchaeota archaeon SCGC AAA007-O23	Archaea;TACK group;Thaumarchaeota	SCGC AAA007-O23	SAMN02440520	PRJNA66857	GCA_000402075.1	Contig	1.10444	35.7										ARWO01	32	0	2013-05-29T00:00:00Z	ftp://ftp.ncbi.nlm.nih.gov/genomes/all/GCA/000/402/075/GCA_000402075.1_ASM40207v1	ftp://ftp.ncbi.nlm.nih.gov/genomes/all/GCF/000/402/075/GCF_000402075.1_ASM40207v1
Marine Group III euryarchaeote SCGC AAA007-O11	Archaea;Euryarchaeota;Diaforarchaea group	SCGC AAA007-O11	SAMN02261270	PRJNA66861	GCA_000372505.1	Contig	0.233168	47										AQTW01	33	0	2013-04-19T00:00:00Z	ftp://ftp.ncbi.nlm.nih.gov/genomes/all/GCA/000/372/505/GCA_000372505.1_ASM37250v1	ftp://ftp.ncbi.nlm.nih.gov/genomes/all/GCF/000/372/505/GCF_000372505.1_ASM37250v1
Marine Group III euryarchaeote SCGC AAA288-E19	Archaea;Euryarchaeota;Diaforarchaea group	SCGC AAA288-E19	SAMN02261271	PRJNA66863	GCA_000382725.2	Contig	0.474487	50										AQTX01	102	0	2013-04-25T00:00:00Z	ftp://ftp.ncbi.nlm.nih.gov/genomes/all/GCA/000/382/725/GCA_000382725.2_ASM38272v2	ftp://ftp.ncbi.nlm.nih.gov/genomes/all/GCF/000/382/725/GCF_000382725.2_ASM38272v2
Marine group II euryarchaeote SCGC AAA288-C18	Archaea;Euryarchaeota;Diaforarchaea group	SCGC AAA288-C18	SAMN02261269	PRJNA66859	GCA_000382765.1	Contig	0.429678	56.8										ARPJ01	47	0	2013-04-25T00:00:00Z	ftp://ftp.ncbi.nlm.nih.gov/genomes/all/GCA/000/382/765/GCA_000382765.1_ASM38276v1	ftp://ftp.ncbi.nlm.nih.gov/genomes/all/GCF/000/382/765/GCF_000382765.1_ASM38276v1
Caldisphaera lagunensis DSM 15908	Archaea;TACK group;Crenarchaeota	DSM 15908	SAMN02261426	PRJNA70815	GCA_000317795.1	Complete	1.54685	30	chromosome:NC_019791.1/CP003378.1										1	1491	2012-12-10T00:00:00Z	ftp://ftp.ncbi.nlm.nih.gov/genomes/all/GCA/000/317/795/GCA_000317795.1_ASM31779v1	ftp://ftp.ncbi.nlm.nih.gov/genomes/all/GCF/000/317/795/GCF_000317795.1_ASM31779v1
Candidatus Haloredivivus sp. G17	Archaea;Euryarchaeota;Stenosarchaea group	G17	SAMN02469764	PRJNA71229	GCA_000236195.2	Contig	1.1986	42										AGNT01	448	2228	2011-11-25T00:00:00Z	ftp://ftp.ncbi.nlm.nih.gov/genomes/all/GCA/000/236/195/GCA_000236195.2_ASM23619v1	ftp://ftp.ncbi.nlm.nih.gov/genomes/all/GCF/000/236/195/GCF_000236195.1_ASM23619v1
Halostagnicola larsenii XH-48	Archaea;Euryarchaeota;Stenosarchaea group	XH-48	SAMN00117518	PRJNA71415	GCA_000517625.1	Complete	4.13118	60.8653	chromosome:NZ_CP007055.1/CP007055.1	plasmid unnamed:NZ_CP007056.1/CP007056.1	plasmid unnamed2:NZ_CP007057.1/CP007057.1	plasmid unnamed3:NZ_CP007058.1/CP007058.1	plasmid unnamed4:NZ_CP007059.1/CP007059.1						5	3858	2014-01-13T00:00:00Z	ftp://ftp.ncbi.nlm.nih.gov/genomes/all/GCA/000/517/625/GCA_000517625.1_ASM51762v1	ftp://ftp.ncbi.nlm.nih.gov/genomes/all/GCF/000/517/625/GCF_000517625.1_ASM51762v1
Thermoplasmatales archaeon BRNA1	Archaea;Euryarchaeota;Diaforarchaea group	BRNA1	SAMN02603168	PRJNA68695	GCA_000350305.1	Complete	1.46111	58.3	chromosome:NC_020892.1/CP002916.1										1	1465	2013-04-02T00:00:00Z	ftp://ftp.ncbi.nlm.nih.gov/genomes/all/GCA/000/350/305/GCA_000350305.1_ASM35030v1	ftp://ftp.ncbi.nlm.nih.gov/genomes/all/GCF/000/350/305/GCF_000350305.1_ASM35030v1
Methanocella conradii HZ254	Archaea;Euryarchaeota;Stenosarchaea group	HZ254	SAMN02603117	PRJNA73221	GCA_000251105.1	Complete	2.37844	52.7	chromosome:NC_017034.1/CP003243.1										1	2436	2012-03-07T00:00:00Z	ftp://ftp.ncbi.nlm.nih.gov/genomes/all/GCA/000/251/105/GCA_000251105.1_ASM25110v1	ftp://ftp.ncbi.nlm.nih.gov/genomes/all/GCF/000/251/105/GCF_000251105.1_ASM25110v1
Picrophilus oshimae DSM 9789	Archaea;Euryarchaeota;Diaforarchaea group	DSM 9789	SAMN02745355	PRJEB20343	GCA_900176435.1	Contig	1.53415	36										FWYE01	6	1530	2017-04-08T00:00:00Z	ftp://ftp.ncbi.nlm.nih.gov/genomes/all/GCA/900/176/435/GCA_900176435.1_IMG-taxon_2579779151_annotated_assembly	ftp://ftp.ncbi.nlm.nih.gov/genomes/all/GCF/900/176/435/GCF_900176435.1_IMG-taxon_2579779151_annotated_assembly
Thermoproteus tenax Kra 1	Archaea;TACK group;Crenarchaeota	Kra 1	SAMEA2272453	PRJEA49419	GCA_000253055.1	Complete	1.84154	55.1	chromosome:NC_016070.1/FN869859.1										1	1959	2011-10-06T00:00:00Z	ftp://ftp.ncbi.nlm.nih.gov/genomes/all/GCA/000/253/055/GCA_000253055.1_ASM25305v1	ftp://ftp.ncbi.nlm.nih.gov/genomes/all/GCF/000/253/055/GCF_000253055.1_ASM25305v1
Methanolobus psychrophilus R15	Archaea;Euryarchaeota;Stenosarchaea group	R15	SAMN00739943	PRJNA74005	GCA_000306725.1	Complete	3.07277	44.6	chromosome:NC_018876.1/CP003083.1										1	2841	2012-10-18T00:00:00Z	ftp://ftp.ncbi.nlm.nih.gov/genomes/all/GCA/000/306/725/GCA_000306725.1_ASM30672v1	ftp://ftp.ncbi.nlm.nih.gov/genomes/all/GCF/000/306/725/GCF_000306725.1_ASM30672v1
Methanosaeta harundinacea 6Ac	Archaea;Euryarchaeota;Stenosarchaea group	6Ac	SAMN02603883	PRJNA76151	GCA_000235565.1	Complete	2.57103	60.5692	chromosome:NC_017527.1/CP003117.1	plasmid pH6Ac:NC_016637.1/CP003118.1									2	2399	2011-11-16T00:00:00Z	ftp://ftp.ncbi.nlm.nih.gov/genomes/all/GCA/000/235/565/GCA_000235565.1_ASM23556v1	ftp://ftp.ncbi.nlm.nih.gov/genomes/all/GCF/000/235/565/GCF_000235565.1_ASM23556v1
Candidatus Parvarchaeum acidophilus ARMAN-5_'5-way FS'	Archaea;DPANN group;Candidatus Parvarchaeota		SAMN02954274	PRJNA63557	GCA_000192615.1	Scaffold	0.100212	33.5										AEYO01	5	124	2011-03-10T00:00:00Z	ftp://ftp.ncbi.nlm.nih.gov/genomes/all/GCA/000/192/615/GCA_000192615.1_ASM19261v1
Halococcus hamelinensis 100A6	Archaea;Euryarchaeota;Stenosarchaea group	100A6	SAMN02471661	PRJNA174896	GCA_000336675.1	Contig	3.41907	65.4										AOMB01	46	3312	2013-02-04T00:00:00Z	ftp://ftp.ncbi.nlm.nih.gov/genomes/all/GCA/000/336/675/GCA_000336675.1_ASM33667v1	ftp://ftp.ncbi.nlm.nih.gov/genomes/all/GCF/000/336/675/GCF_000336675.1_ASM33667v1
Methanolobus tindarius DSM 2278	Archaea;Euryarchaeota;Stenosarchaea group	DSM 2278	SAMN02597164	PRJNA81435	GCA_000504205.1	Contig	3.15188	39.8										AZAJ01	1	2886	2013-12-05T00:00:00Z	ftp://ftp.ncbi.nlm.nih.gov/genomes/all/GCA/000/504/205/GCA_000504205.1_ASM50420v1	ftp://ftp.ncbi.nlm.nih.gov/genomes/all/GCF/000/504/205/GCF_000504205.1_ASM50420v1
Thermococcus litoralis DSM 5473	Archaea;Euryarchaeota;Thermococci	DSM 5473	SAMN02603679	PRJNA81925	GCA_000246985.3	Complete	2.21517	43.1	chromosome:NC_022084.1/CP006670.1										1	2306	2013-08-13T00:00:00Z	ftp://ftp.ncbi.nlm.nih.gov/genomes/all/GCA/000/246/985/GCA_000246985.3_ASM24698v3	ftp://ftp.ncbi.nlm.nih.gov/genomes/all/GCF/000/246/985/GCF_000246985.2_ASM24698v3
uncultured marine group II euryarchaeote	Archaea;Euryarchaeota;Diaforarchaea group		SAMN02954313	PRJNA77705	GCA_000246735.1	Chromosome	2.06414	51.55	chromosome:CM001443.1									AHCG01	11	1781	2012-02-03T00:00:00Z	ftp://ftp.ncbi.nlm.nih.gov/genomes/all/GCA/000/246/735/GCA_000246735.1_ASM24673v1
Methanocaldococcus villosus KIN24-T80	Archaea;Euryarchaeota;Methanomada group	KIN24-T80	SAMN02261307	PRJNA82617	GCA_000371805.1	Contig	1.24938	29.5										AQUK01	2	1346	2013-04-19T00:00:00Z	ftp://ftp.ncbi.nlm.nih.gov/genomes/all/GCA/000/371/805/GCA_000371805.1_ASM37180v1	ftp://ftp.ncbi.nlm.nih.gov/genomes/all/GCF/000/371/805/GCF_000371805.1_ASM37180v1
Thermoplasmatales archaeon Gpl	Archaea;Euryarchaeota;Diaforarchaea group		SAMN02981543	PRJNA209808	GCA_001856845.1	Contig	1.82726	37.9										ATDV01	22	1923	2013-08-14T00:00:00Z	ftp://ftp.ncbi.nlm.nih.gov/genomes/all/GCA/001/856/845/GCA_001856845.1_amd_g-plasma
Candidatus Micrarchaeum acidiphilum ARMAN-1	Archaea;DPANN group;Candidatus Micrarchaeota	ARMAN-1	SAMN05937499	PRJNA349044	GCA_001889985.1	Scaffold	1.01018	46										MOEG01	25	1035	2016-12-06T00:00:00Z	ftp://ftp.ncbi.nlm.nih.gov/genomes/all/GCA/001/889/985/GCA_001889985.1_ASM188998v1
Thermoplasmatales archaeon A-plasma	Archaea;Euryarchaeota;Diaforarchaea group		SAMN02981548	PRJNA209806	GCA_000447225.1	Contig	1.9896	46.2										ATMF01	118	2280	2013-08-14T00:00:00Z	ftp://ftp.ncbi.nlm.nih.gov/genomes/all/GCA/000/447/225/GCA_000447225.1_amd_a-plasma	ftp://ftp.ncbi.nlm.nih.gov/genomes/all/GCF/000/447/225/GCF_000447225.1_amd_a-plasma
Thermoplasmatales archaeon E-plasma	Archaea;Euryarchaeota;Diaforarchaea group		SAMN02981547	PRJNA209805	GCA_000496135.1	Scaffold	1.6605	38.6										ATME01	8	1674	2013-08-14T00:00:00Z	ftp://ftp.ncbi.nlm.nih.gov/genomes/all/GCA/000/496/135/GCA_000496135.1_amd_e-plasma
Thermoplasmatales archaeon I-plasma	Archaea;Euryarchaeota;Diaforarchaea group		SAMN02981546	PRJNA209804	GCA_001856825.1	Contig	1.68796	44.3										ATMD01	6	1696	2013-08-14T00:00:00Z	ftp://ftp.ncbi.nlm.nih.gov/genomes/all/GCA/001/856/825/GCA_001856825.1_amd_i-plasma
Candidatus Caldiarchaeum subterraneum	Archaea;TACK group;Thaumarchaeota		SAMD00016619	PRJDA49157	GCA_000270325.1	Complete	1.68094	51.6	chromosome:BA000048.1										1	1730	2010-12-25T00:00:00Z	ftp://ftp.ncbi.nlm.nih.gov/genomes/all/GCA/000/270/325/GCA_000270325.1_ASM27032v1	ftp://ftp.ncbi.nlm.nih.gov/genomes/all/GCF/000/270/325/GCF_000270325.1_ASM27032v1
uncultured marine crenarchaeote 'Gulf of Maine'	Archaea;TACK group;Crenarchaeota		SAMN02954312	PRJNA72705	GCA_000230485.1	Scaffold	6.4512	34.4										AGBE01	1584	0	2011-09-30T00:00:00Z	ftp://ftp.ncbi.nlm.nih.gov/genomes/all/GCA/000/230/485/GCA_000230485.1_ASM23048v1
Natronorubrum tibetense GA33	Archaea;Euryarchaeota;Stenosarchaea group	GA33	SAMN02261315	PRJNA85145	GCA_000383975.1	Scaffold	4.93484	62.3										ARPH01	5	4557	2013-04-25T00:00:00Z	ftp://ftp.ncbi.nlm.nih.gov/genomes/all/GCA/000/383/975/GCA_000383975.1_ASM38397v1	ftp://ftp.ncbi.nlm.nih.gov/genomes/all/GCF/000/383/975/GCF_000383975.1_ASM38397v1
Thermococcus zilligii AN1	Archaea;Euryarchaeota;Thermococci	AN1	SAMN02470188	PRJNA85543	GCA_000258515.1	Contig	1.76456	54.5										AJLF01	5	1789	2012-04-11T00:00:00Z	ftp://ftp.ncbi.nlm.nih.gov/genomes/all/GCA/000/258/515/GCA_000258515.1_TheZil1.0	ftp://ftp.ncbi.nlm.nih.gov/genomes/all/GCF/000/258/515/GCF_000258515.1_TheZil1.0
Halomicrobium katesii DSM 19301	Archaea;Euryarchaeota;Stenosarchaea group	DSM 19301	SAMN02261322	PRJNA88127	GCA_000379085.1	Scaffold	3.60777	65										AQZY01	2	3382	2013-04-22T00:00:00Z	ftp://ftp.ncbi.nlm.nih.gov/genomes/all/GCA/000/379/085/GCA_000379085.1_ASM37908v1	ftp://ftp.ncbi.nlm.nih.gov/genomes/all/GCF/000/379/085/GCF_000379085.1_ASM37908v1
Fervidicoccus fontis Kam940	Archaea;TACK group;Crenarchaeota	Kam940	SAMN02603095	PRJNA91117	GCA_000258425.1	Complete	1.31921	37.5	chromosome:CP003423.1										1	1385	2012-04-10T00:00:00Z	ftp://ftp.ncbi.nlm.nih.gov/genomes/all/GCA/000/258/425/GCA_000258425.1_ASM25842v1	ftp://ftp.ncbi.nlm.nih.gov/genomes/all/GCF/000/258/425/GCF_000258425.1_ASM25842v1
Haloplanus natans DSM 17983	Archaea;Euryarchaeota;Stenosarchaea group	DSM 17983	SAMN02440896	PRJNA157819	GCA_000427685.1	Scaffold	3.79793	65										ATYM01	8	3664	2013-07-15T00:00:00Z	ftp://ftp.ncbi.nlm.nih.gov/genomes/all/GCA/000/427/685/GCA_000427685.1_ASM42768v1	ftp://ftp.ncbi.nlm.nih.gov/genomes/all/GCF/000/427/685/GCF_000427685.1_ASM42768v1
Methanomassiliicoccus luminyensis B10	Archaea;Euryarchaeota;Diaforarchaea group	B10	SAMEA3138426	PRJNA159487	GCA_000308215.1	Contig	2.62023	60.5										CAJE01	26	2555	2012-05-28T00:00:00Z	ftp://ftp.ncbi.nlm.nih.gov/genomes/all/GCA/000/308/215/GCA_000308215.1_ASM30821v1	ftp://ftp.ncbi.nlm.nih.gov/genomes/all/GCF/000/308/215/GCF_000308215.1_ASM30821v1
Halobacterium sp. DL1	Archaea;Euryarchaeota;Stenosarchaea group	DL1	SAMN02261380	PRJNA59739	GCA_000230955.3	Complete	3.16256	66.4422	chromosome:NZ_CP007060.1/CP007060.1	plasmid unnamed:NZ_CP007061.1/CP007061.1									2	3180	2014-01-13T00:00:00Z	ftp://ftp.ncbi.nlm.nih.gov/genomes/all/GCA/000/230/955/GCA_000230955.3_ASM23095v3	ftp://ftp.ncbi.nlm.nih.gov/genomes/all/GCF/000/230/955/GCF_000230955.2_ASM23095v3
Natrinema sp. J7-2	Archaea;Euryarchaeota;Stenosarchaea group	J7-2	SAMN02603638	PRJNA89473	GCA_000281695.1	Complete	3.79361	64.0583	chromosome:NC_018224.1/CP003412.1	plasmid pJ7-1:NC_018225.1/CP003413.1									2	3595	2012-07-25T00:00:00Z	ftp://ftp.ncbi.nlm.nih.gov/genomes/all/GCA/000/281/695/GCA_000281695.1_ASM28169v1	ftp://ftp.ncbi.nlm.nih.gov/genomes/all/GCF/000/281/695/GCF_000281695.1_ASM28169v1
Pyrococcus sp. NA2	Archaea;Euryarchaeota;Thermococci	NA2	SAMN02603477	PRJNA65431	GCA_000211475.1	Complete	1.86132	42.7	chromosome:NC_015474.1/CP002670.1										1	1924	2011-04-29T00:00:00Z	ftp://ftp.ncbi.nlm.nih.gov/genomes/all/GCA/000/211/475/GCA_000211475.1_ASM21147v1	ftp://ftp.ncbi.nlm.nih.gov/genomes/all/GCF/000/211/475/GCF_000211475.1_ASM21147v1
Thermococcus sp. AM4	Archaea;Euryarchaeota;Thermococci	AM4	SAMN02603626	PRJNA19381	GCA_000151205.2	Complete	2.08643	54.8	chromosome:NC_016051.1/CP002952.1										1	2231	2011-09-08T00:00:00Z	ftp://ftp.ncbi.nlm.nih.gov/genomes/all/GCA/000/151/205/GCA_000151205.2_ASM15120v2	ftp://ftp.ncbi.nlm.nih.gov/genomes/all/GCF/000/151/205/GCF_000151205.2_ASM15120v2
Methanobrevibacter sp. AbM4	Archaea;Euryarchaeota;Methanomada group	AbM4	SAMN02602974	PRJNA157813	GCA_000404165.1	Complete	1.99819	29	chromosome:NC_021355.1/CP004050.1										1	1675	2013-06-03T00:00:00Z	ftp://ftp.ncbi.nlm.nih.gov/genomes/all/GCA/000/404/165/GCA_000404165.1_ASM40416v1	ftp://ftp.ncbi.nlm.nih.gov/genomes/all/GCF/000/404/165/GCF_000404165.1_ASM40416v1
Ferroplasma sp. Type II	Archaea;Euryarchaeota;Diaforarchaea group		SAMN02981542	PRJNA209807	GCA_000496155.1	Scaffold	2.48765	37.6										ATDU01	177	2736	2013-08-14T00:00:00Z	ftp://ftp.ncbi.nlm.nih.gov/genomes/all/GCA/000/496/155/GCA_000496155.1_fer2
Methanocaldococcus sp. FS406-22	Archaea;Euryarchaeota;Methanomada group	FS406-22	SAMN02598520	PRJNA37943	GCA_000025525.1	Complete	1.77314	31.9972	chromosome:NC_013887.1/CP001901.1	plasmid pFS01:NC_013888.1/CP001902.1									2	1790	2010-02-17T00:00:00Z	ftp://ftp.ncbi.nlm.nih.gov/genomes/all/GCA/000/025/525/GCA_000025525.1_ASM2552v1	ftp://ftp.ncbi.nlm.nih.gov/genomes/all/GCF/000/025/525/GCF_000025525.1_ASM2552v1
Methanosarcina sp. Kolksee	Archaea;Euryarchaeota;Stenosarchaea group	Kolksee	SAMN03074590	PRJNA230954	GCA_000969945.1	Complete	4.55349	39.8331	chromosome:NZ_CP009524.1/CP009524.1	plasmid unnamed:NZ_CP009523.1/CP009523.1									2	3553	2015-04-07T00:00:00Z	ftp://ftp.ncbi.nlm.nih.gov/genomes/all/GCA/000/969/945/GCA_000969945.1_ASM96994v1	ftp://ftp.ncbi.nlm.nih.gov/genomes/all/GCF/000/969/945/GCF_000969945.1_ASM96994v1
Methanobacterium sp. MB1	Archaea;Euryarchaeota;Methanomada group		SAMEA3138830	PRJEB4386	GCA_000499765.1	Complete	2.02977	39.7	chromosome I:NC_023044.1/HG425166.1										1	1956	2013-11-14T00:00:00Z	ftp://ftp.ncbi.nlm.nih.gov/genomes/all/GCA/000/499/765/GCA_000499765.1_Methanobacterium	ftp://ftp.ncbi.nlm.nih.gov/genomes/all/GCF/000/499/765/GCF_000499765.1_Methanobacterium
Candidatus Nanosalinarum sp. J07AB56	Archaea;Euryarchaeota;Stenosarchaea group		SAMN01940911	PRJNA52645	GCA_000220355.1	Scaffold	1.2158	55.4										AEIX01	3	1407	2011-07-06T00:00:00Z	ftp://ftp.ncbi.nlm.nih.gov/genomes/all/GCA/000/220/355/GCA_000220355.1_ASM22035v1
Candidatus Nanosalina sp. J07AB43	Archaea;Euryarchaeota;Stenosarchaea group		SAMN01940911	PRJNA52647	GCA_000220375.1	Scaffold	1.22716	43.6										AEIY01	7	1677	2011-07-06T00:00:00Z	ftp://ftp.ncbi.nlm.nih.gov/genomes/all/GCA/000/220/375/GCA_000220375.1_ASM22037v1
Nitrosopumilus sp. AR	Archaea;TACK group;Thaumarchaeota	AR	SAMN02469592	PRJNA66411	GCA_000328925.1	Contig	3.44157	33.7										AJVJ01	58	3898	2012-12-31T00:00:00Z	ftp://ftp.ncbi.nlm.nih.gov/genomes/all/GCA/000/328/925/GCA_000328925.1_NAR	ftp://ftp.ncbi.nlm.nih.gov/genomes/all/GCF/000/328/925/GCF_000328925.1_NAR
Aciduliprofundum sp. MAR08-339	Archaea;Euryarchaeota;Diaforarchaea group	MAR08-339	SAMN02261429	PRJNA73039	GCA_000327505.1	Complete	1.43709	44.1	chromosome:NC_019942.1/CP003168.1										1	1491	2012-12-21T00:00:00Z	ftp://ftp.ncbi.nlm.nih.gov/genomes/all/GCA/000/327/505/GCA_000327505.1_ASM32750v1	ftp://ftp.ncbi.nlm.nih.gov/genomes/all/GCF/000/327/505/GCF_000327505.1_ASM32750v1
Pyrobaculum sp. WP30	Archaea;TACK group;Crenarchaeota	WP30	SAMN02999931	PRJNA258558	GCA_001189275.1	Complete	1.99326	58.3	chromosome:CP012158.1										1	2216	2015-07-30T00:00:00Z	ftp://ftp.ncbi.nlm.nih.gov/genomes/all/GCA/001/189/275/GCA_001189275.1_ASM118927v1
Halosimplex carlsbadense 2-9-1	Archaea;Euryarchaeota;Stenosarchaea group	2001-09-02	SAMN02471654	PRJNA174924	GCA_000337455.1	Contig	4.69489	67.7										AOIU01	50	4274	2013-02-04T00:00:00Z	ftp://ftp.ncbi.nlm.nih.gov/genomes/all/GCA/000/337/455/GCA_000337455.1_ASM33745v1	ftp://ftp.ncbi.nlm.nih.gov/genomes/all/GCF/000/337/455/GCF_000337455.1_ASM33745v1
Marine Group I thaumarchaeote SCGC AB-629-A13	Archaea;TACK group;Thaumarchaeota	AB-629-A13	SAMN02441629	PRJNA165499	GCA_000399745.1	Contig	0.404769	35.7										ARWP01	70	0	2013-05-16T00:00:00Z	ftp://ftp.ncbi.nlm.nih.gov/genomes/all/GCA/000/399/745/GCA_000399745.1_ASM39974v1	ftp://ftp.ncbi.nlm.nih.gov/genomes/all/GCF/000/399/745/GCF_000399745.1_ASM39974v1
Marine Group I thaumarchaeote SCGC AB-629-I23	Archaea;TACK group;Thaumarchaeota	SCGC AB-629-I23	SAMN02441296	PRJNA165501	GCA_000399765.1	Contig	1.3093	35.7										ARWQ01	132	0	2013-05-16T00:00:00Z	ftp://ftp.ncbi.nlm.nih.gov/genomes/all/GCA/000/399/765/GCA_000399765.1_ASM39976v1	ftp://ftp.ncbi.nlm.nih.gov/genomes/all/GCF/000/399/765/GCF_000399765.1_ASM39976v1
Marine Group II euryarchaeote SCGC AB-629-J06	Archaea;Euryarchaeota;Diaforarchaea group	SCGC AB-629-J06	SAMN02256479	PRJNA165503	GCA_000376045.1	Contig	0.534847	34.1										AQVM01	113	0	2013-04-20T00:00:00Z	ftp://ftp.ncbi.nlm.nih.gov/genomes/all/GCA/000/376/045/GCA_000376045.1_ASM37604v1	ftp://ftp.ncbi.nlm.nih.gov/genomes/all/GCF/000/376/045/GCF_000376045.1_ASM37604v1
Methanoculleus bourgensis MS2	Archaea;Euryarchaeota;Stenosarchaea group	MS2T	SAMEA2272323	PRJEB167	GCA_000304355.2	Complete	2.78977	60.6	chromosome I:NC_018227.2/HE964772.2										1	2538	2012-07-20T00:00:00Z	ftp://ftp.ncbi.nlm.nih.gov/genomes/all/GCA/000/304/355/GCA_000304355.2_Mb_MS2	ftp://ftp.ncbi.nlm.nih.gov/genomes/all/GCF/000/304/355/GCF_000304355.2_Mb_MS2
Methanobacterium formicicum	Archaea;Euryarchaeota;Methanomada group	BRM9	SAMN03085433	PRJNA49593	GCA_000762265.1	Complete	2.44999	41.3	chromosome:NZ_CP006933.1/CP006933.1										1	2342	2014-10-02T00:00:00Z	ftp://ftp.ncbi.nlm.nih.gov/genomes/all/GCA/000/762/265/GCA_000762265.1_ASM76226v1	ftp://ftp.ncbi.nlm.nih.gov/genomes/all/GCF/000/762/265/GCF_000762265.1_ASM76226v1
Halogranum salarium B-1	Archaea;Euryarchaeota;Stenosarchaea group	B-1	SAMN02470186	PRJNA170600	GCA_000283335.1	Contig	4.49231	62.2										ALJD01	17	4304	2012-08-03T00:00:00Z	ftp://ftp.ncbi.nlm.nih.gov/genomes/all/GCA/000/283/335/GCA_000283335.1_162.HSB1.1	ftp://ftp.ncbi.nlm.nih.gov/genomes/all/GCF/000/283/335/GCF_000283335.1_162.HSB1.1
Halorubrum sp. PV6	Archaea;Euryarchaeota;Stenosarchaea group	PV6	SAMN09425686	PRJNA476066	GCA_003990725.1	Complete	2.74369	67.7	chromosome:NZ_CP030064.1/CP030064.1										1	2644	2018-12-21T00:00:00Z	ftp://ftp.ncbi.nlm.nih.gov/genomes/all/GCA/003/990/725/GCA_003990725.1_ASM399072v1	ftp://ftp.ncbi.nlm.nih.gov/genomes/all/GCF/003/990/725/GCF_003990725.1_ASM399072v1
Candidatus Nitrosopumilus sediminis	Archaea;TACK group;Thaumarchaeota	AR2	SAMN02603138	PRJNA174388	GCA_000299395.1	Complete	1.69091	33.6	chromosome:NC_018656.1/CP003843.1										1	1949	2012-09-27T00:00:00Z	ftp://ftp.ncbi.nlm.nih.gov/genomes/all/GCA/000/299/395/GCA_000299395.1_ASM29939v1	ftp://ftp.ncbi.nlm.nih.gov/genomes/all/GCF/000/299/395/GCF_000299395.1_ASM29939v1
Halorubrum lipolyticum DSM 21995	Archaea;Euryarchaeota;Stenosarchaea group	DSM 21995	SAMN02471632	PRJNA174918	GCA_000337375.1	Contig	3.42504	68										AOJG01	41	3138	2013-02-04T00:00:00Z	ftp://ftp.ncbi.nlm.nih.gov/genomes/all/GCA/000/337/375/GCA_000337375.1_ASM33737v1	ftp://ftp.ncbi.nlm.nih.gov/genomes/all/GCF/000/337/375/GCF_000337375.1_ASM33737v1
Haloferax sp. BAB2207	Archaea;Euryarchaeota;Stenosarchaea group	BAB2207	SAMN02469860	PRJNA177651	GCA_000328285.1	Contig	3.74471	65.8										ANPG01	777	3082	2012-12-21T00:00:00Z	ftp://ftp.ncbi.nlm.nih.gov/genomes/all/GCA/000/328/285/GCA_000328285.1_Haloferax_sp._BAB2207_V.1	ftp://ftp.ncbi.nlm.nih.gov/genomes/all/GCF/000/328/285/GCF_000328285.1_Haloferax_sp._BAB2207_V.1
Halococcus morrhuae DSM 1307	Archaea;Euryarchaeota;Stenosarchaea group	DSM 1307	SAMN02471675	PRJNA174897	GCA_000336695.1	Contig	2.99156	63.8										AOMC01	167	2802	2013-02-04T00:00:00Z	ftp://ftp.ncbi.nlm.nih.gov/genomes/all/GCA/000/336/695/GCA_000336695.1_ASM33669v1	ftp://ftp.ncbi.nlm.nih.gov/genomes/all/GCF/000/336/695/GCF_000336695.1_ASM33669v1
Haloferax lucentense DSM 14919	Archaea;Euryarchaeota;Stenosarchaea group	DSM 14919	SAMN02471684	PRJNA174905	GCA_000336795.1	Contig	3.61906	66.4										AOLH01	33	3513	2013-02-04T00:00:00Z	ftp://ftp.ncbi.nlm.nih.gov/genomes/all/GCA/000/336/795/GCA_000336795.1_ASM33679v1	ftp://ftp.ncbi.nlm.nih.gov/genomes/all/GCF/000/336/795/GCF_000336795.1_ASM33679v1
Natrinema pallidum DSM 3751	Archaea;Euryarchaeota;Stenosarchaea group	DSM 3751	SAMN02471671	PRJNA174936	GCA_000337615.1	Contig	3.91581	63.7										AOII01	115	3593	2013-02-04T00:00:00Z	ftp://ftp.ncbi.nlm.nih.gov/genomes/all/GCA/000/337/615/GCA_000337615.1_ASM33761v1	ftp://ftp.ncbi.nlm.nih.gov/genomes/all/GCF/000/337/615/GCF_000337615.1_ASM33761v1
Halococcus sp. IIIV-5B	Archaea;Euryarchaeota;Stenosarchaea group	IIIV-5B	SAMN10039696	PRJNA490534	GCA_003602035.1	Contig	3.87336	64										QZWE01	83	3656	2018-10-01T00:00:00Z	ftp://ftp.ncbi.nlm.nih.gov/genomes/all/GCA/003/602/035/GCA_003602035.1_ASM360203v1	ftp://ftp.ncbi.nlm.nih.gov/genomes/all/GCF/003/602/035/GCF_003602035.1_ASM360203v1
Natrinema versiforme JCM 10478	Archaea;Euryarchaeota;Stenosarchaea group	JCM 10478	SAMN02471670	PRJNA174938	GCA_000337195.1	Contig	4.1908	64										AOID01	72	3962	2013-02-04T00:00:00Z	ftp://ftp.ncbi.nlm.nih.gov/genomes/all/GCA/000/337/195/GCA_000337195.1_ASM33719v1	ftp://ftp.ncbi.nlm.nih.gov/genomes/all/GCF/000/337/195/GCF_000337195.1_ASM33719v1
Natronococcus amylolyticus DSM 10524	Archaea;Euryarchaeota;Stenosarchaea group	DSM 10524	SAMN02471669	PRJNA174940	GCA_000337675.1	Contig	4.41653	64.4										AOIB01	44	4146	2013-02-04T00:00:00Z	ftp://ftp.ncbi.nlm.nih.gov/genomes/all/GCA/000/337/675/GCA_000337675.1_ASM33767v1	ftp://ftp.ncbi.nlm.nih.gov/genomes/all/GCF/000/337/675/GCF_000337675.1_ASM33767v1
Natronococcus jeotgali DSM 18795	Archaea;Euryarchaeota;Stenosarchaea group	DSM 18795	SAMN02471624	PRJNA174941	GCA_000337695.1	Contig	4.49618	64.4										AOIA01	170	4121	2013-02-04T00:00:00Z	ftp://ftp.ncbi.nlm.nih.gov/genomes/all/GCA/000/337/695/GCA_000337695.1_ASM33769v1	ftp://ftp.ncbi.nlm.nih.gov/genomes/all/GCF/000/337/695/GCF_000337695.1_ASM33769v1
Natronolimnobius innermongolicus JCM 12255	Archaea;Euryarchaeota;Stenosarchaea group	JCM 12255	SAMN02471623	PRJNA174942	GCA_000337215.1	Contig	4.58863	64.3										AOHZ01	121	4178	2013-02-04T00:00:00Z	ftp://ftp.ncbi.nlm.nih.gov/genomes/all/GCA/000/337/215/GCA_000337215.1_ASM33721v1	ftp://ftp.ncbi.nlm.nih.gov/genomes/all/GCF/000/337/215/GCF_000337215.1_ASM33721v1
Natronorubrum bangense JCM 10635	Archaea;Euryarchaeota;Stenosarchaea group	JCM 10635	SAMN02471622	PRJNA174943	GCA_000337715.1	Contig	4.11128	60.4										AOHY01	62	3797	2013-02-04T00:00:00Z	ftp://ftp.ncbi.nlm.nih.gov/genomes/all/GCA/000/337/715/GCA_000337715.1_ASM33771v1	ftp://ftp.ncbi.nlm.nih.gov/genomes/all/GCF/000/337/715/GCF_000337715.1_ASM33771v1
Natronorubrum sulfidifaciens JCM 14089	Archaea;Euryarchaeota;Stenosarchaea group	JCM 14089	SAMN02471621	PRJNA174944	GCA_000337735.1	Contig	3.46029	61.8										AOHX01	63	3298	2013-02-04T00:00:00Z	ftp://ftp.ncbi.nlm.nih.gov/genomes/all/GCA/000/337/735/GCA_000337735.1_ASM33773v1	ftp://ftp.ncbi.nlm.nih.gov/genomes/all/GCF/000/337/735/GCF_000337735.1_ASM33773v1
Natrinema gari JCM 14663	Archaea;Euryarchaeota;Stenosarchaea group	JCM 14663	SAMN02471627	PRJNA174935	GCA_000337175.1	Contig	4.02369	63.7										AOIJ01	88	3773	2013-02-04T00:00:00Z	ftp://ftp.ncbi.nlm.nih.gov/genomes/all/GCA/000/337/175/GCA_000337175.1_ASM33717v1	ftp://ftp.ncbi.nlm.nih.gov/genomes/all/GCF/000/337/175/GCF_000337175.1_ASM33717v1
Haloterrigena thermotolerans DSM 11522	Archaea;Euryarchaeota;Stenosarchaea group	DSM 11522	SAMN02471662	PRJNA174927	GCA_000337115.1	Contig	3.89527	65.4										AOIR01	68	3688	2013-02-04T00:00:00Z	ftp://ftp.ncbi.nlm.nih.gov/genomes/all/GCA/000/337/115/GCA_000337115.1_ASM33711v1	ftp://ftp.ncbi.nlm.nih.gov/genomes/all/GCF/000/337/115/GCF_000337115.1_ASM33711v1
Halorubrum terrestre JCM 10247	Archaea;Euryarchaeota;Stenosarchaea group	JCM 10247	SAMN02471682	PRJNA174922	GCA_000337435.1	Contig	3.37622	68										AOIW01	79	3180	2013-02-04T00:00:00Z	ftp://ftp.ncbi.nlm.nih.gov/genomes/all/GCA/000/337/435/GCA_000337435.1_ASM33743v1	ftp://ftp.ncbi.nlm.nih.gov/genomes/all/GCF/000/337/435/GCF_000337435.1_ASM33743v1
Halogeometricum pallidum JCM 14848	Archaea;Euryarchaeota;Stenosarchaea group	JCM 14848	SAMN02471630	PRJNA174923	GCA_000337095.1	Contig	4.38452	65.6										AOIV01	45	4055	2013-02-04T00:00:00Z	ftp://ftp.ncbi.nlm.nih.gov/genomes/all/GCA/000/337/095/GCA_000337095.1_ASM33709v1	ftp://ftp.ncbi.nlm.nih.gov/genomes/all/GCF/000/337/095/GCF_000337095.1_ASM33709v1
Haloterrigena limicola JCM 13563	Archaea;Euryarchaeota;Stenosarchaea group	JCM 13563	SAMN02471681	PRJNA174925	GCA_000337475.1	Contig	3.52203	61.8										AOIT01	94	3327	2013-02-04T00:00:00Z	ftp://ftp.ncbi.nlm.nih.gov/genomes/all/GCA/000/337/475/GCA_000337475.1_ASM33747v1	ftp://ftp.ncbi.nlm.nih.gov/genomes/all/GCF/000/337/475/GCF_000337475.1_ASM33747v1
Haloterrigena salina JCM 13891	Archaea;Euryarchaeota;Stenosarchaea group	JCM 13891	SAMN02471629	PRJNA174926	GCA_000337495.1	Contig	4.84161	65.2										AOIS01	71	4332	2013-02-04T00:00:00Z	ftp://ftp.ncbi.nlm.nih.gov/genomes/all/GCA/000/337/495/GCA_000337495.1_ASM33749v1	ftp://ftp.ncbi.nlm.nih.gov/genomes/all/GCF/000/337/495/GCF_000337495.1_ASM33749v1
Halovivax asiaticus JCM 14624	Archaea;Euryarchaeota;Stenosarchaea group	JCM 14624	SAMN02471651	PRJNA174928	GCA_000337515.1	Contig	3.23845	64.5										AOIQ01	24	3050	2013-02-04T00:00:00Z	ftp://ftp.ncbi.nlm.nih.gov/genomes/all/GCA/000/337/515/GCA_000337515.1_ASM33751v1	ftp://ftp.ncbi.nlm.nih.gov/genomes/all/GCF/000/337/515/GCF_000337515.1_ASM33751v1
Natrialba aegyptia DSM 13077	Archaea;Euryarchaeota;Stenosarchaea group	DSM 13077	SAMN02471628	PRJNA174929	GCA_000337535.1	Contig	4.61836	62										AOIP01	66	4203	2013-02-04T00:00:00Z	ftp://ftp.ncbi.nlm.nih.gov/genomes/all/GCA/000/337/535/GCA_000337535.1_ASM33753v1	ftp://ftp.ncbi.nlm.nih.gov/genomes/all/GCF/000/337/535/GCF_000337535.1_ASM33753v1
Natrialba chahannaoensis JCM 10990	Archaea;Euryarchaeota;Stenosarchaea group	JCM 10990	SAMN02471674	PRJNA174931	GCA_000337135.1	Contig	4.30927	60.4										AOIN01	106	3741	2013-02-04T00:00:00Z	ftp://ftp.ncbi.nlm.nih.gov/genomes/all/GCA/000/337/135/GCA_000337135.1_ASM33713v1	ftp://ftp.ncbi.nlm.nih.gov/genomes/all/GCF/000/337/135/GCF_000337135.1_ASM33713v1
Natrialba hulunbeirensis JCM 10989	Archaea;Euryarchaeota;Stenosarchaea group	JCM 10989	SAMN02471673	PRJNA174932	GCA_000337575.1	Contig	4.15961	61.7										AOIM01	48	3681	2013-02-04T00:00:00Z	ftp://ftp.ncbi.nlm.nih.gov/genomes/all/GCA/000/337/575/GCA_000337575.1_ASM33757v1	ftp://ftp.ncbi.nlm.nih.gov/genomes/all/GCF/000/337/575/GCF_000337575.1_ASM33757v1
Natrialba taiwanensis DSM 12281	Archaea;Euryarchaeota;Stenosarchaea group	DSM 12281	SAMN02471680	PRJNA174933	GCA_000337595.1	Contig	4.63519	61.5										AOIL01	70	4135	2013-02-04T00:00:00Z	ftp://ftp.ncbi.nlm.nih.gov/genomes/all/GCA/000/337/595/GCA_000337595.1_ASM33759v1	ftp://ftp.ncbi.nlm.nih.gov/genomes/all/GCF/000/337/595/GCF_000337595.1_ASM33759v1
Natrinema altunense	Archaea;Euryarchaeota;Stenosarchaea group	AJ2	SAMN02800870	PRJNA248700	GCA_000731985.1	Contig	3.77413	64.6										JNCS01	20	3588	2014-07-21T00:00:00Z	ftp://ftp.ncbi.nlm.nih.gov/genomes/all/GCA/000/731/985/GCA_000731985.1_ASM73198v1	ftp://ftp.ncbi.nlm.nih.gov/genomes/all/GCF/000/731/985/GCF_000731985.1_ASM73198v1
Halorubrum saccharovorum DSM 1137	Archaea;Euryarchaeota;Stenosarchaea group	DSM 1137	SAMN02471663	PRJNA174920	GCA_000337915.1	Contig	3.4237	66.9										AOJE01	72	3122	2013-02-04T00:00:00Z	ftp://ftp.ncbi.nlm.nih.gov/genomes/all/GCA/000/337/915/GCA_000337915.1_ASM33791v1	ftp://ftp.ncbi.nlm.nih.gov/genomes/all/GCF/000/337/915/GCF_000337915.1_ASM33791v1
Haloferax alexandrinus	Archaea;Euryarchaeota;Stenosarchaea group	Arc-Hr	SAMEA3139050	PRJEB5511	GCA_000723845.1	Scaffold	3.89363	66										CCDK01	5	3735	2014-05-15T00:00:00Z	ftp://ftp.ncbi.nlm.nih.gov/genomes/all/GCA/000/723/845/GCA_000723845.1_PRJEB5511_assembly_1	ftp://ftp.ncbi.nlm.nih.gov/genomes/all/GCF/000/723/845/GCF_000723845.1_PRJEB5511_assembly_1
Haloferax elongans ATCC BAA-1513	Archaea;Euryarchaeota;Stenosarchaea group	ATCC BAA-1513	SAMN02471641	PRJNA174902	GCA_000336755.1	Contig	3.95214	61.2										AOLK01	27	3776	2013-02-04T00:00:00Z	ftp://ftp.ncbi.nlm.nih.gov/genomes/all/GCA/000/336/755/GCA_000336755.1_ASM33675v1	ftp://ftp.ncbi.nlm.nih.gov/genomes/all/GCF/000/336/755/GCF_000336755.1_ASM33675v1
Haloferax gibbonsii	Archaea;Euryarchaeota;Stenosarchaea group	ARA6	SAMN03755233	PRJNA285662	GCA_001190965.1	Complete	3.91845	66.2381	chromosome:NZ_CP011947.1/CP011947.1	plasmid pHG1:NZ_CP011948.1/CP011948.1	plasmid pHG2:NZ_CP011949.1/CP011949.1	plasmid pHG3:NZ_CP011950.1/CP011950.1	plasmid pHG4:NZ_CP011951.1/CP011951.1						5	3744	2015-08-03T00:00:00Z	ftp://ftp.ncbi.nlm.nih.gov/genomes/all/GCA/001/190/965/GCA_001190965.1_ASM119096v1	ftp://ftp.ncbi.nlm.nih.gov/genomes/all/GCF/001/190/965/GCF_001190965.1_ASM119096v1
Haloferax larsenii JCM 13917	Archaea;Euryarchaeota;Stenosarchaea group	JCM 13917	SAMN02471655	PRJNA174904	GCA_000336955.1	Contig	3.69795	62										AOLI01	36	3535	2013-02-04T00:00:00Z	ftp://ftp.ncbi.nlm.nih.gov/genomes/all/GCA/000/336/955/GCA_000336955.1_ASM33695v1	ftp://ftp.ncbi.nlm.nih.gov/genomes/all/GCF/000/336/955/GCF_000336955.1_ASM33695v1
Haloferax prahovense DSM 18310	Archaea;Euryarchaeota;Stenosarchaea group	DSM 18310	SAMN02471666	PRJNA174906	GCA_000336815.1	Contig	3.9988	65.7										AOLG01	58	3766	2013-02-04T00:00:00Z	ftp://ftp.ncbi.nlm.nih.gov/genomes/all/GCA/000/336/815/GCA_000336815.1_ASM33681v1	ftp://ftp.ncbi.nlm.nih.gov/genomes/all/GCF/000/336/815/GCF_000336815.1_ASM33681v1
Halorubrum aidingense JCM 13560	Archaea;Euryarchaeota;Stenosarchaea group	JCM 13560	SAMN02471664	PRJNA174910	GCA_000336995.1	Contig	3.10853	67.2										AOJI01	37	2908	2013-02-04T00:00:00Z	ftp://ftp.ncbi.nlm.nih.gov/genomes/all/GCA/000/336/995/GCA_000336995.1_ASM33699v1	ftp://ftp.ncbi.nlm.nih.gov/genomes/all/GCF/000/336/995/GCF_000336995.1_ASM33699v1
Halorubrum arcis JCM 13916	Archaea;Euryarchaeota;Stenosarchaea group	JCM 13916	SAMN02471647	PRJNA174911	GCA_000337015.1	Contig	3.3826	67.3										AOJJ01	110	3165	2013-02-04T00:00:00Z	ftp://ftp.ncbi.nlm.nih.gov/genomes/all/GCA/000/337/015/GCA_000337015.1_ASM33701v1	ftp://ftp.ncbi.nlm.nih.gov/genomes/all/GCF/000/337/015/GCF_000337015.1_ASM33701v1
Halorubrum californiensis DSM 19288	Archaea;Euryarchaeota;Stenosarchaea group	DSM 19288	SAMN02471648	PRJNA174912	GCA_000336875.1	Contig	3.68287	66.2										AOJK01	83	3313	2013-02-04T00:00:00Z	ftp://ftp.ncbi.nlm.nih.gov/genomes/all/GCA/000/336/875/GCA_000336875.1_ASM33687v1	ftp://ftp.ncbi.nlm.nih.gov/genomes/all/GCF/000/336/875/GCF_000336875.1_ASM33687v1
Halorubrum coriense DSM 10284	Archaea;Euryarchaeota;Stenosarchaea group	DSM 10284	SAMN02471634	PRJNA174913	GCA_000337035.1	Contig	3.64531	67										AOJL01	69	3312	2013-02-04T00:00:00Z	ftp://ftp.ncbi.nlm.nih.gov/genomes/all/GCA/000/337/035/GCA_000337035.1_ASM33703v1	ftp://ftp.ncbi.nlm.nih.gov/genomes/all/GCF/000/337/035/GCF_000337035.1_ASM33703v1
Halorubrum distributum JCM 9100	Archaea;Euryarchaeota;Stenosarchaea group	JCM 9100	SAMN02471665	PRJNA174914	GCA_000337055.1	Contig	3.30737	68.1										AOJM01	83	3073	2013-02-04T00:00:00Z	ftp://ftp.ncbi.nlm.nih.gov/genomes/all/GCA/000/337/055/GCA_000337055.1_ASM33705v1	ftp://ftp.ncbi.nlm.nih.gov/genomes/all/GCF/000/337/055/GCF_000337055.1_ASM33705v1
Halorubrum hochstenium ATCC 700873	Archaea;Euryarchaeota;Stenosarchaea group	ATCC 700873	SAMN02471650	PRJNA174916	GCA_000337075.1	Contig	3.03753	69.1										AOJO01	64	2850	2013-02-04T00:00:00Z	ftp://ftp.ncbi.nlm.nih.gov/genomes/all/GCA/000/337/075/GCA_000337075.1_ASM33707v1	ftp://ftp.ncbi.nlm.nih.gov/genomes/all/GCF/000/337/075/GCF_000337075.1_ASM33707v1
Halorubrum kocurii JCM 14978	Archaea;Euryarchaeota;Stenosarchaea group	JCM 14978	SAMN02471633	PRJNA174917	GCA_000337355.1	Contig	3.61974	66.9										AOJH01	105	3279	2013-02-04T00:00:00Z	ftp://ftp.ncbi.nlm.nih.gov/genomes/all/GCA/000/337/355/GCA_000337355.1_ASM33735v1	ftp://ftp.ncbi.nlm.nih.gov/genomes/all/GCF/000/337/355/GCF_000337355.1_ASM33735v1
Halorubrum litoreum JCM 13561	Archaea;Euryarchaeota;Stenosarchaea group	JCM 13561	SAMN02471646	PRJNA174919	GCA_000337395.1	Contig	3.13776	68.9										AOJF01	63	2943	2013-02-04T00:00:00Z	ftp://ftp.ncbi.nlm.nih.gov/genomes/all/GCA/000/337/395/GCA_000337395.1_ASM33739v1	ftp://ftp.ncbi.nlm.nih.gov/genomes/all/GCF/000/337/395/GCF_000337395.1_ASM33739v1
Halorubrum tebenquichense DSM 14210	Archaea;Euryarchaeota;Stenosarchaea group	DSM 14210	SAMN02471631	PRJNA174921	GCA_000337415.1	Contig	3.32886	68										AOJD01	93	3113	2013-02-04T00:00:00Z	ftp://ftp.ncbi.nlm.nih.gov/genomes/all/GCA/000/337/415/GCA_000337415.1_ASM33741v1	ftp://ftp.ncbi.nlm.nih.gov/genomes/all/GCF/000/337/415/GCF_000337415.1_ASM33741v1
Haloarcula sp. CBA1115	Archaea;Euryarchaeota;Stenosarchaea group	CBA1115	SAMN03278120	PRJNA271840	GCA_000827835.1	Complete	4.22505	61.9777	chromosome:NZ_CP010529.1/CP010529.1	plasmid unnamed1:NZ_CP010530.1/CP010530.1	plasmid unnamed2:NZ_CP010531.1/CP010531.1	plasmid unnamed3:NZ_CP010532.1/CP010532.1	plasmid unnamed4:NZ_CP010533.1/CP010533.1	plasmid unnamed5:NZ_CP010534.1/CP010534.1					6	3966	2015-01-23T00:00:00Z	ftp://ftp.ncbi.nlm.nih.gov/genomes/all/GCA/000/827/835/GCA_000827835.1_ASM82783v1	ftp://ftp.ncbi.nlm.nih.gov/genomes/all/GCF/000/827/835/GCF_000827835.1_ASM82783v1
Sulfolobus sp. A20	Archaea;TACK group;Crenarchaeota	A20	SAMN05582949	PRJNA339201	GCA_001719125.1	Complete	2.68832	34.8	chromosome:NZ_CP017006.1/CP017006.1										1	2593	2016-09-06T00:00:00Z	ftp://ftp.ncbi.nlm.nih.gov/genomes/all/GCA/001/719/125/GCA_001719125.1_ASM171912v1	ftp://ftp.ncbi.nlm.nih.gov/genomes/all/GCF/001/719/125/GCF_001719125.1_ASM171912v1
Haloarcula amylolytica JCM 13557	Archaea;Euryarchaeota;Stenosarchaea group	JCM 13557	SAMN02471637	PRJNA174891	GCA_000336615.1	Contig	4.22542	62.1										AOLW01	81	3988	2013-02-04T00:00:00Z	ftp://ftp.ncbi.nlm.nih.gov/genomes/all/GCA/000/336/615/GCA_000336615.1_ASM33661v1	ftp://ftp.ncbi.nlm.nih.gov/genomes/all/GCF/000/336/615/GCF_000336615.1_ASM33661v1
Haloarcula argentinensis DSM 12282	Archaea;Euryarchaeota;Stenosarchaea group	DSM 12282	SAMN02471678	PRJNA174892	GCA_000336895.1	Contig	4.14711	61.1										AOLX01	33	3981	2013-02-04T00:00:00Z	ftp://ftp.ncbi.nlm.nih.gov/genomes/all/GCA/000/336/895/GCA_000336895.1_ASM33689v1	ftp://ftp.ncbi.nlm.nih.gov/genomes/all/GCF/000/336/895/GCF_000336895.1_ASM33689v1
Haloarcula japonica DSM 6131	Archaea;Euryarchaeota;Stenosarchaea group	DSM 6131	SAMN02471638	PRJNA174893	GCA_000336635.1	Contig	4.28036	61.2										AOLY01	48	4057	2013-02-04T00:00:00Z	ftp://ftp.ncbi.nlm.nih.gov/genomes/all/GCA/000/336/635/GCA_000336635.1_ASM33663v1	ftp://ftp.ncbi.nlm.nih.gov/genomes/all/GCF/000/336/635/GCF_000336635.1_ASM33663v1
Halobiforma nitratireducens JCM 10879	Archaea;Euryarchaeota;Stenosarchaea group	JCM 10879	SAMN02471660	PRJNA174895	GCA_000337895.1	Contig	3.68875	63.7										AOMA01	205	3286	2013-02-04T00:00:00Z	ftp://ftp.ncbi.nlm.nih.gov/genomes/all/GCA/000/337/895/GCA_000337895.1_ASM33789v1	ftp://ftp.ncbi.nlm.nih.gov/genomes/all/GCF/000/337/895/GCF_000337895.1_ASM33789v1
Halococcus saccharolyticus DSM 5350	Archaea;Euryarchaeota;Stenosarchaea group	DSM 5350	SAMN02471639	PRJNA174898	GCA_000336915.1	Contig	3.4497	64										AOMD01	36	3325	2013-02-04T00:00:00Z	ftp://ftp.ncbi.nlm.nih.gov/genomes/all/GCA/000/336/915/GCA_000336915.1_ASM33691v1	ftp://ftp.ncbi.nlm.nih.gov/genomes/all/GCF/000/336/915/GCF_000336915.1_ASM33691v1
Halococcus salifodinae DSM 8989	Archaea;Euryarchaeota;Stenosarchaea group	DSM 8989	SAMN02471636	PRJNA174899	GCA_000336935.1	Contig	4.19978	63.4										AOME01	109	3814	2013-02-04T00:00:00Z	ftp://ftp.ncbi.nlm.nih.gov/genomes/all/GCA/000/336/935/GCA_000336935.1_ASM33693v1	ftp://ftp.ncbi.nlm.nih.gov/genomes/all/GCF/000/336/935/GCF_000336935.1_ASM33693v1
Halococcus thailandensis JCM 13552	Archaea;Euryarchaeota;Stenosarchaea group	JCM 13552	SAMN02471640	PRJNA174900	GCA_000336715.1	Contig	4.05243	61.8										AOMF01	198	3750	2013-02-04T00:00:00Z	ftp://ftp.ncbi.nlm.nih.gov/genomes/all/GCA/000/336/715/GCA_000336715.1_ASM33671v1	ftp://ftp.ncbi.nlm.nih.gov/genomes/all/GCF/000/336/715/GCF_000336715.1_ASM33671v1
Methanocorpusculum bavaricum DSM 4179	Archaea;Euryarchaeota;Stenosarchaea group	DSM 4179	SAMN02441137	PRJNA188868	GCA_000430905.1	Scaffold	1.70678	51.4										AUMX01	27	1689	2013-07-15T00:00:00Z	ftp://ftp.ncbi.nlm.nih.gov/genomes/all/GCA/000/430/905/GCA_000430905.1_ASM43090v1	ftp://ftp.ncbi.nlm.nih.gov/genomes/all/GCF/000/430/905/GCF_000430905.1_ASM43090v1
Halorubrum ezzemoulense	Archaea;Euryarchaeota;Stenosarchaea group	Fb21	SAMN10709458	PRJNA513349	GCA_004126515.1	Complete	3.7263	66.4805	chromosome:NZ_CP034940.1/CP034940.1	plasmid megaplasmid:NZ_CP034941.1/CP034941.1	plasmid unnamed1:NZ_CP034942.1/CP034942.1								3	3443	2019-02-01T00:00:00Z	ftp://ftp.ncbi.nlm.nih.gov/genomes/all/GCA/004/126/515/GCA_004126515.1_ASM412651v1	ftp://ftp.ncbi.nlm.nih.gov/genomes/all/GCF/004/126/515/GCF_004126515.1_ASM412651v1
Archaeoglobus sulfaticallidus PM70-1	Archaea;Euryarchaeota;Archaeoglobi	PM70-1	SAMN02028569	PRJNA196460	GCA_000385565.1	Complete	2.07693	43.2	chromosome:NC_021169.1/CP005290.1										1	2180	2013-04-30T00:00:00Z	ftp://ftp.ncbi.nlm.nih.gov/genomes/all/GCA/000/385/565/GCA_000385565.1_ASM38556v1	ftp://ftp.ncbi.nlm.nih.gov/genomes/all/GCF/000/385/565/GCF_000385565.1_ASM38556v1
Crenarchaeota archaeon SCGC AAA471-B05	Archaea;TACK group;Crenarchaeota	SCGC AAA471-B05	SAMN02441387	PRJNA192282	GCA_000380705.1	Contig	1.4133	28.7										AQYM01	33	0	2013-04-23T00:00:00Z	ftp://ftp.ncbi.nlm.nih.gov/genomes/all/GCA/000/380/705/GCA_000380705.1_ASM38070v1	ftp://ftp.ncbi.nlm.nih.gov/genomes/all/GCF/000/380/705/GCF_000380705.1_ASM38070v1
Halarchaeum acidiphilum MH1-52-1	Archaea;Euryarchaeota;Stenosarchaea group	JCM 16109	SAMD00036764	PRJDB708	GCA_000474235.1	Contig	2.62897	67.4										BATA01	165	2333	2013-09-11T00:00:00Z	ftp://ftp.ncbi.nlm.nih.gov/genomes/all/GCA/000/474/235/GCA_000474235.1_ASM47423v1	ftp://ftp.ncbi.nlm.nih.gov/genomes/all/GCF/000/474/235/GCF_000474235.1_ASM47423v1
Crenarchaeota archaeon SCGC AAA471-L14	Archaea;TACK group;Crenarchaeota	SCGC AAA471-L14	SAMN02440535	PRJNA192313	GCA_000399825.1	Contig	0.940474	28.8										ASMI01	63	0	2013-05-16T00:00:00Z	ftp://ftp.ncbi.nlm.nih.gov/genomes/all/GCA/000/399/825/GCA_000399825.1_ASM39982v1	ftp://ftp.ncbi.nlm.nih.gov/genomes/all/GCF/000/399/825/GCF_000399825.1_ASM39982v1
Crenarchaeota archaeon SCGC AAA471-O08	Archaea;TACK group;Crenarchaeota	SCGC AAA471-O08	SAMN02440536	PRJNA192330	GCA_000398765.1	Contig	1.14991	28.7										ASMJ01	24	0	2013-05-16T00:00:00Z	ftp://ftp.ncbi.nlm.nih.gov/genomes/all/GCA/000/398/765/GCA_000398765.1_ASM39876v1	ftp://ftp.ncbi.nlm.nih.gov/genomes/all/GCF/000/398/765/GCF_000398765.1_ASM39876v1
Salinarchaeum sp. Harcht-Bsk1	Archaea;Euryarchaeota;Stenosarchaea group	Harcht-Bsk1	SAMN02602994	PRJNA202311	GCA_000403645.1	Complete	3.25526	66.6	chromosome:NC_021313.1/CP005962.1										1	2978	2013-05-30T00:00:00Z	ftp://ftp.ncbi.nlm.nih.gov/genomes/all/GCA/000/403/645/GCA_000403645.1_ASM40364v1	ftp://ftp.ncbi.nlm.nih.gov/genomes/all/GCF/000/403/645/GCF_000403645.1_ASM40364v1
Methanobrevibacter smithii CAG:186	Archaea;Euryarchaeota;Methanomada group		SAMEA3138737	PRJEB746	GCA_000437055.1	Scaffold	1.72997	31.2										CBKP01	30	1706	2013-05-31T00:00:00Z	ftp://ftp.ncbi.nlm.nih.gov/genomes/all/GCA/000/437/055/GCA_000437055.1_MGS186	ftp://ftp.ncbi.nlm.nih.gov/genomes/all/GCF/000/437/055/GCF_000437055.1_MGS186
Methanoculleus sp. MAB1	Archaea;Euryarchaeota;Stenosarchaea group	Methanoculleus sp MAB1	SAMEA3857231	PRJEB12532	GCA_900036045.1	Complete	2.8593	60.3	chromosome I:NZ_LT158599.1/LT158599.1										1	2265	2016-02-15T00:00:00Z	ftp://ftp.ncbi.nlm.nih.gov/genomes/all/GCA/900/036/045/GCA_900036045.1_Methanoculleus_sp_MAB1	ftp://ftp.ncbi.nlm.nih.gov/genomes/all/GCF/900/036/045/GCF_900036045.1_Methanoculleus_sp_MAB1
Crenarchaeota archaeon SCGC AAA471-B23	Archaea;TACK group;Crenarchaeota	SCGC AAA471-B23	SAMN02441603	PRJNA192284	GCA_000405885.1	Contig	1.11069	28.7										ASPO01	58	0	2013-06-03T00:00:00Z	ftp://ftp.ncbi.nlm.nih.gov/genomes/all/GCA/000/405/885/GCA_000405885.1_ASM40588v1	ftp://ftp.ncbi.nlm.nih.gov/genomes/all/GCF/000/405/885/GCF_000405885.1_ASM40588v1
Crenarchaeota archaeon SCGC AAA471-C03	Archaea;TACK group;Crenarchaeota	SCGC AAA471-C03	SAMN02440401	PRJNA192285	GCA_000402895.1	Contig	0.797737	28.7										AQTC01	59	0	2013-05-29T00:00:00Z	ftp://ftp.ncbi.nlm.nih.gov/genomes/all/GCA/000/402/895/GCA_000402895.1_ASM40289v1
Crenarchaeota archaeon SCGC AAA471-L13	Archaea;TACK group;Crenarchaeota	SCGC AAA471-L13	SAMN02440397	PRJNA192312	GCA_000402095.1	Contig	0.833677	28.7										AQSU01	48	0	2013-05-29T00:00:00Z	ftp://ftp.ncbi.nlm.nih.gov/genomes/all/GCA/000/402/095/GCA_000402095.1_ASM40209v1
Euryarchaeota archaeon SCGC AAA252-I15	Archaea;Euryarchaeota;unclassified Euryarchaeota	SCGC AAA252-I15	SAMN02441070	PRJNA192382	GCA_000402775.1	Contig	1.32568	44.8										AQSC01	61	0	2013-05-29T00:00:00Z	ftp://ftp.ncbi.nlm.nih.gov/genomes/all/GCA/000/402/775/GCA_000402775.1_ASM40277v1	ftp://ftp.ncbi.nlm.nih.gov/genomes/all/GCF/000/402/775/GCF_000402775.1_ASM40277v1
Candidatus Aenigmarchaeota archaeon JGI 0000106-F11	Archaea;DPANN group;Candidatus Aenigmarchaeota	JGI 0000106-F11	SAMN02440538	PRJNA192504	GCA_000404305.1	Contig	0.361035	37.5										ASMO01	24	0	2013-06-03T00:00:00Z	ftp://ftp.ncbi.nlm.nih.gov/genomes/all/GCA/000/404/305/GCA_000404305.1_ASM40430v1	ftp://ftp.ncbi.nlm.nih.gov/genomes/all/GCF/000/404/305/GCF_000404305.1_ASM40430v1
Palaeococcus pacificus DY20341	Archaea;Euryarchaeota;Thermococci	DY20341	SAMN03081469	PRJNA207495	GCA_000725425.1	Complete	1.85937	43	chromosome:NZ_CP006019.1/CP006019.1										1	1950	2014-07-14T00:00:00Z	ftp://ftp.ncbi.nlm.nih.gov/genomes/all/GCA/000/725/425/GCA_000725425.1_ASM72542v1	ftp://ftp.ncbi.nlm.nih.gov/genomes/all/GCF/000/725/425/GCF_000725425.1_ASM72542v1
Halonotius sp. F13-13	Archaea;Euryarchaeota;Stenosarchaea group	F13-13	SAMN09370719	PRJNA474712	GCA_003605575.1	Scaffold	2.46839	61.2										QKNY01	18	2458	2018-10-02T00:00:00Z	ftp://ftp.ncbi.nlm.nih.gov/genomes/all/GCA/003/605/575/GCA_003605575.1_ASM360557v1	ftp://ftp.ncbi.nlm.nih.gov/genomes/all/GCF/003/605/575/GCF_003605575.1_ASM360557v1
Haloquadratum sp. J07HQX50	Archaea;Euryarchaeota;Stenosarchaea group		SAMN01940911	PRJNA176227	GCA_000416005.1	Scaffold	3.01991	50.2										ARPZ01	2	2866	2013-06-26T00:00:00Z	ftp://ftp.ncbi.nlm.nih.gov/genomes/all/GCA/000/416/005/GCA_000416005.1_HQX_031812	ftp://ftp.ncbi.nlm.nih.gov/genomes/all/GCF/000/416/005/GCF_000416005.1_HQX_031812
Thermofilum sp. ex4484_15	Archaea;TACK group;Crenarchaeota	ex4484_15	SAMN06647953	PRJNA362212	GCA_002254595.1	Contig	0.721479	42.6										NJEH01	67	809	2017-08-16T00:00:00Z	ftp://ftp.ncbi.nlm.nih.gov/genomes/all/GCA/002/254/595/GCA_002254595.1_ASM225459v1
Aeropyrum camini SY1 = JCM 12091	Archaea;TACK group;Crenarchaeota	JCM 12091	SAMD00000424	PRJDB807	GCA_001316065.1	Contig	1.59105	56.7										BBBZ01	41	1628	2015-10-01T00:00:00Z	ftp://ftp.ncbi.nlm.nih.gov/genomes/all/GCA/001/316/065/GCA_001316065.1_ASM131606v1	ftp://ftp.ncbi.nlm.nih.gov/genomes/all/GCF/001/316/065/GCF_001316065.1_ASM131606v1
Candidatus Methanomethylophilus alvus Mx1201	Archaea;Euryarchaeota;Diaforarchaea group	Mx1201	SAMN03081445	PRJNA175948	GCA_000300255.2	Complete	1.6668	55.6	chromosome:NC_020913.1/CP004049.1										1	1589	2013-04-09T00:00:00Z	ftp://ftp.ncbi.nlm.nih.gov/genomes/all/GCA/000/300/255/GCA_000300255.2_ASM30025v2	ftp://ftp.ncbi.nlm.nih.gov/genomes/all/GCF/000/300/255/GCF_000300255.2_ASM30025v2
Candidatus Methanomassiliicoccus intestinalis Issoire-Mx1	Archaea;Euryarchaeota;Diaforarchaea group	Issoire-Mx1	SAMN03081468	PRJNA189659	GCA_000404225.1	Complete	1.93165	41.3	chromosome:NC_021353.1/CP005934.1										1	1815	2013-06-03T00:00:00Z	ftp://ftp.ncbi.nlm.nih.gov/genomes/all/GCA/000/404/225/GCA_000404225.1_ASM40422v1	ftp://ftp.ncbi.nlm.nih.gov/genomes/all/GCF/000/404/225/GCF_000404225.1_ASM40422v1
haloarchaeon 3A1_DGR	Archaea;Euryarchaeota;Stenosarchaea group	3A1_DGR	SAMN02469738	PRJNA183189	GCA_000447865.2	Scaffold	2.8809	67.7										ATCR02	3	2714	2013-08-19T00:00:00Z	ftp://ftp.ncbi.nlm.nih.gov/genomes/all/GCA/000/447/865/GCA_000447865.2_ASM44786v2	ftp://ftp.ncbi.nlm.nih.gov/genomes/all/GCF/000/447/865/GCF_000447865.2_ASM44786v2
halophilic archaeon J07HX5	Archaea;Euryarchaeota;Stenosarchaea group		SAMN01940911	PRJNA176231	GCA_000415945.1	Scaffold	2.04094	59.2										ARPW01	1	2128	2013-06-26T00:00:00Z	ftp://ftp.ncbi.nlm.nih.gov/genomes/all/GCA/000/415/945/GCA_000415945.1_HX64_HX5_0315125.1	ftp://ftp.ncbi.nlm.nih.gov/genomes/all/GCF/000/415/945/GCF_000415945.1_HX64_HX5_0315125.1
halophilic archaeon J07HX64	Archaea;Euryarchaeota;Stenosarchaea group		SAMN01940911	PRJNA70851	GCA_000416085.1	Scaffold	2.98294	62.8										AGCY01	1	3026	2013-06-26T00:00:00Z	ftp://ftp.ncbi.nlm.nih.gov/genomes/all/GCA/000/416/085/GCA_000416085.1_J07ABselected	ftp://ftp.ncbi.nlm.nih.gov/genomes/all/GCF/000/416/085/GCF_000416085.1_J07ABselected
halophilic archaeon J07HB67	Archaea;Euryarchaeota;Stenosarchaea group		SAMN01940911	PRJNA70861	GCA_000416105.1	Scaffold	2.64955	64										AGCZ01	3	2833	2013-06-26T00:00:00Z	ftp://ftp.ncbi.nlm.nih.gov/genomes/all/GCA/000/416/105/GCA_000416105.1_J07AB_HB67select	ftp://ftp.ncbi.nlm.nih.gov/genomes/all/GCF/000/416/105/GCF_000416105.1_J07AB_HB67select
Euryarchaeota archaeum SCGC AAA287-I03	Archaea;Euryarchaeota;unclassified Euryarchaeota	SCGC AAA287-I03	SAMN02441104	PRJNA190811	GCA_000484895.1	Contig	0.622569	35.7										AXWH01	44	0	2013-10-25T00:00:00Z	ftp://ftp.ncbi.nlm.nih.gov/genomes/all/GCA/000/484/895/GCA_000484895.1_ASM48489v1	ftp://ftp.ncbi.nlm.nih.gov/genomes/all/GCF/000/484/895/GCF_000484895.1_ASM48489v1
Euryarchaeota archaeon SCGC AAA286-E23	Archaea;Euryarchaeota;unclassified Euryarchaeota	SCGC AAA286-E23	SAMN02441439	PRJNA190810	GCA_000484915.1	Contig	0.512945	26.5										AXWI01	54	0	2013-10-25T00:00:00Z	ftp://ftp.ncbi.nlm.nih.gov/genomes/all/GCA/000/484/915/GCA_000484915.1_ASM48491v1	ftp://ftp.ncbi.nlm.nih.gov/genomes/all/GCF/000/484/915/GCF_000484915.1_ASM48491v1
Euryarchaeota archaeum SCGC AAA287-E17	Archaea;Euryarchaeota;unclassified Euryarchaeota	SCGC AAA287-E17	SAMN02441105	PRJNA190806	GCA_000484935.1	Contig	0.928936	35.6										AXWJ01	52	0	2013-10-25T00:00:00Z	ftp://ftp.ncbi.nlm.nih.gov/genomes/all/GCA/000/484/935/GCA_000484935.1_ASM48493v1	ftp://ftp.ncbi.nlm.nih.gov/genomes/all/GCF/000/484/935/GCF_000484935.1_ASM48493v1
Euryarchaeota archaeum SCGC AAA287-N16	Archaea;Euryarchaeota;unclassified Euryarchaeota	SCGC AAA287-N16	SAMN02441106	PRJNA190801	GCA_000484955.1	Contig	0.394893	34.4										AXWK01	53	0	2013-10-25T00:00:00Z	ftp://ftp.ncbi.nlm.nih.gov/genomes/all/GCA/000/484/955/GCA_000484955.1_ASM48495v1	ftp://ftp.ncbi.nlm.nih.gov/genomes/all/GCF/000/484/955/GCF_000484955.1_ASM48495v1
Thaumarchaeota archaeon SCGC AAA282-K18	Archaea;TACK group;Thaumarchaeota	SCGC AAA282-K18	SAMN02440765	PRJNA190793	GCA_000484975.1	Contig	1.04351	33.4										AXWL01	40	0	2013-10-25T00:00:00Z	ftp://ftp.ncbi.nlm.nih.gov/genomes/all/GCA/000/484/975/GCA_000484975.1_ASM48497v1	ftp://ftp.ncbi.nlm.nih.gov/genomes/all/GCF/000/484/975/GCF_000484975.1_ASM48497v1
Nanoarchaeota archaeon JGI OTU-2	Archaea;DPANN group;Nanoarchaeota	JGI OTU-2	SAMN02441767	PRJNA213453	GCA_000494085.1	Contig	0.558681	32.1										AWOH01	46	0	2013-10-31T00:00:00Z	ftp://ftp.ncbi.nlm.nih.gov/genomes/all/GCA/000/494/085/GCA_000494085.1_Nanoarchaeota_archaeon_OTU_2_combined_assembly
Nanoarchaeota archaeon JGI OTU-1	Archaea;DPANN group;Nanoarchaeota	JGI OTU-1	SAMN02441766	PRJNA213452	GCA_000494105.1	Contig	1.1439	32										AWOG01	69	0	2013-10-31T00:00:00Z	ftp://ftp.ncbi.nlm.nih.gov/genomes/all/GCA/000/494/105/GCA_000494105.1_Nanoarchaeota_archaeon_OTU_1_combined_assembly
Thaumarchaeota archaeon JGI OTU-4	Archaea;TACK group;Thaumarchaeota	JGI OTU-4	SAMN02441770	PRJNA213451	GCA_000494125.1	Contig	0.617045	60.4										AWOF01	44	0	2013-10-31T00:00:00Z	ftp://ftp.ncbi.nlm.nih.gov/genomes/all/GCA/000/494/125/GCA_000494125.1_Aigarchaeota_archaeon_OTU_4	ftp://ftp.ncbi.nlm.nih.gov/genomes/all/GCF/000/494/125/GCF_000494125.1_Aigarchaeota_archaeon_OTU_4
Thaumarchaeota archaeon JGI OTU-1	Archaea;TACK group;Thaumarchaeota	JGI OTU-1	SAMN02441769	PRJNA213352	GCA_000494145.1	Contig	1.18034	61.4										AWOE01	128	0	2013-10-31T00:00:00Z	ftp://ftp.ncbi.nlm.nih.gov/genomes/all/GCA/000/494/145/GCA_000494145.1_Aigarchaeota_archaeon_OTU_1	ftp://ftp.ncbi.nlm.nih.gov/genomes/all/GCF/000/494/145/GCF_000494145.1_Aigarchaeota_archaeon_OTU_1
Thaumarchaeota archaeon JGI OTU-2	Archaea;TACK group;Thaumarchaeota	JGI OTU-2	SAMN02441762	PRJNA212803	GCA_000494165.1	Contig	0.654645	61.7										AWOD01	44	0	2013-10-31T00:00:00Z	ftp://ftp.ncbi.nlm.nih.gov/genomes/all/GCA/000/494/165/GCA_000494165.1_Aigarchaeota_archaeon_OTU_2	ftp://ftp.ncbi.nlm.nih.gov/genomes/all/GCF/000/494/165/GCF_000494165.1_Aigarchaeota_archaeon_OTU_2
Thaumarchaeota archaeon JGI OTU-3	Archaea;TACK group;Thaumarchaeota	JGI OTU-3	SAMN02441761	PRJNA213450	GCA_000494185.1	Contig	0.688171	54.9										AWOC01	51	0	2013-10-31T00:00:00Z	ftp://ftp.ncbi.nlm.nih.gov/genomes/all/GCA/000/494/185/GCA_000494185.1_Aigarchaeota_archaeon_OTU_3	ftp://ftp.ncbi.nlm.nih.gov/genomes/all/GCF/000/494/185/GCF_000494185.1_Aigarchaeota_archaeon_OTU_3
crenarchaeote JGI-OTU-1	Archaea;TACK group;Crenarchaeota	JGI-OTU-1	SAMN02441765	PRJNA213353	GCA_000494205.1	Contig	1.40818	28.7										AWOB01	33	0	2013-10-31T00:00:00Z	ftp://ftp.ncbi.nlm.nih.gov/genomes/all/GCA/000/494/205/GCA_000494205.1_Geoarchaeota_archaeon_OTU_1	ftp://ftp.ncbi.nlm.nih.gov/genomes/all/GCF/000/494/205/GCF_000494205.1_Geoarchaeota_archaeon_OTU_1
Thaumarchaeota archaeon SCGC AB-539-E09	Archaea;TACK group;Thaumarchaeota	SCGC AB-539-E09	SAMN02261086	PRJNA168252	GCA_000349625.1	Contig	0.529171	43.3										ALXK01	87	650	2013-03-28T00:00:00Z	ftp://ftp.ncbi.nlm.nih.gov/genomes/all/GCA/000/349/625/GCA_000349625.1_GATC	ftp://ftp.ncbi.nlm.nih.gov/genomes/all/GCF/000/349/625/GCF_000349625.1_GATC
Thermoplasmatales archaeon SCGC AB-539-N05	Archaea;Euryarchaeota;Diaforarchaea group	SCGC AB-539-N05	SAMN02261087	PRJNA168253	GCA_000349645.1	Contig	0.801028	36.5										ALXL01	99	852	2013-03-28T00:00:00Z	ftp://ftp.ncbi.nlm.nih.gov/genomes/all/GCA/000/349/645/GCA_000349645.1_GATC	ftp://ftp.ncbi.nlm.nih.gov/genomes/all/GCF/000/349/645/GCF_000349645.1_GATC
Thermoplasmatales archaeon SCGC AB-540-F20	Archaea;Euryarchaeota;Diaforarchaea group	SCGC AB-540-F20	SAMN02261089	PRJNA177372	GCA_000349685.1	Contig	1.03725	35.6										AOSI01	172	1255	2013-03-28T00:00:00Z	ftp://ftp.ncbi.nlm.nih.gov/genomes/all/GCA/000/349/685/GCA_000349685.1_GATC	ftp://ftp.ncbi.nlm.nih.gov/genomes/all/GCF/000/349/685/GCF_000349685.1_GATC
crenarchaeote SCGC AAA261-C22	Archaea;TACK group;Crenarchaeota	SCGC AAA261-C22	SAMN02256501	PRJNA165469	GCA_000371945.1	Contig	0.775531	32.8										AQVF01	193	0	2013-04-19T00:00:00Z	ftp://ftp.ncbi.nlm.nih.gov/genomes/all/GCA/000/371/945/GCA_000371945.1_ASM37194v1	ftp://ftp.ncbi.nlm.nih.gov/genomes/all/GCF/000/371/945/GCF_000371945.1_ASM37194v1
crenarchaeote SCGC AAA261-F05	Archaea;TACK group;Crenarchaeota	SCGC AAA261-F05	SAMN02256487	PRJNA165471	GCA_000375565.1	Contig	0.716004	32.4										AQVG01	179	0	2013-04-20T00:00:00Z	ftp://ftp.ncbi.nlm.nih.gov/genomes/all/GCA/000/375/565/GCA_000375565.1_ASM37556v1	ftp://ftp.ncbi.nlm.nih.gov/genomes/all/GCF/000/375/565/GCF_000375565.1_ASM37556v1
crenarchaeote SCGC AAA261-G18	Archaea;TACK group;Crenarchaeota	SCGC AAA261-G18	SAMN02256485	PRJNA165473	GCA_000375605.1	Contig	0.523162	32.1										AQVH01	137	0	2013-04-20T00:00:00Z	ftp://ftp.ncbi.nlm.nih.gov/genomes/all/GCA/000/375/605/GCA_000375605.1_ASM37560v1	ftp://ftp.ncbi.nlm.nih.gov/genomes/all/GCF/000/375/605/GCF_000375605.1_ASM37560v1
crenarchaeote SCGC AAA261-L14	Archaea;TACK group;Crenarchaeota	SCGC AAA261-L14	SAMN02256489	PRJNA165475	GCA_000372145.1	Contig	0.593616	33.4										AQVI01	108	0	2013-04-19T00:00:00Z	ftp://ftp.ncbi.nlm.nih.gov/genomes/all/GCA/000/372/145/GCA_000372145.1_ASM37214v1	ftp://ftp.ncbi.nlm.nih.gov/genomes/all/GCF/000/372/145/GCF_000372145.1_ASM37214v1
crenarchaeote SCGC AAA261-N13	Archaea;TACK group;Crenarchaeota	SCGC AAA261-N13	SAMN02256482	PRJNA165477	GCA_000376005.1	Contig	0.758618	32.3										AQVJ01	147	0	2013-04-20T00:00:00Z	ftp://ftp.ncbi.nlm.nih.gov/genomes/all/GCA/000/376/005/GCA_000376005.1_ASM37600v1	ftp://ftp.ncbi.nlm.nih.gov/genomes/all/GCF/000/376/005/GCF_000376005.1_ASM37600v1
euryarchaeote SCGC AAA261-E04	Archaea;Euryarchaeota;unclassified Euryarchaeota	SCGC AAA261-E04	SAMN02256486	PRJNA165491	GCA_000375985.1	Contig	0.75864	36.8										AQVK01	148	0	2013-04-20T00:00:00Z	ftp://ftp.ncbi.nlm.nih.gov/genomes/all/GCA/000/375/985/GCA_000375985.1_ASM37598v1	ftp://ftp.ncbi.nlm.nih.gov/genomes/all/GCF/000/375/985/GCF_000375985.1_ASM37598v1
euryarchaeote SCGC AAA261-G15	Archaea;Euryarchaeota;unclassified Euryarchaeota	SCGC AAA261-G15	SAMN02256483	PRJNA165493	GCA_000376025.1	Contig	0.965738	38.7										AQVL01	240	0	2013-04-20T00:00:00Z	ftp://ftp.ncbi.nlm.nih.gov/genomes/all/GCA/000/376/025/GCA_000376025.1_ASM37602v1	ftp://ftp.ncbi.nlm.nih.gov/genomes/all/GCF/000/376/025/GCF_000376025.1_ASM37602v1
crenarchaeote SCGC AAA261-L22	Archaea;TACK group;Crenarchaeota	SCGC AAA261-L22	SAMN02256478	PRJNA165543	GCA_000375665.1	Contig	0.467463	32.4										AQVP01	141	0	2013-04-20T00:00:00Z	ftp://ftp.ncbi.nlm.nih.gov/genomes/all/GCA/000/375/665/GCA_000375665.1_ASM37566v1	ftp://ftp.ncbi.nlm.nih.gov/genomes/all/GCF/000/375/665/GCF_000375665.1_ASM37566v1
crenarchaeote SCGC AAA261-N23	Archaea;TACK group;Crenarchaeota	SCGC AAA261-N23	SAMN02256477	PRJNA165545	GCA_000375685.1	Contig	1.20389	32										AQVQ01	176	0	2013-04-20T00:00:00Z	ftp://ftp.ncbi.nlm.nih.gov/genomes/all/GCA/000/375/685/GCA_000375685.1_ASM37568v1	ftp://ftp.ncbi.nlm.nih.gov/genomes/all/GCF/000/375/685/GCF_000375685.1_ASM37568v1
Aigarchaeota archaeon SCGC AAA471-A16	Archaea;TACK group;Thaumarchaeota	SCGC AAA471-A16	SAMN02441044	PRJNA192281	GCA_000380685.1	Contig	0.62462	60.4										AQYL01	49	0	2013-04-23T00:00:00Z	ftp://ftp.ncbi.nlm.nih.gov/genomes/all/GCA/000/380/685/GCA_000380685.1_ASM38068v1	ftp://ftp.ncbi.nlm.nih.gov/genomes/all/GCF/000/380/685/GCF_000380685.1_ASM38068v1
Candidatus Aenigmarchaeota archaeon SCGC AAA011-F07	Archaea;DPANN group;Candidatus Aenigmarchaeota	SCGC AAA011-F07	SAMN02441388	PRJNA192357	GCA_000380865.1	Contig	0.248182	53.5										AQYU01	18	0	2013-04-23T00:00:00Z	ftp://ftp.ncbi.nlm.nih.gov/genomes/all/GCA/000/380/865/GCA_000380865.1_ASM38086v1	ftp://ftp.ncbi.nlm.nih.gov/genomes/all/GCF/000/380/865/GCF_000380865.1_ASM38086v1
Nanoarchaeota archaeon SCGC AAA011-L22	Archaea;DPANN group;Nanoarchaeota	SCGC AAA011-L22	SAMN02440424	PRJNA192360	GCA_000380905.1	Contig	1.16224	32										AQYW01	81	0	2013-04-23T00:00:00Z	ftp://ftp.ncbi.nlm.nih.gov/genomes/all/GCA/000/380/905/GCA_000380905.1_ASM38090v1	ftp://ftp.ncbi.nlm.nih.gov/genomes/all/GCF/000/380/905/GCF_000380905.1_ASM38090v1
Thermoplasmatales archaeon SCGC AB-539-C06	Archaea;Euryarchaeota;Diaforarchaea group	SCGC AB-539-C06	SAMN02261088	PRJNA177371	GCA_000364885.1	Contig	0.593453	35										AOSH01	104	781	2013-04-15T00:00:00Z	ftp://ftp.ncbi.nlm.nih.gov/genomes/all/GCA/000/364/885/GCA_000364885.1_GATC	ftp://ftp.ncbi.nlm.nih.gov/genomes/all/GCF/000/364/885/GCF_000364885.1_GATC
Candidatus Nanobsidianus stetteri	Archaea;DPANN group;Nanoarchaeota		SAMN02470757	PRJNA189432	GCA_000387965.1	Contig	0.593789	24.3										APJZ01	7	647	2013-05-02T00:00:00Z	ftp://ftp.ncbi.nlm.nih.gov/genomes/all/GCA/000/387/965/GCA_000387965.1_Nst1	ftp://ftp.ncbi.nlm.nih.gov/genomes/all/GCF/000/387/965/GCF_000387965.1_Nst1
Sulfolobales archaeon Acd1	Archaea;TACK group;Crenarchaeota	Acd1	SAMN02470749	PRJNA189433	GCA_000389735.1	Contig	1.50646	51.7										APJY01	8	0	2013-05-07T00:00:00Z	ftp://ftp.ncbi.nlm.nih.gov/genomes/all/GCA/000/389/735/GCA_000389735.1_Acd1	ftp://ftp.ncbi.nlm.nih.gov/genomes/all/GCF/000/389/735/GCF_000389735.1_Acd1
Aigarchaeota archaeon SCGC AAA471-E16	Archaea;TACK group;Thaumarchaeota	SCGC AAA471-E16	SAMN02441277	PRJNA192306	GCA_000398485.1	Contig	0.525966	61.1										ASLU01	39	0	2013-05-16T00:00:00Z	ftp://ftp.ncbi.nlm.nih.gov/genomes/all/GCA/000/398/485/GCA_000398485.1_ASM39848v1	ftp://ftp.ncbi.nlm.nih.gov/genomes/all/GCF/000/398/485/GCF_000398485.1_ASM39848v1
Aigarchaeota archaeon SCGC AAA471-G05	Archaea;TACK group;Thaumarchaeota	SCGC AAA471-G05	SAMN02440950	PRJNA192308	GCA_000398505.1	Contig	0.640245	61.9										ASLV01	39	0	2013-05-16T00:00:00Z	ftp://ftp.ncbi.nlm.nih.gov/genomes/all/GCA/000/398/505/GCA_000398505.1_ASM39850v1	ftp://ftp.ncbi.nlm.nih.gov/genomes/all/GCF/000/398/505/GCF_000398505.1_ASM39850v1
Aigarchaeota archaeon SCGC AAA471-J07	Archaea;TACK group;Thaumarchaeota	SCGC AAA471-J07	SAMN02441627	PRJNA192310	GCA_000398525.1	Contig	0.249792	61.8										ASLW01	19	0	2013-05-16T00:00:00Z	ftp://ftp.ncbi.nlm.nih.gov/genomes/all/GCA/000/398/525/GCA_000398525.1_ASM39852v1	ftp://ftp.ncbi.nlm.nih.gov/genomes/all/GCF/000/398/525/GCF_000398525.1_ASM39852v1
Aigarchaeota archaeon SCGC AAA471-J08	Archaea;TACK group;Thaumarchaeota	SCGC AAA471-J08	SAMN02441278	PRJNA192311	GCA_000398545.1	Contig	0.252228	61.2										ASLX01	16	0	2013-05-16T00:00:00Z	ftp://ftp.ncbi.nlm.nih.gov/genomes/all/GCA/000/398/545/GCA_000398545.1_ASM39854v1	ftp://ftp.ncbi.nlm.nih.gov/genomes/all/GCF/000/398/545/GCF_000398545.1_ASM39854v1
Aigarchaeota archaeon JGI 0000001-A7	Archaea;TACK group;Thaumarchaeota	JGI 0000001-A7	SAMN02440951	PRJNA192536	GCA_000398565.1	Contig	0.412511	54.2										ASLY01	33	0	2013-05-16T00:00:00Z	ftp://ftp.ncbi.nlm.nih.gov/genomes/all/GCA/000/398/565/GCA_000398565.1_ASM39856v1	ftp://ftp.ncbi.nlm.nih.gov/genomes/all/GCF/000/398/565/GCF_000398565.1_ASM39856v1
Aigarchaeota archaeon JGI 0000001-H6	Archaea;TACK group;Thaumarchaeota	JGI 0000001-H6	SAMN02440533	PRJNA192539	GCA_000398585.1	Contig	0.198883	59.4										ASLZ01	21	0	2013-05-16T00:00:00Z	ftp://ftp.ncbi.nlm.nih.gov/genomes/all/GCA/000/398/585/GCA_000398585.1_ASM39858v1	ftp://ftp.ncbi.nlm.nih.gov/genomes/all/GCF/000/398/585/GCF_000398585.1_ASM39858v1
Diapherotrites archaeon SCGC AAA011-N19	Archaea;DPANN group;Candidatus Diapherotrites	SCGC AAA011-N19	SAMN02441613	PRJNA192502	GCA_000404525.1	Contig	0.302064	47										ASMS01	30	0	2013-06-03T00:00:00Z	ftp://ftp.ncbi.nlm.nih.gov/genomes/all/GCA/000/404/525/GCA_000404525.1_ASM40452v1
Diapherotrites archaeon SCGC AAA011-K09	Archaea;DPANN group;Candidatus Diapherotrites	SCGC AAA011-K09	SAMN02440541	PRJNA192491	GCA_000404545.1	Contig	0.316537	44.3										ASMR01	24	0	2013-06-03T00:00:00Z	ftp://ftp.ncbi.nlm.nih.gov/genomes/all/GCA/000/404/545/GCA_000404545.1_ASM40454v1
Nanoarchaeota archaeon SCGC AAA011-D5	Archaea;DPANN group;Nanoarchaeota	SCGC AAA011-D5	SAMN02440539	PRJNA192371	GCA_000405225.1	Contig	0.547038	37.3										ASMP01	13	0	2013-06-03T00:00:00Z	ftp://ftp.ncbi.nlm.nih.gov/genomes/all/GCA/000/405/225/GCA_000405225.1_ASM40522v1
Candidatus Aenigmarchaeum subterraneum SCGC AAA011-O16	Archaea;DPANN group;Candidatus Aenigmarchaeota	SCGC AAA011-O16	SAMN02440540	PRJNA192394	GCA_000405245.1	Contig	0.428886	38.6										ASMQ01	15	0	2013-06-03T00:00:00Z	ftp://ftp.ncbi.nlm.nih.gov/genomes/all/GCA/000/405/245/GCA_000405245.1_ASM40524v1
Nanoarchaeota archaeon SCGC AAA011-G17	Archaea;DPANN group;Nanoarchaeota	SCGC AAA011-G17	SAMN02440388	PRJNA192509	GCA_000402515.1	Contig	1.02122	32.1										AQRL01	38	0	2013-05-29T00:00:00Z	ftp://ftp.ncbi.nlm.nih.gov/genomes/all/GCA/000/402/515/GCA_000402515.1_ASM40251v1	ftp://ftp.ncbi.nlm.nih.gov/genomes/all/GCF/000/402/515/GCF_000402515.1_ASM40251v1
Nanoarchaeota archaeon SCGC AAA011-L15	Archaea;DPANN group;Nanoarchaeota	SCGC AAA011-L15	SAMN02440389	PRJNA192501	GCA_000402475.1	Contig	0.204081	33										AQRM01	17	0	2013-05-29T00:00:00Z	ftp://ftp.ncbi.nlm.nih.gov/genomes/all/GCA/000/402/475/GCA_000402475.1_ASM40247v1
Candidatus Iainarchaeum andersonii SCGC AAA011-E11	Archaea;DPANN group;Candidatus Diapherotrites	SCGC AAA011-E11	SAMN02441399	PRJNA192465	GCA_000402355.1	Contig	1.09804	47.4										AQRS01	43	0	2013-05-29T00:00:00Z	ftp://ftp.ncbi.nlm.nih.gov/genomes/all/GCA/000/402/355/GCA_000402355.1_ASM40235v1	ftp://ftp.ncbi.nlm.nih.gov/genomes/all/GCF/000/402/355/GCF_000402355.1_ASM40235v1
Nanoarchaeota archaeon SCGC AAA011-K22	Archaea;DPANN group;Nanoarchaeota	SCGC AAA011-K22	SAMN02441751	PRJNA192372	GCA_000402735.1	Contig	0.57711	32										AQSE01	52	0	2013-05-29T00:00:00Z	ftp://ftp.ncbi.nlm.nih.gov/genomes/all/GCA/000/402/735/GCA_000402735.1_ASM40273v1	ftp://ftp.ncbi.nlm.nih.gov/genomes/all/GCF/000/402/735/GCF_000402735.1_ASM40273v1
Aigarchaeota archaeon SCGC AAA471-E14	Archaea;TACK group;Thaumarchaeota	SCGC AAA471-E14	SAMN02441745	PRJNA192288	GCA_000402965.1	Contig	0.703726	54.8										AQTA01	58	0	2013-05-29T00:00:00Z	ftp://ftp.ncbi.nlm.nih.gov/genomes/all/GCA/000/402/965/GCA_000402965.1_ASM40296v1	ftp://ftp.ncbi.nlm.nih.gov/genomes/all/GCF/000/402/965/GCF_000402965.1_ASM40296v1
Aigarchaeota archaeon SCGC AAA471-D15	Archaea;TACK group;Thaumarchaeota	SCGC AAA471-D15	SAMN02440400	PRJNA192287	GCA_000402915.1	Contig	0.667371	61.8										AQTB01	53	0	2013-05-29T00:00:00Z	ftp://ftp.ncbi.nlm.nih.gov/genomes/all/GCA/000/402/915/GCA_000402915.1_ASM40291v1	ftp://ftp.ncbi.nlm.nih.gov/genomes/all/GCF/000/402/915/GCF_000402915.1_ASM40291v1
Aigarchaeota archaeon SCGC AAA471-B22	Archaea;TACK group;Thaumarchaeota	SCGC AAA471-B22	SAMN02441064	PRJNA192283	GCA_000402935.1	Contig	0.267561	61.6										AQTD01	17	0	2013-05-29T00:00:00Z	ftp://ftp.ncbi.nlm.nih.gov/genomes/all/GCA/000/402/935/GCA_000402935.1_ASM40293v1
Nanoarchaeota archaeon SCGC AAA011-J2	Archaea;DPANN group;Nanoarchaeota	SCGC AAA011-J02	SAMN02441065	PRJNA192224	GCA_000402255.1	Contig	0.29949	32.1										AQTF01	25	0	2013-05-29T00:00:00Z	ftp://ftp.ncbi.nlm.nih.gov/genomes/all/GCA/000/402/255/GCA_000402255.1_ASM40225v1
Aigarchaeota archaeon JGI 0000106-J15	Archaea;TACK group;Thaumarchaeota	JGI 0000106-J15	SAMN02440925	PRJNA192397	GCA_000405685.1	Contig	1.08532	37.9										ASPF01	34	0	2013-06-03T00:00:00Z	ftp://ftp.ncbi.nlm.nih.gov/genomes/all/GCA/000/405/685/GCA_000405685.1_ASM40568v1	ftp://ftp.ncbi.nlm.nih.gov/genomes/all/GCF/000/405/685/GCF_000405685.1_ASM40568v1
Thaumarchaeota archaeon SCGC AB-179-E04	Archaea;TACK group;Thaumarchaeota	SCGC AB-179-E04	SAMN02440928	PRJNA192508	GCA_000405745.1	Contig	0.29149	45.9										ASPK01	20	0	2013-06-03T00:00:00Z	ftp://ftp.ncbi.nlm.nih.gov/genomes/all/GCA/000/405/745/GCA_000405745.1_ASM40574v1	ftp://ftp.ncbi.nlm.nih.gov/genomes/all/GCF/000/405/745/GCF_000405745.1_ASM40574v1
Aigarchaeota archaeon JGI 0000001-B8	Archaea;TACK group;Thaumarchaeota	JGI 0000001-B8	SAMN02440926	PRJNA192537	GCA_000405765.1	Contig	0.373687	62.2										ASPG01	36	0	2013-06-03T00:00:00Z	ftp://ftp.ncbi.nlm.nih.gov/genomes/all/GCA/000/405/765/GCA_000405765.1_ASM40576v1
Aigarchaeota archaeon SCGC AAA471-F17	Archaea;TACK group;Thaumarchaeota	SCGC AAA471-F17	SAMN02440937	PRJNA192307	GCA_000405905.1	Contig	0.741841	62.1										ASPD01	43	0	2013-06-03T00:00:00Z	ftp://ftp.ncbi.nlm.nih.gov/genomes/all/GCA/000/405/905/GCA_000405905.1_ASM40590v1	ftp://ftp.ncbi.nlm.nih.gov/genomes/all/GCF/000/405/905/GCF_000405905.1_ASM40590v1
Aigarchaeota archaeon SCGC AAA471-I13	Archaea;TACK group;Thaumarchaeota	SCGC AAA471-I13	SAMN02441257	PRJNA192309	GCA_000405925.1	Contig	0.164795	61.2										ASPE01	18	0	2013-06-03T00:00:00Z	ftp://ftp.ncbi.nlm.nih.gov/genomes/all/GCA/000/405/925/GCA_000405925.1_ASM40592v1	ftp://ftp.ncbi.nlm.nih.gov/genomes/all/GCF/000/405/925/GCF_000405925.1_ASM40592v1
Candidatus Halobonum tyrrellensis G22	Archaea;Euryarchaeota;Stenosarchaea group	G22	SAMN02471691	PRJNA198495	GCA_000495475.1	Contig	3.67509	70.1										ASGZ01	72	3293	2013-11-05T00:00:00Z	ftp://ftp.ncbi.nlm.nih.gov/genomes/all/GCA/000/495/475/GCA_000495475.1_Htyrrel1.0	ftp://ftp.ncbi.nlm.nih.gov/genomes/all/GCF/000/495/475/GCF_000495475.1_Htyrrel1.0
Thermogladius calderae 1633	Archaea;TACK group;Crenarchaeota	1633	SAMN02603096	PRJNA163135	GCA_000264495.1	Complete	1.35632	55.6	chromosome:NC_017954.1/CP003531.1										1	1400	2012-05-25T00:00:00Z	ftp://ftp.ncbi.nlm.nih.gov/genomes/all/GCA/000/264/495/GCA_000264495.1_ASM26449v1	ftp://ftp.ncbi.nlm.nih.gov/genomes/all/GCF/000/264/495/GCF_000264495.1_ASM26449v1
Methanobrevibacter boviskoreani JH1	Archaea;Euryarchaeota;Methanomada group	JH1	SAMD00036626	PRJDB198	GCA_000320505.2	Contig	2.0458	29										BAGX02	54	1706	2012-08-29T00:00:00Z	ftp://ftp.ncbi.nlm.nih.gov/genomes/all/GCA/000/320/505/GCA_000320505.2_ASM32050v2	ftp://ftp.ncbi.nlm.nih.gov/genomes/all/GCF/000/320/505/GCF_000320505.1_ASM32050v2
Methanobrevibacter arboriphilus ANOR1	Archaea;Euryarchaeota;Methanomada group	ANOR1	SAMEA3138839	PRJEB4586	GCA_000513315.1	Scaffold	2.22192	25.5										CBVX01	1	1691	2013-12-13T00:00:00Z	ftp://ftp.ncbi.nlm.nih.gov/genomes/all/GCA/000/513/315/GCA_000513315.1_ANOR1	ftp://ftp.ncbi.nlm.nih.gov/genomes/all/GCF/000/513/315/GCF_000513315.1_ANOR1
Desulfurococcus amylolyticus 1221n	Archaea;TACK group;Crenarchaeota	1221n	SAMN02603098	PRJNA28141	GCA_000020905.1	Complete	1.36522	45.3	chromosome:NC_011766.1/CP001140.1										1	1386	2008-12-24T00:00:00Z	ftp://ftp.ncbi.nlm.nih.gov/genomes/all/GCA/000/020/905/GCA_000020905.1_ASM2090v1	ftp://ftp.ncbi.nlm.nih.gov/genomes/all/GCF/000/020/905/GCF_000020905.1_ASM2090v1
Methanobrevibacter oralis	Archaea;Euryarchaeota;Methanomada group	DSM 7256	SAMN04867341	PRJNA318760	GCA_001639275.1	Contig	2.14043	27.7										LWMU01	136	1893	2016-04-29T00:00:00Z	ftp://ftp.ncbi.nlm.nih.gov/genomes/all/GCA/001/639/275/GCA_001639275.1_ASM163927v1	ftp://ftp.ncbi.nlm.nih.gov/genomes/all/GCF/001/639/275/GCF_001639275.1_ASM163927v1
Candidatus Aramenus sulfurataquae	Archaea;TACK group;Crenarchaeota	AZ1-illumina	SAMN03444554	PRJNA198460	GCA_000565255.1	Contig	1.79889	47										ASRH01	46	1975	2014-02-07T00:00:00Z	ftp://ftp.ncbi.nlm.nih.gov/genomes/all/GCA/000/565/255/GCA_000565255.1_Az1	ftp://ftp.ncbi.nlm.nih.gov/genomes/all/GCF/000/565/255/GCF_000565255.1_Az1
Methanobrevibacter wolinii SH	Archaea;Euryarchaeota;Methanomada group	SH	SAMN02744021	PRJNA223477	GCA_000621965.1	Scaffold	2.04181	24.2										JHWX01	26	1670	2014-04-08T00:00:00Z	ftp://ftp.ncbi.nlm.nih.gov/genomes/all/GCA/000/621/965/GCA_000621965.1_ASM62196v1	ftp://ftp.ncbi.nlm.nih.gov/genomes/all/GCF/000/621/965/GCF_000621965.1_ASM62196v1
Candidatus Acidianus copahuensis	Archaea;TACK group;Crenarchaeota	ALE1	SAMN02679956	PRJNA240874	GCA_000632495.1	Contig	2.45402	35.6										JFZT01	68	2376	2014-04-15T00:00:00Z	ftp://ftp.ncbi.nlm.nih.gov/genomes/all/GCA/000/632/495/GCA_000632495.1_AciCop1.0	ftp://ftp.ncbi.nlm.nih.gov/genomes/all/GCF/000/632/495/GCF_000632495.1_AciCop1.0
Candidatus Methanoperedens nitroreducens	Archaea;Euryarchaeota;Stenosarchaea group	Mnv1	SAMEA104141092	PRJEB20370	GCA_900196725.1	Contig	3.52474	44.1										FZMP01	250	3494	2017-09-12T00:00:00Z	ftp://ftp.ncbi.nlm.nih.gov/genomes/all/GCA/900/196/725/GCA_900196725.1_MNV_PRJEB20370_wgs	ftp://ftp.ncbi.nlm.nih.gov/genomes/all/GCF/900/196/725/GCF_900196725.1_MNV_PRJEB20370_wgs
Candidatus Nitrosotenuis chungbukensis	Archaea;TACK group;Thaumarchaeota	MY2	SAMN02767256	PRJNA210247	GCA_000685395.1	Contig	1.76297	41.8										AVSQ01	24	1951	2014-05-07T00:00:00Z	ftp://ftp.ncbi.nlm.nih.gov/genomes/all/GCA/000/685/395/GCA_000685395.1_NKMY2	ftp://ftp.ncbi.nlm.nih.gov/genomes/all/GCF/000/685/395/GCF_000685395.1_NKMY2
Haloterrigena sp. ZY19	Archaea;Euryarchaeota;Stenosarchaea group	ZY19	SAMN10475404	PRJNA506895	GCA_003977755.1	Scaffold	4.9607	64.5										RQWN01	11	4508	2018-12-28T00:00:00Z	ftp://ftp.ncbi.nlm.nih.gov/genomes/all/GCA/003/977/755/GCA_003977755.1_ASM397775v1	ftp://ftp.ncbi.nlm.nih.gov/genomes/all/GCF/003/977/755/GCF_003977755.1_ASM397775v1
Halostagnicola sp. A56	Archaea;Euryarchaeota;Stenosarchaea group	A56	SAMN02739884	PRJNA245787	GCA_000691505.2	Contig	3.17849	60.8										JMIP02	26	2843	2014-05-15T00:00:00Z	ftp://ftp.ncbi.nlm.nih.gov/genomes/all/GCA/000/691/505/GCA_000691505.2_ASM69150v2	ftp://ftp.ncbi.nlm.nih.gov/genomes/all/GCF/000/691/505/GCF_000691505.1_ASM69150v2
Methanobacterium lacus	Archaea;Euryarchaeota;Methanomada group	AL-21	SAMN02232037	PRJNA53495	GCA_000191585.1	Complete	2.58375	35.8	chromosome:NC_015216.1/CP002551.1										1	2451	2011-03-07T00:00:00Z	ftp://ftp.ncbi.nlm.nih.gov/genomes/all/GCA/000/191/585/GCA_000191585.1_ASM19158v1	ftp://ftp.ncbi.nlm.nih.gov/genomes/all/GCF/000/191/585/GCF_000191585.1_ASM19158v1
Methanobacterium paludis	Archaea;Euryarchaeota;Methanomada group	SWAN1	SAMN00713630	PRJNA53561	GCA_000214725.1	Complete	2.54654	35.7	chromosome:NC_015574.1/CP002772.1										1	2367	2011-05-24T00:00:00Z	ftp://ftp.ncbi.nlm.nih.gov/genomes/all/GCA/000/214/725/GCA_000214725.1_ASM21472v1	ftp://ftp.ncbi.nlm.nih.gov/genomes/all/GCF/000/214/725/GCF_000214725.1_ASM21472v1
Candidatus Nitrosopumilus koreensis AR1	Archaea;TACK group;Thaumarchaeota	AR1	SAMN02603137	PRJNA174387	GCA_000299365.1	Complete	1.63996	34.2	chromosome:CP003842.1										1	1890	2012-09-27T00:00:00Z	ftp://ftp.ncbi.nlm.nih.gov/genomes/all/GCA/000/299/365/GCA_000299365.1_ASM29936v1	ftp://ftp.ncbi.nlm.nih.gov/genomes/all/GCF/000/299/365/GCF_000299365.1_ASM29936v1
Haladaptatus cibarius D43	Archaea;Euryarchaeota;Stenosarchaea group	D43	SAMN02629026	PRJNA236630	GCA_000710615.1	Contig	3.92672	57.8										JDTH01	13	3843	2014-06-20T00:00:00Z	ftp://ftp.ncbi.nlm.nih.gov/genomes/all/GCA/000/710/615/GCA_000710615.1_HAPD43.1	ftp://ftp.ncbi.nlm.nih.gov/genomes/all/GCF/000/710/615/GCF_000710615.1_HAPD43.1
Haloterrigena jeotgali A29	Archaea;Euryarchaeota;Stenosarchaea group	A29	SAMN02629025	PRJNA236631	GCA_000710605.1	Contig	4.13162	64.9										JDTG01	20	4045	2014-06-20T00:00:00Z	ftp://ftp.ncbi.nlm.nih.gov/genomes/all/GCA/000/710/605/GCA_000710605.1_HTGA29.1	ftp://ftp.ncbi.nlm.nih.gov/genomes/all/GCF/000/710/605/GCF_000710605.1_HTGA29.1
Methanomicrobium mobile BP	Archaea;Euryarchaeota;Stenosarchaea group	BP	SAMN02745537	PRJNA223456	GCA_000711215.1	Contig	1.71179	49.5										JOMF01	12	1617	2014-06-24T00:00:00Z	ftp://ftp.ncbi.nlm.nih.gov/genomes/all/GCA/000/711/215/GCA_000711215.1_ASM71121v1	ftp://ftp.ncbi.nlm.nih.gov/genomes/all/GCF/000/711/215/GCF_000711215.1_ASM71121v1
Methermicoccus shengliensis DSM 18856	Archaea;Euryarchaeota;Stenosarchaea group	DSM 18856	SAMN02746094	PRJNA235052	GCA_000711905.1	Scaffold	1.51358	54.7										JONQ01	15	1558	2014-06-24T00:00:00Z	ftp://ftp.ncbi.nlm.nih.gov/genomes/all/GCA/000/711/905/GCA_000711905.1_ASM71190v1	ftp://ftp.ncbi.nlm.nih.gov/genomes/all/GCF/000/711/905/GCF_000711905.1_ASM71190v1
Marine Group I thaumarchaeote SCGC AAA799-N04	Archaea;TACK group;Thaumarchaeota	SCGC AAA799-N04	SAMN02854326	PRJNA248337	GCA_000722915.1	Scaffold	1.29672	34.2										JOKN01	119	1767	2014-07-07T00:00:00Z	ftp://ftp.ncbi.nlm.nih.gov/genomes/all/GCA/000/722/915/GCA_000722915.1_ASM72291v1	ftp://ftp.ncbi.nlm.nih.gov/genomes/all/GCF/000/722/915/GCF_000722915.1_ASM72291v1
Thaumarchaeota archaeon N4	Archaea;TACK group;Thaumarchaeota	N4	SAMEA3139018	PRJEB4650	GCA_000723185.1	Contig	1.63613	42.2										CBTY01	14	1854	2013-11-28T00:00:00Z	ftp://ftp.ncbi.nlm.nih.gov/genomes/all/GCA/000/723/185/GCA_000723185.1_APF_1883_PRJEB4650	ftp://ftp.ncbi.nlm.nih.gov/genomes/all/GCF/000/723/185/GCF_000723185.1_APF_1883_PRJEB4650
Marine Group I thaumarchaeote SCGC AAA799-E16	Archaea;TACK group;Thaumarchaeota	SCGC AAA799-E16	SAMN02851527	PRJNA248336	GCA_000724145.1	Scaffold	1.41532	34.2										JNVL01	167	1910	2014-07-08T00:00:00Z	ftp://ftp.ncbi.nlm.nih.gov/genomes/all/GCA/000/724/145/GCA_000724145.1_ASM72414v1	ftp://ftp.ncbi.nlm.nih.gov/genomes/all/GCF/000/724/145/GCF_000724145.1_ASM72414v1
Candidatus Nitrososphaera evergladensis SR1	Archaea;TACK group;Thaumarchaeota	SR1	SAMN03081530	PRJNA235208	GCA_000730285.1	Complete	2.95437	50.1	chromosome:CP007174.1										1	3499	2014-07-17T00:00:00Z	ftp://ftp.ncbi.nlm.nih.gov/genomes/all/GCA/000/730/285/GCA_000730285.1_ASM73028v1
Halolamina rubra	Archaea;Euryarchaeota;Stenosarchaea group	CBA1107	SAMD00018743	PRJDB2988	GCA_000739555.1	Contig	2.955	69										BBJN01	71	2761	2014-07-31T00:00:00Z	ftp://ftp.ncbi.nlm.nih.gov/genomes/all/GCA/000/739/555/GCA_000739555.1_ASM73955v1	ftp://ftp.ncbi.nlm.nih.gov/genomes/all/GCF/000/739/555/GCF_000739555.1_ASM73955v1
Halobellus rufus	Archaea;Euryarchaeota;Stenosarchaea group	CBA1103	SAMD00018744	PRJDB2989	GCA_000739575.1	Contig	3.85222	64.1										BBJO01	81	3533	2014-07-31T00:00:00Z	ftp://ftp.ncbi.nlm.nih.gov/genomes/all/GCA/000/739/575/GCA_000739575.1_ASM73957v1	ftp://ftp.ncbi.nlm.nih.gov/genomes/all/GCF/000/739/575/GCF_000739575.1_ASM73957v1
Halorubrum halophilum	Archaea;Euryarchaeota;Stenosarchaea group	B8	SAMD00018745	PRJDB2990	GCA_000739595.1	Contig	3.67798	65.1										BBJP01	103	3368	2014-07-31T00:00:00Z	ftp://ftp.ncbi.nlm.nih.gov/genomes/all/GCA/000/739/595/GCA_000739595.1_ASM73959v1	ftp://ftp.ncbi.nlm.nih.gov/genomes/all/GCF/000/739/595/GCF_000739595.1_ASM73959v1
Nanohaloarchaea archaeon AB578-D14	Archaea;Euryarchaeota;Stenosarchaea group	AB578-D14	SAMN02369553	PRJNA222265	GCA_000740075.1	Contig	1.02854	52.5										AYGT01	962	0	2014-08-14T00:00:00Z	ftp://ftp.ncbi.nlm.nih.gov/genomes/all/GCA/000/740/075/GCA_000740075.1_ASM74007v1
Methanosarcina soligelidi	Archaea;Euryarchaeota;Stenosarchaea group	SMA-21	SAMN02745719	PRJNA210206	GCA_000744315.1	Contig	4.0645	41.5										JQLR01	1	3257	2014-08-28T00:00:00Z	ftp://ftp.ncbi.nlm.nih.gov/genomes/all/GCA/000/744/315/GCA_000744315.1_ASM74431v1	ftp://ftp.ncbi.nlm.nih.gov/genomes/all/GCF/000/744/315/GCF_000744315.1_ASM74431v1
Methanobacterium veterum	Archaea;Euryarchaeota;Methanomada group	MK4	SAMN02910304	PRJNA245623	GCA_000745485.1	Scaffold	3.36956	33.2										JQJK01	13	3156	2014-08-28T00:00:00Z	ftp://ftp.ncbi.nlm.nih.gov/genomes/all/GCA/000/745/485/GCA_000745485.1_ASM74548v1	ftp://ftp.ncbi.nlm.nih.gov/genomes/all/GCF/000/745/485/GCF_000745485.1_ASM74548v1
Methanobacterium arcticum	Archaea;Euryarchaeota;Methanomada group	M2	SAMN02910397	PRJNA245621	GCA_000746075.1	Scaffold	3.39392	33.2										JQKN01	35	3174	2014-08-28T00:00:00Z	ftp://ftp.ncbi.nlm.nih.gov/genomes/all/GCA/000/746/075/GCA_000746075.1_ASM74607v1	ftp://ftp.ncbi.nlm.nih.gov/genomes/all/GCF/000/746/075/GCF_000746075.1_ASM74607v1
Halapricum salinum	Archaea;Euryarchaeota;Stenosarchaea group	CBA1105	SAMD00019894	PRJDB3110	GCA_000755225.1	Contig	3.45149	63.7										BBMO01	3	3309	2014-09-11T00:00:00Z	ftp://ftp.ncbi.nlm.nih.gov/genomes/all/GCA/000/755/225/GCA_000755225.1_ASM75522v1	ftp://ftp.ncbi.nlm.nih.gov/genomes/all/GCF/000/755/225/GCF_000755225.1_ASM75522v1
Halococcus sediminicola	Archaea;Euryarchaeota;Stenosarchaea group	CBA1101	SAMD00019895	PRJDB3111	GCA_000755245.1	Contig	3.76437	62.3										BBMP01	27	3559	2014-09-11T00:00:00Z	ftp://ftp.ncbi.nlm.nih.gov/genomes/all/GCA/000/755/245/GCA_000755245.1_ASM75524v1	ftp://ftp.ncbi.nlm.nih.gov/genomes/all/GCF/000/755/245/GCF_000755245.1_ASM75524v1
Marine Group I thaumarchaeote SCGC AAA799-B03	Archaea;TACK group;Thaumarchaeota	SCGC AAA799-B03	SAMN02869637	PRJNA248330	GCA_000746785.1	Scaffold	1.00395	33.7										JOTA01	101	1346	2014-08-29T00:00:00Z	ftp://ftp.ncbi.nlm.nih.gov/genomes/all/GCA/000/746/785/GCA_000746785.1_ASM74678v1	ftp://ftp.ncbi.nlm.nih.gov/genomes/all/GCF/000/746/785/GCF_000746785.1_ASM74678v1
Marine Group I thaumarchaeote SCGC AAA799-D11	Archaea;TACK group;Thaumarchaeota	SCGC AAA799-D11	SAMN02869596	PRJNA248333	GCA_000746765.1	Contig	1.36064	34.3										JOSY01	77	1732	2014-08-29T00:00:00Z	ftp://ftp.ncbi.nlm.nih.gov/genomes/all/GCA/000/746/765/GCA_000746765.1_ASM74676v1	ftp://ftp.ncbi.nlm.nih.gov/genomes/all/GCF/000/746/765/GCF_000746765.1_ASM74676v1
Marine Group I thaumarchaeote SCGC AAA799-O18	Archaea;TACK group;Thaumarchaeota	SCGC AAA799-O18	SAMN02869643	PRJNA248338	GCA_000746705.1	Scaffold	0.522768	34.7										JOTC01	50	697	2014-08-29T00:00:00Z	ftp://ftp.ncbi.nlm.nih.gov/genomes/all/GCA/000/746/705/GCA_000746705.1_ASM74670v1	ftp://ftp.ncbi.nlm.nih.gov/genomes/all/GCF/000/746/705/GCF_000746705.1_ASM74670v1
Marine Group I thaumarchaeote SCGC RSA3	Archaea;TACK group;Thaumarchaeota	SCGC RSA3	SAMN02869648	PRJNA248555	GCA_000746745.1	Contig	1.85193	34										JOTD01	109	2412	2014-08-29T00:00:00Z	ftp://ftp.ncbi.nlm.nih.gov/genomes/all/GCA/000/746/745/GCA_000746745.1_ASM74674v1	ftp://ftp.ncbi.nlm.nih.gov/genomes/all/GCF/000/746/745/GCF_000746745.1_ASM74674v1
Marine Group I thaumarchaeote SCGC AAA799-D07	Archaea;TACK group;Thaumarchaeota	SCGC AAA799-D07	SAMN02869639	PRJNA248331	GCA_000746695.1	Contig	0.435918	33.9										JOTB01	33	562	2014-08-29T00:00:00Z	ftp://ftp.ncbi.nlm.nih.gov/genomes/all/GCA/000/746/695/GCA_000746695.1_ASM74669v1	ftp://ftp.ncbi.nlm.nih.gov/genomes/all/GCF/000/746/695/GCF_000746695.1_ASM74669v1
Marine Group I thaumarchaeote SCGC AAA799-P11	Archaea;TACK group;Thaumarchaeota	SCGC AAA799-P11	SAMN02869628	PRJNA248339	GCA_000746685.1	Scaffold	1.08105	33.7										JOSZ01	111	1433	2014-08-29T00:00:00Z	ftp://ftp.ncbi.nlm.nih.gov/genomes/all/GCA/000/746/685/GCA_000746685.1_ASM74668v1	ftp://ftp.ncbi.nlm.nih.gov/genomes/all/GCF/000/746/685/GCF_000746685.1_ASM74668v1
Methanococcoides methylutens	Archaea;Euryarchaeota;Stenosarchaea group	DSM 2657	SAMN03067868	PRJNA260970	GCA_000765475.1	Contig	2.50851	42.5										JRHO01	15	2355	2014-10-10T00:00:00Z	ftp://ftp.ncbi.nlm.nih.gov/genomes/all/GCA/000/765/475/GCA_000765475.1_Mmet_Version1	ftp://ftp.ncbi.nlm.nih.gov/genomes/all/GCF/000/765/475/GCF_000765475.1_Mmet_Version1
Thermococcus eurythermalis	Archaea;Euryarchaeota;Thermococci	A501	SAMN02838508	PRJNA251677	GCA_000769655.1	Complete	2.12616	53.4884	chromosome:NZ_CP008887.1/CP008887.1	plasmid unnamed:NZ_CP008888.1/CP008888.1									2	2180	2014-10-28T00:00:00Z	ftp://ftp.ncbi.nlm.nih.gov/genomes/all/GCA/000/769/655/GCA_000769655.1_ASM76965v1	ftp://ftp.ncbi.nlm.nih.gov/genomes/all/GCF/000/769/655/GCF_000769655.1_ASM76965v1
Halopiger salifodinae	Archaea;Euryarchaeota;Stenosarchaea group	KCY07-B2	SAMN03077632	PRJNA261874	GCA_000784335.1	Scaffold	4.3509	65.4										JROF01	81	3978	2014-11-17T00:00:00Z	ftp://ftp.ncbi.nlm.nih.gov/genomes/all/GCA/000/784/335/GCA_000784335.1_ASM78433v1	ftp://ftp.ncbi.nlm.nih.gov/genomes/all/GCF/000/784/335/GCF_000784335.1_ASM78433v1
Methanolacinia paynteri	Archaea;Euryarchaeota;Stenosarchaea group	DSM 2545	SAMN03196739	PRJNA222641	GCA_000784355.1	Scaffold	2.7917	47.5										AXDV01	46	2664	2014-11-17T00:00:00Z	ftp://ftp.ncbi.nlm.nih.gov/genomes/all/GCA/000/784/355/GCA_000784355.1_Metpay	ftp://ftp.ncbi.nlm.nih.gov/genomes/all/GCF/000/784/355/GCF_000784355.1_Metpay
Geoglobus acetivorans	Archaea;Euryarchaeota;Archaeoglobi	SBH6	SAMN03070125	PRJNA261279	GCA_000789255.1	Complete	1.86082	46.8	chromosome:NZ_CP009552.1/CP009552.1										1	2159	2014-12-04T00:00:00Z	ftp://ftp.ncbi.nlm.nih.gov/genomes/all/GCA/000/789/255/GCA_000789255.1_ASM78925v1	ftp://ftp.ncbi.nlm.nih.gov/genomes/all/GCF/000/789/255/GCF_000789255.1_ASM78925v1
Candidatus Methanoplasma termitum	Archaea;Euryarchaeota;Diaforarchaea group	MpT1	SAMN03224143	PRJNA268719	GCA_000800805.1	Complete	1.48867	49.2	chromosome:NZ_CP010070.1/CP010070.1										1	1383	2014-12-11T00:00:00Z	ftp://ftp.ncbi.nlm.nih.gov/genomes/all/GCA/000/800/805/GCA_000800805.1_ASM80080v1	ftp://ftp.ncbi.nlm.nih.gov/genomes/all/GCF/000/800/805/GCF_000800805.1_ASM80080v1
Candidatus Nitrosocosmicus oleophilus	Archaea;TACK group;Thaumarchaeota	MY3	SAMN03074222	PRJNA210256	GCA_000802205.2	Complete	3.43071	34.1	chromosome:CP012850.1										1	3725	2015-10-08T00:00:00Z	ftp://ftp.ncbi.nlm.nih.gov/genomes/all/GCA/000/802/205/GCA_000802205.2_ASM80220v2
archaeon GW2011_AR6	Archaea;unclassified Archaea;unclassified Archaea (miscellaneous)		SAMN03217304	PRJNA268032	GCA_000805915.1	Scaffold	0.512955	42.8										JWKR01	10	625	2014-12-19T00:00:00Z	ftp://ftp.ncbi.nlm.nih.gov/genomes/all/GCA/000/805/915/GCA_000805915.1_ASM80591v1
archaeon GW2011_AR9	Archaea;unclassified Archaea;unclassified Archaea (miscellaneous)		SAMN03217305	PRJNA268032	GCA_000805935.1	Scaffold	0.486555	42.2										JWKS01	12	577	2014-12-19T00:00:00Z	ftp://ftp.ncbi.nlm.nih.gov/genomes/all/GCA/000/805/935/GCA_000805935.1_ASM80593v1
archaeon GW2011_AR16	Archaea;unclassified Archaea;unclassified Archaea (miscellaneous)		SAMN03217310	PRJNA268032	GCA_000805925.1	Scaffold	0.395366	43										JWKV01	10	425	2014-12-19T00:00:00Z	ftp://ftp.ncbi.nlm.nih.gov/genomes/all/GCA/000/805/925/GCA_000805925.1_ASM80592v1
archaeon GW2011_AR13	Archaea;unclassified Archaea;unclassified Archaea (miscellaneous)		SAMN03217308	PRJNA268032	GCA_000805965.1	Scaffold	0.943035	28.5										JWKU01	53	1160	2014-12-19T00:00:00Z	ftp://ftp.ncbi.nlm.nih.gov/genomes/all/GCA/000/805/965/GCA_000805965.1_ASM80596v1
archaeon GW2011_AR17	Archaea;unclassified Archaea;unclassified Archaea (miscellaneous)		SAMN03217311	PRJNA268032	GCA_000805995.1	Scaffold	0.637001	34.2										JWKW01	26	796	2014-12-19T00:00:00Z	ftp://ftp.ncbi.nlm.nih.gov/genomes/all/GCA/000/805/995/GCA_000805995.1_ASM80599v1
archaeon GW2011_AR19	Archaea;unclassified Archaea;unclassified Archaea (miscellaneous)		SAMN03217313	PRJNA268032	GCA_000806015.1	Scaffold	0.678285	30.1										JWKY01	20	859	2014-12-19T00:00:00Z	ftp://ftp.ncbi.nlm.nih.gov/genomes/all/GCA/000/806/015/GCA_000806015.1_ASM80601v1
archaeon GW2011_AR21	Archaea;unclassified Archaea;unclassified Archaea (miscellaneous)		SAMN03217315	PRJNA268032	GCA_000806035.1	Scaffold	0.362948	43										JWKZ01	36	427	2014-12-19T00:00:00Z	ftp://ftp.ncbi.nlm.nih.gov/genomes/all/GCA/000/806/035/GCA_000806035.1_ASM80603v1
archaeon GW2011_AR1	Archaea;unclassified Archaea;unclassified Archaea (miscellaneous)		SAMN03217300	PRJNA268032	GCA_000806055.1	Scaffold	0.562091	30										JWKN01	25	728	2014-12-19T00:00:00Z	ftp://ftp.ncbi.nlm.nih.gov/genomes/all/GCA/000/806/055/GCA_000806055.1_ASM80605v1
archaeon GW2011_AR3	Archaea;unclassified Archaea;unclassified Archaea (miscellaneous)		SAMN03217301	PRJNA268032	GCA_000806075.1	Scaffold	0.992621	44.6										JWKO01	14	996	2014-12-19T00:00:00Z	ftp://ftp.ncbi.nlm.nih.gov/genomes/all/GCA/000/806/075/GCA_000806075.1_ASM80607v1
archaeon GW2011_AR4	Archaea;unclassified Archaea;unclassified Archaea (miscellaneous)		SAMN03217302	PRJNA268032	GCA_000806095.1	Scaffold	1.23335	44.8										JWKP01	19	1243	2014-12-19T00:00:00Z	ftp://ftp.ncbi.nlm.nih.gov/genomes/all/GCA/000/806/095/GCA_000806095.1_ASM80609v1
archaeon GW2011_AR5	Archaea;unclassified Archaea;unclassified Archaea (miscellaneous)		SAMN03217303	PRJNA268032	GCA_000806115.1	Scaffold	0.858244	49										JWKQ01	3	1028	2014-12-19T00:00:00Z	ftp://ftp.ncbi.nlm.nih.gov/genomes/all/GCA/000/806/115/GCA_000806115.1_ASM80611v1
archaeon GW2011_AR11	Archaea;unclassified Archaea;unclassified Archaea (miscellaneous)		SAMN03217307	PRJNA268032	GCA_000806135.1	Scaffold	0.916385	56.5										JWKT01	61	1008	2014-12-19T00:00:00Z	ftp://ftp.ncbi.nlm.nih.gov/genomes/all/GCA/000/806/135/GCA_000806135.1_ASM80613v1
archaeon GW2011_AR18	Archaea;unclassified Archaea;unclassified Archaea (miscellaneous)		SAMN03217312	PRJNA268032	GCA_000806155.1	Scaffold	0.82254	29.7										JWKX01	17	1047	2014-12-19T00:00:00Z	ftp://ftp.ncbi.nlm.nih.gov/genomes/all/GCA/000/806/155/GCA_000806155.1_ASM80615v1
Candidatus Nitrosopelagicus brevis	Archaea;TACK group;Thaumarchaeota	CN25	SAMN03273964	PRJNA223412	GCA_000812185.1	Complete	1.23213	33.2	chromosome:NZ_CP007026.1/CP007026.1										1	1412	2014-12-31T00:00:00Z	ftp://ftp.ncbi.nlm.nih.gov/genomes/all/GCA/000/812/185/GCA_000812185.1_ASM81218v1	ftp://ftp.ncbi.nlm.nih.gov/genomes/all/GCF/000/812/185/GCF_000812185.1_ASM81218v1
Thermofilum carboxyditrophus 1505	Archaea;TACK group;Crenarchaeota	1505	SAMN03274240	PRJNA237279	GCA_000813245.1	Complete	1.75419	46.4	chromosome:NZ_CP007493.1/CP007493.1										1	1849	2015-01-02T00:00:00Z	ftp://ftp.ncbi.nlm.nih.gov/genomes/all/GCA/000/813/245/GCA_000813245.1_ASM81324v1	ftp://ftp.ncbi.nlm.nih.gov/genomes/all/GCF/000/813/245/GCF_000813245.1_ASM81324v1
Haloarcula salaria	Archaea;Euryarchaeota;Stenosarchaea group	ZP1-2	SAMN10653466	PRJNA511945	GCA_003992425.1	Contig	4.11183	61.4										RZND01	12	3924	2019-01-04T00:00:00Z	ftp://ftp.ncbi.nlm.nih.gov/genomes/all/GCA/003/992/425/GCA_003992425.1_ASM399242v1	ftp://ftp.ncbi.nlm.nih.gov/genomes/all/GCF/003/992/425/GCF_003992425.1_ASM399242v1
Thermococcus guaymasensis DSM 11113	Archaea;Euryarchaeota;Thermococci	DSM 11113	SAMN02429659	PRJNA230529	GCA_000816105.1	Complete	1.92091	52.9	chromosome:NZ_CP007140.1/CP007140.1										1	2029	2015-01-07T00:00:00Z	ftp://ftp.ncbi.nlm.nih.gov/genomes/all/GCA/000/816/105/GCA_000816105.1_ASM81610v1	ftp://ftp.ncbi.nlm.nih.gov/genomes/all/GCF/000/816/105/GCF_000816105.1_ASM81610v1
archaeon GW2011_AR10	Archaea;unclassified Archaea;unclassified Archaea (miscellaneous)		SAMN03217306	PRJNA268032	GCA_000830275.1	Complete	1.24143	43.1	chromosome:CP010424.1										1	1339	2015-01-29T00:00:00Z	ftp://ftp.ncbi.nlm.nih.gov/genomes/all/GCA/000/830/275/GCA_000830275.1_ASM83027v1
archaeon GW2011_AR15	Archaea;unclassified Archaea;unclassified Archaea (miscellaneous)		SAMN03217309	PRJNA268032	GCA_000830295.1	Chromosome	1.15779	42.5	chromosome:CP010425.1										1	1308	2015-01-29T00:00:00Z	ftp://ftp.ncbi.nlm.nih.gov/genomes/all/GCA/000/830/295/GCA_000830295.1_ASM83029v1
archaeon GW2011_AR20	Archaea;unclassified Archaea;unclassified Archaea (miscellaneous)		SAMN03217314	PRJNA268032	GCA_000830315.1	Complete	0.829411	31.7	chromosome:CP010426.1										1	1010	2015-01-29T00:00:00Z	ftp://ftp.ncbi.nlm.nih.gov/genomes/all/GCA/000/830/315/GCA_000830315.1_ASM83031v1
Methanothermobacter sp. CaT2	Archaea;Euryarchaeota;Methanomada group	CaT2	SAMD00060975	PRJDA50633	GCA_000828575.1	Complete	1.73102	49.3561	chromosome:NZ_AP011952.1/AP011952.1	plasmid pCaT2:NZ_AP011953.1/AP011953.1									2	1739	2012-12-03T23:07:00Z	ftp://ftp.ncbi.nlm.nih.gov/genomes/all/GCA/000/828/575/GCA_000828575.1_ASM82857v1	ftp://ftp.ncbi.nlm.nih.gov/genomes/all/GCF/000/828/575/GCF_000828575.1_ASM82857v1
Acidiplasma sp. MBA-1	Archaea;Euryarchaeota;Diaforarchaea group	MBA-1	SAMN03333330	PRJNA274893	GCA_000949015.1	Contig	1.74736	34										JYHS01	9	1750	2015-03-06T00:00:00Z	ftp://ftp.ncbi.nlm.nih.gov/genomes/all/GCA/000/949/015/GCA_000949015.1_ASM94901v1	ftp://ftp.ncbi.nlm.nih.gov/genomes/all/GCF/000/949/015/GCF_000949015.1_ASM94901v1
Candidatus Nitrosotenuis cloacae	Archaea;TACK group;Thaumarchaeota	SAT1	SAMN03286947	PRJNA272771	GCA_000955905.3	Complete	1.62016	41	chromosome:NZ_CP011097.1/CP011097.2										1	1797	2015-03-26T00:00:00Z	ftp://ftp.ncbi.nlm.nih.gov/genomes/all/GCA/000/955/905/GCA_000955905.3_ASM95590v3	ftp://ftp.ncbi.nlm.nih.gov/genomes/all/GCF/000/955/905/GCF_000955905.1_ASM95590v3
Vulcanisaeta sp. EB80	Archaea;TACK group;Crenarchaeota	EB80	SAMN03580359	PRJNA282839	GCA_002078205.2	Contig	2.34915	46.2										LCWN02	153	2284	2017-04-03T00:00:00Z	ftp://ftp.ncbi.nlm.nih.gov/genomes/all/GCA/002/078/205/GCA_002078205.2_ASM207820v2	ftp://ftp.ncbi.nlm.nih.gov/genomes/all/GCF/002/078/205/GCF_002078205.2_ASM207820v2
Thermoproteus sp. CP80	Archaea;TACK group;Crenarchaeota	CP80	SAMN03580358	PRJNA282838	GCA_002077075.2	Scaffold	1.55727	60.8										LCWM02	80	1567	2017-04-03T00:00:00Z	ftp://ftp.ncbi.nlm.nih.gov/genomes/all/GCA/002/077/075/GCA_002077075.2_ASM207707v2	ftp://ftp.ncbi.nlm.nih.gov/genomes/all/GCF/002/077/075/GCF_002077075.2_ASM207707v2
Methanosarcina thermophila TM-1	Archaea;Euryarchaeota;Stenosarchaea group	TM-1	SAMN03074597	PRJNA230961	GCA_000969885.1	Complete	3.12738	41.1	chromosome:NZ_CP009501.1/CP009501.1										1	2597	2015-04-07T00:00:00Z	ftp://ftp.ncbi.nlm.nih.gov/genomes/all/GCA/000/969/885/GCA_000969885.1_ASM96988v1	ftp://ftp.ncbi.nlm.nih.gov/genomes/all/GCF/000/969/885/GCF_000969885.1_ASM96988v1
Methanosarcina vacuolata Z-761	Archaea;Euryarchaeota;Stenosarchaea group	Z-761	SAMN03074598	PRJNA230962	GCA_000969905.1	Complete	4.56388	39.7325	chromosome:NZ_CP009520.1/CP009520.1	plasmid unnamed:NZ_CP009519.1/CP009519.1									2	3538	2015-04-07T00:00:00Z	ftp://ftp.ncbi.nlm.nih.gov/genomes/all/GCA/000/969/905/GCA_000969905.1_ASM96990v1	ftp://ftp.ncbi.nlm.nih.gov/genomes/all/GCF/000/969/905/GCF_000969905.1_ASM96990v1
Methanosarcina siciliae T4/M	Archaea;Euryarchaeota;Stenosarchaea group	T4/M	SAMN03074589	PRJNA230953	GCA_000970085.1	Complete	5.01756	42.9	chromosome:NZ_CP009506.1/CP009506.1										1	3930	2015-04-07T00:00:00Z	ftp://ftp.ncbi.nlm.nih.gov/genomes/all/GCA/000/970/085/GCA_000970085.1_ASM97008v1	ftp://ftp.ncbi.nlm.nih.gov/genomes/all/GCF/000/970/085/GCF_000970085.1_ASM97008v1
Methanosarcina lacustris Z-7289	Archaea;Euryarchaeota;Stenosarchaea group	Z-7289	SAMN03074579	PRJNA230943	GCA_000970265.1	Complete	4.13981	41.8	chromosome:NZ_CP009515.1/CP009515.1										1	3264	2015-04-07T00:00:00Z	ftp://ftp.ncbi.nlm.nih.gov/genomes/all/GCA/000/970/265/GCA_000970265.1_ASM97026v1	ftp://ftp.ncbi.nlm.nih.gov/genomes/all/GCF/000/970/265/GCF_000970265.1_ASM97026v1
Methanosarcina horonobensis HB-1 = JCM 15518	Archaea;Euryarchaeota;Stenosarchaea group	HB-1	SAMN03074578	PRJNA230942	GCA_000970285.1	Complete	5.01861	41.3	chromosome:NZ_CP009516.1/CP009516.1										1	4144	2015-04-07T00:00:00Z	ftp://ftp.ncbi.nlm.nih.gov/genomes/all/GCA/000/970/285/GCA_000970285.1_ASM97028v1	ftp://ftp.ncbi.nlm.nih.gov/genomes/all/GCF/000/970/285/GCF_000970285.1_ASM97028v1
Lokiarchaeum sp. GC14_75	Archaea;Asgard group;Candidatus Lokiarchaeota	GC14_75	SAMN03002197	PRJNA259156	GCA_000986845.1	Contig	5.14342	31.1										JYIM01	504	5384	2015-05-01T00:00:00Z	ftp://ftp.ncbi.nlm.nih.gov/genomes/all/GCA/000/986/845/GCA_000986845.1_ASM98684v1
Thermococcus paralvinellae	Archaea;Euryarchaeota;Thermococci	ES1	SAMN03081513	PRJNA230233	GCA_000517445.1	Complete	1.95774	40.3	chromosome:NZ_CP006965.1/CP006965.1										1	2054	2014-01-10T00:00:00Z	ftp://ftp.ncbi.nlm.nih.gov/genomes/all/GCA/000/517/445/GCA_000517445.1_ASM51744v1	ftp://ftp.ncbi.nlm.nih.gov/genomes/all/GCF/000/517/445/GCF_000517445.1_ASM51744v1
Thermococcus cleftensis	Archaea;Euryarchaeota;Thermococci	CL1	SAMN02603492	PRJNA167371	GCA_000265525.1	Complete	1.95031	55.8	chromosome:NC_018015.1/CP003651.1										1	2033	2012-06-11T00:00:00Z	ftp://ftp.ncbi.nlm.nih.gov/genomes/all/GCA/000/265/525/GCA_000265525.1_ASM26552v1	ftp://ftp.ncbi.nlm.nih.gov/genomes/all/GCF/000/265/525/GCF_000265525.1_ASM26552v1
Geoglobus ahangari	Archaea;Euryarchaeota;Archaeoglobi	234	SAMN02988852	PRJNA258102	GCA_001006045.1	Complete	1.77009	53.1	chromosome:NZ_CP011267.1/CP011267.1										1	1985	2015-05-11T00:00:00Z	ftp://ftp.ncbi.nlm.nih.gov/genomes/all/GCA/001/006/045/GCA_001006045.1_ASM100604v1	ftp://ftp.ncbi.nlm.nih.gov/genomes/all/GCF/001/006/045/GCF_001006045.1_ASM100604v1
Halanaeroarchaeum sulfurireducens	Archaea;Euryarchaeota;Stenosarchaea group	HSR2	SAMN02899090	PRJNA253523	GCA_001011115.1	Complete	2.20974	62.8558	chromosome:NZ_CP008874.1/CP008874.1	plasmid pHSR2-01:NZ_CP008875.1/CP008875.1									2	2149	2015-05-21T00:00:00Z	ftp://ftp.ncbi.nlm.nih.gov/genomes/all/GCA/001/011/115/GCA_001011115.1_ASM101111v1	ftp://ftp.ncbi.nlm.nih.gov/genomes/all/GCF/001/011/115/GCF_001011115.1_ASM101111v1
Acidilobus sp. 7A	Archaea;TACK group;Crenarchaeota		SAMN03173949	PRJNA266728	GCA_003431325.1	Complete	1.53905	57.8	chromosome:NZ_CP010515.1/CP010515.1										1	1474	2016-02-04T00:00:00Z	ftp://ftp.ncbi.nlm.nih.gov/genomes/all/GCA/003/431/325/GCA_003431325.1_ASM343132v1	ftp://ftp.ncbi.nlm.nih.gov/genomes/all/GCF/003/431/325/GCF_003431325.1_ASM343132v1
miscellaneous Crenarchaeota group-1 archaeon SG8-32-1	Archaea;TACK group;Candidatus Bathyarchaeota	SG8-32-1	SAMN03793025	PRJNA270657	GCA_001273345.1	Contig	1.07846	36.7										LFWU01	164	1117	2015-08-21T00:00:00Z	ftp://ftp.ncbi.nlm.nih.gov/genomes/all/GCA/001/273/345/GCA_001273345.1_ASM127334v1
miscellaneous Crenarchaeota group-1 archaeon SG8-32-3	Archaea;TACK group;Candidatus Bathyarchaeota	SG8-32-3	SAMN03793026	PRJNA270657	GCA_001273335.1	Contig	0.668322	44										LFWV01	47	640	2015-08-21T00:00:00Z	ftp://ftp.ncbi.nlm.nih.gov/genomes/all/GCA/001/273/335/GCA_001273335.1_ASM127333v1
miscellaneous Crenarchaeota group archaeon SMTZ1-55	Archaea;TACK group;Candidatus Bathyarchaeota	SMTZ1-55	SAMN03793028	PRJNA270657	GCA_001273375.1	Scaffold	1.257	55										LFWX01	128	1122	2015-08-21T00:00:00Z	ftp://ftp.ncbi.nlm.nih.gov/genomes/all/GCA/001/273/375/GCA_001273375.1_ASM127337v1
miscellaneous Crenarchaeota group-6 archaeon AD8-1	Archaea;TACK group;Candidatus Bathyarchaeota	AD8-1	SAMN03793027	PRJNA270657	GCA_001273385.1	Contig	1.58381	32.4										LFWW01	83	1505	2015-08-21T00:00:00Z	ftp://ftp.ncbi.nlm.nih.gov/genomes/all/GCA/001/273/385/GCA_001273385.1_ASM127338v1
miscellaneous Crenarchaeota group-15 archaeon DG-45	Archaea;TACK group;Candidatus Bathyarchaeota	DG-45	SAMN03793030	PRJNA270657	GCA_001273415.1	Scaffold	1.42327	62.1										LFWZ01	77	1314	2015-08-21T00:00:00Z	ftp://ftp.ncbi.nlm.nih.gov/genomes/all/GCA/001/273/415/GCA_001273415.1_ASM127341v1
miscellaneous Crenarchaeota group archaeon SMTZ-80	Archaea;TACK group;Candidatus Bathyarchaeota	SMTZ-80	SAMN03793029	PRJNA270657	GCA_001273495.1	Contig	1.51019	34.5										LFWY01	60	1369	2015-08-21T00:00:00Z	ftp://ftp.ncbi.nlm.nih.gov/genomes/all/GCA/001/273/495/GCA_001273495.1_ASM127349v1
Halopiger goleimassiliensis	Archaea;Euryarchaeota;Stenosarchaea group	IIH3	SAMEA2272090	PRJEB1780	GCA_000455345.1	Scaffold	3.90636	66.1										CBMB01	3	3705	2013-06-18T00:00:00Z	ftp://ftp.ncbi.nlm.nih.gov/genomes/all/GCA/000/455/345/GCA_000455345.1_Halgo	ftp://ftp.ncbi.nlm.nih.gov/genomes/all/GCF/000/455/345/GCF_000455345.1_Halgo
Halopiger djelfimassiliensis	Archaea;Euryarchaeota;Stenosarchaea group	IIH2	SAMEA2272053	PRJEB1777	GCA_000455365.1	Scaffold	3.77655	64.2										CBMA01	6	3560	2013-06-18T00:00:00Z	ftp://ftp.ncbi.nlm.nih.gov/genomes/all/GCA/000/455/365/GCA_000455365.1_HdjelfamassiliensisIIH2	ftp://ftp.ncbi.nlm.nih.gov/genomes/all/GCF/000/455/365/GCF_000455365.1_HdjelfamassiliensisIIH2
Halolamina sp. CBA1230	Archaea;Euryarchaeota;Stenosarchaea group	CBA1230	SAMN06480072	PRJNA378126	GCA_002025255.1	Contig	3.47252	66.8										MWUK01	5	3389	2017-03-13T00:00:00Z	ftp://ftp.ncbi.nlm.nih.gov/genomes/all/GCA/002/025/255/GCA_002025255.1_ASM202525v1	ftp://ftp.ncbi.nlm.nih.gov/genomes/all/GCF/002/025/255/GCF_002025255.1_ASM202525v1
Halolamina pelagica	Archaea;Euryarchaeota;Stenosarchaea group	CDK2	SAMN03287580	PRJNA272888	GCA_001307315.1	Contig	2.97254	67.6										LGUC01	3	2448	2015-10-06T00:00:00Z	ftp://ftp.ncbi.nlm.nih.gov/genomes/all/GCA/001/307/315/GCA_001307315.1_Halpeg_cdk2_1	ftp://ftp.ncbi.nlm.nih.gov/genomes/all/GCF/001/307/315/GCF_001307315.1_Halpeg_cdk2_1
Metallosphaera hakonensis JCM 8857 = DSM 7519	Archaea;TACK group;Crenarchaeota	HO1-1	SAMN09071531	PRJNA463410	GCA_003201675.1	Complete	2.54411	43.7	chromosome:NZ_CP029287.1/CP029287.1										1	2393	2018-06-07T00:00:00Z	ftp://ftp.ncbi.nlm.nih.gov/genomes/all/GCA/003/201/675/GCA_003201675.1_ASM320167v1	ftp://ftp.ncbi.nlm.nih.gov/genomes/all/GCF/003/201/675/GCF_003201675.1_ASM320167v1
Thermococcus celer Vu 13 = JCM 8558	Archaea;Euryarchaeota;Thermococci	Vu 13	SAMN03324154	PRJNA274230	GCA_002214365.1	Complete	1.86682	56.4	chromosome:NZ_CP014854.1/CP014854.1										1	1911	2017-07-05T00:00:00Z	ftp://ftp.ncbi.nlm.nih.gov/genomes/all/GCA/002/214/365/GCA_002214365.1_ASM221436v1	ftp://ftp.ncbi.nlm.nih.gov/genomes/all/GCF/002/214/365/GCF_002214365.1_ASM221436v1
Thermococcus peptonophilus	Archaea;Euryarchaeota;Thermococci	OG-1	SAMN03324162	PRJNA274230	GCA_001592435.1	Complete	1.89611	51.7078	chromosome:NZ_CP014750.1/CP014750.1	plasmid unnamed:NZ_CP014751.1/CP014751.1									2	1974	2016-03-15T00:00:00Z	ftp://ftp.ncbi.nlm.nih.gov/genomes/all/GCA/001/592/435/GCA_001592435.1_ASM159243v1	ftp://ftp.ncbi.nlm.nih.gov/genomes/all/GCF/001/592/435/GCF_001592435.1_ASM159243v1
Thermocladium modestius JCM 10088	Archaea;TACK group;Crenarchaeota	JCM 10088	SAMD00000407	PRJDB787	GCA_001315925.1	Contig	1.92027	53.1										BBBF01	118	0	2015-10-01T00:00:00Z	ftp://ftp.ncbi.nlm.nih.gov/genomes/all/GCA/001/315/925/GCA_001315925.1_ASM131592v1	ftp://ftp.ncbi.nlm.nih.gov/genomes/all/GCF/001/315/925/GCF_001315925.1_ASM131592v1
Methanogenium cariaci JCM 10550	Archaea;Euryarchaeota;Stenosarchaea group	JCM 10550	SAMD00000408	PRJDB788	GCA_001315945.1	Contig	2.68664	52.1										BBBG01	52	2258	2015-10-01T00:00:00Z	ftp://ftp.ncbi.nlm.nih.gov/genomes/all/GCA/001/315/945/GCA_001315945.1_ASM131594v1	ftp://ftp.ncbi.nlm.nih.gov/genomes/all/GCF/001/315/945/GCF_001315945.1_ASM131594v1
Methanoculleus chikugoensis	Archaea;Euryarchaeota;Stenosarchaea group	L21-II-0	SAMEA4384483	PRJEB15169	GCA_900095385.1	Contig	2.64916	61.8										FMID01	70	2552	2016-12-16T00:00:00Z	ftp://ftp.ncbi.nlm.nih.gov/genomes/all/GCA/900/095/385/GCA_900095385.1_L21	ftp://ftp.ncbi.nlm.nih.gov/genomes/all/GCF/900/095/385/GCF_900095385.1_L21
Vulcanisaeta souniana JCM 11219	Archaea;TACK group;Crenarchaeota	JCM 11219	SAMD00000417	PRJDB792	GCA_001316025.1	Contig	2.43279	45.5										BBBK01	58	0	2015-10-01T00:00:00Z	ftp://ftp.ncbi.nlm.nih.gov/genomes/all/GCA/001/316/025/GCA_001316025.1_ASM131602v1	ftp://ftp.ncbi.nlm.nih.gov/genomes/all/GCF/001/316/025/GCF_001316025.1_ASM131602v1
Sulfolobus metallicus DSM 6482 = JCM 9184	Archaea;TACK group;Crenarchaeota	JCM 9184	SAMD00000478	PRJDB806	GCA_001316045.1	Contig	2.21463	38.6										BBBY01	167	1776	2015-10-01T00:00:00Z	ftp://ftp.ncbi.nlm.nih.gov/genomes/all/GCA/001/316/045/GCA_001316045.1_ASM131604v1	ftp://ftp.ncbi.nlm.nih.gov/genomes/all/GCF/001/316/045/GCF_001316045.1_ASM131604v1
Thermogymnomonas acidicola JCM 13583	Archaea;Euryarchaeota;Diaforarchaea group	JCM 13583	SAMD00000520	PRJDB825	GCA_001316105.1	Contig	1.74238	56.4										BBCP01	27	0	2015-10-01T00:00:00Z	ftp://ftp.ncbi.nlm.nih.gov/genomes/all/GCA/001/316/105/GCA_001316105.1_ASM131610v1	ftp://ftp.ncbi.nlm.nih.gov/genomes/all/GCF/001/316/105/GCF_001316105.1_ASM131610v1
Acidiplasma cupricumulans	Archaea;Euryarchaeota;Diaforarchaea group	BH2	SAMN04087217	PRJNA295646	GCA_001402935.1	Contig	1.73108	34.2										LKBH01	312	1683	2015-10-22T00:00:00Z	ftp://ftp.ncbi.nlm.nih.gov/genomes/all/GCA/001/402/935/GCA_001402935.1_ASM140293v1	ftp://ftp.ncbi.nlm.nih.gov/genomes/all/GCF/001/402/935/GCF_001402935.1_ASM140293v1
Natronolimnobius baerhuensis	Archaea;Euryarchaeota;Stenosarchaea group	CGMCC 1.3597	SAMN06445343	PRJNA376655	GCA_002177135.1	Contig	3.9143	60.2										MWPH01	8	3654	2017-06-08T00:00:00Z	ftp://ftp.ncbi.nlm.nih.gov/genomes/all/GCA/002/177/135/GCA_002177135.1_ASM217713v1	ftp://ftp.ncbi.nlm.nih.gov/genomes/all/GCF/002/177/135/GCF_002177135.1_ASM217713v1
Candidatus Methanoperedens sp. BLZ2	Archaea;Euryarchaeota;Stenosarchaea group	BLZ2	SAMN07620899	PRJNA403776	GCA_002487355.1	Contig	3.73558	40.3										NTMG01	85	3790	2017-10-06T00:00:00Z	ftp://ftp.ncbi.nlm.nih.gov/genomes/all/GCA/002/487/355/GCA_002487355.1_ASM248735v1	ftp://ftp.ncbi.nlm.nih.gov/genomes/all/GCF/002/487/355/GCF_002487355.1_ASM248735v1
Candidatus Bathyarchaeota archaeon BA2	Archaea;TACK group;Candidatus Bathyarchaeota	BA2	SAMN03983875	PRJNA291107	GCA_001399795.1	Scaffold	1.45569	44.2										LIHK01	57	1761	2015-10-19T00:00:00Z	ftp://ftp.ncbi.nlm.nih.gov/genomes/all/GCA/001/399/795/GCA_001399795.1_ASM139979v1
Candidatus Bathyarchaeota archaeon BA1	Archaea;TACK group;Candidatus Bathyarchaeota	BA1	SAMN03983874	PRJNA291107	GCA_001399805.1	Scaffold	1.93171	47.1										LIHJ01	89	2403	2015-10-19T00:00:00Z	ftp://ftp.ncbi.nlm.nih.gov/genomes/all/GCA/001/399/805/GCA_001399805.1_ASM139980v1
Acidiplasma aeolicum	Archaea;Euryarchaeota;Diaforarchaea group	VT	SAMN04087216	PRJNA295645	GCA_001402945.1	Contig	1.7789	34										LKBG01	296	1711	2015-10-22T00:00:00Z	ftp://ftp.ncbi.nlm.nih.gov/genomes/all/GCA/001/402/945/GCA_001402945.1_ASM140294v1	ftp://ftp.ncbi.nlm.nih.gov/genomes/all/GCF/001/402/945/GCF_001402945.1_ASM140294v1
Methanolinea sp. SDB	Archaea;Euryarchaeota;Stenosarchaea group	SDB	SAMN04125648	PRJNA293354	GCA_001412335.1	Contig	2.16581	54.2										LKUF01	509	2047	2015-10-26T00:00:00Z	ftp://ftp.ncbi.nlm.nih.gov/genomes/all/GCA/001/412/335/GCA_001412335.1_ASM141233v1
Methanosaeta sp. SDB	Archaea;Euryarchaeota;Stenosarchaea group	SDB	SAMN04125649	PRJNA293354	GCA_001412415.1	Contig	2.29859	58.1										LKUG01	1155	1867	2015-10-26T00:00:00Z	ftp://ftp.ncbi.nlm.nih.gov/genomes/all/GCA/001/412/415/GCA_001412415.1_ASM141241v1
Pyrodictium delaneyi	Archaea;TACK group;Crenarchaeota	Su06	SAMN03223811	PRJNA268702	GCA_001412615.1	Complete	2.02384	53.9	chromosome:NZ_CP013011.1/CP013011.1										1	2013	2015-10-26T00:00:00Z	ftp://ftp.ncbi.nlm.nih.gov/genomes/all/GCA/001/412/615/GCA_001412615.1_ASM141261v1	ftp://ftp.ncbi.nlm.nih.gov/genomes/all/GCF/001/412/615/GCF_001412615.1_ASM141261v1
Thermococcus thioreducens	Archaea;Euryarchaeota;Thermococci	OGL-20P	SAMN03324168	PRJNA274230	GCA_002214545.1	Complete	2.06593	53.5	chromosome:NZ_CP015105.1/CP015105.1										1	2215	2017-07-05T00:00:00Z	ftp://ftp.ncbi.nlm.nih.gov/genomes/all/GCA/002/214/545/GCA_002214545.1_ASM221454v1	ftp://ftp.ncbi.nlm.nih.gov/genomes/all/GCF/002/214/545/GCF_002214545.1_ASM221454v1
Methanomassiliicoccales archaeon RumEn M2	Archaea;Euryarchaeota;Diaforarchaea group	RumEn M2	SAMN04038610	PRJNA295008	GCA_001421175.1	Contig	1.2808	54.6										LJKL01	18	1175	2015-11-02T00:00:00Z	ftp://ftp.ncbi.nlm.nih.gov/genomes/all/GCA/001/421/175/GCA_001421175.1_ASM142117v1
Methanomassiliicoccales archaeon RumEn M1	Archaea;Euryarchaeota;Diaforarchaea group	RumEn M1	SAMN04038609	PRJNA295008	GCA_001421185.1	Contig	2.12103	62.1										LJKK01	182	1877	2015-11-02T00:00:00Z	ftp://ftp.ncbi.nlm.nih.gov/genomes/all/GCA/001/421/185/GCA_001421185.1_ASM142118v1
Thaumarchaeota archaeon CSP1-1	Archaea;TACK group;Thaumarchaeota	CSP1-1	SAMN03462092	PRJNA262935	GCA_001443365.1	Scaffold	1.35843	34.4										LDXL01	10	1652	2015-11-13T00:00:00Z	ftp://ftp.ncbi.nlm.nih.gov/genomes/all/GCA/001/443/365/GCA_001443365.1_ASM144336v1
Halolamina sediminis	Archaea;Euryarchaeota;Stenosarchaea group	halo7	SAMEA3451356	PRJEB9600	GCA_001282785.1	Contig	2.83586	67.9										CVUA01	1	2756	2015-08-15T00:00:00Z	ftp://ftp.ncbi.nlm.nih.gov/genomes/all/GCA/001/282/785/GCA_001282785.1_halo7	ftp://ftp.ncbi.nlm.nih.gov/genomes/all/GCF/001/282/785/GCF_001282785.1_halo7
Methanocaldococcus bathoardescens	Archaea;Euryarchaeota;Methanomada group	JH146	SAMN02951366	PRJNA242490	GCA_000739065.1	Complete	1.60756	30.8	chromosome:NZ_CP009149.1/CP009149.1										1	1614	2014-08-12T00:00:00Z	ftp://ftp.ncbi.nlm.nih.gov/genomes/all/GCA/000/739/065/GCA_000739065.1_ASM73906v1	ftp://ftp.ncbi.nlm.nih.gov/genomes/all/GCF/000/739/065/GCF_000739065.1_ASM73906v1
Pyrodictium occultum	Archaea;TACK group;Crenarchaeota	PL-19	SAMN03154506	PRJNA239661	GCA_001462395.1	Contig	1.62173	63.5										LNTB01	2	1617	2015-12-08T00:00:00Z	ftp://ftp.ncbi.nlm.nih.gov/genomes/all/GCA/001/462/395/GCA_001462395.1_ASM146239v1	ftp://ftp.ncbi.nlm.nih.gov/genomes/all/GCF/001/462/395/GCF_001462395.1_ASM146239v1
Pyrobaculum ferrireducens	Archaea;TACK group;Crenarchaeota	1860	SAMN02603094	PRJNA74711	GCA_000234805.1	Complete	2.46797	57	chromosome:CP003098.1										1	2827	2011-11-10T00:00:00Z	ftp://ftp.ncbi.nlm.nih.gov/genomes/all/GCA/000/234/805/GCA_000234805.1_ASM23480v1	ftp://ftp.ncbi.nlm.nih.gov/genomes/all/GCF/000/234/805/GCF_000234805.1_ASM23480v1
Haloprofundus marisrubri	Archaea;Euryarchaeota;Stenosarchaea group	SB9	SAMN04318426	PRJNA305170	GCA_001469955.1	Contig	3.92956	62.5										LOPU01	41	3845	2015-12-18T00:00:00Z	ftp://ftp.ncbi.nlm.nih.gov/genomes/all/GCA/001/469/955/GCA_001469955.1_ASM146995v1	ftp://ftp.ncbi.nlm.nih.gov/genomes/all/GCF/001/469/955/GCF_001469955.1_ASM146995v1
Methanobrevibacter millerae	Archaea;Euryarchaeota;Methanomada group	SM9	SAMN03438115	PRJNA49589	GCA_001477655.1	Complete	2.54354	31.8	chromosome:NZ_CP011266.1/CP011266.1										1	2209	2015-12-22T00:00:00Z	ftp://ftp.ncbi.nlm.nih.gov/genomes/all/GCA/001/477/655/GCA_001477655.1_ASM147765v1	ftp://ftp.ncbi.nlm.nih.gov/genomes/all/GCF/001/477/655/GCF_001477655.1_ASM147765v1
Candidatus Methanomethylophilus sp. 1R26	Archaea;Euryarchaeota;Diaforarchaea group	1R26	SAMN04326629	PRJNA305847	GCA_001481295.1	Contig	1.72311	60.4										LOPS01	50	1382	2015-12-22T00:00:00Z	ftp://ftp.ncbi.nlm.nih.gov/genomes/all/GCA/001/481/295/GCA_001481295.1_ASM148129v1	ftp://ftp.ncbi.nlm.nih.gov/genomes/all/GCF/001/481/295/GCF_001481295.1_ASM148129v1
Thermococcus celericrescens	Archaea;Euryarchaeota;Thermococci	DSM 17994	SAMN04166689	PRJNA298838	GCA_001484195.1	Contig	2.33714	54.3										LLYW01	73	2331	2016-01-04T00:00:00Z	ftp://ftp.ncbi.nlm.nih.gov/genomes/all/GCA/001/484/195/GCA_001484195.1_ASM148419v1	ftp://ftp.ncbi.nlm.nih.gov/genomes/all/GCF/001/484/195/GCF_001484195.1_ASM148419v1
Thermococcales archaeon 44_46	Archaea;Euryarchaeota;Thermococci	44_46	SAMN03445118	PRJNA278302	GCA_001507935.1	Contig	1.69512	43.5										LGET01	272	1987	2016-01-08T00:00:00Z	ftp://ftp.ncbi.nlm.nih.gov/genomes/all/GCA/001/507/935/GCA_001507935.1_ASM150793v1
Methanobacteriaceae archaeon 41_258	Archaea;Euryarchaeota;Methanomada group	41_258	SAMN03445119	PRJNA278302	GCA_001507955.1	Contig	1.35651	40.7										LGEU01	169	1599	2016-01-08T00:00:00Z	ftp://ftp.ncbi.nlm.nih.gov/genomes/all/GCA/001/507/955/GCA_001507955.1_ASM150795v1
Euryarchaeota archaeon 55_53	Archaea;Euryarchaeota;unclassified Euryarchaeota	55_53	SAMN03445121	PRJNA278302	GCA_001507975.1	Contig	1.29365	55.6										LGEW01	42	1386	2016-01-08T00:00:00Z	ftp://ftp.ncbi.nlm.nih.gov/genomes/all/GCA/001/507/975/GCA_001507975.1_ASM150797v1
Methanomicrobiales archaeon 53_19	Archaea;Euryarchaeota;Stenosarchaea group	53_19	SAMN03445186	PRJNA278302	GCA_001508695.1	Scaffold	2.62923	52.5										LGHF01	286	2864	2016-01-08T00:00:00Z	ftp://ftp.ncbi.nlm.nih.gov/genomes/all/GCA/001/508/695/GCA_001508695.1_ASM150869v1
Methanosarcinales archeaon 56_1174	Archaea;Euryarchaeota;Stenosarchaea group	56_1174	SAMN03445137	PRJNA278302	GCA_001508185.1	Contig	1.34075	55.5										LGFK01	59	1462	2016-01-08T00:00:00Z	ftp://ftp.ncbi.nlm.nih.gov/genomes/all/GCA/001/508/185/GCA_001508185.1_ASM150818v1
Methanocalculus sp. 52_23	Archaea;Euryarchaeota;Stenosarchaea group	52_23	SAMN03445163	PRJNA278302	GCA_001508455.1	Contig	1.97379	51.9										LGGJ01	224	2205	2016-01-08T00:00:00Z	ftp://ftp.ncbi.nlm.nih.gov/genomes/all/GCA/001/508/455/GCA_001508455.1_ASM150845v1
Thaumarchaeota archaeon casp-thauma1	Archaea;TACK group;Thaumarchaeota	casp-thauma1	SAMN03733542	PRJNA279271	GCA_001510225.1	Contig	1.041	30.3										LFEW01	29	0	2015-12-31T00:00:00Z	ftp://ftp.ncbi.nlm.nih.gov/genomes/all/GCA/001/510/225/GCA_001510225.1_ASM151022v1
Thaumarchaeota archaeon casp-thauma3	Archaea;TACK group;Thaumarchaeota	casp-thauma3	SAMN03733545	PRJNA279271	GCA_001510275.1	Contig	1.22116	32.8										LFEY01	31	0	2015-12-31T00:00:00Z	ftp://ftp.ncbi.nlm.nih.gov/genomes/all/GCA/001/510/275/GCA_001510275.1_ASM151027v1
Thaumarchaeota archaeon casp-thauma4	Archaea;TACK group;Thaumarchaeota	casp-thauma4	SAMN03733546	PRJNA279271	GCA_001510295.1	Contig	0.661324	32.5										LFEZ01	25	0	2015-12-31T00:00:00Z	ftp://ftp.ncbi.nlm.nih.gov/genomes/all/GCA/001/510/295/GCA_001510295.1_ASM151029v1
Methanomicrobia archaeon DTU008	Archaea;Euryarchaeota;Stenosarchaea group	DTU008	SAMN03787326	PRJNA283298	GCA_001512965.1	Scaffold	1.76231	58.8										LFRW01	59	0	2016-01-12T00:00:00Z	ftp://ftp.ncbi.nlm.nih.gov/genomes/all/GCA/001/512/965/GCA_001512965.1_ASM151296v1
Methanosarcina flavescens	Archaea;Euryarchaeota;Stenosarchaea group	E03.2	SAMN04074913	PRJNA295508	GCA_001304615.1	Contig	3.26809	41.3										LKAZ01	74	2652	2015-09-30T16:24:00Z	ftp://ftp.ncbi.nlm.nih.gov/genomes/all/GCA/001/304/615/GCA_001304615.1_ASM130461v1	ftp://ftp.ncbi.nlm.nih.gov/genomes/all/GCF/001/304/615/GCF_001304615.1_ASM130461v1
Hadesarchaea archaeon DG-33	Archaea;Euryarchaeota;Hadesarchaea	DG-33	SAMN04385803	PRJNA270657	GCA_001515185.1	Scaffold	0.786381	50.5										LQHI01	77	862	2016-01-14T00:00:00Z	ftp://ftp.ncbi.nlm.nih.gov/genomes/all/GCA/001/515/185/GCA_001515185.1_DG-33
Hadesarchaea archaeon YNP_45	Archaea;Euryarchaeota;Hadesarchaea	YNP_45	SAMN04159681	PRJNA298487	GCA_001515205.2	Contig	1.23113	54.8										LQMQ01	64	1281	2016-01-14T00:00:00Z	ftp://ftp.ncbi.nlm.nih.gov/genomes/all/GCA/001/515/205/GCA_001515205.2_ASM151520v2
Hadesarchaea archaeon DG-33-1	Archaea;Euryarchaeota;Hadesarchaea	DG-33-1	SAMN04385804	PRJNA270657	GCA_001515195.1	Scaffold	0.928769	51.2										LQHJ01	53	951	2016-01-14T00:00:00Z	ftp://ftp.ncbi.nlm.nih.gov/genomes/all/GCA/001/515/195/GCA_001515195.1_DG-33-1
Hadesarchaea archaeon YNP_N21	Archaea;Euryarchaeota;Hadesarchaea	YNP_N21	SAMN04159680	PRJNA298487	GCA_001515215.1	Contig	1.2062	48.7										LQMP01	36	1238	2016-01-14T00:00:00Z	ftp://ftp.ncbi.nlm.nih.gov/genomes/all/GCA/001/515/215/GCA_001515215.1_metagenomics_assembly
Caldivirga sp. MU80	Archaea;TACK group;Crenarchaeota	MU80	SAMN03580834	PRJNA282926	GCA_001663375.1	Contig	2.26047	48.5										LCTF01	86	2161	2016-06-15T00:00:00Z	ftp://ftp.ncbi.nlm.nih.gov/genomes/all/GCA/001/663/375/GCA_001663375.1_ASM166337v1	ftp://ftp.ncbi.nlm.nih.gov/genomes/all/GCF/001/663/375/GCF_001663375.1_ASM166337v1
Halobacterium hubeiense	Archaea;Euryarchaeota;Stenosarchaea group	JI20-1	SAMEA3305703	PRJEB4726	GCA_001488575.1	Complete	3.13035	66.576	chromosome I:NZ_LN831302.1/LN831302.1	plasmid II:NZ_LN831303.1/LN831303.1	plasmid III:NZ_LN831304.1/LN831304.1	plasmid IV:NZ_LN831305.1/LN831305.1							4	3143	2015-12-17T00:00:00Z	ftp://ftp.ncbi.nlm.nih.gov/genomes/all/GCA/001/488/575/GCA_001488575.1_Halobacterium_hubeiense_JI20-1	ftp://ftp.ncbi.nlm.nih.gov/genomes/all/GCF/001/488/575/GCF_001488575.1_Halobacterium_hubeiense_JI20-1
Thermocladium sp. ECH_B	Archaea;TACK group;Crenarchaeota		SAMN04045698	PRJNA295311	GCA_001516585.1	Contig	1.87695	46.9										LOBW01	155	1810	2016-01-15T00:00:00Z	ftp://ftp.ncbi.nlm.nih.gov/genomes/all/GCA/001/516/585/GCA_001516585.1_ASM151658v1
Halococcus agarilyticus	Archaea;Euryarchaeota;Stenosarchaea group	197A	SAMD00011631	PRJDB105	GCA_000334895.1	Contig	3.47673	66										BAFM01	58	3226	2013-01-17T00:00:00Z	ftp://ftp.ncbi.nlm.nih.gov/genomes/all/GCA/000/334/895/GCA_000334895.1_ASM33489v1	ftp://ftp.ncbi.nlm.nih.gov/genomes/all/GCF/000/334/895/GCF_000334895.1_ASM33489v1
candidate division MSBL1 archaeon SCGC-AAA259A05	Archaea;Euryarchaeota;unclassified Euryarchaeota	SCGC-AAA259A05	SAMN03941342	PRJNA291812	GCA_001548885.1	Contig	1.16163	46.8										LHXJ01	159	481	2016-02-04T00:00:00Z	ftp://ftp.ncbi.nlm.nih.gov/genomes/all/GCA/001/548/885/GCA_001548885.1_SCGC-AAA259A05
candidate division MSBL1 archaeon SCGC-AAA259D14	Archaea;Euryarchaeota;unclassified Euryarchaeota	SCGC-AAA259D14	SAMN03941549	PRJNA291812	GCA_001548915.1	Contig	0.850372	43.4										LHXL01	116	885	2016-02-04T00:00:00Z	ftp://ftp.ncbi.nlm.nih.gov/genomes/all/GCA/001/548/915/GCA_001548915.1_SCGC-AAA259D14
candidate division MSBL1 archaeon SCGC-AAA259E17	Archaea;Euryarchaeota;unclassified Euryarchaeota	SCGC-AAA259E17	SAMN03941561	PRJNA291812	GCA_001548935.1	Contig	0.883132	47.1										LHXN01	141	891	2016-02-04T00:00:00Z	ftp://ftp.ncbi.nlm.nih.gov/genomes/all/GCA/001/548/935/GCA_001548935.1_SCGC-AAA259E17
candidate division MSBL1 archaeon SCGC-AAA259E22	Archaea;Euryarchaeota;unclassified Euryarchaeota	SCGC-AAA259E22	SAMN03941566	PRJNA291812	GCA_001548955.1	Contig	0.825701	43.7										LHXP01	100	843	2016-02-04T00:00:00Z	ftp://ftp.ncbi.nlm.nih.gov/genomes/all/GCA/001/548/955/GCA_001548955.1_SCGC-AAA259E22
candidate division MSBL1 archaeon SCGC-AAA259I07	Archaea;Euryarchaeota;unclassified Euryarchaeota	SCGC-AAA259I07	SAMN03941695	PRJNA291812	GCA_001548965.1	Contig	0.637942	43.4										LHXQ01	90	671	2016-02-04T00:00:00Z	ftp://ftp.ncbi.nlm.nih.gov/genomes/all/GCA/001/548/965/GCA_001548965.1_SCGC-AAA259I07
candidate division MSBL1 archaeon SCGC-AAA259I09	Archaea;Euryarchaeota;unclassified Euryarchaeota	SCGC-AAA259I09	SAMN03941696	PRJNA291812	GCA_001548995.1	Contig	1.34426	44.4										LHXR01	213	1400	2016-02-04T00:00:00Z	ftp://ftp.ncbi.nlm.nih.gov/genomes/all/GCA/001/548/995/GCA_001548995.1_SCGC-AAA259I09
candidate division MSBL1 archaeon SCGC-AAA259I14	Archaea;Euryarchaeota;unclassified Euryarchaeota	SCGC-AAA259I14	SAMN03941702	PRJNA291812	GCA_001549015.1	Contig	0.766874	43.1										LHXS01	120	774	2016-02-04T00:00:00Z	ftp://ftp.ncbi.nlm.nih.gov/genomes/all/GCA/001/549/015/GCA_001549015.1_SCGC-AAA259I14
candidate division MSBL1 archaeon SCGC-AAA259B11	Archaea;Euryarchaeota;unclassified Euryarchaeota	SCGC-AAA259B11	SAMN03941547	PRJNA291812	GCA_001549035.1	Contig	0.822059	44.4										LHXK01	116	852	2016-02-04T00:00:00Z	ftp://ftp.ncbi.nlm.nih.gov/genomes/all/GCA/001/549/035/GCA_001549035.1_SCGC-AAA259B11
candidate division MSBL1 archaeon SCGC-AAA259J03	Archaea;Euryarchaeota;unclassified Euryarchaeota	SCGC-AAA259J03	SAMN03941712	PRJNA291812	GCA_001549045.1	Contig	0.893784	45										LHXT01	147	964	2016-02-04T00:00:00Z	ftp://ftp.ncbi.nlm.nih.gov/genomes/all/GCA/001/549/045/GCA_001549045.1_SCGC-AAA259J03
candidate division MSBL1 archaeon SCGC-AAA259D18	Archaea;Euryarchaeota;unclassified Euryarchaeota	SCGC-AAA259D18	SAMN03941559	PRJNA291812	GCA_001549075.1	Contig	0.382865	46.9										LHXM01	54	389	2016-02-04T00:00:00Z	ftp://ftp.ncbi.nlm.nih.gov/genomes/all/GCA/001/549/075/GCA_001549075.1_SCGC-AAA259D18
candidate division MSBL1 archaeon SCGC-AAA259E19	Archaea;Euryarchaeota;unclassified Euryarchaeota	SCGC-AAA259E19	SAMN03941564	PRJNA291812	GCA_001549095.1	Contig	1.41254	47										LHXO01	207	1417	2016-02-04T00:00:00Z	ftp://ftp.ncbi.nlm.nih.gov/genomes/all/GCA/001/549/095/GCA_001549095.1_SCGC-AAA259E19
candidate division MSBL1 archaeon SCGC-AAA259M10	Archaea;Euryarchaeota;unclassified Euryarchaeota	SCGC-AAA259M10	SAMN03941721	PRJNA291812	GCA_001549115.1	Contig	0.865782	44.2										LHXU01	127	893	2016-02-04T00:00:00Z	ftp://ftp.ncbi.nlm.nih.gov/genomes/all/GCA/001/549/115/GCA_001549115.1_SCGC-AAA259M10
candidate division MSBL1 archaeon SCGC-AAA261C02	Archaea;Euryarchaeota;unclassified Euryarchaeota	SCGC-AAA261C02	SAMN03943230	PRJNA291812	GCA_001549125.1	Contig	0.628209	45.7										LHXW01	79	703	2016-02-04T00:00:00Z	ftp://ftp.ncbi.nlm.nih.gov/genomes/all/GCA/001/549/125/GCA_001549125.1_SCGC-AAA261C02
candidate division MSBL1 archaeon SCGC-AAA259O05	Archaea;Euryarchaeota;unclassified Euryarchaeota	SCGC-AAA259O05	SAMN03943228	PRJNA291812	GCA_001549135.1	Contig	1.05757	48.1										LHXV01	148	1138	2016-02-04T00:00:00Z	ftp://ftp.ncbi.nlm.nih.gov/genomes/all/GCA/001/549/135/GCA_001549135.1_SCGC-AAA259O05
candidate division MSBL1 archaeon SCGC-AAA261D19	Archaea;Euryarchaeota;unclassified Euryarchaeota	SCGC-AAA261D19	SAMN03951424	PRJNA291812	GCA_001549175.1	Contig	0.673667	45.5										LHXX01	82	687	2016-02-04T00:00:00Z	ftp://ftp.ncbi.nlm.nih.gov/genomes/all/GCA/001/549/175/GCA_001549175.1_SCGC-AAA261D19
candidate division MSBL1 archaeon SCGC-AAA261F17	Archaea;Euryarchaeota;unclassified Euryarchaeota	SCGC-AAA261F17	SAMN03951425	PRJNA291812	GCA_001549195.1	Contig	0.523733	46										LHXY01	61	559	2016-02-04T00:00:00Z	ftp://ftp.ncbi.nlm.nih.gov/genomes/all/GCA/001/549/195/GCA_001549195.1_SCGC-AAA261F17
candidate division MSBL1 archaeon SCGC-AAA261F19	Archaea;Euryarchaeota;unclassified Euryarchaeota	SCGC-AAA261F19	SAMN03951426	PRJNA291812	GCA_001549215.1	Contig	0.655981	45.3										LHXZ01	82	687	2016-02-04T00:00:00Z	ftp://ftp.ncbi.nlm.nih.gov/genomes/all/GCA/001/549/215/GCA_001549215.1_SCGC-AAA261F19
candidate division MSBL1 archaeon SCGC-AAA261O19	Archaea;Euryarchaeota;unclassified Euryarchaeota	SCGC-AAA261O19	SAMN03951428	PRJNA291812	GCA_001549225.1	Contig	0.729384	45.5										LHYB01	98	779	2016-02-04T00:00:00Z	ftp://ftp.ncbi.nlm.nih.gov/genomes/all/GCA/001/549/225/GCA_001549225.1_SCGC-AAA261O19
candidate division MSBL1 archaeon SCGC-AAA382A03	Archaea;Euryarchaeota;unclassified Euryarchaeota	SCGC-AAA382A03	SAMN03955387	PRJNA291812	GCA_001549255.1	Contig	0.428287	39.2										LHYC01	88	427	2016-02-04T00:00:00Z	ftp://ftp.ncbi.nlm.nih.gov/genomes/all/GCA/001/549/255/GCA_001549255.1_SCGC-AAA382A03
candidate division MSBL1 archaeon SCGC-AAA382A20	Archaea;Euryarchaeota;unclassified Euryarchaeota	SCGC-AAA382A20	SAMN03955389	PRJNA291812	GCA_001549275.1	Contig	0.925397	41.8										LHYE01	111	947	2016-02-04T00:00:00Z	ftp://ftp.ncbi.nlm.nih.gov/genomes/all/GCA/001/549/275/GCA_001549275.1_SCGC-AAA382A20
candidate division MSBL1 archaeon SCGC-AAA382F02	Archaea;Euryarchaeota;unclassified Euryarchaeota	SCGC-AAA382F02	SAMN03955391	PRJNA291812	GCA_001549285.1	Contig	0.336176	41.7										LHYG01	34	344	2016-02-04T00:00:00Z	ftp://ftp.ncbi.nlm.nih.gov/genomes/all/GCA/001/549/285/GCA_001549285.1_SCGC-AAA382F02
candidate division MSBL1 archaeon SCGC-AAA382K21	Archaea;Euryarchaeota;unclassified Euryarchaeota	SCGC-AAA382K21	SAMN03955392	PRJNA291812	GCA_001549315.1	Contig	0.25829	43.5										LHYH01	35	218	2016-02-04T00:00:00Z	ftp://ftp.ncbi.nlm.nih.gov/genomes/all/GCA/001/549/315/GCA_001549315.1_SCGC-AAA382K21
candidate division MSBL1 archaeon SCGC-AAA382N08	Archaea;Euryarchaeota;unclassified Euryarchaeota	SCGC-AAA382N08	SAMN03955403	PRJNA291812	GCA_001549325.1	Contig	0.422936	40.2										LHYJ01	58	431	2016-02-04T00:00:00Z	ftp://ftp.ncbi.nlm.nih.gov/genomes/all/GCA/001/549/325/GCA_001549325.1_SCGC-AAA382N08
candidate division MSBL1 archaeon SCGC-AAA385M11	Archaea;Euryarchaeota;unclassified Euryarchaeota	SCGC-AAA385M11	SAMN03955407	PRJNA291812	GCA_001549355.1	Contig	0.215229	46.4										LHYM01	32	228	2016-02-04T00:00:00Z	ftp://ftp.ncbi.nlm.nih.gov/genomes/all/GCA/001/549/355/GCA_001549355.1_SCGC-AAA385M11
candidate division MSBL1 archaeon SCGC-AAA833K04	Archaea;Euryarchaeota;unclassified Euryarchaeota	SCGC-AAA833K04	SAMN03941340	PRJNA291812	GCA_001549365.1	Contig	0.16284	45.9										LHYN01	25	196	2016-02-04T00:00:00Z	ftp://ftp.ncbi.nlm.nih.gov/genomes/all/GCA/001/549/365/GCA_001549365.1_SCGC-AAA833K04
candidate division MSBL1 archaeon SCGC-AAA833F18	Archaea;Euryarchaeota;unclassified Euryarchaeota	SCGC-AAA833F18	SAMN03940243	PRJNA291812	GCA_001549395.1	Contig	0.269915	45										LHYO01	24	278	2016-02-04T00:00:00Z	ftp://ftp.ncbi.nlm.nih.gov/genomes/all/GCA/001/549/395/GCA_001549395.1_SCGC-AAA833F18
candidate division MSBL1 archaeon SCGC-AAA261G05	Archaea;Euryarchaeota;unclassified Euryarchaeota	SCGC-AAA261G05	SAMN03951427	PRJNA291812	GCA_001549415.1	Contig	0.532132	45.6										LHYA01	68	601	2016-02-04T00:00:00Z	ftp://ftp.ncbi.nlm.nih.gov/genomes/all/GCA/001/549/415/GCA_001549415.1_SCGC-AAA261G05
candidate division MSBL1 archaeon SCGC-AAA382A13	Archaea;Euryarchaeota;unclassified Euryarchaeota	SCGC-AAA382A13	SAMN03955388	PRJNA291812	GCA_001549435.1	Contig	0.408808	39.8										LHYD01	72	450	2016-02-04T00:00:00Z	ftp://ftp.ncbi.nlm.nih.gov/genomes/all/GCA/001/549/435/GCA_001549435.1_SCGC-AAA382A13
candidate division MSBL1 archaeon SCGC-AAA382C18	Archaea;Euryarchaeota;unclassified Euryarchaeota	SCGC-AAA382C18	SAMN03955390	PRJNA291812	GCA_001549445.1	Contig	0.546193	41.2										LHYF01	74	551	2016-02-04T00:00:00Z	ftp://ftp.ncbi.nlm.nih.gov/genomes/all/GCA/001/549/445/GCA_001549445.1_SCGC-AAA382C18
candidate division MSBL1 archaeon SCGC-AAA382M17	Archaea;Euryarchaeota;unclassified Euryarchaeota	SCGC-AAA382M17	SAMN03955393	PRJNA291812	GCA_001549475.1	Contig	0.37804	43.4										LHYI01	63	356	2016-02-04T00:00:00Z	ftp://ftp.ncbi.nlm.nih.gov/genomes/all/GCA/001/549/475/GCA_001549475.1_SCGC-AAA382M17
candidate division MSBL1 archaeon SCGC-AAA385D11	Archaea;Euryarchaeota;unclassified Euryarchaeota	SCGC-AAA385D11	SAMN03955404	PRJNA291812	GCA_001549495.1	Contig	0.306358	45.6										LHYK01	35	299	2016-02-04T00:00:00Z	ftp://ftp.ncbi.nlm.nih.gov/genomes/all/GCA/001/549/495/GCA_001549495.1_SCGC-AAA385D11
candidate division MSBL1 archaeon SCGC-AAA385M02	Archaea;Euryarchaeota;unclassified Euryarchaeota	SCGC-AAA385M02	SAMN03955405	PRJNA291812	GCA_001549515.1	Contig	0.137797	35.1										LHYL01	16	156	2016-02-04T00:00:00Z	ftp://ftp.ncbi.nlm.nih.gov/genomes/all/GCA/001/549/515/GCA_001549515.1_SCGC-AAA385M02
Candidatus Nanopusillus acidilobi	Archaea;DPANN group;Nanoarchaeota	7A	SAMN03173949	PRJNA266727	GCA_001552015.1	Complete	0.605887	24.2	chromosome:CP010514.1										1	587	2016-02-04T00:00:00Z	ftp://ftp.ncbi.nlm.nih.gov/genomes/all/GCA/001/552/015/GCA_001552015.1_ASM155201v1
methanogenic archaeon ISO4-H5	Archaea;Euryarchaeota;Diaforarchaea group	ISO4-H5	SAMN03976563	PRJNA292473	GCA_001560915.1	Complete	1.93788	54	chromosome:NZ_CP014214.1/CP014214.1										1	1795	2016-02-12T00:00:00Z	ftp://ftp.ncbi.nlm.nih.gov/genomes/all/GCA/001/560/915/GCA_001560915.1_ASM156091v1	ftp://ftp.ncbi.nlm.nih.gov/genomes/all/GCF/001/560/915/GCF_001560915.1_ASM156091v1
methanogenic archaeon mixed culture ISO4-G1	Archaea;Euryarchaeota;Stenosarchaea group	ISO4-G1	SAMN04324260	PRJNA305317	GCA_001563305.1	Chromosome	1.5935	55.5	chromosome:CP013703.1										1	1500	2016-02-18T00:00:00Z	ftp://ftp.ncbi.nlm.nih.gov/genomes/all/GCA/001/563/305/GCA_001563305.1_ASM156330v1
Candidatus Thorarchaeota archaeon SMTZ1-45	Archaea;Asgard group;Candidatus Thorarchaeota	SMTZ1-45	SAMN03998759	PRJNA270657	GCA_001563335.1	Contig	3.54418	42.2										LRSL01	119	3208	2016-02-18T00:00:00Z	ftp://ftp.ncbi.nlm.nih.gov/genomes/all/GCA/001/563/335/GCA_001563335.1_ASM156333v1
Candidatus Thorarchaeota archaeon SMTZ1-83	Archaea;Asgard group;Candidatus Thorarchaeota	SMTZ1-83	SAMN03998758	PRJNA270657	GCA_001563325.1	Contig	3.26399	49.3										LRSK01	266	2149	2016-02-18T00:00:00Z	ftp://ftp.ncbi.nlm.nih.gov/genomes/all/GCA/001/563/325/GCA_001563325.1_ASM156332v1
Candidatus Thorarchaeota archaeon SMTZ-45	Archaea;Asgard group;Candidatus Thorarchaeota	SMTZ-45	SAMN03998760	PRJNA270657	GCA_001563465.1	Contig	2.35719	43.2										LRSM01	206	2257	2016-02-18T00:00:00Z	ftp://ftp.ncbi.nlm.nih.gov/genomes/all/GCA/001/563/465/GCA_001563465.1_ASM156346v1
Haloferacaceae archaeon B1-Br10_E2g22	Archaea;Euryarchaeota;Stenosarchaea group	B1-Br10_E2g22	SAMN04123324	PRJNA286221	GCA_001563795.1	Contig	2.36824	57.8										LKML01	152	0	2016-02-19T00:00:00Z	ftp://ftp.ncbi.nlm.nih.gov/genomes/all/GCA/001/563/795/GCA_001563795.1_ASM156379v1
Natrialbaceae archaeon B1-Br10_E2g2	Archaea;Euryarchaeota;Stenosarchaea group	B1-Br10_E2g2	SAMN04123323	PRJNA286221	GCA_001563805.1	Contig	2.87498	65.7										LKMK01	251	0	2016-02-19T00:00:00Z	ftp://ftp.ncbi.nlm.nih.gov/genomes/all/GCA/001/563/805/GCA_001563805.1_ASM156380v1
Nanohaloarchaea archaeon B1-Br10_U2g1	Archaea;Euryarchaeota;Stenosarchaea group	B1-Br10_U2g1	SAMN04124417	PRJNA286221	GCA_001563875.1	Contig	0.709831	42.6										LKMN01	26	0	2016-02-19T00:00:00Z	ftp://ftp.ncbi.nlm.nih.gov/genomes/all/GCA/001/563/875/GCA_001563875.1_ASM156387v1
Natrialbaceae archaeon B1-Br10_E2g27	Archaea;Euryarchaeota;Stenosarchaea group	B1-Br10_E2g27	SAMN04124416	PRJNA286221	GCA_001563885.1	Contig	2.00621	59.9										LKMM01	207	0	2016-02-19T00:00:00Z	ftp://ftp.ncbi.nlm.nih.gov/genomes/all/GCA/001/563/885/GCA_001563885.1_ASM156388v1
Nanohaloarchaea archaeon B1-Br10_U2g19	Archaea;Euryarchaeota;Stenosarchaea group	B1-Br10_U2g19	SAMN04124418	PRJNA286221	GCA_001563905.1	Contig	0.662884	41										LKMO01	35	0	2016-02-19T00:00:00Z	ftp://ftp.ncbi.nlm.nih.gov/genomes/all/GCA/001/563/905/GCA_001563905.1_ASM156390v1
Nanohaloarchaea archaeon B1-Br10_U2g21	Archaea;Euryarchaeota;Stenosarchaea group	B1-Br10_U2g21	SAMN04124421	PRJNA286221	GCA_001563915.1	Contig	0.815638	39.4										LKMP01	24	0	2016-02-19T00:00:00Z	ftp://ftp.ncbi.nlm.nih.gov/genomes/all/GCA/001/563/915/GCA_001563915.1_ASM156391v1
Natrialbaceae archaeon PL-Br10_E2g26	Archaea;Euryarchaeota;Stenosarchaea group	PL-Br10_E2g26	SAMN04124447	PRJNA286221	GCA_001563955.1	Contig	1.46345	60.3										LKMR01	167	0	2016-02-19T00:00:00Z	ftp://ftp.ncbi.nlm.nih.gov/genomes/all/GCA/001/563/955/GCA_001563955.1_ASM156395v1
Haloferacaceae archaeon PL-Br10_E2g29	Archaea;Euryarchaeota;Stenosarchaea group	PL-Br10_E2g29	SAMN04124448	PRJNA286221	GCA_001563965.1	Contig	1.27824	62.2										LKMS01	134	0	2016-02-19T00:00:00Z	ftp://ftp.ncbi.nlm.nih.gov/genomes/all/GCA/001/563/965/GCA_001563965.1_ASM156396v1
Nanohaloarchaea archaeon PL-Br10_U2g16	Archaea;Euryarchaeota;Stenosarchaea group	PL-Br10_U2g16	SAMN04124452	PRJNA286221	GCA_001563995.1	Contig	0.652532	42.2										LKMV01	54	0	2016-02-19T00:00:00Z	ftp://ftp.ncbi.nlm.nih.gov/genomes/all/GCA/001/563/995/GCA_001563995.1_ASM156399v1
Nanohaloarchaea archaeon PL-Br10_U2g27	Archaea;Euryarchaeota;Stenosarchaea group	PL-Br10_U2g27	SAMN04124454	PRJNA286221	GCA_001564035.1	Contig	0.581882	43.2										LKMX01	52	0	2016-02-19T00:00:00Z	ftp://ftp.ncbi.nlm.nih.gov/genomes/all/GCA/001/564/035/GCA_001564035.1_ASM156403v1
Haloferacaceae archaeon Tc-Br11_E2g18	Archaea;Euryarchaeota;Stenosarchaea group	Tc-Br11_E2g18	SAMN04125313	PRJNA286221	GCA_001564085.1	Contig	1.27239	66.8										LKNE01	139	0	2016-02-19T00:00:00Z	ftp://ftp.ncbi.nlm.nih.gov/genomes/all/GCA/001/564/085/GCA_001564085.1_ASM156408v1
Natrialbaceae archaeon Tc-Br11_E2g8	Archaea;Euryarchaeota;Stenosarchaea group	Tc-Br11_E2g8	SAMN04125315	PRJNA286221	GCA_001564115.1	Contig	2.2878	68.6										LKNG01	192	0	2016-02-19T00:00:00Z	ftp://ftp.ncbi.nlm.nih.gov/genomes/all/GCA/001/564/115/GCA_001564115.1_ASM156411v1
Nanohaloarchaea archaeon B1-Br10_U2g29	Archaea;Euryarchaeota;Stenosarchaea group	B1-Br10_U2g29	SAMN04124435	PRJNA286221	GCA_001564145.1	Contig	0.526182	40.1										LKMQ01	35	0	2016-02-19T00:00:00Z	ftp://ftp.ncbi.nlm.nih.gov/genomes/all/GCA/001/564/145/GCA_001564145.1_ASM156414v1
Halobacteriaceae archaeon Tc-Br11_E2g27	Archaea;Euryarchaeota;Stenosarchaea group	Tc-Br11_E2g27	SAMN04125316	PRJNA286221	GCA_001564135.1	Contig	2.09588	54.9										LKNH01	205	0	2016-02-19T00:00:00Z	ftp://ftp.ncbi.nlm.nih.gov/genomes/all/GCA/001/564/135/GCA_001564135.1_ASM156413v1
Haloferacaceae archaeon PL-Br10_E2g46	Archaea;Euryarchaeota;Stenosarchaea group	PL-Br10_E2g46	SAMN04124449	PRJNA286221	GCA_001564175.1	Contig	1.44316	51										LKMT01	171	0	2016-02-19T00:00:00Z	ftp://ftp.ncbi.nlm.nih.gov/genomes/all/GCA/001/564/175/GCA_001564175.1_ASM156417v1
Nanohaloarchaea archaeon PL-Br10_U2g19	Archaea;Euryarchaeota;Stenosarchaea group	PL-Br10_U2g19	SAMN04124453	PRJNA286221	GCA_001564195.1	Contig	0.758571	42.4										LKMW01	55	0	2016-02-19T00:00:00Z	ftp://ftp.ncbi.nlm.nih.gov/genomes/all/GCA/001/564/195/GCA_001564195.1_ASM156419v1
Nanohaloarchaea archaeon PL-Br10_U2g5	Archaea;Euryarchaeota;Stenosarchaea group	PL-Br10_U2g5	SAMN04124455	PRJNA286221	GCA_001564205.1	Contig	1.48085	64.5										LKMY01	160	0	2016-02-19T00:00:00Z	ftp://ftp.ncbi.nlm.nih.gov/genomes/all/GCA/001/564/205/GCA_001564205.1_ASM156420v1
Natrialbaceae archaeon Tc-Br11_E2g1	Archaea;Euryarchaeota;Stenosarchaea group	Tc-Br11_E2g1	SAMN04125286	PRJNA286221	GCA_001564255.1	Contig	2.1558	64.5										LKNC01	210	0	2016-02-19T00:00:00Z	ftp://ftp.ncbi.nlm.nih.gov/genomes/all/GCA/001/564/255/GCA_001564255.1_ASM156425v1
Natrialbaceae archaeon Tc-Br11_E2g14	Archaea;Euryarchaeota;Stenosarchaea group	Tc-Br11_E2g14	SAMN04125312	PRJNA286221	GCA_001564275.1	Contig	3.16482	63.6										LKND01	136	0	2016-02-19T00:00:00Z	ftp://ftp.ncbi.nlm.nih.gov/genomes/all/GCA/001/564/275/GCA_001564275.1_ASM156427v1
Natrialbaceae archaeon Tc-Br11_E2g28	Archaea;Euryarchaeota;Stenosarchaea group	Tc-Br11_E2g28	SAMN04125314	PRJNA286221	GCA_001564285.1	Contig	2.33023	60.8										LKNF01	216	0	2016-02-19T00:00:00Z	ftp://ftp.ncbi.nlm.nih.gov/genomes/all/GCA/001/564/285/GCA_001564285.1_ASM156428v1
Methanobrevibacter olleyae	Archaea;Euryarchaeota;Methanomada group	YLM1	SAMN04335716	PRJNA49591	GCA_001563245.1	Complete	2.20119	26.9	chromosome:NZ_CP014265.1/CP014265.1										1	1778	2016-02-18T00:00:00Z	ftp://ftp.ncbi.nlm.nih.gov/genomes/all/GCA/001/563/245/GCA_001563245.1_ASM156324v1	ftp://ftp.ncbi.nlm.nih.gov/genomes/all/GCF/001/563/245/GCF_001563245.1_ASM156324v1
Methanofollis ethanolicus	Archaea;Euryarchaeota;Stenosarchaea group	HASU	SAMD00044721	PRJDB4447	GCA_001571385.1	Contig	2.71391	60.3										BCNW01	3	2554	2016-01-19T00:00:00Z	ftp://ftp.ncbi.nlm.nih.gov/genomes/all/GCA/001/571/385/GCA_001571385.1_ASM157138v1	ftp://ftp.ncbi.nlm.nih.gov/genomes/all/GCF/001/571/385/GCF_001571385.1_ASM157138v1
Methanoculleus thermophilus	Archaea;Euryarchaeota;Stenosarchaea group	CR-1	SAMD00044722	PRJDB4448	GCA_001571405.1	Contig	2.22323	59.3										BCNX01	23	2171	2016-01-19T00:00:00Z	ftp://ftp.ncbi.nlm.nih.gov/genomes/all/GCA/001/571/405/GCA_001571405.1_ASM157140v1	ftp://ftp.ncbi.nlm.nih.gov/genomes/all/GCF/001/571/405/GCF_001571405.1_ASM157140v1
Candidatus Bathyarchaeota archaeon TCS64	Archaea;TACK group;Candidatus Bathyarchaeota	TCS64	SAMN04423169	PRJNA309376	GCA_001577155.1	Contig	1.55662	44.7										LSCO01	212	0	2016-02-29T00:00:00Z	ftp://ftp.ncbi.nlm.nih.gov/genomes/all/GCA/001/577/155/GCA_001577155.1_ASM157715v1
Methanolobus sp. SY-01	Archaea;Euryarchaeota;Stenosarchaea group	SY-01	SAMN07998606	PRJNA417540	GCA_004745425.1	Contig	2.59221	43.6										PGGK01	45	2458	2019-04-08T00:00:00Z	ftp://ftp.ncbi.nlm.nih.gov/genomes/all/GCA/004/745/425/GCA_004745425.1_ASM474542v1	ftp://ftp.ncbi.nlm.nih.gov/genomes/all/GCF/004/745/425/GCF_004745425.1_ASM474542v1
Methanohalophilus sp. RSK	Archaea;Euryarchaeota;Stenosarchaea group	RSK	SAMN10345422	PRJNA500754	GCA_003722075.1	Contig	1.96904	42.6										RDSK01	18	1938	2018-11-12T00:00:00Z	ftp://ftp.ncbi.nlm.nih.gov/genomes/all/GCA/003/722/075/GCA_003722075.1_MethanohalophilusRSK	ftp://ftp.ncbi.nlm.nih.gov/genomes/all/GCF/003/722/075/GCF_003722075.1_MethanohalophilusRSK
Arc I group archaeon BMIXfssc0709_Meth_Bin006	Archaea;Euryarchaeota;Stenosarchaea group	BMIXfssc0709_Meth_Bin006	SAMN04009752	PRJNA293769	GCA_001587575.1	Contig	1.55773	34.5										LNJC01	61	1730	2016-03-11T00:00:00Z	ftp://ftp.ncbi.nlm.nih.gov/genomes/all/GCA/001/587/575/GCA_001587575.1_ASM158757v1
Arc I group archaeon ADurb1013_Bin02101	Archaea;Euryarchaeota;Stenosarchaea group	ADurb1013_Bin02101	SAMN04009747	PRJNA293767	GCA_001587595.1	Scaffold	1.49543	33.4										LNJB01	77	1591	2016-03-11T00:00:00Z	ftp://ftp.ncbi.nlm.nih.gov/genomes/all/GCA/001/587/595/GCA_001587595.1_ASM158759v1
Arc I group archaeon ADurb1113_Bin01801	Archaea;Euryarchaeota;Stenosarchaea group	ADurb1113_Bin01801	SAMN04009748	PRJNA293767	GCA_001587605.1	Scaffold	1.49713	33.3										LNJD01	60	1597	2016-03-11T00:00:00Z	ftp://ftp.ncbi.nlm.nih.gov/genomes/all/GCA/001/587/605/GCA_001587605.1_ASM158760v1
Arc I group archaeon ADurb1213_Bin02801	Archaea;Euryarchaeota;Stenosarchaea group	ADurb1213_Bin02801	SAMN04009749	PRJNA293767	GCA_001587635.1	Scaffold	1.4823	33.2										LNJE01	66	1585	2016-03-11T00:00:00Z	ftp://ftp.ncbi.nlm.nih.gov/genomes/all/GCA/001/587/635/GCA_001587635.1_ASM158763v1
Arc I group archaeon B03fssc0709_Meth_Bin005	Archaea;Euryarchaeota;Stenosarchaea group	B03fssc0709_Meth_Bin005	SAMN04009750	PRJNA293769	GCA_001587655.1	Contig	1.61075	34.3										LNGE01	87	1802	2016-03-11T00:00:00Z	ftp://ftp.ncbi.nlm.nih.gov/genomes/all/GCA/001/587/655/GCA_001587655.1_ASM158765v1
Arc I group archaeon U1lsi0528_Bin089	Archaea;Euryarchaeota;Stenosarchaea group	U1lsi0528_Bin089	SAMN04009068	PRJNA293769	GCA_001587675.1	Contig	1.79446	34.1										LNGD01	313	1963	2016-03-11T00:00:00Z	ftp://ftp.ncbi.nlm.nih.gov/genomes/all/GCA/001/587/675/GCA_001587675.1_ASM158767v1
Arc I group archaeon B15fssc0709_Meth_Bin003	Archaea;Euryarchaeota;Stenosarchaea group	B15fssc0709_Meth_Bin003	SAMN04009751	PRJNA293769	GCA_001587695.1	Contig	1.65805	34.6										LNGF01	76	1843	2016-03-11T00:00:00Z	ftp://ftp.ncbi.nlm.nih.gov/genomes/all/GCA/001/587/695/GCA_001587695.1_ASM158769v1
Arc I group archaeon U1lsi0528_Bin055	Archaea;Euryarchaeota;Stenosarchaea group	U1lsi0528_Bin055	SAMN04008119	PRJNA293769	GCA_001587715.1	Contig	1.99421	35.4										LNGC01	306	2291	2016-03-11T00:00:00Z	ftp://ftp.ncbi.nlm.nih.gov/genomes/all/GCA/001/587/715/GCA_001587715.1_ASM158771v1
Candidatus Bathyarchaeota archaeon B63	Archaea;TACK group;Candidatus Bathyarchaeota	B63	SAMN04412737	PRJNA312413	GCA_001593845.1	Scaffold	0.859377	53.9										LUCF01	97	823	2016-03-18T00:00:00Z	ftp://ftp.ncbi.nlm.nih.gov/genomes/all/GCA/001/593/845/GCA_001593845.1_ASM159384v1
Candidatus Bathyarchaeota archaeon B25	Archaea;TACK group;Candidatus Bathyarchaeota	B25	SAMN04412734	PRJNA312413	GCA_001593855.1	Scaffold	0.818882	50.5										LUCC01	71	857	2016-03-18T00:00:00Z	ftp://ftp.ncbi.nlm.nih.gov/genomes/all/GCA/001/593/855/GCA_001593855.1_ASM159385v1
Candidatus Bathyarchaeota archaeon B24	Archaea;TACK group;Candidatus Bathyarchaeota	B24	SAMN04412733	PRJNA312413	GCA_001593865.1	Scaffold	1.7314	51.1										LUCB01	37	1576	2016-03-18T00:00:00Z	ftp://ftp.ncbi.nlm.nih.gov/genomes/all/GCA/001/593/865/GCA_001593865.1_ASM159386v1
Candidatus Bathyarchaeota archaeon B23	Archaea;TACK group;Candidatus Bathyarchaeota	B23	SAMN04412732	PRJNA312413	GCA_001593875.1	Scaffold	0.717825	61.8										LUCA01	75	747	2016-03-18T00:00:00Z	ftp://ftp.ncbi.nlm.nih.gov/genomes/all/GCA/001/593/875/GCA_001593875.1_ASM159387v1
Candidatus Bathyarchaeota archaeon B26-1	Archaea;TACK group;Candidatus Bathyarchaeota	B26-1	SAMN04412735	PRJNA312413	GCA_001593925.1	Scaffold	1.3481	52.7										LUCD01	124	1185	2016-03-18T00:00:00Z	ftp://ftp.ncbi.nlm.nih.gov/genomes/all/GCA/001/593/925/GCA_001593925.1_ASM159392v1
Candidatus Bathyarchaeota archaeon B26-2	Archaea;TACK group;Candidatus Bathyarchaeota	B26-2	SAMN04412736	PRJNA312413	GCA_001593935.1	Scaffold	1.89019	51.9										LUCE01	73	1630	2016-03-18T00:00:00Z	ftp://ftp.ncbi.nlm.nih.gov/genomes/all/GCA/001/593/935/GCA_001593935.1_ASM159393v1
Halalkalicoccus paucihalophilus	Archaea;Euryarchaeota;Stenosarchaea group	DSM 24557	SAMN04516086	PRJNA313152	GCA_001593955.1	Contig	3.98041	61.7										LTAZ01	23	3774	2016-03-18T00:00:00Z	ftp://ftp.ncbi.nlm.nih.gov/genomes/all/GCA/001/593/955/GCA_001593955.1_ASM159395v1	ftp://ftp.ncbi.nlm.nih.gov/genomes/all/GCF/001/593/955/GCF_001593955.1_ASM159395v1
Thermoplasmatales archaeon SG8-52-1	Archaea;Euryarchaeota;Diaforarchaea group	SG8-52-1	SAMN04495909	PRJNA270657	GCA_001595805.1	Contig	2.06548	31.1										LSSD01	79	1877	2016-03-22T00:00:00Z	ftp://ftp.ncbi.nlm.nih.gov/genomes/all/GCA/001/595/805/GCA_001595805.1_ASM159580v1
Euryarchaeota archaeon SM23-78	Archaea;Euryarchaeota;unclassified Euryarchaeota	SM23-78	SAMN04495915	PRJNA270657	GCA_001595785.1	Contig	1.48083	36.7										LSSJ01	47	1509	2016-03-22T00:00:00Z	ftp://ftp.ncbi.nlm.nih.gov/genomes/all/GCA/001/595/785/GCA_001595785.1_ASM159578v1
Theionarchaea archaeon DG-70-1	Archaea;Euryarchaeota;Theionarchaea	DG-70-1	SAMN04495908	PRJNA270657	GCA_001595815.1	Contig	4.77206	41.4										LSSC01	194	4270	2016-03-22T00:00:00Z	ftp://ftp.ncbi.nlm.nih.gov/genomes/all/GCA/001/595/815/GCA_001595815.1_ASM159581v1
Theionarchaea archaeon DG-70	Archaea;Euryarchaeota;Theionarchaea	DG-70	SAMN04495907	PRJNA270657	GCA_001595795.1	Contig	3.55955	41.7										LSSB01	177	3483	2016-03-22T00:00:00Z	ftp://ftp.ncbi.nlm.nih.gov/genomes/all/GCA/001/595/795/GCA_001595795.1_ASM159579v1
Thermoplasmatales archaeon SG8-52-2	Archaea;Euryarchaeota;Diaforarchaea group	SG8-52-2	SAMN04495910	PRJNA270657	GCA_001595865.1	Contig	1.3559	31.4										LSSE01	68	1226	2016-03-22T00:00:00Z	ftp://ftp.ncbi.nlm.nih.gov/genomes/all/GCA/001/595/865/GCA_001595865.1_ASM159586v1
Euryarchaeota archaeon SG8-5	Archaea;Euryarchaeota;unclassified Euryarchaeota	SG8-5	SAMN04495912	PRJNA270657	GCA_001595885.1	Scaffold	1.24723	55.5										LSSH01	111	1022	2016-03-22T00:00:00Z	ftp://ftp.ncbi.nlm.nih.gov/genomes/all/GCA/001/595/885/GCA_001595885.1_ASM159588v1
Thermoplasmatales archaeon SG8-52-4	Archaea;Euryarchaeota;Diaforarchaea group	SG8-52-4	SAMN04495913	PRJNA270657	GCA_001595875.1	Contig	2.24627	31.6										LSSF01	91	2036	2016-03-22T00:00:00Z	ftp://ftp.ncbi.nlm.nih.gov/genomes/all/GCA/001/595/875/GCA_001595875.1_ASM159587v1
Thermoplasmatales archaeon SG8-52-3	Archaea;Euryarchaeota;Diaforarchaea group	SG8-52-3	SAMN04495911	PRJNA270657	GCA_001595915.1	Contig	1.9094	30.4										LSSG01	84	1739	2016-03-22T00:00:00Z	ftp://ftp.ncbi.nlm.nih.gov/genomes/all/GCA/001/595/915/GCA_001595915.1_ASM159591v1
Thermoplasmatales archaeon SM1-50	Archaea;Euryarchaeota;Diaforarchaea group	SM1-50	SAMN04495914	PRJNA270657	GCA_001595945.1	Contig	2.09171	39										LSSI01	94	1890	2016-03-22T00:00:00Z	ftp://ftp.ncbi.nlm.nih.gov/genomes/all/GCA/001/595/945/GCA_001595945.1_ASM159594v1
Methanosarcinales archaeon Methan_01	Archaea;Euryarchaeota;Stenosarchaea group	Methan_01	SAMN03837483	PRJNA284316	GCA_001602645.1	Scaffold	2.6088	59.1										LUYE01	85	0	2016-03-30T00:00:00Z	ftp://ftp.ncbi.nlm.nih.gov/genomes/all/GCA/001/602/645/GCA_001602645.1_ASM160264v1
Methanomicrobiales archaeon Methan_05	Archaea;Euryarchaeota;Stenosarchaea group	Methan_05	SAMN03837487	PRJNA284316	GCA_001602685.1	Scaffold	1.84465	52.5										LUYI01	386	0	2016-03-30T00:00:00Z	ftp://ftp.ncbi.nlm.nih.gov/genomes/all/GCA/001/602/685/GCA_001602685.1_ASM160268v1
Methanomicrobiales archaeon Methan_06	Archaea;Euryarchaeota;Stenosarchaea group	Methan_06	SAMN03837488	PRJNA284316	GCA_001602695.1	Scaffold	1.61691	48										LUYJ01	427	0	2016-03-30T00:00:00Z	ftp://ftp.ncbi.nlm.nih.gov/genomes/all/GCA/001/602/695/GCA_001602695.1_ASM160269v1
Methanosarcinales archaeon Methan_03	Archaea;Euryarchaeota;Stenosarchaea group	Methan_03	SAMN03837485	PRJNA284316	GCA_001603205.1	Scaffold	1.99988	55.6										LUYG01	772	0	2016-03-30T00:00:00Z	ftp://ftp.ncbi.nlm.nih.gov/genomes/all/GCA/001/603/205/GCA_001603205.1_ASM160320v1
Methanosarcinales archaeon Methan_04	Archaea;Euryarchaeota;Stenosarchaea group	Methan_04	SAMN03837486	PRJNA284316	GCA_001603225.1	Scaffold	1.92773	53.4										LUYH01	292	0	2016-03-30T00:00:00Z	ftp://ftp.ncbi.nlm.nih.gov/genomes/all/GCA/001/603/225/GCA_001603225.1_ASM160322v1
Methanosarcinales archaeon Methan_02	Archaea;Euryarchaeota;Stenosarchaea group	Methan_02	SAMN03837484	PRJNA284316	GCA_001603195.1	Scaffold	2.47589	60.8										LUYF01	419	0	2016-03-30T00:00:00Z	ftp://ftp.ncbi.nlm.nih.gov/genomes/all/GCA/001/603/195/GCA_001603195.1_ASM160319v1
Methanomicrobiales archaeon Methan_07	Archaea;Euryarchaeota;Stenosarchaea group	Methan_07	SAMN03837489	PRJNA284316	GCA_001603255.1	Scaffold	1.91314	61.5										LUYK01	414	0	2016-03-30T00:00:00Z	ftp://ftp.ncbi.nlm.nih.gov/genomes/all/GCA/001/603/255/GCA_001603255.1_ASM160325v1
Methanoculleus horonobensis	Archaea;Euryarchaeota;Stenosarchaea group	T10	SAMD00044723	PRJDB4449	GCA_001602375.1	Contig	2.44611	62										BCNY01	15	2375	2016-01-19T00:00:00Z	ftp://ftp.ncbi.nlm.nih.gov/genomes/all/GCA/001/602/375/GCA_001602375.1_ASM160237v1	ftp://ftp.ncbi.nlm.nih.gov/genomes/all/GCF/001/602/375/GCF_001602375.1_ASM160237v1
Methanoculleus sediminis	Archaea;Euryarchaeota;Stenosarchaea group	S3Fa	SAMN03288802	PRJNA273166	GCA_001017125.1	Scaffold	2.48972	62.3										JXOJ01	15	2410	2015-06-01T00:00:00Z	ftp://ftp.ncbi.nlm.nih.gov/genomes/all/GCA/001/017/125/GCA_001017125.1_ASM101712v1	ftp://ftp.ncbi.nlm.nih.gov/genomes/all/GCF/001/017/125/GCF_001017125.1_ASM101712v1
Candidatus Nitrosopumilus piranensis	Archaea;TACK group;Thaumarchaeota	D3C	SAMN03257648	PRJNA269924	GCA_000875775.1	Complete	1.71308	33.8	chromosome:CP010868.1										1	2161	2015-02-13T00:00:00Z	ftp://ftp.ncbi.nlm.nih.gov/genomes/all/GCA/000/875/775/GCA_000875775.1_ASM87577v1
Candidatus Nitrosopumilus adriaticus	Archaea;TACK group;Thaumarchaeota	NF5	SAMN03253153	PRJNA269341	GCA_000956175.1	Complete	1.80309	33.4	chromosome:NZ_CP011070.1/CP011070.1										1	2037	2015-03-19T00:00:00Z	ftp://ftp.ncbi.nlm.nih.gov/genomes/all/GCA/000/956/175/GCA_000956175.1_ASM95617v1	ftp://ftp.ncbi.nlm.nih.gov/genomes/all/GCF/000/956/175/GCF_000956175.1_ASM95617v1
Haladaptatus sp. R4	Archaea;Euryarchaeota;Stenosarchaea group	R4	SAMN04592497	PRJNA316929	GCA_001625445.1	Contig	4.89669	60.2										LWHG01	34	4130	2016-04-21T00:00:00Z	ftp://ftp.ncbi.nlm.nih.gov/genomes/all/GCA/001/625/445/GCA_001625445.1_ASM162544v1	ftp://ftp.ncbi.nlm.nih.gov/genomes/all/GCF/001/625/445/GCF_001625445.1_ASM162544v1
Nitrosopelagicus sp. REDSEA-S37_B6	Archaea;TACK group;Thaumarchaeota	REDSEA-S37_B6	SAMN04534605	PRJNA289734	GCA_001627095.1	Contig	0.870512	34										LUPD01	104	0	2016-04-22T00:00:00Z	ftp://ftp.ncbi.nlm.nih.gov/genomes/all/GCA/001/627/095/GCA_001627095.1_ASM162709v1
Marine group II euryarchaeote REDSEA-S03_B6	Archaea;Euryarchaeota;Diaforarchaea group	REDSEA-S03_B6	SAMN04534670	PRJNA289734	GCA_001628435.1	Scaffold	1.31535	45.5										LURP01	210	0	2016-04-22T00:00:00Z	ftp://ftp.ncbi.nlm.nih.gov/genomes/all/GCA/001/628/435/GCA_001628435.1_ASM162843v1
Marine group II euryarchaeote REDSEA-S10_B2	Archaea;Euryarchaeota;Diaforarchaea group	REDSEA-S10_B2	SAMN04534671	PRJNA289734	GCA_001628455.1	Scaffold	1.23466	50.4										LURQ01	29	0	2016-04-22T00:00:00Z	ftp://ftp.ncbi.nlm.nih.gov/genomes/all/GCA/001/628/455/GCA_001628455.1_ASM162845v1
Marine group II euryarchaeote REDSEA-S19_B7N8	Archaea;Euryarchaeota;Diaforarchaea group	REDSEA-S19_B7N8	SAMN04534673	PRJNA289734	GCA_001628475.1	Contig	1.17169	52										LURS01	155	0	2016-04-22T00:00:00Z	ftp://ftp.ncbi.nlm.nih.gov/genomes/all/GCA/001/628/475/GCA_001628475.1_ASM162847v1
Marine group II euryarchaeote REDSEA-S11_B3N4	Archaea;Euryarchaeota;Diaforarchaea group	REDSEA-S11_B3N4	SAMN04534672	PRJNA289734	GCA_001628485.1	Scaffold	1.29599	51										LURR01	35	0	2016-04-22T00:00:00Z	ftp://ftp.ncbi.nlm.nih.gov/genomes/all/GCA/001/628/485/GCA_001628485.1_ASM162848v1
Marine group II euryarchaeote REDSEA-S29_B8N9	Archaea;Euryarchaeota;Diaforarchaea group	REDSEA-S29_B8N9	SAMN04534675	PRJNA289734	GCA_001629155.1	Scaffold	1.1018	50.1										LURU01	131	0	2016-04-22T00:00:00Z	ftp://ftp.ncbi.nlm.nih.gov/genomes/all/GCA/001/629/155/GCA_001629155.1_ASM162915v1
Marine group II euryarchaeote REDSEA-S25_B4N5	Archaea;Euryarchaeota;Diaforarchaea group	REDSEA-S25_B4N5	SAMN04534674	PRJNA289734	GCA_001629165.1	Scaffold	1.10357	52.1										LURT01	167	0	2016-04-22T00:00:00Z	ftp://ftp.ncbi.nlm.nih.gov/genomes/all/GCA/001/629/165/GCA_001629165.1_ASM162916v1
Marine group II euryarchaeote REDSEA-S37_B2N9	Archaea;Euryarchaeota;Diaforarchaea group	REDSEA-S37_B2N9	SAMN04534677	PRJNA289734	GCA_001629185.2	Contig	1.2073	50.5										LURW02	83	0	2016-04-22T00:00:00Z	ftp://ftp.ncbi.nlm.nih.gov/genomes/all/GCA/001/629/185/GCA_001629185.2_ASM162918v2
Marine group II euryarchaeote REDSEA-S30_B12	Archaea;Euryarchaeota;Diaforarchaea group	REDSEA-S30_B12	SAMN04534676	PRJNA289734	GCA_001629205.1	Scaffold	1.26663	36.9										LURV01	137	0	2016-04-22T00:00:00Z	ftp://ftp.ncbi.nlm.nih.gov/genomes/all/GCA/001/629/205/GCA_001629205.1_ASM162920v1
Marine group II euryarchaeote REDSEA-S41_B6	Archaea;Euryarchaeota;Diaforarchaea group	REDSEA-S41_B6	SAMN04534679	PRJNA289734	GCA_001629245.1	Scaffold	1.12922	49.9										LURY01	122	0	2016-04-22T00:00:00Z	ftp://ftp.ncbi.nlm.nih.gov/genomes/all/GCA/001/629/245/GCA_001629245.1_ASM162924v1
Marine group II euryarchaeote REDSEA-S43_B8	Archaea;Euryarchaeota;Diaforarchaea group	REDSEA-S43_B8	SAMN04534681	PRJNA289734	GCA_001629235.1	Scaffold	1.10167	50.2										LUSA01	105	0	2016-04-22T00:00:00Z	ftp://ftp.ncbi.nlm.nih.gov/genomes/all/GCA/001/629/235/GCA_001629235.1_ASM162923v1
Marine group II euryarchaeote REDSEA-S42_B7	Archaea;Euryarchaeota;Diaforarchaea group	REDSEA-S42_B7	SAMN04534680	PRJNA289734	GCA_001629255.1	Scaffold	1.19131	49.7										LURZ01	43	0	2016-04-22T00:00:00Z	ftp://ftp.ncbi.nlm.nih.gov/genomes/all/GCA/001/629/255/GCA_001629255.1_ASM162925v1
Marine group II euryarchaeote REDSEA-S40_B11N13	Archaea;Euryarchaeota;Diaforarchaea group	REDSEA-S40_B11N13	SAMN04534678	PRJNA289734	GCA_001629295.1	Scaffold	1.24088	50.1										LURX01	118	0	2016-04-22T00:00:00Z	ftp://ftp.ncbi.nlm.nih.gov/genomes/all/GCA/001/629/295/GCA_001629295.1_ASM162929v1
Methanobrevibacter filiformis	Archaea;Euryarchaeota;Methanomada group	DSM 11501	SAMN04867340	PRJNA318759	GCA_001639265.1	Contig	2.60614	27										LWMT01	295	1835	2016-04-29T00:00:00Z	ftp://ftp.ncbi.nlm.nih.gov/genomes/all/GCA/001/639/265/GCA_001639265.1_ASM163926v1	ftp://ftp.ncbi.nlm.nih.gov/genomes/all/GCF/001/639/265/GCF_001639265.1_ASM163926v1
Methanobrevibacter cuticularis	Archaea;Euryarchaeota;Methanomada group	DSM 11139	SAMN04867344	PRJNA318765	GCA_001639285.1	Contig	2.6087	26.8										LWMW01	169	1925	2016-04-29T00:00:00Z	ftp://ftp.ncbi.nlm.nih.gov/genomes/all/GCA/001/639/285/GCA_001639285.1_ASM163928v1	ftp://ftp.ncbi.nlm.nih.gov/genomes/all/GCF/001/639/285/GCF_001639285.1_ASM163928v1
Methanobrevibacter curvatus	Archaea;Euryarchaeota;Methanomada group	DSM 11111	SAMN04867343	PRJNA318764	GCA_001639295.1	Contig	2.41461	25.7										LWMV01	232	1837	2016-04-29T00:00:00Z	ftp://ftp.ncbi.nlm.nih.gov/genomes/all/GCA/001/639/295/GCA_001639295.1_ASM163929v1	ftp://ftp.ncbi.nlm.nih.gov/genomes/all/GCF/001/639/295/GCF_001639295.1_ASM163929v1
Thermococcus chitonophagus	Archaea;Euryarchaeota;Thermococci	GC74	SAMN03324156	PRJNA274230	GCA_002214605.1	Complete	1.96198	44.9	chromosome:NZ_CP015193.1/CP015193.1										1	2062	2017-07-05T00:00:00Z	ftp://ftp.ncbi.nlm.nih.gov/genomes/all/GCA/002/214/605/GCA_002214605.1_ASM221460v1	ftp://ftp.ncbi.nlm.nih.gov/genomes/all/GCF/002/214/605/GCF_002214605.1_ASM221460v1
Thermococcus piezophilus	Archaea;Euryarchaeota;Thermococci	CDGS	SAMN04915575	PRJNA320084	GCA_001647085.1	Complete	1.9288	51.1	chromosome:NZ_CP015520.1/CP015520.1										1	1856	2016-05-18T00:00:00Z	ftp://ftp.ncbi.nlm.nih.gov/genomes/all/GCA/001/647/085/GCA_001647085.1_ASM164708v1	ftp://ftp.ncbi.nlm.nih.gov/genomes/all/GCF/001/647/085/GCF_001647085.1_ASM164708v1
Candidatus Methanomethylicus oleusabulum	Archaea;TACK group;Candidatus Verstraetearchaeota	V3	SAMN04994460	PRJNA321438	GCA_001717025.1	Scaffold	1.37448	55.4										MAGU01	86	0	2016-08-30T00:00:00Z	ftp://ftp.ncbi.nlm.nih.gov/genomes/all/GCA/001/717/025/GCA_001717025.1_ASM171702v1
Candidatus Methanosuratus petracarbonis	Archaea;TACK group;Candidatus Verstraetearchaeota	V4	SAMN04994461	PRJNA321438	GCA_001717015.1	Scaffold	1.26855	55.4										MAGV01	84	0	2016-08-30T00:00:00Z	ftp://ftp.ncbi.nlm.nih.gov/genomes/all/GCA/001/717/015/GCA_001717015.1_ASM171701v1
Candidatus Methanomethylicus mesodigestum	Archaea;TACK group;Candidatus Verstraetearchaeota	V1	SAMN04994458	PRJNA321438	GCA_001717005.1	Scaffold	1.42806	57.6										MAGS01	88	0	2016-08-30T00:00:00Z	ftp://ftp.ncbi.nlm.nih.gov/genomes/all/GCA/001/717/005/GCA_001717005.1_ASM171700v1
Candidatus Altiarchaeales archaeon WOR_SM1_86-2	Archaea;Euryarchaeota;unclassified Euryarchaeota	WOR_SM1_86-2	SAMN04980912	PRJNA270657	GCA_001723855.1	Contig	2.08797	40.8										MCBC01	170	2066	2016-09-13T00:00:00Z	ftp://ftp.ncbi.nlm.nih.gov/genomes/all/GCA/001/723/855/GCA_001723855.1_ASM172385v1
Candidatus Altiarchaeales archaeon WOR_SM1_SCG	Archaea;Euryarchaeota;unclassified Euryarchaeota	WOR_SM1_SCG	SAMN04979179	PRJNA321288	GCA_001723845.1	Scaffold	2.54974	37.1										MCBE01	300	2176	2016-09-13T00:00:00Z	ftp://ftp.ncbi.nlm.nih.gov/genomes/all/GCA/001/723/845/GCA_001723845.1_ASM172384v1
Candidatus Altiarchaeales archaeon WOR_SM1_79	Archaea;Euryarchaeota;unclassified Euryarchaeota	WOR_SM1_79	SAMN04979201	PRJNA270657	GCA_001723835.1	Scaffold	3.18802	39.8										MCBD01	332	2705	2016-09-13T00:00:00Z	ftp://ftp.ncbi.nlm.nih.gov/genomes/all/GCA/001/723/835/GCA_001723835.1_ASM172383v1
Methanosphaera sp. BMS	Archaea;Euryarchaeota;Methanomada group	BMS	SAMN04445725	PRJNA310024	GCA_003268005.1	Complete	2.86809	32.9	chromosome:NZ_CP014213.1/CP014213.1										1	2144	2018-06-26T00:00:00Z	ftp://ftp.ncbi.nlm.nih.gov/genomes/all/GCA/003/268/005/GCA_003268005.1_ASM326800v1	ftp://ftp.ncbi.nlm.nih.gov/genomes/all/GCF/003/268/005/GCF_003268005.1_ASM326800v1
Candidatus Altiarchaeales archaeon IMC4	Archaea;Euryarchaeota;unclassified Euryarchaeota	IMC4_SM1	SAMN05386354	PRJEB6121	GCA_001742785.1	Scaffold	1.39091	47.9										MCBF01	1	1328	2016-09-13T00:00:00Z	ftp://ftp.ncbi.nlm.nih.gov/genomes/all/GCA/001/742/785/GCA_001742785.1_ASM174278v1
Vulcanisaeta thermophila	Archaea;TACK group;Crenarchaeota	CBA1501	SAMD00042494	PRJDB4306	GCA_001748385.1	Contig	2.02259	49.1										BCLI01	10	2039	2016-07-28T20:54:00Z	ftp://ftp.ncbi.nlm.nih.gov/genomes/all/GCA/001/748/385/GCA_001748385.1_ASM174838v1	ftp://ftp.ncbi.nlm.nih.gov/genomes/all/GCF/001/748/385/GCF_001748385.1_ASM174838v1
Candidatus Bathyarchaeota archaeon RBG_13_38_9	Archaea;TACK group;Candidatus Bathyarchaeota		SAMN04316269	PRJNA288027	GCA_001775955.1	Scaffold	1.72411	36.8										MEZD01	48	1550	2016-10-18T00:00:00Z	ftp://ftp.ncbi.nlm.nih.gov/genomes/all/GCA/001/775/955/GCA_001775955.1_ASM177595v1
Candidatus Bathyarchaeota archaeon RBG_13_60_20	Archaea;TACK group;Candidatus Bathyarchaeota		SAMN04316270	PRJNA288027	GCA_001775965.1	Scaffold	1.21569	60.8										MEZG01	86	1254	2016-10-18T00:00:00Z	ftp://ftp.ncbi.nlm.nih.gov/genomes/all/GCA/001/775/965/GCA_001775965.1_ASM177596v1
Candidatus Bathyarchaeota archaeon RBG_16_48_13	Archaea;TACK group;Candidatus Bathyarchaeota		SAMN04316259	PRJNA288027	GCA_001775995.1	Scaffold	0.848615	48										MEZH01	16	867	2016-10-18T00:00:00Z	ftp://ftp.ncbi.nlm.nih.gov/genomes/all/GCA/001/775/995/GCA_001775995.1_ASM177599v1
Candidatus Bathyarchaeota archaeon RBG_16_57_9	Archaea;TACK group;Candidatus Bathyarchaeota		SAMN04316258	PRJNA288027	GCA_001776015.1	Scaffold	1.52352	58.3										MEZI01	73	1359	2016-10-18T00:00:00Z	ftp://ftp.ncbi.nlm.nih.gov/genomes/all/GCA/001/776/015/GCA_001776015.1_ASM177601v1
Candidatus Micrarchaeota archaeon RBG_16_49_10	Archaea;DPANN group;Candidatus Micrarchaeota		SAMN04316252	PRJNA288027	GCA_001784635.1	Scaffold	0.916337	47.3										MFRS01	26	992	2016-10-19T00:00:00Z	ftp://ftp.ncbi.nlm.nih.gov/genomes/all/GCA/001/784/635/GCA_001784635.1_ASM178463v1
Candidatus Pacearchaeota archaeon RBG_16_35_8	Archaea;DPANN group;Candidatus Pacearchaeota		SAMN04316251	PRJNA288027	GCA_001786425.1	Scaffold	0.453623	34.1										MFWO01	36	415	2016-10-19T00:00:00Z	ftp://ftp.ncbi.nlm.nih.gov/genomes/all/GCA/001/786/425/GCA_001786425.1_ASM178642v1
Candidatus Pacearchaeota archaeon RBG_19FT_COMBO_34_9	Archaea;DPANN group;Candidatus Pacearchaeota		SAMN04316271	PRJNA288027	GCA_001786415.1	Scaffold	0.599775	33.2										MFWP01	15	645	2016-10-19T00:00:00Z	ftp://ftp.ncbi.nlm.nih.gov/genomes/all/GCA/001/786/415/GCA_001786415.1_ASM178641v1
Candidatus Pacearchaeota archaeon RBG_13_36_9	Archaea;DPANN group;Candidatus Pacearchaeota		SAMN04316262	PRJNA288027	GCA_001786395.1	Scaffold	1.59169	35.1										MFWN01	95	1596	2016-10-19T00:00:00Z	ftp://ftp.ncbi.nlm.nih.gov/genomes/all/GCA/001/786/395/GCA_001786395.1_ASM178639v1
Candidatus Micrarchaeota archaeon RBG_16_36_9	Archaea;DPANN group;Candidatus Micrarchaeota		SAMN04316253	PRJNA288027	GCA_001786585.1	Scaffold	0.73023	35.4										MFRR01	20	791	2016-10-19T00:00:00Z	ftp://ftp.ncbi.nlm.nih.gov/genomes/all/GCA/001/786/585/GCA_001786585.1_ASM178658v1
Candidatus Pacearchaeota archaeon RBG_13_33_26	Archaea;DPANN group;Candidatus Pacearchaeota		SAMN04316263	PRJNA288027	GCA_001787285.1	Scaffold	0.579469	33.4										MFWM01	11	677	2016-10-19T00:00:00Z	ftp://ftp.ncbi.nlm.nih.gov/genomes/all/GCA/001/787/285/GCA_001787285.1_ASM178728v1
Candidatus Woesearchaeota archaeon RBG_13_36_6	Archaea;DPANN group;Candidatus Woesearchaeota		SAMN04316261	PRJNA288027	GCA_001791825.1	Scaffold	0.689463	34.2										MGFI01	63	528	2016-10-19T00:00:00Z	ftp://ftp.ncbi.nlm.nih.gov/genomes/all/GCA/001/791/825/GCA_001791825.1_ASM179182v1
archaeon RBG_16_50_20	Archaea;unclassified Archaea;unclassified Archaea (miscellaneous)		SAMN04316260	PRJNA288027	GCA_001768965.1	Scaffold	1.33744	50										MEMY01	113	1297	2016-10-18T00:00:00Z	ftp://ftp.ncbi.nlm.nih.gov/genomes/all/GCA/001/768/965/GCA_001768965.1_ASM176896v1
Candidatus Bathyarchaeota archaeon RBG_13_46_16b	Archaea;TACK group;Candidatus Bathyarchaeota		SAMN04316268	PRJNA288027	GCA_001774235.1	Scaffold	1.36938	45.2										MEZE01	92	1317	2016-10-18T00:00:00Z	ftp://ftp.ncbi.nlm.nih.gov/genomes/all/GCA/001/774/235/GCA_001774235.1_ASM177423v1
Candidatus Bathyarchaeota archaeon RBG_13_52_12	Archaea;TACK group;Candidatus Bathyarchaeota		SAMN04316267	PRJNA288027	GCA_001774245.1	Scaffold	2.08168	50.5										MEZF01	111	1779	2016-10-18T00:00:00Z	ftp://ftp.ncbi.nlm.nih.gov/genomes/all/GCA/001/774/245/GCA_001774245.1_ASM177424v1
Candidatus Syntrophoarchaeum caldarius	Archaea;Euryarchaeota;Stenosarchaea group	BOX2	SAMN04880560	PRJNA319143	GCA_001766815.1	Scaffold	1.66608	45.4										LYOS01	10	1787	2016-10-18T00:00:00Z	ftp://ftp.ncbi.nlm.nih.gov/genomes/all/GCA/001/766/815/GCA_001766815.1_ASM176681v1
Candidatus Syntrophoarchaeum butanivorans	Archaea;Euryarchaeota;Stenosarchaea group	BOX1	SAMN04871411	PRJNA318983	GCA_001766825.1	Scaffold	1.45696	48.7										LYOR01	16	1604	2016-10-18T00:00:00Z	ftp://ftp.ncbi.nlm.nih.gov/genomes/all/GCA/001/766/825/GCA_001766825.1_ASM176682v1
Euryarchaeota archaeon RBG_13_31_8	Archaea;Euryarchaeota;unclassified Euryarchaeota		SAMN04316266	PRJNA288027	GCA_001800665.1	Scaffold	1.56252	29.3										MGVV01	146	954	2016-10-20T00:00:00Z	ftp://ftp.ncbi.nlm.nih.gov/genomes/all/GCA/001/800/665/GCA_001800665.1_ASM180066v1
Euryarchaeota archaeon RBG_13_57_23	Archaea;Euryarchaeota;unclassified Euryarchaeota		SAMN04316265	PRJNA288027	GCA_001800675.1	Scaffold	1.52081	56.9										MGVW01	66	1364	2016-10-20T00:00:00Z	ftp://ftp.ncbi.nlm.nih.gov/genomes/all/GCA/001/800/675/GCA_001800675.1_ASM180067v1
Euryarchaeota archaeon RBG_13_61_15	Archaea;Euryarchaeota;unclassified Euryarchaeota		SAMN04316264	PRJNA288027	GCA_001800715.1	Scaffold	1.16481	56.7										MGVX01	129	731	2016-10-20T00:00:00Z	ftp://ftp.ncbi.nlm.nih.gov/genomes/all/GCA/001/800/715/GCA_001800715.1_ASM180071v1
Euryarchaeota archaeon RBG_16_62_10	Archaea;Euryarchaeota;unclassified Euryarchaeota		SAMN04316256	PRJNA288027	GCA_001800735.1	Scaffold	1.49491	60.5										MGVY01	116	979	2016-10-20T00:00:00Z	ftp://ftp.ncbi.nlm.nih.gov/genomes/all/GCA/001/800/735/GCA_001800735.1_ASM180073v1
Euryarchaeota archaeon RBG_16_68_12	Archaea;Euryarchaeota;unclassified Euryarchaeota		SAMN04316254	PRJNA288027	GCA_001800755.1	Scaffold	1.76262	67.4										MGWA01	131	1414	2016-10-20T00:00:00Z	ftp://ftp.ncbi.nlm.nih.gov/genomes/all/GCA/001/800/755/GCA_001800755.1_ASM180075v1
Euryarchaeota archaeon RBG_16_67_27	Archaea;Euryarchaeota;unclassified Euryarchaeota		SAMN04316255	PRJNA288027	GCA_001800745.1	Scaffold	1.54672	67.8										MGVZ01	79	1432	2016-10-20T00:00:00Z	ftp://ftp.ncbi.nlm.nih.gov/genomes/all/GCA/001/800/745/GCA_001800745.1_ASM180074v1
Euryarchaeota archaeon RBG_16_68_13	Archaea;Euryarchaeota;unclassified Euryarchaeota		SAMN04316257	PRJNA288027	GCA_001800795.1	Scaffold	1.58882	66.3										MGWB01	51	1354	2016-10-20T00:00:00Z	ftp://ftp.ncbi.nlm.nih.gov/genomes/all/GCA/001/800/795/GCA_001800795.1_ASM180079v1
Euryarchaeota archaeon RBG_19FT_COMBO_56_21	Archaea;Euryarchaeota;unclassified Euryarchaeota		SAMN04316249	PRJNA288027	GCA_001800815.1	Scaffold	1.86877	56.3										MGWC01	65	1672	2016-10-20T00:00:00Z	ftp://ftp.ncbi.nlm.nih.gov/genomes/all/GCA/001/800/815/GCA_001800815.1_ASM180081v1
Euryarchaeota archaeon RBG_19FT_COMBO_69_17	Archaea;Euryarchaeota;unclassified Euryarchaeota		SAMN04316248	PRJNA288027	GCA_001800825.1	Scaffold	2.21069	68.7										MGWD01	66	1986	2016-10-20T00:00:00Z	ftp://ftp.ncbi.nlm.nih.gov/genomes/all/GCA/001/800/825/GCA_001800825.1_ASM180082v1
Nanohaloarchaea archaeon SG9	Archaea;Euryarchaeota;Stenosarchaea group		SAMN04191486	PRJNA296403	GCA_001761425.1	Complete	1.11857	46.4	chromosome:CP012986.1										1	1183	2016-10-12T00:00:00Z	ftp://ftp.ncbi.nlm.nih.gov/genomes/all/GCA/001/761/425/GCA_001761425.1_ASM176142v1
Thaumarchaeota archaeon RBG_16_49_8	Archaea;TACK group;Thaumarchaeota		SAMN04316250	PRJNA288027	GCA_001830115.1	Scaffold	1.38893	47										MIDG01	124	986	2016-10-21T00:00:00Z	ftp://ftp.ncbi.nlm.nih.gov/genomes/all/GCA/001/830/115/GCA_001830115.1_ASM183011v1
Methanolobus vulcani	Archaea;Euryarchaeota;Stenosarchaea group	SZUA-488	SAMN09288036	PRJNA385762	GCA_003251595.1	Contig	0.557123	42.4										QKEY01	229	0	2018-06-19T00:00:00Z	ftp://ftp.ncbi.nlm.nih.gov/genomes/all/GCA/003/251/595/GCA_003251595.1_ASM325159v1
Halorientalis regularis	Archaea;Euryarchaeota;Stenosarchaea group	IBRC-M 10760	SAMN05216218	PRJEB15830	GCA_900102305.1	Scaffold	4.0322	65										FNBK01	55	3893	2016-10-20T00:00:00Z	ftp://ftp.ncbi.nlm.nih.gov/genomes/all/GCA/900/102/305/GCA_900102305.1_IMG-taxon_2651870125_annotated_assembly	ftp://ftp.ncbi.nlm.nih.gov/genomes/all/GCF/900/102/305/GCF_900102305.1_IMG-taxon_2651870125_annotated_assembly
Halogranum gelatinilyticum	Archaea;Euryarchaeota;Stenosarchaea group	CGMCC 1.10119	SAMN04487949	PRJEB16198	GCA_900103715.1	Contig	3.77019	65.1										FNHL01	11	3651	2016-10-20T00:00:00Z	ftp://ftp.ncbi.nlm.nih.gov/genomes/all/GCA/900/103/715/GCA_900103715.1_IMG-taxon_2617270902_annotated_assembly	ftp://ftp.ncbi.nlm.nih.gov/genomes/all/GCF/900/103/715/GCF_900103715.1_IMG-taxon_2617270902_annotated_assembly
Halovenus aranensis	Archaea;Euryarchaeota;Stenosarchaea group	IBRC-M10015	SAMN05216226	PRJEB16002	GCA_900100385.1	Scaffold	3.28712	61.1										FNFC01	56	3119	2016-10-20T00:00:00Z	ftp://ftp.ncbi.nlm.nih.gov/genomes/all/GCA/900/100/385/GCA_900100385.1_IMG-taxon_2651870124_annotated_assembly	ftp://ftp.ncbi.nlm.nih.gov/genomes/all/GCF/900/100/385/GCF_900100385.1_IMG-taxon_2651870124_annotated_assembly
Natronobacterium texcoconense	Archaea;Euryarchaeota;Stenosarchaea group	DSM 24767	SAMN04489842	PRJEB16290	GCA_900104065.1	Scaffold	4.00987	62.9										FNLC01	9	3910	2016-10-20T00:00:00Z	ftp://ftp.ncbi.nlm.nih.gov/genomes/all/GCA/900/104/065/GCA_900104065.1_IMG-taxon_2636416047_annotated_assembly	ftp://ftp.ncbi.nlm.nih.gov/genomes/all/GCF/900/104/065/GCF_900104065.1_IMG-taxon_2636416047_annotated_assembly
Halopelagius longus	Archaea;Euryarchaeota;Stenosarchaea group	CGMCC 1.12397	SAMN05216278	PRJEB15892	GCA_900100875.1	Contig	3.87175	65.7										FNKQ01	9	3664	2016-10-20T00:00:00Z	ftp://ftp.ncbi.nlm.nih.gov/genomes/all/GCA/900/100/875/GCA_900100875.1_IMG-taxon_2671180169_annotated_assembly	ftp://ftp.ncbi.nlm.nih.gov/genomes/all/GCF/900/100/875/GCF_900100875.1_IMG-taxon_2671180169_annotated_assembly
Natronorubrum texcoconense	Archaea;Euryarchaeota;Stenosarchaea group	B4,CECT 8067,JCM 17497	SAMN04515672	PRJEB16004	GCA_900100335.1	Contig	4.64179	63.6										FNFE01	11	4344	2016-10-20T00:00:00Z	ftp://ftp.ncbi.nlm.nih.gov/genomes/all/GCA/900/100/335/GCA_900100335.1_IMG-taxon_2636416021_annotated_assembly	ftp://ftp.ncbi.nlm.nih.gov/genomes/all/GCF/900/100/335/GCF_900100335.1_IMG-taxon_2636416021_annotated_assembly
Haloarchaeobius iranensis	Archaea;Euryarchaeota;Stenosarchaea group	EB21,IBRC-M 10013,KCTC 4048	SAMN05192554	PRJEB16222	GCA_900103505.1	Scaffold	3.76861	67.3										FNIA01	73	3568	2016-10-20T00:00:00Z	ftp://ftp.ncbi.nlm.nih.gov/genomes/all/GCA/900/103/505/GCA_900103505.1_IMG-taxon_2651870127_annotated_assembly	ftp://ftp.ncbi.nlm.nih.gov/genomes/all/GCF/900/103/505/GCF_900103505.1_IMG-taxon_2651870127_annotated_assembly
Haloplanus vescus	Archaea;Euryarchaeota;Stenosarchaea group	CGMCC 1.8712	SAMN04488065	PRJEB16634	GCA_900107665.1	Scaffold	2.77686	65.1										FNQT01	10	2799	2016-10-22T00:00:00Z	ftp://ftp.ncbi.nlm.nih.gov/genomes/all/GCA/900/107/665/GCA_900107665.1_IMG-taxon_2617270898_annotated_assembly	ftp://ftp.ncbi.nlm.nih.gov/genomes/all/GCF/900/107/665/GCF_900107665.1_IMG-taxon_2617270898_annotated_assembly
Halobellus clavatus	Archaea;Euryarchaeota;Stenosarchaea group	CGMCC 1.10118	SAMN04487946	PRJEB16617	GCA_900107195.1	Contig	3.75498	64.1										FNPB01	30	3495	2016-10-22T00:00:00Z	ftp://ftp.ncbi.nlm.nih.gov/genomes/all/GCA/900/107/195/GCA_900107195.1_IMG-taxon_2617270777_annotated_assembly	ftp://ftp.ncbi.nlm.nih.gov/genomes/all/GCF/900/107/195/GCF_900107195.1_IMG-taxon_2617270777_annotated_assembly
Halopenitus persicus	Archaea;Euryarchaeota;Stenosarchaea group	CBA1233	SAMD00053810	PRJDB4920	GCA_002355635.1	Complete	3.10594	66.0045	chromosome:NZ_AP017558.1/AP017558.1	plasmid pCBA1233:NZ_AP017559.1/AP017559.1									2	2855	2016-06-23T23:03:00Z	ftp://ftp.ncbi.nlm.nih.gov/genomes/all/GCA/002/355/635/GCA_002355635.1_ASM235563v1	ftp://ftp.ncbi.nlm.nih.gov/genomes/all/GCF/002/355/635/GCF_002355635.1_ASM235563v1
Methanohalophilus halophilus	Archaea;Euryarchaeota;Stenosarchaea group	Z-7982	SAMN05756399	PRJNA342410	GCA_001889405.1	Complete	2.02296	42.4	chromosome:NZ_CP017921.1/CP017921.1										1	1987	2016-12-06T00:00:00Z	ftp://ftp.ncbi.nlm.nih.gov/genomes/all/GCA/001/889/405/GCA_001889405.1_ASM188940v1	ftp://ftp.ncbi.nlm.nih.gov/genomes/all/GCF/001/889/405/GCF_001889405.1_ASM188940v1
Natronorubrum sediminis	Archaea;Euryarchaeota;Stenosarchaea group	CGMCC 1.8981	SAMN04487967	PRJEB16711	GCA_900108095.1	Scaffold	3.78254	61.1										FNWL01	6	3508	2016-10-27T00:00:00Z	ftp://ftp.ncbi.nlm.nih.gov/genomes/all/GCA/900/108/095/GCA_900108095.1_IMG-taxon_2617270925_annotated_assembly	ftp://ftp.ncbi.nlm.nih.gov/genomes/all/GCF/900/108/095/GCF_900108095.1_IMG-taxon_2617270925_annotated_assembly
Halopenitus malekzadehii	Archaea;Euryarchaeota;Stenosarchaea group	IBRC-M10418	SAMN05192561	PRJEB15788	GCA_900108505.1	Scaffold	3.13682	64.5										FNWU01	41	2930	2016-10-27T00:00:00Z	ftp://ftp.ncbi.nlm.nih.gov/genomes/all/GCA/900/108/505/GCA_900108505.1_IMG-taxon_2651870118_annotated_assembly	ftp://ftp.ncbi.nlm.nih.gov/genomes/all/GCF/900/108/505/GCF_900108505.1_IMG-taxon_2651870118_annotated_assembly
Natrialba sp. SSL1	Archaea;Euryarchaeota;Stenosarchaea group	SSL1	SAMN05328039	PRJNA327293	GCA_001861355.1	Contig	4.58084	61.5										MASN01	61	4149	2016-11-02T00:00:00Z	ftp://ftp.ncbi.nlm.nih.gov/genomes/all/GCA/001/861/355/GCA_001861355.1_ASM186135v1	ftp://ftp.ncbi.nlm.nih.gov/genomes/all/GCF/001/861/355/GCF_001861355.1_ASM186135v1
Halobacterium jilantaiense	Archaea;Euryarchaeota;Stenosarchaea group	CGMCC 1.5337	SAMN04487945	PRJEB16890	GCA_900110535.1	Contig	2.95279	67.9										FOJA01	2	2940	2016-10-29T00:00:00Z	ftp://ftp.ncbi.nlm.nih.gov/genomes/all/GCA/900/110/535/GCA_900110535.1_IMG-taxon_2617270915_annotated_assembly	ftp://ftp.ncbi.nlm.nih.gov/genomes/all/GCF/900/110/535/GCF_900110535.1_IMG-taxon_2617270915_annotated_assembly
Halorientalis persicus	Archaea;Euryarchaeota;Stenosarchaea group	IBRC-M 10043	SAMN05216388	PRJEB16919	GCA_900110215.1	Scaffold	4.86976	63.5										FOCX01	121	4684	2016-10-29T00:00:00Z	ftp://ftp.ncbi.nlm.nih.gov/genomes/all/GCA/900/110/215/GCA_900110215.1_IMG-taxon_2654588107_annotated_assembly	ftp://ftp.ncbi.nlm.nih.gov/genomes/all/GCF/900/110/215/GCF_900110215.1_IMG-taxon_2654588107_annotated_assembly
Natrinema salaciae	Archaea;Euryarchaeota;Stenosarchaea group	DSM 25055	SAMN04489841	PRJEB16981	GCA_900110865.1	Scaffold	4.85702	65										FOFD01	11	4506	2016-10-29T00:00:00Z	ftp://ftp.ncbi.nlm.nih.gov/genomes/all/GCA/900/110/865/GCA_900110865.1_IMG-taxon_2639762573_annotated_assembly	ftp://ftp.ncbi.nlm.nih.gov/genomes/all/GCF/900/110/865/GCF_900110865.1_IMG-taxon_2639762573_annotated_assembly
Halohasta litchfieldiae	Archaea;Euryarchaeota;Stenosarchaea group	DSM 22187	SAMN05444271	PRJEB16777	GCA_900109065.1	Contig	3.28459	58.8										FNYR01	78	3198	2016-10-29T00:00:00Z	ftp://ftp.ncbi.nlm.nih.gov/genomes/all/GCA/900/109/065/GCA_900109065.1_IMG-taxon_2693429898_annotated_assembly	ftp://ftp.ncbi.nlm.nih.gov/genomes/all/GCF/900/109/065/GCF_900109065.1_IMG-taxon_2693429898_annotated_assembly
Methanococcoides vulcani	Archaea;Euryarchaeota;Stenosarchaea group	SLH 33	SAMN04488587	PRJEB17066	GCA_900111645.1	Scaffold	2.31485	43.4										FOHQ01	15	2164	2016-10-29T00:00:00Z	ftp://ftp.ncbi.nlm.nih.gov/genomes/all/GCA/900/111/645/GCA_900111645.1_IMG-taxon_2642422537_annotated_assembly	ftp://ftp.ncbi.nlm.nih.gov/genomes/all/GCF/900/111/645/GCF_900111645.1_IMG-taxon_2642422537_annotated_assembly
Methanobrevibacter gottschalkii	Archaea;Euryarchaeota;Methanomada group	DSM 11978	SAMN05216439	PRJEB16839	GCA_900109595.1	Contig	1.86448	30.2										FOAK01	20	1797	2016-10-29T00:00:00Z	ftp://ftp.ncbi.nlm.nih.gov/genomes/all/GCA/900/109/595/GCA_900109595.1_IMG-taxon_2654588138_annotated_assembly	ftp://ftp.ncbi.nlm.nih.gov/genomes/all/GCF/900/109/595/GCF_900109595.1_IMG-taxon_2654588138_annotated_assembly
Methanolobus profundi	Archaea;Euryarchaeota;Stenosarchaea group	Mob M	SAMN04488696	PRJEB17486	GCA_900114835.1	Scaffold	3.1072	42.6										FOUJ01	18	2834	2016-10-31T00:00:00Z	ftp://ftp.ncbi.nlm.nih.gov/genomes/all/GCA/900/114/835/GCA_900114835.1_IMG-taxon_2642422540_annotated_assembly	ftp://ftp.ncbi.nlm.nih.gov/genomes/all/GCF/900/114/835/GCF_900114835.1_IMG-taxon_2642422540_annotated_assembly
Halogranum rubrum	Archaea;Euryarchaeota;Stenosarchaea group	CGMCC 1.7738	SAMN04487950	PRJEB17446	GCA_900114455.1	Scaffold	4.56668	62.2										FOTC01	17	4374	2016-10-31T00:00:00Z	ftp://ftp.ncbi.nlm.nih.gov/genomes/all/GCA/900/114/455/GCA_900114455.1_IMG-taxon_2619618990_annotated_assembly	ftp://ftp.ncbi.nlm.nih.gov/genomes/all/GCF/900/114/455/GCF_900114455.1_IMG-taxon_2619618990_annotated_assembly
Halobiforma haloterrestris	Archaea;Euryarchaeota;Stenosarchaea group	DSM 13078	SAMN05444422	PRJEB17125	GCA_900112205.1	Scaffold	4.49544	65.4										FOKW01	31	4149	2016-10-31T00:00:00Z	ftp://ftp.ncbi.nlm.nih.gov/genomes/all/GCA/900/112/205/GCA_900112205.1_IMG-taxon_2693429869_annotated_assembly	ftp://ftp.ncbi.nlm.nih.gov/genomes/all/GCF/900/112/205/GCF_900112205.1_IMG-taxon_2693429869_annotated_assembly
Halopelagius inordinatus	Archaea;Euryarchaeota;Stenosarchaea group	CGMCC 1.7739	SAMN04488063	PRJEB17299	GCA_900113245.1	Contig	3.52931	65										FOOQ01	14	3497	2016-10-31T00:00:00Z	ftp://ftp.ncbi.nlm.nih.gov/genomes/all/GCA/900/113/245/GCA_900113245.1_IMG-taxon_2617270917_annotated_assembly	ftp://ftp.ncbi.nlm.nih.gov/genomes/all/GCF/900/113/245/GCF_900113245.1_IMG-taxon_2617270917_annotated_assembly
Halogeometricum rufum	Archaea;Euryarchaeota;Stenosarchaea group	CGMCC 1.7736	SAMN04487947	PRJEB17150	GCA_900112175.1	Contig	4.18712	67.6										FOYT01	7	4039	2016-11-01T00:00:00Z	ftp://ftp.ncbi.nlm.nih.gov/genomes/all/GCA/900/112/175/GCA_900112175.1_IMG-taxon_2617270920_annotated_assembly	ftp://ftp.ncbi.nlm.nih.gov/genomes/all/GCF/900/112/175/GCF_900112175.1_IMG-taxon_2617270920_annotated_assembly
Halogeometricum limi	Archaea;Euryarchaeota;Stenosarchaea group	CGMCC 1.8711	SAMN04488124	PRJEB17136	GCA_900115785.1	Scaffold	3.61627	65.9										FOYS01	8	3501	2016-11-01T00:00:00Z	ftp://ftp.ncbi.nlm.nih.gov/genomes/all/GCA/900/115/785/GCA_900115785.1_IMG-taxon_2617270895_annotated_assembly	ftp://ftp.ncbi.nlm.nih.gov/genomes/all/GCF/900/115/785/GCF_900115785.1_IMG-taxon_2617270895_annotated_assembly
Halomicrobium zhouii	Archaea;Euryarchaeota;Stenosarchaea group	CGMCC 1.10457	SAMN05216559	PRJEB17444	GCA_900114435.1	Scaffold	4.25033	66.2										FOZK01	6	3918	2016-11-01T00:00:00Z	ftp://ftp.ncbi.nlm.nih.gov/genomes/all/GCA/900/114/435/GCA_900114435.1_IMG-taxon_2667527389_annotated_assembly	ftp://ftp.ncbi.nlm.nih.gov/genomes/all/GCF/900/114/435/GCF_900114435.1_IMG-taxon_2667527389_annotated_assembly
Halorubrum sodomense	Archaea;Euryarchaeota;Stenosarchaea group	RD 26	SAMN04487937	PRJEB17094	GCA_900111935.1	Scaffold	3.03055	69										FOYN01	9	2901	2016-11-01T00:00:00Z	ftp://ftp.ncbi.nlm.nih.gov/genomes/all/GCA/900/111/935/GCA_900111935.1_IMG-taxon_2617270732_annotated_assembly	ftp://ftp.ncbi.nlm.nih.gov/genomes/all/GCF/900/111/935/GCF_900111935.1_IMG-taxon_2617270732_annotated_assembly
Halostagnicola kamekurae	Archaea;Euryarchaeota;Stenosarchaea group	DSM 22427	SAMN04488556	PRJEB17531	GCA_900116205.1	Contig	4.10815	61.5										FOZS01	16	3814	2016-11-02T00:00:00Z	ftp://ftp.ncbi.nlm.nih.gov/genomes/all/GCA/900/116/205/GCA_900116205.1_IMG-taxon_2639762563_annotated_assembly	ftp://ftp.ncbi.nlm.nih.gov/genomes/all/GCF/900/116/205/GCF_900116205.1_IMG-taxon_2639762563_annotated_assembly
Candidatus Woesearchaeota archaeon CG1_02_57_44	Archaea;DPANN group;Candidatus Woesearchaeota	CG1_02_57_44	SAMN04328224	PRJNA297582	GCA_001871415.1	Scaffold	1.53466	57.1										MNWW01	77	1378	2016-11-09T00:00:00Z	ftp://ftp.ncbi.nlm.nih.gov/genomes/all/GCA/001/871/415/GCA_001871415.1_ASM187141v1
Candidatus Micrarchaeota archaeon CG1_02_47_40	Archaea;DPANN group;Candidatus Micrarchaeota	CG1_02_47_40	SAMN04328173	PRJNA297582	GCA_001871475.1	Scaffold	1.15462	47										MNVE01	16	1150	2016-11-09T00:00:00Z	ftp://ftp.ncbi.nlm.nih.gov/genomes/all/GCA/001/871/475/GCA_001871475.1_ASM187147v1
Candidatus Micrarchaeota archaeon CG1_02_51_15	Archaea;DPANN group;Candidatus Micrarchaeota	CG1_02_51_15	SAMN04328221	PRJNA297582	GCA_001871495.1	Scaffold	1.13294	50.6										MNVG01	56	1244	2016-11-09T00:00:00Z	ftp://ftp.ncbi.nlm.nih.gov/genomes/all/GCA/001/871/495/GCA_001871495.1_ASM187149v1
Candidatus Micrarchaeota archaeon CG1_02_49_24	Archaea;DPANN group;Candidatus Micrarchaeota	CG1_02_49_24	SAMN04328169	PRJNA297582	GCA_001871535.1	Scaffold	1.1786	49.2										MNVF01	116	1159	2016-11-09T00:00:00Z	ftp://ftp.ncbi.nlm.nih.gov/genomes/all/GCA/001/871/535/GCA_001871535.1_ASM187153v1
Candidatus Micrarchaeota archaeon CG1_02_55_22	Archaea;DPANN group;Candidatus Micrarchaeota	CG1_02_55_22	SAMN04328170	PRJNA297582	GCA_001871595.1	Scaffold	1.19285	54.7										MNVH01	73	1162	2016-11-09T00:00:00Z	ftp://ftp.ncbi.nlm.nih.gov/genomes/all/GCA/001/871/595/GCA_001871595.1_ASM187159v1
Candidatus Micrarchaeota archaeon CG1_02_55_41	Archaea;DPANN group;Candidatus Micrarchaeota	CG1_02_55_41	SAMN04328171	PRJNA297582	GCA_001871605.1	Scaffold	0.744456	54.6										MNVI01	50	768	2016-11-09T00:00:00Z	ftp://ftp.ncbi.nlm.nih.gov/genomes/all/GCA/001/871/605/GCA_001871605.1_ASM187160v1
Candidatus Micrarchaeota archaeon CG1_02_60_51	Archaea;DPANN group;Candidatus Micrarchaeota	CG1_02_60_51	SAMN04328172	PRJNA297582	GCA_001871655.1	Scaffold	0.833428	59.8										MNVJ01	59	849	2016-11-09T00:00:00Z	ftp://ftp.ncbi.nlm.nih.gov/genomes/all/GCA/001/871/655/GCA_001871655.1_ASM187165v1
Candidatus Pacearchaeota archaeon CG1_02_30_18	Archaea;DPANN group;Candidatus Pacearchaeota	CG1_02_30_18	SAMN04328217	PRJNA297582	GCA_001872125.1	Scaffold	0.555162	30										MNVV01	37	660	2016-11-09T00:00:00Z	ftp://ftp.ncbi.nlm.nih.gov/genomes/all/GCA/001/872/125/GCA_001872125.1_ASM187212v1
Candidatus Pacearchaeota archaeon CG1_02_31_27	Archaea;DPANN group;Candidatus Pacearchaeota	CG1_02_31_27	SAMN04328166	PRJNA297582	GCA_001872145.1	Scaffold	0.777415	31.3										MNVW01	48	779	2016-11-09T00:00:00Z	ftp://ftp.ncbi.nlm.nih.gov/genomes/all/GCA/001/872/145/GCA_001872145.1_ASM187214v1
Candidatus Pacearchaeota archaeon CG1_02_32_21	Archaea;DPANN group;Candidatus Pacearchaeota	CG1_02_32_21	SAMN04328218	PRJNA297582	GCA_001872185.1	Scaffold	0.676359	31.6										MNVX01	40	759	2016-11-09T00:00:00Z	ftp://ftp.ncbi.nlm.nih.gov/genomes/all/GCA/001/872/185/GCA_001872185.1_ASM187218v1
Candidatus Pacearchaeota archaeon CG1_02_35_32	Archaea;DPANN group;Candidatus Pacearchaeota	CG1_02_35_32	SAMN04328219	PRJNA297582	GCA_001872325.1	Scaffold	0.852308	35.1										MNVY01	24	1013	2016-11-09T00:00:00Z	ftp://ftp.ncbi.nlm.nih.gov/genomes/all/GCA/001/872/325/GCA_001872325.1_ASM187232v1
Candidatus Pacearchaeota archaeon CG1_02_39_14	Archaea;DPANN group;Candidatus Pacearchaeota	CG1_02_39_14	SAMN04328220	PRJNA297582	GCA_001872315.1	Scaffold	0.687729	39.2										MNVZ01	35	807	2016-11-09T00:00:00Z	ftp://ftp.ncbi.nlm.nih.gov/genomes/all/GCA/001/872/315/GCA_001872315.1_ASM187231v1
Candidatus Woesearchaeota archaeon CG1_02_33_12	Archaea;DPANN group;Candidatus Woesearchaeota	CG1_02_33_12	SAMN04328239	PRJNA297582	GCA_001872765.1	Scaffold	0.906308	33.3										MNWU01	117	929	2016-11-09T00:00:00Z	ftp://ftp.ncbi.nlm.nih.gov/genomes/all/GCA/001/872/765/GCA_001872765.1_ASM187276v1
Candidatus Pacearchaeota archaeon CG1_02_32_132	Archaea;DPANN group;Candidatus Pacearchaeota	CG1_02_32_132	SAMN04328240	PRJNA297582	GCA_001872795.1	Scaffold	0.772921	34.3										MNXG01	37	872	2016-11-09T00:00:00Z	ftp://ftp.ncbi.nlm.nih.gov/genomes/all/GCA/001/872/795/GCA_001872795.1_ASM187279v1
Candidatus Woesearchaeota archaeon CG1_02_47_18	Archaea;DPANN group;Candidatus Woesearchaeota	CG1_02_47_18	SAMN04328225	PRJNA297582	GCA_001872825.1	Scaffold	0.968541	47										MNWV01	92	855	2016-11-09T00:00:00Z	ftp://ftp.ncbi.nlm.nih.gov/genomes/all/GCA/001/872/825/GCA_001872825.1_ASM187282v1
archaeon CG2_30_31_98	Archaea;unclassified Archaea;unclassified Archaea (miscellaneous)	CG2_30_31_98	SAMN04328247	PRJNA297582	GCA_001872885.1	Scaffold	0.416944	31.2										MNXZ01	26	367	2016-11-09T00:00:00Z	ftp://ftp.ncbi.nlm.nih.gov/genomes/all/GCA/001/872/885/GCA_001872885.1_ASM187288v1
Candidatus Altiarchaeum sp. CG2_30_32_3053	Archaea;Euryarchaeota;unclassified Euryarchaeota	CG2_30_32_3053	SAMN04328315	PRJNA297582	GCA_001873845.1	Scaffold	1.66097	32.2										MNZY01	258	1353	2016-11-09T00:00:00Z	ftp://ftp.ncbi.nlm.nih.gov/genomes/all/GCA/001/873/845/GCA_001873845.1_ASM187384v1
Candidatus Aenigmarchaeota archaeon CG1_02_38_14	Archaea;DPANN group;Candidatus Aenigmarchaeota	CG1_02_38_14	SAMN04328206	PRJNA297582	GCA_001873985.1	Scaffold	0.878809	37.5										MNUF01	72	1011	2016-11-09T00:00:00Z	ftp://ftp.ncbi.nlm.nih.gov/genomes/all/GCA/001/873/985/GCA_001873985.1_ASM187398v1
Marine Group III euryarchaeote CG-Epi1	Archaea;Euryarchaeota;Diaforarchaea group	CG-Epi1	SAMN05509049	PRJNA335308	GCA_001875345.1	Contig	1.17717	36.6										MIZA01	25	1061	2016-11-10T00:00:00Z	ftp://ftp.ncbi.nlm.nih.gov/genomes/all/GCA/001/875/345/GCA_001875345.1_ASM187534v1
Marine Group III euryarchaeote CG-Epi3	Archaea;Euryarchaeota;Diaforarchaea group	CG-Epi3	SAMN05509051	PRJNA335308	GCA_001875355.1	Contig	0.790833	35.9										MIYY01	30	696	2016-11-10T00:00:00Z	ftp://ftp.ncbi.nlm.nih.gov/genomes/all/GCA/001/875/355/GCA_001875355.1_ASM187535v1
Marine Group III euryarchaeote CG-Epi4	Archaea;Euryarchaeota;Diaforarchaea group	CG-Epi4	SAMN05509052	PRJNA335308	GCA_001875365.1	Contig	0.707662	36.4										MIYX01	24	636	2016-11-10T00:00:00Z	ftp://ftp.ncbi.nlm.nih.gov/genomes/all/GCA/001/875/365/GCA_001875365.1_ASM187536v1
Marine Group III euryarchaeote CG-Epi6	Archaea;Euryarchaeota;Diaforarchaea group	CG-Epi6	SAMN05509054	PRJNA335308	GCA_001875375.1	Contig	0.535051	36.3										MIYV01	26	501	2016-11-10T00:00:00Z	ftp://ftp.ncbi.nlm.nih.gov/genomes/all/GCA/001/875/375/GCA_001875375.1_ASM187537v1
Marine Group III euryarchaeote CG-Bathy1	Archaea;Euryarchaeota;Diaforarchaea group	CG-Bathy1	SAMN05509055	PRJNA335308	GCA_001875425.1	Contig	1.04293	37.5										MIYU01	22	950	2016-11-10T00:00:00Z	ftp://ftp.ncbi.nlm.nih.gov/genomes/all/GCA/001/875/425/GCA_001875425.1_ASM187542v1
Marine Group III euryarchaeote CG-Epi5	Archaea;Euryarchaeota;Diaforarchaea group	CG-Epi5	SAMN05509053	PRJNA335308	GCA_001875455.1	Contig	0.389093	36.3										MIYW01	22	330	2016-11-10T00:00:00Z	ftp://ftp.ncbi.nlm.nih.gov/genomes/all/GCA/001/875/455/GCA_001875455.1_ASM187545v1
Marine Group III euryarchaeote CG-Bathy2	Archaea;Euryarchaeota;Diaforarchaea group	CG-Bathy2	SAMN05509056	PRJNA335308	GCA_001875445.1	Contig	0.773757	64.4										MIYT01	18	680	2016-11-10T00:00:00Z	ftp://ftp.ncbi.nlm.nih.gov/genomes/all/GCA/001/875/445/GCA_001875445.1_ASM187544v1
Marine Group III euryarchaeote CG-Epi2	Archaea;Euryarchaeota;Diaforarchaea group	CG-Epi2	SAMN05509050	PRJNA335308	GCA_001875465.1	Contig	1.22423	36.1										MIYZ01	43	1115	2016-11-10T00:00:00Z	ftp://ftp.ncbi.nlm.nih.gov/genomes/all/GCA/001/875/465/GCA_001875465.1_ASM187546v1
Haloterrigena hispanica	Archaea;Euryarchaeota;Stenosarchaea group	DSM 18328	SAMN05443124	PRJNA332819	GCA_004217335.1	Contig	4.25655	60.7										SHMP01	11	3849	2019-02-20T00:00:00Z	ftp://ftp.ncbi.nlm.nih.gov/genomes/all/GCA/004/217/335/GCA_004217335.1_ASM421733v1	ftp://ftp.ncbi.nlm.nih.gov/genomes/all/GCF/004/217/335/GCF_004217335.1_ASM421733v1
Halogranum amylolyticum	Archaea;Euryarchaeota;Stenosarchaea group	CGMCC 1.10121	SAMN04487948	PRJEB16956	GCA_900110465.1	Scaffold	5.18569	62.9										FODV01	61	4805	2016-10-29T00:00:00Z	ftp://ftp.ncbi.nlm.nih.gov/genomes/all/GCA/900/110/465/GCA_900110465.1_IMG-taxon_2617270928_annotated_assembly	ftp://ftp.ncbi.nlm.nih.gov/genomes/all/GCF/900/110/465/GCF_900110465.1_IMG-taxon_2617270928_annotated_assembly
Methanobacterium congolense	Archaea;Euryarchaeota;Methanomada group	Buetzberg	SAMEA4378819	PRJEB14599	GCA_900095295.1	Complete	2.46957	38.4824	chromosome I:NZ_LT607756.1/LT607756.1	plasmid II:NZ_LT607757.1/LT607757.1									2	2284	2016-09-08T00:00:00Z	ftp://ftp.ncbi.nlm.nih.gov/genomes/all/GCA/900/095/295/GCA_900095295.1_MCBB	ftp://ftp.ncbi.nlm.nih.gov/genomes/all/GCF/900/095/295/GCF_900095295.1_MCBB
Halodesulfurarchaeum formicicum	Archaea;Euryarchaeota;Stenosarchaea group	HSR6	SAMN05363636	PRJNA328078	GCA_001886955.1	Complete	2.08595	63.6	chromosome:NZ_CP016804.1/CP016804.1										1	2078	2016-11-28T00:00:00Z	ftp://ftp.ncbi.nlm.nih.gov/genomes/all/GCA/001/886/955/GCA_001886955.1_ASM188695v1	ftp://ftp.ncbi.nlm.nih.gov/genomes/all/GCF/001/886/955/GCF_001886955.1_ASM188695v1
Methanohalophilus portucalensis	Archaea;Euryarchaeota;Stenosarchaea group	FDF-1T	SAMN05908879	PRJNA348536	GCA_002761295.1	Chromosome	2.08498	42	chromosome:NZ_CP017881.1/CP017881.1										1	2040	2017-11-07T00:00:00Z	ftp://ftp.ncbi.nlm.nih.gov/genomes/all/GCA/002/761/295/GCA_002761295.1_ASM276129v1	ftp://ftp.ncbi.nlm.nih.gov/genomes/all/GCF/002/761/295/GCF_002761295.1_ASM276129v1
Haloferax massiliensis	Archaea;Euryarchaeota;Stenosarchaea group	Arc-Hr	SAMEA3309464	PRJEB5949	GCA_001368915.1	Scaffold	4.01518	66.2										CSTE01	8	3730	2015-04-21T00:00:00Z	ftp://ftp.ncbi.nlm.nih.gov/genomes/all/GCA/001/368/915/GCA_001368915.1_PRJEB5949_assembly_1	ftp://ftp.ncbi.nlm.nih.gov/genomes/all/GCF/001/368/915/GCF_001368915.1_PRJEB5949_assembly_1
Candidatus Micrarchaeum sp. AZ1	Archaea;DPANN group;Candidatus Micrarchaeota		SAMN02951672	PRJNA257436	GCA_001896515.1	Contig	0.980507	45.8										JPUK01	5	840	2016-12-09T00:00:00Z	ftp://ftp.ncbi.nlm.nih.gov/genomes/all/GCA/001/896/515/GCA_001896515.1_ASM189651v1
Pyrococcus kukulkanii	Archaea;Euryarchaeota;Thermococci	NCB100	SAMN03323778	PRJNA274214	GCA_001577775.1	Complete	1.97713	44.6	chromosome:NZ_CP010835.1/CP010835.1										1	2064	2016-02-29T00:00:00Z	ftp://ftp.ncbi.nlm.nih.gov/genomes/all/GCA/001/577/775/GCA_001577775.1_ASM157777v1	ftp://ftp.ncbi.nlm.nih.gov/genomes/all/GCF/001/577/775/GCF_001577775.1_ASM157777v1
Methanococcoides sp. AM1	Archaea;Euryarchaeota;Stenosarchaea group	AM1	SAMEA5522909	PRJEB31721	GCA_900774055.1	Contig	2.48258	42.7										CAAGSW01	46	0	2019-03-27T23:14:00Z	ftp://ftp.ncbi.nlm.nih.gov/genomes/all/GCA/900/774/055/GCA_900774055.1_Methanococcoides_AM1	ftp://ftp.ncbi.nlm.nih.gov/genomes/all/GCF/900/774/055/GCF_900774055.1_Methanococcoides_AM1
archaeon 13_2_20CM_2_53_6	Archaea;unclassified Archaea;unclassified Archaea (miscellaneous)		SAMN04327914	PRJNA297196	GCA_001915065.1	Scaffold	1.78728	53.3										MNDT01	69	1863	2016-12-23T00:00:00Z	ftp://ftp.ncbi.nlm.nih.gov/genomes/all/GCA/001/915/065/GCA_001915065.1_ASM191506v1
archaeon 13_2_20CM_2_52_21	Archaea;unclassified Archaea;unclassified Archaea (miscellaneous)		SAMN04327913	PRJNA297196	GCA_001915075.1	Scaffold	2.33005	51.9										MNDU01	216	2374	2016-12-23T00:00:00Z	ftp://ftp.ncbi.nlm.nih.gov/genomes/all/GCA/001/915/075/GCA_001915075.1_ASM191507v1
Thaumarchaeota archaeon 13_1_40CM_38_12	Archaea;TACK group;Thaumarchaeota		SAMN04327832	PRJNA297196	GCA_001917505.1	Scaffold	1.20857	37.7										MNED01	71	1311	2016-12-23T00:00:00Z	ftp://ftp.ncbi.nlm.nih.gov/genomes/all/GCA/001/917/505/GCA_001917505.1_ASM191750v1
Thaumarchaeota archaeon 13_1_40CM_4_48_7	Archaea;TACK group;Thaumarchaeota		SAMN04327878	PRJNA297196	GCA_001917965.1	Scaffold	1.17144	48.5										MNFA01	70	1249	2016-12-23T00:00:00Z	ftp://ftp.ncbi.nlm.nih.gov/genomes/all/GCA/001/917/965/GCA_001917965.1_ASM191796v1
Thaumarchaeota archaeon 13_1_40CM_4_38_7	Archaea;TACK group;Thaumarchaeota		SAMN04327891	PRJNA297196	GCA_001917995.1	Scaffold	1.38058	38.2										MNFB01	76	1484	2016-12-23T00:00:00Z	ftp://ftp.ncbi.nlm.nih.gov/genomes/all/GCA/001/917/995/GCA_001917995.1_ASM191799v1
archaeon 13_1_40CM_4_53_4	Archaea;unclassified Archaea;unclassified Archaea (miscellaneous)		SAMN04327880	PRJNA297196	GCA_001918315.1	Scaffold	1.60828	52.9										MNFR01	91	1625	2016-12-23T00:00:00Z	ftp://ftp.ncbi.nlm.nih.gov/genomes/all/GCA/001/918/315/GCA_001918315.1_ASM191831v1
Thaumarchaeota archaeon 13_1_40CM_3_50_5	Archaea;TACK group;Thaumarchaeota		SAMN04328015	PRJNA297196	GCA_001918455.1	Scaffold	1.44623	49.5										MNFY01	337	1467	2016-12-23T00:00:00Z	ftp://ftp.ncbi.nlm.nih.gov/genomes/all/GCA/001/918/455/GCA_001918455.1_ASM191845v1
Thaumarchaeota archaeon 13_1_40CM_3_38_6	Archaea;TACK group;Thaumarchaeota		SAMN04327999	PRJNA297196	GCA_001918475.1	Scaffold	1.45103	37.9										MNFZ01	86	1560	2016-12-23T00:00:00Z	ftp://ftp.ncbi.nlm.nih.gov/genomes/all/GCA/001/918/475/GCA_001918475.1_ASM191847v1
Crenarchaeota archaeon 13_1_40CM_3_53_5	Archaea;TACK group;Crenarchaeota		SAMN04328014	PRJNA297196	GCA_001918715.1	Scaffold	2.46089	52.9										MNGL01	88	2419	2016-12-23T00:00:00Z	ftp://ftp.ncbi.nlm.nih.gov/genomes/all/GCA/001/918/715/GCA_001918715.1_ASM191871v1
Crenarchaeota archaeon 13_1_40CM_3_52_4	Archaea;TACK group;Crenarchaeota		SAMN04328002	PRJNA297196	GCA_001918735.1	Scaffold	0.757096	52.1										MNGM01	59	791	2016-12-23T00:00:00Z	ftp://ftp.ncbi.nlm.nih.gov/genomes/all/GCA/001/918/735/GCA_001918735.1_ASM191873v1
Crenarchaeota archaeon 13_1_40CM_3_52_17	Archaea;TACK group;Crenarchaeota		SAMN04328004	PRJNA297196	GCA_001918745.1	Scaffold	1.77568	51.8										MNGN01	66	1852	2016-12-23T00:00:00Z	ftp://ftp.ncbi.nlm.nih.gov/genomes/all/GCA/001/918/745/GCA_001918745.1_ASM191874v1
Crenarchaeota archaeon 13_1_40CM_3_52_10	Archaea;TACK group;Crenarchaeota		SAMN04328000	PRJNA297196	GCA_001918765.1	Scaffold	1.32544	51.9										MNGO01	74	1408	2016-12-23T00:00:00Z	ftp://ftp.ncbi.nlm.nih.gov/genomes/all/GCA/001/918/765/GCA_001918765.1_ASM191876v1
Thaumarchaeota archaeon 13_1_40CM_2_39_7	Archaea;TACK group;Thaumarchaeota		SAMN04327969	PRJNA297196	GCA_001918945.1	Scaffold	0.935896	38.5										MNGX01	202	962	2016-12-23T00:00:00Z	ftp://ftp.ncbi.nlm.nih.gov/genomes/all/GCA/001/918/945/GCA_001918945.1_ASM191894v1
Thaumarchaeota archaeon 13_1_40CM_2_39_13_2	Archaea;TACK group;Thaumarchaeota		SAMN04327968	PRJNA297196	GCA_001918975.1	Scaffold	0.791146	39.1										MNGY01	124	805	2016-12-23T00:00:00Z	ftp://ftp.ncbi.nlm.nih.gov/genomes/all/GCA/001/918/975/GCA_001918975.1_ASM191897v1
Thaumarchaeota archaeon 13_1_40CM_2_39_13_1	Archaea;TACK group;Thaumarchaeota		SAMN04327966	PRJNA297196	GCA_001918995.1	Contig	0.548217	39										MNGZ01	79	611	2016-12-23T00:00:00Z	ftp://ftp.ncbi.nlm.nih.gov/genomes/all/GCA/001/918/995/GCA_001918995.1_ASM191899v1
Crenarchaeota archaeon 13_1_40CM_2_52_14	Archaea;TACK group;Crenarchaeota		SAMN04327957	PRJNA297196	GCA_001919175.1	Contig	1.62143	51.8										MNHJ01	61	1728	2016-12-23T00:00:00Z	ftp://ftp.ncbi.nlm.nih.gov/genomes/all/GCA/001/919/175/GCA_001919175.1_ASM191917v1
archaeon 13_1_40CM_2_52_4	Archaea;unclassified Archaea;unclassified Archaea (miscellaneous)		SAMN04327958	PRJNA297196	GCA_001919275.1	Scaffold	0.803411	51.9										MNHN01	65	820	2016-12-23T00:00:00Z	ftp://ftp.ncbi.nlm.nih.gov/genomes/all/GCA/001/919/275/GCA_001919275.1_ASM191927v1
archaeon 13_1_40CM_2_52_13	Archaea;unclassified Archaea;unclassified Archaea (miscellaneous)		SAMN04327953	PRJNA297196	GCA_001919285.1	Scaffold	1.50086	52										MNHO01	79	1574	2016-12-23T00:00:00Z	ftp://ftp.ncbi.nlm.nih.gov/genomes/all/GCA/001/919/285/GCA_001919285.1_ASM191928v1
Thaumarchaeota archaeon 13_1_40CM_2_39_4	Archaea;TACK group;Thaumarchaeota		SAMN04327967	PRJNA297196	GCA_001919295.1	Scaffold	0.825498	38.3										MNHP01	200	825	2016-12-23T00:00:00Z	ftp://ftp.ncbi.nlm.nih.gov/genomes/all/GCA/001/919/295/GCA_001919295.1_ASM191929v1
archaeon 13_1_20CM_52_20	Archaea;unclassified Archaea;unclassified Archaea (miscellaneous)		SAMN04327669	PRJNA297196	GCA_001919675.1	Scaffold	0.737615	52.2										MNII01	69	731	2016-12-23T00:00:00Z	ftp://ftp.ncbi.nlm.nih.gov/genomes/all/GCA/001/919/675/GCA_001919675.1_ASM191967v1
Euryarchaeota archaeon 13_1_20CM_4_64_14	Archaea;Euryarchaeota;unclassified Euryarchaeota		SAMN04327793	PRJNA297196	GCA_001919915.1	Scaffold	0.988769	63.8										MNIT01	76	964	2016-12-23T00:00:00Z	ftp://ftp.ncbi.nlm.nih.gov/genomes/all/GCA/001/919/915/GCA_001919915.1_ASM191991v1
Thaumarchaeota archaeon 13_1_20CM_2_39_20	Archaea;TACK group;Thaumarchaeota		SAMN04327723	PRJNA297196	GCA_001920395.1	Scaffold	1.0555	39.1										MNJS01	61	1135	2016-12-23T00:00:00Z	ftp://ftp.ncbi.nlm.nih.gov/genomes/all/GCA/001/920/395/GCA_001920395.1_ASM192039v1
Thaumarchaeota archaeon 13_1_20CM_2_39_11	Archaea;TACK group;Thaumarchaeota		SAMN04327680	PRJNA297196	GCA_001920405.1	Scaffold	0.420678	39.4										MNJT01	129	448	2016-12-23T00:00:00Z	ftp://ftp.ncbi.nlm.nih.gov/genomes/all/GCA/001/920/405/GCA_001920405.1_ASM192040v1
Thaumarchaeota archaeon 13_1_20CM_2_38_5	Archaea;TACK group;Thaumarchaeota		SAMN04327681	PRJNA297196	GCA_001920445.1	Contig	0.368693	38										MNJU01	130	358	2016-12-23T00:00:00Z	ftp://ftp.ncbi.nlm.nih.gov/genomes/all/GCA/001/920/445/GCA_001920445.1_ASM192044v1
Euryarchaeota archaeon 13_1_20CM_2_64_92	Archaea;Euryarchaeota;unclassified Euryarchaeota		SAMN04327679	PRJNA297196	GCA_001920565.1	Contig	0.258312	64.5										MNKA01	98	255	2016-12-23T00:00:00Z	ftp://ftp.ncbi.nlm.nih.gov/genomes/all/GCA/001/920/565/GCA_001920565.1_ASM192056v1
Crenarchaeota archaeon 13_1_20CM_2_53_14	Archaea;TACK group;Crenarchaeota		SAMN04327724	PRJNA297196	GCA_001920575.1	Scaffold	1.54169	53.3										MNKC01	42	1598	2016-12-23T00:00:00Z	ftp://ftp.ncbi.nlm.nih.gov/genomes/all/GCA/001/920/575/GCA_001920575.1_ASM192057v1
Crenarchaeota archaeon 13_1_20CM_2_51_8	Archaea;TACK group;Crenarchaeota		SAMN04327686	PRJNA297196	GCA_001920635.1	Scaffold	3.31156	51.7										MNKD01	902	3284	2016-12-23T00:00:00Z	ftp://ftp.ncbi.nlm.nih.gov/genomes/all/GCA/001/920/635/GCA_001920635.1_ASM192063v1
archaeon 13_1_20CM_2_54_9	Archaea;unclassified Archaea;unclassified Archaea (miscellaneous)		SAMN04327726	PRJNA297196	GCA_001920655.1	Scaffold	1.8678	53.4										MNKG01	115	1825	2016-12-23T00:00:00Z	ftp://ftp.ncbi.nlm.nih.gov/genomes/all/GCA/001/920/655/GCA_001920655.1_ASM192065v1
archaeon 13_1_20CM_2_51_12	Archaea;unclassified Archaea;unclassified Archaea (miscellaneous)		SAMN04327685	PRJNA297196	GCA_001920715.1	Scaffold	3.13701	51.7										MNKH01	464	3251	2016-12-23T00:00:00Z	ftp://ftp.ncbi.nlm.nih.gov/genomes/all/GCA/001/920/715/GCA_001920715.1_ASM192071v1
Methanothermobacter wolfeii	Archaea;Euryarchaeota;Methanomada group	SIV6	SAMEA4408318	PRJEB15255	GCA_900095815.1	Complete	1.68689	48.9	chromosome I:NZ_LT608329.1/LT608329.1										1	1655	2016-12-16T00:00:00Z	ftp://ftp.ncbi.nlm.nih.gov/genomes/all/GCA/900/095/815/GCA_900095815.1_SIV6	ftp://ftp.ncbi.nlm.nih.gov/genomes/all/GCF/900/095/815/GCF_900095815.1_SIV6
Thaumarchaeota archaeon BIN5	Archaea;TACK group;Thaumarchaeota	BIN5	SAMN06130433	PRJNA356961	GCA_001914355.1	Contig	1.27819	40.7										MRWN01	600	0	2016-12-23T00:00:00Z	ftp://ftp.ncbi.nlm.nih.gov/genomes/all/GCA/001/914/355/GCA_001914355.1_ASM191435v1
Candidatus Methanohalarchaeum thermophilum	Archaea;Euryarchaeota;Methanonatronarchaeia	HMET1	SAMN05770050	PRJNA357090	GCA_001914405.1	Contig	2.14131	35.4										MSDW01	4	2167	2016-12-23T00:00:00Z	ftp://ftp.ncbi.nlm.nih.gov/genomes/all/GCA/001/914/405/GCA_001914405.1_ASM191440v1
Nitrososphaera sp. UBA210	Archaea;TACK group;Thaumarchaeota	UBA210	SAMN06027106	PRJNA348753	GCA_002494895.1	Contig	1.5929	49.7										DADA01	125	0	2017-10-10T00:00:00Z	ftp://ftp.ncbi.nlm.nih.gov/genomes/all/GCA/002/494/895/GCA_002494895.1_ASM249489v1
Candidatus Heimdallarchaeota archaeon LC_3	Archaea;Asgard group;Candidatus Heimdallarchaeota	LC_3	SAMN04924817	PRJNA319486	GCA_001940645.1	Contig	5.68404	29.7										MDVS01	157	5514	2017-01-10T00:00:00Z	ftp://ftp.ncbi.nlm.nih.gov/genomes/all/GCA/001/940/645/GCA_001940645.1_ASM194064v1
Candidatus Odinarchaeota archaeon LCB_4	Archaea;Asgard group;Candidatus Odinarchaeota	LCB_4	SAMN04924820	PRJNA319486	GCA_001940665.1	Contig	1.46071	38.1										MDVT01	9	1584	2017-01-10T00:00:00Z	ftp://ftp.ncbi.nlm.nih.gov/genomes/all/GCA/001/940/665/GCA_001940665.1_ASM194066v1
Candidatus Heimdallarchaeota archaeon LC_2	Archaea;Asgard group;Candidatus Heimdallarchaeota	LC_2	SAMN04924815	PRJNA319486	GCA_001940725.1	Contig	4.84359	32.6										MDVR01	177	4586	2017-01-10T00:00:00Z	ftp://ftp.ncbi.nlm.nih.gov/genomes/all/GCA/001/940/725/GCA_001940725.1_ASM194072v1
Candidatus Thorarchaeota archaeon AB_25	Archaea;Asgard group;Candidatus Thorarchaeota	AB_25	SAMN04924819	PRJNA319486	GCA_001940705.1	Contig	2.85565	44.6										MEHG01	264	2914	2017-01-10T00:00:00Z	ftp://ftp.ncbi.nlm.nih.gov/genomes/all/GCA/001/940/705/GCA_001940705.1_ASM194070v1
Candidatus Heimdallarchaeota archaeon AB_125	Archaea;Asgard group;Candidatus Heimdallarchaeota	AB_125	SAMN04924818	PRJNA319486	GCA_001940755.1	Contig	2.27869	33.4										MEHH01	225	2348	2017-01-10T00:00:00Z	ftp://ftp.ncbi.nlm.nih.gov/genomes/all/GCA/001/940/755/GCA_001940755.1_ASM194075v1
Candidatus Lokiarchaeota archaeon CR_4	Archaea;Asgard group;Candidatus Lokiarchaeota	CR_4	SAMN04958229	PRJNA288027	GCA_001940655.1	Scaffold	4.33417	44										MBAA01	239	4413	2017-01-10T00:00:00Z	ftp://ftp.ncbi.nlm.nih.gov/genomes/all/GCA/001/940/655/GCA_001940655.1_ASM194065v1
Methanocorpusculaceae archaeon Phil4	Archaea;Euryarchaeota;Stenosarchaea group	Phil4	SAMN06140811	PRJNA357304	GCA_001940805.1	Scaffold	1.96533	52.8										MSGU01	102	0	2017-01-10T00:00:00Z	ftp://ftp.ncbi.nlm.nih.gov/genomes/all/GCA/001/940/805/GCA_001940805.1_ASM194080v1
Natronomonas sp. CBA1134	Archaea;Euryarchaeota;Stenosarchaea group	CBA1134	SAMD00064366	PRJDB5200	GCA_001950595.1	Contig	2.57436	65.4										BDJH01	2	2620	2016-12-06T20:43:00Z	ftp://ftp.ncbi.nlm.nih.gov/genomes/all/GCA/001/950/595/GCA_001950595.1_ASM195059v1	ftp://ftp.ncbi.nlm.nih.gov/genomes/all/GCF/001/950/595/GCF_001950595.1_ASM195059v1
Haloterrigena saccharevitans	Archaea;Euryarchaeota;Stenosarchaea group	AB14	SAMN04868784	PRJNA318845	GCA_001953745.1	Contig	3.98062	65.3										LWLN01	3	3745	2017-01-18T00:00:00Z	ftp://ftp.ncbi.nlm.nih.gov/genomes/all/GCA/001/953/745/GCA_001953745.1_ASM195374v1	ftp://ftp.ncbi.nlm.nih.gov/genomes/all/GCF/001/953/745/GCF_001953745.1_ASM195374v1
Natronorubrum thiooxidans	Archaea;Euryarchaeota;Stenosarchaea group	type strain: HArc-	SAMN05421752	PRJEB18902	GCA_900156475.1	Scaffold	4.20979	60.9										FTNR01	62	3925	2017-01-14T00:00:00Z	ftp://ftp.ncbi.nlm.nih.gov/genomes/all/GCA/900/156/475/GCA_900156475.1_IMG-taxon_2681812919_annotated_assembly	ftp://ftp.ncbi.nlm.nih.gov/genomes/all/GCF/900/156/475/GCF_900156475.1_IMG-taxon_2681812919_annotated_assembly
Haladaptatus litoreus	Archaea;Euryarchaeota;Stenosarchaea group	CGMCC 1.7737	SAMN05421858	PRJEB18898	GCA_900156425.1	Scaffold	4.67171	57										FTNO01	11	4553	2017-01-14T00:00:00Z	ftp://ftp.ncbi.nlm.nih.gov/genomes/all/GCA/900/156/425/GCA_900156425.1_IMG-taxon_2681812914_annotated_assembly	ftp://ftp.ncbi.nlm.nih.gov/genomes/all/GCF/900/156/425/GCF_900156425.1_IMG-taxon_2681812914_annotated_assembly
Haloterrigena daqingensis	Archaea;Euryarchaeota;Stenosarchaea group	JX313	SAMN05417698	PRJNA329170	GCA_001971705.1	Complete	3.8358	61.337	chromosome:NZ_CP019327.1/CP019327.1	plasmid unnamed1:NZ_CP019328.1/CP019328.1	plasmid unnamed2:NZ_CP019329.1/CP019329.1	plasmid unnamed3:NZ_CP019330.1/CP019330.1							4	3643	2017-01-26T00:00:00Z	ftp://ftp.ncbi.nlm.nih.gov/genomes/all/GCA/001/971/705/GCA_001971705.1_ASM197170v1	ftp://ftp.ncbi.nlm.nih.gov/genomes/all/GCF/001/971/705/GCF_001971705.1_ASM197170v1
Thermofilum adornatus	Archaea;TACK group;Crenarchaeota		SAMN02602995	PRJNA212068	GCA_000446015.1	Complete	1.75026	46.5	chromosome:NC_022093.1/CP006646.1										1	1825	2013-08-13T00:00:00Z	ftp://ftp.ncbi.nlm.nih.gov/genomes/all/GCA/000/446/015/GCA_000446015.1_ASM44601v1	ftp://ftp.ncbi.nlm.nih.gov/genomes/all/GCF/000/446/015/GCF_000446015.1_ASM44601v1
Haloterrigena mahii	Archaea;Euryarchaeota;Stenosarchaea group	H13	SAMN02390968	PRJNA227069	GCA_000690595.2	Scaffold	3.79434	65.1										JHUT02	24	3591	2014-05-13T00:00:00Z	ftp://ftp.ncbi.nlm.nih.gov/genomes/all/GCA/000/690/595/GCA_000690595.2_ASM69059v2	ftp://ftp.ncbi.nlm.nih.gov/genomes/all/GCF/000/690/595/GCF_000690595.1_ASM69059v2
Haloarcula rubripromontorii	Archaea;Euryarchaeota;Stenosarchaea group	SL3	SAMN04007144	PRJNA293564	GCA_001280425.1	Contig	3.97099	62										LIUF01	18	3817	2015-09-09T00:00:00Z	ftp://ftp.ncbi.nlm.nih.gov/genomes/all/GCA/001/280/425/GCA_001280425.1_ASM128042v1	ftp://ftp.ncbi.nlm.nih.gov/genomes/all/GCF/001/280/425/GCF_001280425.1_ASM128042v1
Halorubrum tropicale	Archaea;Euryarchaeota;Stenosarchaea group	5	SAMN04009067	PRJNA293638	GCA_001280455.1	Contig	3.56702	67.6										2001-11-01	17	3373	2015-09-09T00:00:00Z	ftp://ftp.ncbi.nlm.nih.gov/genomes/all/GCA/001/280/455/GCA_001280455.1_ASM128045v1	ftp://ftp.ncbi.nlm.nih.gov/genomes/all/GCF/001/280/455/GCF_001280455.1_ASM128045v1
Cuniculiplasma divulgatum	Archaea;Euryarchaeota;Diaforarchaea group	PM4 (=JCM 30641; =VKM B-2940)	SAMEA3719624	PRJEB12275	GCA_900090055.1	Complete	1.87892	37.2	chromosome I:NZ_LT719092.1/LT719092.1										1	1802	2017-01-31T00:00:00Z	ftp://ftp.ncbi.nlm.nih.gov/genomes/all/GCA/900/090/055/GCA_900090055.1_C.divulgatum_PM4	ftp://ftp.ncbi.nlm.nih.gov/genomes/all/GCF/900/090/055/GCF_900090055.1_C.divulgatum_PM4
Halorientalis sp. IM1011	Archaea;Euryarchaeota;Stenosarchaea group	IM1011	SAMN06205239	PRJNA360226	GCA_001989615.1	Complete	3.77899	65.6229	chromosome:NZ_CP019067.1/CP019067.1	plasmid pHOS100:NZ_CP019069.1/CP019069.1	plasmid pHOS300:NZ_CP019068.1/CP019068.1								3	3720	2017-02-07T00:00:00Z	ftp://ftp.ncbi.nlm.nih.gov/genomes/all/GCA/001/989/615/GCA_001989615.1_ASM198961v1	ftp://ftp.ncbi.nlm.nih.gov/genomes/all/GCF/001/989/615/GCF_001989615.1_ASM198961v1
Thermofilum uzonense	Archaea;TACK group;Crenarchaeota	1807-2	SAMN03083278	PRJNA262459	GCA_000993805.1	Complete	1.61199	47.9	chromosome:NZ_CP009961.1/CP009961.1										1	1641	2015-05-07T00:00:00Z	ftp://ftp.ncbi.nlm.nih.gov/genomes/all/GCA/000/993/805/GCA_000993805.1_ASM99380v1	ftp://ftp.ncbi.nlm.nih.gov/genomes/all/GCF/000/993/805/GCF_000993805.1_ASM99380v1
Candidatus Hydrothermarchaeota archaeon JdFR-16	Archaea;Euryarchaeota;unclassified Euryarchaeota	JdFR-16	SAMN06226333	PRJNA269163	GCA_002010065.1	Contig	1.35311	49.7										MTMD01	241	0	2017-03-02T00:00:00Z	ftp://ftp.ncbi.nlm.nih.gov/genomes/all/GCA/002/010/065/GCA_002010065.1_ASM201006v1
Methanomicrobia archaeon JdFR-19	Archaea;Euryarchaeota;Stenosarchaea group	JdFR-19	SAMN06226336	PRJNA269163	GCA_002010075.1	Contig	1.28868	43.2										MTMG01	27	0	2017-03-02T00:00:00Z	ftp://ftp.ncbi.nlm.nih.gov/genomes/all/GCA/002/010/075/GCA_002010075.1_ASM201007v1
Archaeoglobi archaeon JdFR-42	Archaea;Euryarchaeota;Archaeoglobi	JdFR-42	SAMN06226359	PRJNA269163	GCA_002010305.1	Contig	2.14862	40.2										MTND01	42	0	2017-03-02T00:00:00Z	ftp://ftp.ncbi.nlm.nih.gov/genomes/all/GCA/002/010/305/GCA_002010305.1_ASM201030v1
Candidatus Bathyarchaeota archaeon JdFR-01	Archaea;TACK group;Candidatus Bathyarchaeota	JdFR-01	SAMN06226318	PRJNA269163	GCA_002010885.1	Contig	0.200493	38.2										MTLO01	53	0	2017-03-02T00:00:00Z	ftp://ftp.ncbi.nlm.nih.gov/genomes/all/GCA/002/010/885/GCA_002010885.1_ASM201088v1
Candidatus Bathyarchaeota archaeon JdFR-04	Archaea;TACK group;Candidatus Bathyarchaeota	JdFR-04	SAMN06226321	PRJNA269163	GCA_002010925.1	Contig	1.06795	41.9										MTLR01	204	0	2017-03-02T00:00:00Z	ftp://ftp.ncbi.nlm.nih.gov/genomes/all/GCA/002/010/925/GCA_002010925.1_ASM201092v1
Candidatus Bathyarchaeota archaeon JdFR-06	Archaea;TACK group;Candidatus Bathyarchaeota	JdFR-06	SAMN06226323	PRJNA269163	GCA_002010955.1	Contig	0.735249	38.3										MTLT01	72	0	2017-03-02T00:00:00Z	ftp://ftp.ncbi.nlm.nih.gov/genomes/all/GCA/002/010/955/GCA_002010955.1_ASM201095v1
Candidatus Bathyarchaeota archaeon JdFR-07	Archaea;TACK group;Candidatus Bathyarchaeota	JdFR-07	SAMN06226324	PRJNA269163	GCA_002010975.1	Contig	0.907597	38.7										MTLU01	43	0	2017-03-02T00:00:00Z	ftp://ftp.ncbi.nlm.nih.gov/genomes/all/GCA/002/010/975/GCA_002010975.1_ASM201097v1
Candidatus Bathyarchaeota archaeon JdFR-08	Archaea;TACK group;Candidatus Bathyarchaeota	JdFR-08	SAMN06226325	PRJNA269163	GCA_002010995.1	Contig	0.919095	38.6										MTLV01	45	0	2017-03-02T00:00:00Z	ftp://ftp.ncbi.nlm.nih.gov/genomes/all/GCA/002/010/995/GCA_002010995.1_ASM201099v1
Candidatus Bathyarchaeota archaeon JdFR-09	Archaea;TACK group;Candidatus Bathyarchaeota	JdFR-09	SAMN06226326	PRJNA269163	GCA_002011005.1	Contig	0.498537	39										MTLW01	16	0	2017-03-02T00:00:00Z	ftp://ftp.ncbi.nlm.nih.gov/genomes/all/GCA/002/011/005/GCA_002011005.1_ASM201100v1
Candidatus Bathyarchaeota archaeon JdFR-11	Archaea;TACK group;Candidatus Bathyarchaeota	JdFR-11	SAMN06226328	PRJNA269163	GCA_002011035.1	Contig	1.72573	51.9										MTLY01	12	0	2017-03-02T00:00:00Z	ftp://ftp.ncbi.nlm.nih.gov/genomes/all/GCA/002/011/035/GCA_002011035.1_ASM201103v1
Crenarchaeota archaeon JdFR-12	Archaea;TACK group;Crenarchaeota	JdFR-12	SAMN06226329	PRJNA269163	GCA_002011055.1	Contig	0.301027	37.3										MTLZ01	65	0	2017-03-02T00:00:00Z	ftp://ftp.ncbi.nlm.nih.gov/genomes/all/GCA/002/011/055/GCA_002011055.1_ASM201105v1
Candidatus Geothermarchaeota archaeon JdFR-13	Archaea;TACK group;Candidatus Geothermarchaeota	JdFR-13	SAMN06226330	PRJNA269163	GCA_002011075.1	Contig	1.67187	37.6										MTMA01	4	0	2017-03-02T00:00:00Z	ftp://ftp.ncbi.nlm.nih.gov/genomes/all/GCA/002/011/075/GCA_002011075.1_ASM201107v1
Candidatus Geothermarchaeota archaeon JdFR-14	Archaea;TACK group;Candidatus Geothermarchaeota	JdFR-14	SAMN06226331	PRJNA269163	GCA_002011085.1	Contig	1.63502	42										MTMB01	6	0	2017-03-02T00:00:00Z	ftp://ftp.ncbi.nlm.nih.gov/genomes/all/GCA/002/011/085/GCA_002011085.1_ASM201108v1
Candidatus Hydrothermarchaeota archaeon JdFR-17	Archaea;Euryarchaeota;unclassified Euryarchaeota	JdFR-17	SAMN06226334	PRJNA269163	GCA_002011115.1	Contig	2.17813	49.6										MTME01	344	0	2017-03-02T00:00:00Z	ftp://ftp.ncbi.nlm.nih.gov/genomes/all/GCA/002/011/115/GCA_002011115.1_ASM201111v1
Candidatus Hydrothermarchaeota archaeon JdFR-18	Archaea;Euryarchaeota;unclassified Euryarchaeota	JdFR-18	SAMN06226335	PRJNA269163	GCA_002011125.1	Contig	2.06213	39.1										MTMF01	22	0	2017-03-02T00:00:00Z	ftp://ftp.ncbi.nlm.nih.gov/genomes/all/GCA/002/011/125/GCA_002011125.1_ASM201112v1
Euryarchaeota archaeon JdFR-20	Archaea;Euryarchaeota;unclassified Euryarchaeota	JdFR-20	SAMN06226337	PRJNA269163	GCA_002011155.1	Contig	1.60969	41										MTMH01	209	0	2017-03-02T00:00:00Z	ftp://ftp.ncbi.nlm.nih.gov/genomes/all/GCA/002/011/155/GCA_002011155.1_ASM201115v1
Euryarchaeota archaeon JdFR-21	Archaea;Euryarchaeota;unclassified Euryarchaeota	JdFR-21	SAMN06226338	PRJNA269163	GCA_002011165.1	Contig	1.4165	41.2										MTMI01	22	0	2017-03-02T00:00:00Z	ftp://ftp.ncbi.nlm.nih.gov/genomes/all/GCA/002/011/165/GCA_002011165.1_ASM201116v1
Thermoplasmatales archaeon JdFR-43	Archaea;Euryarchaeota;Diaforarchaea group	JdFR-43	SAMN06226360	PRJNA269163	GCA_002011355.1	Contig	1.23094	37.8										MTNE01	219	0	2017-03-02T00:00:00Z	ftp://ftp.ncbi.nlm.nih.gov/genomes/all/GCA/002/011/355/GCA_002011355.1_ASM201135v1
Candidatus Bathyarchaeota archaeon JdFR-05	Archaea;TACK group;Candidatus Bathyarchaeota	JdFR-05	SAMN06226322	PRJNA269163	GCA_002009955.1	Contig	0.433479	42.6										MTLS01	101	0	2017-03-02T00:00:00Z	ftp://ftp.ncbi.nlm.nih.gov/genomes/all/GCA/002/009/955/GCA_002009955.1_ASM200995v1
Methanothermococcus sp. JdFR-03	Archaea;Euryarchaeota;Methanomada group	JdFR-03	SAMN06226320	PRJNA269163	GCA_002009965.1	Contig	1.47625	33.1										MTLQ01	164	0	2017-03-02T00:00:00Z	ftp://ftp.ncbi.nlm.nih.gov/genomes/all/GCA/002/009/965/GCA_002009965.1_ASM200996v1
Candidatus Bathyarchaeota archaeon JdFR-10	Archaea;TACK group;Candidatus Bathyarchaeota	JdFR-10	SAMN06226327	PRJNA269163	GCA_002009985.1	Contig	1.81775	51.8										MTLX01	57	0	2017-03-02T00:00:00Z	ftp://ftp.ncbi.nlm.nih.gov/genomes/all/GCA/002/009/985/GCA_002009985.1_ASM200998v1
Methanopyri archaeon JdFR-15	Archaea;Euryarchaeota;Methanopyri	JdFR-15	SAMN06226332	PRJNA269163	GCA_002010035.1	Contig	0.207909	36.1										MTMC01	54	0	2017-03-02T00:00:00Z	ftp://ftp.ncbi.nlm.nih.gov/genomes/all/GCA/002/010/035/GCA_002010035.1_ASM201003v1
Archaeoglobus sp. JdFR-22	Archaea;Euryarchaeota;Archaeoglobi	JdFR-22	SAMN06226339	PRJNA269163	GCA_002010045.1	Contig	2.06253	39.8										MTMJ01	130	0	2017-03-02T00:00:00Z	ftp://ftp.ncbi.nlm.nih.gov/genomes/all/GCA/002/010/045/GCA_002010045.1_ASM201004v1
Methanomassiliicoccales archaeon PtaB.Bin215	Archaea;Euryarchaeota;Diaforarchaea group	PtaB.Bin215	SAMN04534934	PRJNA310790	GCA_002067005.1	Contig	1.52074	60.1										MVQA01	291	1681	2017-03-22T00:00:00Z	ftp://ftp.ncbi.nlm.nih.gov/genomes/all/GCA/002/067/005/GCA_002067005.1_ASM206700v1
Methanomassiliicoccales archaeon PtaB.Bin134	Archaea;Euryarchaeota;Diaforarchaea group	PtaB.Bin134	SAMN04534933	PRJNA310790	GCA_002067045.1	Contig	1.74918	62.1										MVPZ01	230	1844	2017-03-22T00:00:00Z	ftp://ftp.ncbi.nlm.nih.gov/genomes/all/GCA/002/067/045/GCA_002067045.1_ASM206704v1
Methanoregulaceae archaeon PtaB.Bin056	Archaea;Euryarchaeota;Stenosarchaea group	PtaB.Bin056	SAMN04534941	PRJNA310790	GCA_002067095.1	Contig	2.23979	57.8										MVQD01	106	2243	2017-03-22T00:00:00Z	ftp://ftp.ncbi.nlm.nih.gov/genomes/all/GCA/002/067/095/GCA_002067095.1_ASM206709v1
Methanoregulaceae archaeon PtaB.Bin009	Archaea;Euryarchaeota;Stenosarchaea group	PtaB.Bin009	SAMN04534940	PRJNA310790	GCA_002067115.1	Contig	2.18589	57										MVQC01	134	2250	2017-03-22T00:00:00Z	ftp://ftp.ncbi.nlm.nih.gov/genomes/all/GCA/002/067/115/GCA_002067115.1_ASM206711v1
Methanoregulaceae archaeon PtaB.Bin152	Archaea;Euryarchaeota;Stenosarchaea group	PtaB.Bin152	SAMN04534943	PRJNA310790	GCA_002067155.1	Contig	1.96086	57.8										MVQF01	166	2049	2017-03-22T00:00:00Z	ftp://ftp.ncbi.nlm.nih.gov/genomes/all/GCA/002/067/155/GCA_002067155.1_ASM206715v1
Methanoregula sp. PtaB.Bin085	Archaea;Euryarchaeota;Stenosarchaea group	PtaB.Bin085	SAMN04534937	PRJNA310790	GCA_002067035.1	Contig	2.90457	56.5										MVQB01	63	2878	2017-03-22T00:00:00Z	ftp://ftp.ncbi.nlm.nih.gov/genomes/all/GCA/002/067/035/GCA_002067035.1_ASM206703v1
Methanomethylovorans sp. PtaU1.Bin073	Archaea;Euryarchaeota;Stenosarchaea group	PtaU1.Bin073	SAMN04534927	PRJNA310790	GCA_002067265.1	Contig	1.92212	41										MVQW01	326	1884	2017-03-22T00:00:00Z	ftp://ftp.ncbi.nlm.nih.gov/genomes/all/GCA/002/067/265/GCA_002067265.1_ASM206726v1
Methanocella sp. PtaU1.Bin125	Archaea;Euryarchaeota;Stenosarchaea group	PtaU1.Bin125	SAMN04534932	PRJNA310790	GCA_002067315.1	Contig	3.24377	59.8										MVRA01	219	3251	2017-03-22T00:00:00Z	ftp://ftp.ncbi.nlm.nih.gov/genomes/all/GCA/002/067/315/GCA_002067315.1_ASM206731v1
Methanoregulaceae archaeon PtaU1.Bin059	Archaea;Euryarchaeota;Stenosarchaea group	PtaU1.Bin059	SAMN04534944	PRJNA310790	GCA_002067335.1	Contig	1.50797	57.1										MVRF01	217	1605	2017-03-22T00:00:00Z	ftp://ftp.ncbi.nlm.nih.gov/genomes/all/GCA/002/067/335/GCA_002067335.1_ASM206733v1
Methanoregulaceae archaeon PtaB.Bin108	Archaea;Euryarchaeota;Stenosarchaea group	PtaB.Bin108	SAMN04534942	PRJNA310790	GCA_002067485.1	Contig	1.90951	54										MVQE01	165	1943	2017-03-22T00:00:00Z	ftp://ftp.ncbi.nlm.nih.gov/genomes/all/GCA/002/067/485/GCA_002067485.1_ASM206748v1
Methanomassiliicoccales archaeon PtaU1.Bin030	Archaea;Euryarchaeota;Diaforarchaea group	PtaU1.Bin030	SAMN04534935	PRJNA310790	GCA_002067635.1	Contig	1.52527	58.8										MVRB01	233	1579	2017-03-22T00:00:00Z	ftp://ftp.ncbi.nlm.nih.gov/genomes/all/GCA/002/067/635/GCA_002067635.1_ASM206763v1
Methanoregulaceae archaeon PtaU1.Bin066	Archaea;Euryarchaeota;Stenosarchaea group	PtaU1.Bin066	SAMN04534945	PRJNA310790	GCA_002067665.1	Contig	2.08984	56.7										MVRG01	135	2136	2017-03-22T00:00:00Z	ftp://ftp.ncbi.nlm.nih.gov/genomes/all/GCA/002/067/665/GCA_002067665.1_ASM206766v1
Methanoregulaceae archaeon PtaU1.Bin222	Archaea;Euryarchaeota;Stenosarchaea group	PtaU1.Bin222	SAMN04534946	PRJNA310790	GCA_002067685.1	Contig	2.21245	53.6										MVRH01	355	2451	2017-03-22T00:00:00Z	ftp://ftp.ncbi.nlm.nih.gov/genomes/all/GCA/002/067/685/GCA_002067685.1_ASM206768v1
Methanomassiliicoccales archaeon PtaU1.Bin124	Archaea;Euryarchaeota;Diaforarchaea group	PtaU1.Bin124	SAMN04534936	PRJNA310790	GCA_002067865.1	Contig	2.21627	57										MVRC01	18	2170	2017-03-22T00:00:00Z	ftp://ftp.ncbi.nlm.nih.gov/genomes/all/GCA/002/067/865/GCA_002067865.1_ASM206786v1
Ferroplasma acidiphilum	Archaea;Euryarchaeota;Diaforarchaea group	Y	SAMN03952737	PRJNA316151	GCA_002078355.1	Complete	1.82694	36.5	chromosome:NZ_CP015363.1/CP015363.1										1	1764	2017-04-04T00:00:00Z	ftp://ftp.ncbi.nlm.nih.gov/genomes/all/GCA/002/078/355/GCA_002078355.1_ASM207835v1	ftp://ftp.ncbi.nlm.nih.gov/genomes/all/GCF/002/078/355/GCF_002078355.1_ASM207835v1
Candidatus Altiarchaeales archaeon A3	Archaea;Euryarchaeota;unclassified Euryarchaeota	A3	SAMN06213951	PRJNA340050	GCA_002083985.1	Scaffold	1.44693	31.8										MTER01	209	1305	2017-04-10T00:00:00Z	ftp://ftp.ncbi.nlm.nih.gov/genomes/all/GCA/002/083/985/GCA_002083985.1_ASM208398v1
Candidatus Nitrosocosmicus exaquare	Archaea;TACK group;Thaumarchaeota	G61	SAMN04606696	PRJNA317395	GCA_001870125.1	Complete	2.98978	33.9	chromosome:CP017922.1										1	0	2016-11-07T00:00:00Z	ftp://ftp.ncbi.nlm.nih.gov/genomes/all/GCA/001/870/125/GCA_001870125.1_ASM187012v1
Acidianus manzaensis	Archaea;TACK group;Crenarchaeota	YN-25	SAMN06640543	PRJNA380321	GCA_002116695.1	Complete	2.68746	30.6	chromosome:CP020477.1										1	2644	2017-05-01T00:00:00Z	ftp://ftp.ncbi.nlm.nih.gov/genomes/all/GCA/002/116/695/GCA_002116695.1_ASM211669v1
Methanonatronarchaeum thermophilum	Archaea;Euryarchaeota;Methanonatronarchaeia	AMET1	SAMN05770049	PRJNA356895	GCA_002153915.1	Contig	1.51314	37.9										MRZU01	8	1481	2017-05-22T00:00:00Z	ftp://ftp.ncbi.nlm.nih.gov/genomes/all/GCA/002/153/915/GCA_002153915.1_ASM215391v1	ftp://ftp.ncbi.nlm.nih.gov/genomes/all/GCF/002/153/915/GCF_002153915.1_ASM215391v1
Candidatus Nitrosomarinus catalina	Archaea;TACK group;Thaumarchaeota	SPOT01	SAMN05730076	PRJNA341864	GCA_002156965.1	Complete	1.36008	31.4	chromosome:NZ_CP021324.1/CP021324.1										1	1591	2017-05-22T00:00:00Z	ftp://ftp.ncbi.nlm.nih.gov/genomes/all/GCA/002/156/965/GCA_002156965.1_ASM215696v1	ftp://ftp.ncbi.nlm.nih.gov/genomes/all/GCF/002/156/965/GCF_002156965.1_ASM215696v1
Euryarchaeota archaeon TMED280	Archaea;Euryarchaeota;unclassified Euryarchaeota	TMED280	SAMN06972134	PRJNA385857	GCA_002168355.1	Contig	0.773563	37.6										NHLZ01	30	683	2017-06-05T00:00:00Z	ftp://ftp.ncbi.nlm.nih.gov/genomes/all/GCA/002/168/355/GCA_002168355.1_ASM216835v1
Euryarchaeota archaeon TMED279	Archaea;Euryarchaeota;unclassified Euryarchaeota	TMED279	SAMN06972133	PRJNA385857	GCA_002168385.1	Contig	0.997332	43										NHLY01	50	852	2017-06-05T00:00:00Z	ftp://ftp.ncbi.nlm.nih.gov/genomes/all/GCA/002/168/385/GCA_002168385.1_ASM216838v1
Euryarchaeota archaeon TMED252	Archaea;Euryarchaeota;unclassified Euryarchaeota	TMED252	SAMN06972106	PRJNA385857	GCA_002168725.1	Contig	1.2514	59.3										NHKX01	70	1016	2017-06-05T00:00:00Z	ftp://ftp.ncbi.nlm.nih.gov/genomes/all/GCA/002/168/725/GCA_002168725.1_ASM216872v1
Euryarchaeota archaeon TMED248	Archaea;Euryarchaeota;unclassified Euryarchaeota	TMED248	SAMN06972102	PRJNA385857	GCA_002168805.2	Contig	1.75495	38.6										NHKT02	74	1430	2017-06-05T00:00:00Z	ftp://ftp.ncbi.nlm.nih.gov/genomes/all/GCA/002/168/805/GCA_002168805.2_ASM216880v2
Euryarchaeota archaeon TMED255	Archaea;Euryarchaeota;unclassified Euryarchaeota	TMED255	SAMN06972109	PRJNA385857	GCA_002169405.1	Contig	2.1644	45.1										NHLA01	100	1864	2017-06-05T00:00:00Z	ftp://ftp.ncbi.nlm.nih.gov/genomes/all/GCA/002/169/405/GCA_002169405.1_ASM216940v1
Euryarchaeota archaeon TMED215	Archaea;Euryarchaeota;unclassified Euryarchaeota	TMED215	SAMN06972069	PRJNA385857	GCA_002169555.1	Contig	0.994889	46.6										NHJM01	20	869	2017-06-05T00:00:00Z	ftp://ftp.ncbi.nlm.nih.gov/genomes/all/GCA/002/169/555/GCA_002169555.1_ASM216955v1
Euryarchaeota archaeon TMED141	Archaea;Euryarchaeota;unclassified Euryarchaeota	TMED141	SAMN06971995	PRJNA385857	GCA_002170075.2	Contig	2.03363	61.3										NHGQ02	40	1639	2017-06-05T00:00:00Z	ftp://ftp.ncbi.nlm.nih.gov/genomes/all/GCA/002/170/075/GCA_002170075.2_ASM217007v2
Euryarchaeota archaeon TMED99	Archaea;Euryarchaeota;unclassified Euryarchaeota	TMED99	SAMN06971953	PRJNA385857	GCA_002170315.2	Contig	1.80726	46.3										NHFA02	57	1460	2017-06-05T00:00:00Z	ftp://ftp.ncbi.nlm.nih.gov/genomes/all/GCA/002/170/315/GCA_002170315.2_ASM217031v2
Euryarchaeota archaeon TMED85	Archaea;Euryarchaeota;unclassified Euryarchaeota	TMED85	SAMN06971939	PRJNA385857	GCA_002170365.2	Contig	1.72433	39.3										NHEM02	26	1387	2017-06-05T00:00:00Z	ftp://ftp.ncbi.nlm.nih.gov/genomes/all/GCA/002/170/365/GCA_002170365.2_ASM217036v2
Euryarchaeota archaeon TMED192	Archaea;Euryarchaeota;unclassified Euryarchaeota	TMED192	SAMN06972046	PRJNA385857	GCA_002170775.2	Contig	1.44372	49.3										NHIP02	16	1196	2017-06-05T00:00:00Z	ftp://ftp.ncbi.nlm.nih.gov/genomes/all/GCA/002/170/775/GCA_002170775.2_ASM217077v2
Euryarchaeota archaeon TMED164	Archaea;Euryarchaeota;unclassified Euryarchaeota	TMED164	SAMN06972018	PRJNA385857	GCA_002170935.1	Contig	1.28561	47										NHHN01	55	1134	2017-06-05T00:00:00Z	ftp://ftp.ncbi.nlm.nih.gov/genomes/all/GCA/002/170/935/GCA_002170935.1_ASM217093v1
Euryarchaeota archaeon TMED117	Archaea;Euryarchaeota;unclassified Euryarchaeota	TMED117	SAMN06971971	PRJNA385857	GCA_002171315.2	Contig	1.47594	44.3										NHFS02	87	1203	2017-06-05T00:00:00Z	ftp://ftp.ncbi.nlm.nih.gov/genomes/all/GCA/002/171/315/GCA_002171315.2_ASM217131v2
Euryarchaeota archaeon TMED97	Archaea;Euryarchaeota;unclassified Euryarchaeota	TMED97	SAMN06971951	PRJNA385857	GCA_002171445.1	Contig	1.63265	35.6										NHEY01	44	0	2017-06-05T00:00:00Z	ftp://ftp.ncbi.nlm.nih.gov/genomes/all/GCA/002/171/445/GCA_002171445.1_ASM217144v1
Euryarchaeota archaeon TMED173	Archaea;Euryarchaeota;unclassified Euryarchaeota	TMED173	SAMN06972027	PRJNA385857	GCA_002172185.1	Contig	0.826841	45.6										NHHW01	9	726	2017-06-05T00:00:00Z	ftp://ftp.ncbi.nlm.nih.gov/genomes/all/GCA/002/172/185/GCA_002172185.1_ASM217218v1
Euryarchaeota archaeon TMED132	Archaea;Euryarchaeota;unclassified Euryarchaeota	TMED132	SAMN06971986	PRJNA385857	GCA_002172355.2	Contig	1.50169	39.9										NHGH02	46	1234	2017-06-05T00:00:00Z	ftp://ftp.ncbi.nlm.nih.gov/genomes/all/GCA/002/172/355/GCA_002172355.2_ASM217235v2
Euryarchaeota archaeon TMED129	Archaea;Euryarchaeota;unclassified Euryarchaeota	TMED129	SAMN06971983	PRJNA385857	GCA_002172375.1	Contig	1.40237	36.6										NHGE01	75	1307	2017-06-05T00:00:00Z	ftp://ftp.ncbi.nlm.nih.gov/genomes/all/GCA/002/172/375/GCA_002172375.1_ASM217237v1
Euryarchaeota archaeon TMED103	Archaea;Euryarchaeota;unclassified Euryarchaeota	TMED103	SAMN06971957	PRJNA385857	GCA_002172575.1	Contig	2.00194	46.5										NHFE01	41	1636	2017-06-05T00:00:00Z	ftp://ftp.ncbi.nlm.nih.gov/genomes/all/GCA/002/172/575/GCA_002172575.1_ASM217257v1
Candidatus Nitrosotalea devanaterra	Archaea;TACK group;Thaumarchaeota		SAMEA3577360	PRJEB10948	GCA_900065925.1	Complete	1.8053	37.1	chromosome 1:LN890280.1										1	2103	2016-03-08T00:00:00Z	ftp://ftp.ncbi.nlm.nih.gov/genomes/all/GCA/900/065/925/GCA_900065925.1_NDEV.embl.gz
archaeon D22	Archaea;unclassified Archaea;unclassified Archaea (miscellaneous)	D22	SAMN06204669	PRJNA360185	GCA_002176885.1	Contig	0.499102	35.5										MSYC01	54	474	2017-06-08T00:00:00Z	ftp://ftp.ncbi.nlm.nih.gov/genomes/all/GCA/002/176/885/GCA_002176885.1_ASM217688v1
Methanopyrus sp. SNP6	Archaea;Euryarchaeota;Methanopyri	SNP6	SAMN06246566	PRJNA362704	GCA_002201895.1	Chromosome	1.42162	58	chromosome:CP019436.1										1	0	2017-06-20T00:00:00Z	ftp://ftp.ncbi.nlm.nih.gov/genomes/all/GCA/002/201/895/GCA_002201895.1_ASM220189v1
Cuniculiplasma sp. C_DKE	Archaea;Euryarchaeota;Diaforarchaea group	C_DKE	SAMN06329911	PRJNA358824	GCA_002204655.1	Contig	1.60619	37.7										MWKS01	3	1531	2017-06-21T00:00:00Z	ftp://ftp.ncbi.nlm.nih.gov/genomes/all/GCA/002/204/655/GCA_002204655.1_ASM220465v1
Thermoplasmatales archaeon ARMAN	Archaea;Euryarchaeota;Diaforarchaea group	A_DKE	SAMN06329909	PRJNA358824	GCA_002204695.1	Contig	0.976441	45.8										MWKQ01	7	991	2017-06-21T00:00:00Z	ftp://ftp.ncbi.nlm.nih.gov/genomes/all/GCA/002/204/695/GCA_002204695.1_ASM220469v1
Thermoplasmatales archaeon B_DKE	Archaea;Euryarchaeota;Diaforarchaea group	B_DKE	SAMN06329910	PRJNA358824	GCA_002204705.1	Contig	1.90525	44.5										MWKR01	31	1950	2017-06-21T00:00:00Z	ftp://ftp.ncbi.nlm.nih.gov/genomes/all/GCA/002/204/705/GCA_002204705.1_ASM220470v1
Candidatus Mancarchaeum acidiphilum	Archaea;DPANN group;Candidatus Micrarchaeota	Mia14	SAMN06014021	PRJNA353339	GCA_002214165.1	Complete	0.952257	39.4	chromosome:NZ_CP019964.1/CP019964.1										1	957	2017-07-03T00:00:00Z	ftp://ftp.ncbi.nlm.nih.gov/genomes/all/GCA/002/214/165/GCA_002214165.1_ASM221416v1	ftp://ftp.ncbi.nlm.nih.gov/genomes/all/GCF/002/214/165/GCF_002214165.1_ASM221416v1
Thermococcus gorgonarius	Archaea;Euryarchaeota;Thermococci	W-12	SAMN03324159	PRJNA274230	GCA_002214385.1	Complete	1.67412	51.7	chromosome:NZ_CP014855.1/CP014855.1										1	1774	2017-07-05T00:00:00Z	ftp://ftp.ncbi.nlm.nih.gov/genomes/all/GCA/002/214/385/GCA_002214385.1_ASM221438v1	ftp://ftp.ncbi.nlm.nih.gov/genomes/all/GCF/002/214/385/GCF_002214385.1_ASM221438v1
Thermococcus barossii	Archaea;Euryarchaeota;Thermococci	SHCK-94	SAMN03324153	PRJNA274230	GCA_002214465.1	Complete	1.92242	54.7	chromosome:NZ_CP015101.1/CP015101.1										1	1996	2017-07-05T00:00:00Z	ftp://ftp.ncbi.nlm.nih.gov/genomes/all/GCA/002/214/465/GCA_002214465.1_ASM221446v1	ftp://ftp.ncbi.nlm.nih.gov/genomes/all/GCF/002/214/465/GCF_002214465.1_ASM221446v1
Thermococcus pacificus	Archaea;Euryarchaeota;Thermococci	P-4	SAMN03324161	PRJNA274230	GCA_002214485.1	Complete	1.78567	54.2	chromosome:NZ_CP015102.1/CP015102.1										1	1868	2017-07-05T00:00:00Z	ftp://ftp.ncbi.nlm.nih.gov/genomes/all/GCA/002/214/485/GCA_002214485.1_ASM221448v1	ftp://ftp.ncbi.nlm.nih.gov/genomes/all/GCF/002/214/485/GCF_002214485.1_ASM221448v1
Thermococcus siculi	Archaea;Euryarchaeota;Thermococci	RG-20	SAMN03324165	PRJNA274230	GCA_002214505.1	Complete	2.02917	55	chromosome:NZ_CP015103.1/CP015103.1										1	2099	2017-07-05T00:00:00Z	ftp://ftp.ncbi.nlm.nih.gov/genomes/all/GCA/002/214/505/GCA_002214505.1_ASM221450v1	ftp://ftp.ncbi.nlm.nih.gov/genomes/all/GCF/002/214/505/GCF_002214505.1_ASM221450v1
Thermococcus radiotolerans	Archaea;Euryarchaeota;Thermococci	EJ2	SAMN03324164	PRJNA274230	GCA_002214565.1	Complete	1.86899	55.6	chromosome:NZ_CP015106.1/CP015106.1										1	1984	2017-07-05T00:00:00Z	ftp://ftp.ncbi.nlm.nih.gov/genomes/all/GCA/002/214/565/GCA_002214565.1_ASM221456v1	ftp://ftp.ncbi.nlm.nih.gov/genomes/all/GCF/002/214/565/GCF_002214565.1_ASM221456v1
Thermococcus profundus	Archaea;Euryarchaeota;Thermococci	DT 5432	SAMN03324163	PRJNA274230	GCA_002214585.1	Complete	2.04314	53.125	chromosome:NZ_CP014862.1/CP014862.1	plasmid unnamed:NZ_CP014863.1/CP014863.1									2	2075	2017-07-05T00:00:00Z	ftp://ftp.ncbi.nlm.nih.gov/genomes/all/GCA/002/214/585/GCA_002214585.1_ASM221458v1	ftp://ftp.ncbi.nlm.nih.gov/genomes/all/GCF/002/214/585/GCF_002214585.1_ASM221458v1
Halorubrum vacuolatum	Archaea;Euryarchaeota;Stenosarchaea group	DSM 8800	SAMN06264855	PRJEB21398	GCA_900188065.1	Contig	3.47786	62.9										FZNQ01	72	3133	2017-07-13T00:00:00Z	ftp://ftp.ncbi.nlm.nih.gov/genomes/all/GCA/900/188/065/GCA_900188065.1_IMG-taxon_2724679803_annotated_assembly	ftp://ftp.ncbi.nlm.nih.gov/genomes/all/GCF/900/188/065/GCF_900188065.1_IMG-taxon_2724679803_annotated_assembly
Halorubrum chaoviator	Archaea;Euryarchaeota;Stenosarchaea group	DSM 19316	SAMN06765716	PRJNA383467	GCA_002379115.1	Contig	3.66542	66.5										NDWV01	105	3356	2017-09-27T00:00:00Z	ftp://ftp.ncbi.nlm.nih.gov/genomes/all/GCA/002/379/115/GCA_002379115.1_ASM237911v1	ftp://ftp.ncbi.nlm.nih.gov/genomes/all/GCF/002/379/115/GCF_002379115.1_ASM237911v1
Haloparvum sedimenti	Archaea;Euryarchaeota;Stenosarchaea group	DYS4	SAMN04018174	PRJNA294239	GCA_001462205.1	Scaffold	3.24305	68.2										LKIR01	143	3009	2015-12-08T00:00:00Z	ftp://ftp.ncbi.nlm.nih.gov/genomes/all/GCA/001/462/205/GCA_001462205.1_HalopeDYS1.0	ftp://ftp.ncbi.nlm.nih.gov/genomes/all/GCF/001/462/205/GCF_001462205.1_HalopeDYS1.0
Archaeoglobales archaeon ex4484_92	Archaea;Euryarchaeota;Archaeoglobi	ex4484_92	SAMN06647980	PRJNA362212	GCA_002254865.1	Contig	3.40804	38.1										NJDI01	320	3686	2017-08-16T00:00:00Z	ftp://ftp.ncbi.nlm.nih.gov/genomes/all/GCA/002/254/865/GCA_002254865.1_ASM225486v1
Thermoplasmatales archaeon ex4572_165	Archaea;Euryarchaeota;Diaforarchaea group	ex4572_165	SAMN06647982	PRJNA362212	GCA_002254885.1	Scaffold	1.20347	32.1										NJDG01	55	1175	2017-08-16T00:00:00Z	ftp://ftp.ncbi.nlm.nih.gov/genomes/all/GCA/002/254/885/GCA_002254885.1_ASM225488v1
Thermoprotei archaeon ex4572_64	Archaea;TACK group;Crenarchaeota	ex4572_64	SAMN06647986	PRJNA362212	GCA_002254895.1	Scaffold	0.681493	34.2										NJDF01	75	764	2017-08-16T00:00:00Z	ftp://ftp.ncbi.nlm.nih.gov/genomes/all/GCA/002/254/895/GCA_002254895.1_ASM225489v1
Candidatus Altiarchaeales archaeon ex4484_43	Archaea;Euryarchaeota;unclassified Euryarchaeota	ex4484_43	SAMN06647970	PRJNA362212	GCA_002254945.1	Scaffold	1.0406	42.9										NJDS01	105	1179	2017-08-16T00:00:00Z	ftp://ftp.ncbi.nlm.nih.gov/genomes/all/GCA/002/254/945/GCA_002254945.1_ASM225494v1
Candidatus Bathyarchaeota archaeon ex4484_231	Archaea;TACK group;Candidatus Bathyarchaeota	ex4484_231	SAMN06647963	PRJNA362212	GCA_002254965.1	Contig	0.880221	46.7										NJDZ01	109	969	2017-08-16T00:00:00Z	ftp://ftp.ncbi.nlm.nih.gov/genomes/all/GCA/002/254/965/GCA_002254965.1_ASM225496v1
Candidatus Bathyarchaeota archaeon ex4484_218	Archaea;TACK group;Candidatus Bathyarchaeota	ex4484_218	SAMN06647961	PRJNA362212	GCA_002254975.1	Contig	0.628054	33.1										NJEB01	80	737	2017-08-16T00:00:00Z	ftp://ftp.ncbi.nlm.nih.gov/genomes/all/GCA/002/254/975/GCA_002254975.1_ASM225497v1
Desulfurococcales archaeon ex4484_217_2	Archaea;TACK group;Crenarchaeota	ex4484_217_2	SAMN06647960	PRJNA362212	GCA_002254985.1	Contig	2.14845	37.8										NJEC01	212	2399	2017-08-16T00:00:00Z	ftp://ftp.ncbi.nlm.nih.gov/genomes/all/GCA/002/254/985/GCA_002254985.1_ASM225498v1
Candidatus Bathyarchaeota archaeon ex4484_135	Archaea;TACK group;Candidatus Bathyarchaeota	ex4484_135	SAMN06647950	PRJNA362212	GCA_002255025.1	Contig	0.976871	58.8										NJEJ01	89	1083	2017-08-16T00:00:00Z	ftp://ftp.ncbi.nlm.nih.gov/genomes/all/GCA/002/255/025/GCA_002255025.1_ASM225502v1
Candidatus Bathyarchaeota archaeon ex4484_205	Archaea;TACK group;Candidatus Bathyarchaeota	ex4484_205	SAMN06647958	PRJNA362212	GCA_002255045.1	Scaffold	1.28211	42.1										NJEE01	111	1448	2017-08-16T00:00:00Z	ftp://ftp.ncbi.nlm.nih.gov/genomes/all/GCA/002/255/045/GCA_002255045.1_ASM225504v1
Candidatus Aenigmarchaeota archaeon ex4484_14	Archaea;DPANN group;Candidatus Aenigmarchaeota	ex4484_14	SAMN06647952	PRJNA362212	GCA_002255055.1	Scaffold	0.74321	39										NJEI01	89	880	2017-08-16T00:00:00Z	ftp://ftp.ncbi.nlm.nih.gov/genomes/all/GCA/002/255/055/GCA_002255055.1_ASM225505v1
Desulfurococcales archaeon ex4484_204	Archaea;TACK group;Crenarchaeota	ex4484_204	SAMN06647957	PRJNA362212	GCA_002255065.1	Contig	0.930496	50.1										NJEF01	99	1033	2017-08-16T00:00:00Z	ftp://ftp.ncbi.nlm.nih.gov/genomes/all/GCA/002/255/065/GCA_002255065.1_ASM225506v1
Thaumarchaeota archaeon ex4484_121	Archaea;TACK group;Thaumarchaeota	ex4484_121	SAMN06647949	PRJNA362212	GCA_002255105.1	Contig	0.871166	51.5										NJEK01	72	961	2017-08-16T00:00:00Z	ftp://ftp.ncbi.nlm.nih.gov/genomes/all/GCA/002/255/105/GCA_002255105.1_ASM225510v1
Euryarchaeota archaeon ex4484_162	Archaea;Euryarchaeota;unclassified Euryarchaeota	ex4484_162	SAMN06647954	PRJNA362212	GCA_002255125.1	Contig	0.603189	36.5										NJEP01	65	640	2017-08-16T00:00:00Z	ftp://ftp.ncbi.nlm.nih.gov/genomes/all/GCA/002/255/125/GCA_002255125.1_ASM225512v1
Methanosarcinales archaeon ex4484_138	Archaea;Euryarchaeota;Stenosarchaea group	ex4484_138	SAMN06647951	PRJNA362212	GCA_002255135.1	Scaffold	1.07592	46.2										NJEQ01	103	1118	2017-08-16T00:00:00Z	ftp://ftp.ncbi.nlm.nih.gov/genomes/all/GCA/002/255/135/GCA_002255135.1_ASM225513v1
Euryarchaeota archaeon ex4484_178	Archaea;Euryarchaeota;unclassified Euryarchaeota	ex4484_178	SAMN06647955	PRJNA362212	GCA_002255165.1	Contig	0.890663	41.6										NJEO01	111	979	2017-08-16T00:00:00Z	ftp://ftp.ncbi.nlm.nih.gov/genomes/all/GCA/002/255/165/GCA_002255165.1_ASM225516v1
Halorubrum halodurans	Archaea;Euryarchaeota;Stenosarchaea group	Cb34	SAMN02716035	PRJNA232799	GCA_002252985.1	Scaffold	3.32012	67.7										NHPJ01	143	3050	2017-08-15T00:00:00Z	ftp://ftp.ncbi.nlm.nih.gov/genomes/all/GCA/002/252/985/GCA_002252985.1_ASM225298v1	ftp://ftp.ncbi.nlm.nih.gov/genomes/all/GCF/002/252/985/GCF_002252985.1_ASM225298v1
Candidatus Altiarchaeales archaeon ex4484_96	Archaea;Euryarchaeota;unclassified Euryarchaeota	ex4484_96	SAMN06647981	PRJNA362212	GCA_002254405.1	Contig	0.919319	44.3										NJDH01	65	1009	2017-08-16T00:00:00Z	ftp://ftp.ncbi.nlm.nih.gov/genomes/all/GCA/002/254/405/GCA_002254405.1_ASM225440v1
Candidatus Pacearchaeota archaeon ex4484_71	Archaea;DPANN group;Candidatus Pacearchaeota	ex4484_71	SAMN06647975	PRJNA362212	GCA_002254395.1	Contig	0.375963	35.4										NJDN01	35	463	2017-08-16T00:00:00Z	ftp://ftp.ncbi.nlm.nih.gov/genomes/all/GCA/002/254/395/GCA_002254395.1_ASM225439v1
Thermoplasmatales archaeon ex4484_6	Archaea;Euryarchaeota;Diaforarchaea group	ex4484_6	SAMN06647974	PRJNA362212	GCA_002254385.1	Contig	1.82554	53.8										NJDO01	140	1518	2017-08-16T00:00:00Z	ftp://ftp.ncbi.nlm.nih.gov/genomes/all/GCA/002/254/385/GCA_002254385.1_ASM225438v1
Candidatus Aenigmarchaeota archaeon ex4484_52	Archaea;DPANN group;Candidatus Aenigmarchaeota	ex4484_52	SAMN06647971	PRJNA362212	GCA_002254415.1	Contig	0.614182	28										NJDR01	53	621	2017-08-16T00:00:00Z	ftp://ftp.ncbi.nlm.nih.gov/genomes/all/GCA/002/254/415/GCA_002254415.1_ASM225441v1
Desulfurococcales archaeon ex4484_42	Archaea;TACK group;Crenarchaeota	ex4484_42	SAMN06647969	PRJNA362212	GCA_002254465.1	Contig	1.87531	38.4										NJDT01	154	2046	2017-08-16T00:00:00Z	ftp://ftp.ncbi.nlm.nih.gov/genomes/all/GCA/002/254/465/GCA_002254465.1_ASM225446v1
Candidatus Bathyarchaeota archaeon ex4484_40	Archaea;TACK group;Candidatus Bathyarchaeota	ex4484_40	SAMN06647968	PRJNA362212	GCA_002254475.1	Scaffold	1.13616	51.6										NJDU01	117	1267	2017-08-16T00:00:00Z	ftp://ftp.ncbi.nlm.nih.gov/genomes/all/GCA/002/254/475/GCA_002254475.1_ASM225447v1
Candidatus Pacearchaeota archaeon ex4484_26	Archaea;DPANN group;Candidatus Pacearchaeota	ex4484_26	SAMN06647964	PRJNA362212	GCA_002254495.1	Contig	0.426904	31.8										NJDY01	38	505	2017-08-16T00:00:00Z	ftp://ftp.ncbi.nlm.nih.gov/genomes/all/GCA/002/254/495/GCA_002254495.1_ASM225449v1
Thermoplasmatales archaeon ex4484_30	Archaea;Euryarchaeota;Diaforarchaea group	ex4484_30	SAMN06647965	PRJNA362212	GCA_002254485.1	Contig	1.32353	36.6										NJDX01	158	1478	2017-08-16T00:00:00Z	ftp://ftp.ncbi.nlm.nih.gov/genomes/all/GCA/002/254/485/GCA_002254485.1_ASM225448v1
Candidatus Aenigmarchaeota archaeon ex4484_224	Archaea;DPANN group;Candidatus Aenigmarchaeota	ex4484_224	SAMN06647962	PRJNA362212	GCA_002254545.1	Contig	0.485206	27.7										NJEA01	32	589	2017-08-16T00:00:00Z	ftp://ftp.ncbi.nlm.nih.gov/genomes/all/GCA/002/254/545/GCA_002254545.1_ASM225454v1
Candidatus Altiarchaeales archaeon ex4484_2	Archaea;Euryarchaeota;unclassified Euryarchaeota	ex4484_2	SAMN06647956	PRJNA362212	GCA_002254565.1	Scaffold	1.3953	45.6										NJEG01	53	1481	2017-08-16T00:00:00Z	ftp://ftp.ncbi.nlm.nih.gov/genomes/all/GCA/002/254/565/GCA_002254565.1_ASM225456v1
Desulfurococcales archaeon ex4484_58	Archaea;TACK group;Crenarchaeota	ex4484_58	SAMN06647973	PRJNA362212	GCA_002254665.1	Contig	1.43203	34.4										NJDP01	119	1490	2017-08-16T00:00:00Z	ftp://ftp.ncbi.nlm.nih.gov/genomes/all/GCA/002/254/665/GCA_002254665.1_ASM225466v1
Candidatus Aenigmarchaeota archaeon ex4484_56	Archaea;DPANN group;Candidatus Aenigmarchaeota	ex4484_56	SAMN06647972	PRJNA362212	GCA_002254685.1	Contig	0.566759	29										NJDQ01	47	657	2017-08-16T00:00:00Z	ftp://ftp.ncbi.nlm.nih.gov/genomes/all/GCA/002/254/685/GCA_002254685.1_ASM225468v1
Candidatus Woesearchaeota archaeon ex4484_78	Archaea;DPANN group;Candidatus Woesearchaeota	ex4484_78	SAMN06647977	PRJNA362212	GCA_002254705.1	Contig	0.807948	33.8										NJDL01	72	899	2017-08-16T00:00:00Z	ftp://ftp.ncbi.nlm.nih.gov/genomes/all/GCA/002/254/705/GCA_002254705.1_ASM225470v1
Desulfurococcales archaeon ex4484_217_1	Archaea;TACK group;Crenarchaeota	ex4484_217_1	SAMN06647959	PRJNA362212	GCA_002254745.1	Contig	0.807477	37.2										NJED01	74	940	2017-08-16T00:00:00Z	ftp://ftp.ncbi.nlm.nih.gov/genomes/all/GCA/002/254/745/GCA_002254745.1_ASM225474v1
Thermoplasmatales archaeon ex4484_36	Archaea;Euryarchaeota;Diaforarchaea group	ex4484_36	SAMN06647967	PRJNA362212	GCA_002254765.1	Contig	1.02343	54.2										NJDV01	111	1030	2017-08-16T00:00:00Z	ftp://ftp.ncbi.nlm.nih.gov/genomes/all/GCA/002/254/765/GCA_002254765.1_ASM225476v1
ANME-1 cluster archaeon ex4572_4	Archaea;Euryarchaeota;Stenosarchaea group	ex4572_4	SAMN06647984	PRJNA362212	GCA_002254785.1	Scaffold	1.01808	53.2										NJEM01	95	1009	2017-08-16T00:00:00Z	ftp://ftp.ncbi.nlm.nih.gov/genomes/all/GCA/002/254/785/GCA_002254785.1_ASM225478v1
Candidatus Pacearchaeota archaeon ex4484_31	Archaea;DPANN group;Candidatus Pacearchaeota	ex4484_31	SAMN06647966	PRJNA362212	GCA_002254805.1	Contig	0.279432	33.1										NJDW01	33	336	2017-08-16T00:00:00Z	ftp://ftp.ncbi.nlm.nih.gov/genomes/all/GCA/002/254/805/GCA_002254805.1_ASM225480v1
Methanosarcinales archaeon ex4572_44	Archaea;Euryarchaeota;Stenosarchaea group	ex4572_44	SAMN06647985	PRJNA362212	GCA_002254825.2	Scaffold	1.06978	46.3										NJEL02	76	1051	2017-08-16T00:00:00Z	ftp://ftp.ncbi.nlm.nih.gov/genomes/all/GCA/002/254/825/GCA_002254825.2_ASM225482v2
Methanobacterium bryantii	Archaea;Euryarchaeota;Methanomada group	M.o.H.	SAMN04229035	PRJNA300714	GCA_002287175.1	Contig	3.46637	33.2										LMVM01	41	3204	2017-09-06T00:00:00Z	ftp://ftp.ncbi.nlm.nih.gov/genomes/all/GCA/002/287/175/GCA_002287175.1_ASM228717v1	ftp://ftp.ncbi.nlm.nih.gov/genomes/all/GCF/002/287/175/GCF_002287175.1_ASM228717v1
Methanosphaera cuniculi	Archaea;Euryarchaeota;Methanomada group	1R-7	SAMN04229037	PRJNA300716	GCA_002287195.1	Contig	1.9282	28										LMVN01	29	1605	2017-09-06T00:00:00Z	ftp://ftp.ncbi.nlm.nih.gov/genomes/all/GCA/002/287/195/GCA_002287195.1_ASM228719v1	ftp://ftp.ncbi.nlm.nih.gov/genomes/all/GCF/002/287/195/GCF_002287195.1_ASM228719v1
Candidatus Methanoculleus thermohydrogenotrophicum	Archaea;Euryarchaeota;Stenosarchaea group	DTU006	SAMN03776724	PRJNA283298	GCA_001512375.1	Scaffold	2.15317	59.2										LFRN01	287	0	2016-01-12T00:00:00Z	ftp://ftp.ncbi.nlm.nih.gov/genomes/all/GCA/001/512/375/GCA_001512375.1_ASM151237v1
Methanocorpusculum parvum	Archaea;Euryarchaeota;Stenosarchaea group	XII	SAMN04229038	PRJNA300717	GCA_002287215.1	Contig	1.70913	51.4										LMVO01	47	1688	2017-09-06T00:00:00Z	ftp://ftp.ncbi.nlm.nih.gov/genomes/all/GCA/002/287/215/GCA_002287215.1_ASM228721v1	ftp://ftp.ncbi.nlm.nih.gov/genomes/all/GCF/002/287/215/GCF_002287215.1_ASM228721v1
Methanosarcina spelaei	Archaea;Euryarchaeota;Stenosarchaea group	MC-15	SAMN04229036	PRJNA300715	GCA_002287235.1	Contig	5.0886	38.7										LMVP01	559	3774	2017-09-06T00:00:00Z	ftp://ftp.ncbi.nlm.nih.gov/genomes/all/GCA/002/287/235/GCA_002287235.1_ASM228723v1	ftp://ftp.ncbi.nlm.nih.gov/genomes/all/GCF/002/287/235/GCF_002287235.1_ASM228723v1
Euryarchaeota archaeon	Archaea;Euryarchaeota;unclassified Euryarchaeota	NORP182	SAMN07568996	PRJNA391950	GCA_002317815.1	Contig	0.800413	45.1										NVQX01	140	822	2017-09-20T00:00:00Z	ftp://ftp.ncbi.nlm.nih.gov/genomes/all/GCA/002/317/815/GCA_002317815.1_ASM231781v1
Thaumarchaeota archaeon	Archaea;TACK group;Thaumarchaeota	NORP47	SAMN07568861	PRJNA391950	GCA_002317795.1	Contig	1.90674	31.2										NVWC01	37	2092	2017-09-20T00:00:00Z	ftp://ftp.ncbi.nlm.nih.gov/genomes/all/GCA/002/317/795/GCA_002317795.1_ASM231779v1
Nitrosopumilales archaeon	Archaea;TACK group;Thaumarchaeota	NORP164	SAMN07568978	PRJNA391950	GCA_002317805.1	Contig	1.00372	35.2										NVRP01	111	1134	2017-09-20T00:00:00Z	ftp://ftp.ncbi.nlm.nih.gov/genomes/all/GCA/002/317/805/GCA_002317805.1_ASM231780v1
Halorubrum trapanicum	Archaea;Euryarchaeota;Stenosarchaea group	CBA1232	SAMD00053811	PRJDB4921	GCA_002355655.1	Complete	3.0802	68.5999	chromosome:NZ_AP017569.1/AP017569.1	plasmid pCBA1232-01:NZ_AP017570.1/AP017570.1	plasmid pCBA1232-02:NZ_AP017571.1/AP017571.1								3	2879	2016-07-01T00:00:00Z	ftp://ftp.ncbi.nlm.nih.gov/genomes/all/GCA/002/355/655/GCA_002355655.1_ASM235565v1	ftp://ftp.ncbi.nlm.nih.gov/genomes/all/GCF/002/355/655/GCF_002355655.1_ASM235565v1
Methanohalophilus euhalobius	Archaea;Euryarchaeota;Stenosarchaea group	DSM 10369	SAMN06296050	PRJNA370003	GCA_002973515.1	Contig	1.87194	42.4										PVBU01	28	1841	2018-03-06T00:00:00Z	ftp://ftp.ncbi.nlm.nih.gov/genomes/all/GCA/002/973/515/GCA_002973515.1_ASM297351v1	ftp://ftp.ncbi.nlm.nih.gov/genomes/all/GCF/002/973/515/GCF_002973515.1_ASM297351v1
Candidatus Geothermarchaeota archaeon ex4572_27	Archaea;TACK group;Candidatus Geothermarchaeota	ex4572_27	SAMN06647983	PRJNA362212	GCA_002412205.1	Scaffold	1.33884	60.5										NJEN01	107	1505	2017-10-03T00:00:00Z	ftp://ftp.ncbi.nlm.nih.gov/genomes/all/GCA/002/412/205/GCA_002412205.1_ASM241220v1
Marine Group II euryarchaeote MED-G38	Archaea;Euryarchaeota;Diaforarchaea group	MED-G38	SAMN06890649	PRJNA352798	GCA_002457145.1	Contig	1.36621	35.8										NTJP01	21	1169	2017-10-05T00:00:00Z	ftp://ftp.ncbi.nlm.nih.gov/genomes/all/GCA/002/457/145/GCA_002457145.1_ASM245714v1
Marine Group II euryarchaeote MED-G35	Archaea;Euryarchaeota;Diaforarchaea group	MED-G35	SAMN06890646	PRJNA352798	GCA_002457155.1	Contig	1.20213	52.4										NTJS01	29	1035	2017-10-05T00:00:00Z	ftp://ftp.ncbi.nlm.nih.gov/genomes/all/GCA/002/457/155/GCA_002457155.1_ASM245715v1
Marine Group II euryarchaeote MED-G33	Archaea;Euryarchaeota;Diaforarchaea group	MED-G33	SAMN06890644	PRJNA352798	GCA_002457195.1	Contig	1.27347	48.1										NTJU01	66	1053	2017-10-05T00:00:00Z	ftp://ftp.ncbi.nlm.nih.gov/genomes/all/GCA/002/457/195/GCA_002457195.1_ASM245719v1
Marine Group II euryarchaeote MED-G37	Archaea;Euryarchaeota;Diaforarchaea group	MED-G37	SAMN06890648	PRJNA352798	GCA_002457555.1	Contig	1.28403	45.8										NTJQ01	25	1089	2017-10-05T00:00:00Z	ftp://ftp.ncbi.nlm.nih.gov/genomes/all/GCA/002/457/555/GCA_002457555.1_ASM245755v1
Marine Group II euryarchaeote MED-G34	Archaea;Euryarchaeota;Diaforarchaea group	MED-G34	SAMN06890645	PRJNA352798	GCA_002457605.1	Contig	1.02917	53.6										NTJT01	31	899	2017-10-05T00:00:00Z	ftp://ftp.ncbi.nlm.nih.gov/genomes/all/GCA/002/457/605/GCA_002457605.1_ASM245760v1
Marine Group II euryarchaeote MED-G36	Archaea;Euryarchaeota;Diaforarchaea group	MED-G36	SAMN06890647	PRJNA352798	GCA_002457595.1	Contig	0.888183	43.6										NTJR01	40	828	2017-10-05T00:00:00Z	ftp://ftp.ncbi.nlm.nih.gov/genomes/all/GCA/002/457/595/GCA_002457595.1_ASM245759v1
Candidatus Bathyarchaeota archaeon B24-2	Archaea;TACK group;Candidatus Bathyarchaeota	B24-2	SAMN07701645	PRJNA312413	GCA_002490245.1	Scaffold	1.34717	47.3										PCNA01	92	1404	2017-10-09T00:00:00Z	ftp://ftp.ncbi.nlm.nih.gov/genomes/all/GCA/002/490/245/GCA_002490245.1_ASM249024v1
Natrinema ejinorense	Archaea;Euryarchaeota;Stenosarchaea group	JCM 13890	SAMN07714153	PRJNA412437	GCA_002494345.1	Contig	4.47632	63.9										NXNI01	3	4203	2017-10-03T00:00:00Z	ftp://ftp.ncbi.nlm.nih.gov/genomes/all/GCA/002/494/345/GCA_002494345.1_ASM249434v1	ftp://ftp.ncbi.nlm.nih.gov/genomes/all/GCF/002/494/345/GCF_002494345.1_ASM249434v1
Nitrososphaerales archaeon UBA213	Archaea;TACK group;Thaumarchaeota	UBA213	SAMN06027107	PRJNA348753	GCA_002494485.1	Scaffold	1.23505	34										DACA01	150	0	2017-10-10T00:00:00Z	ftp://ftp.ncbi.nlm.nih.gov/genomes/all/GCA/002/494/485/GCA_002494485.1_ASM249448v1
archaeon UBA490	Archaea;unclassified Archaea;unclassified Archaea (miscellaneous)	UBA490	SAMN06027431	PRJNA348753	GCA_002494525.1	Scaffold	0.63516	40.8										DACC01	11	0	2017-10-10T00:00:00Z	ftp://ftp.ncbi.nlm.nih.gov/genomes/all/GCA/002/494/525/GCA_002494525.1_ASM249452v1
Thaumarchaeota archaeon UBA57	Archaea;TACK group;Thaumarchaeota	UBA57	SAMN06027198	PRJNA348753	GCA_002494565.1	Scaffold	0.613362	33.1										DABY01	18	0	2017-10-10T00:00:00Z	ftp://ftp.ncbi.nlm.nih.gov/genomes/all/GCA/002/494/565/GCA_002494565.1_ASM249456v1
Methanomassiliicoccaceae archaeon UBA409	Archaea;Euryarchaeota;Diaforarchaea group	UBA409	SAMN06027100	PRJNA348753	GCA_002494585.1	Scaffold	1.29213	55										DACF01	20	0	2017-10-10T00:00:00Z	ftp://ftp.ncbi.nlm.nih.gov/genomes/all/GCA/002/494/585/GCA_002494585.1_ASM249458v1
Euryarchaeota archaeon UBA553	Archaea;Euryarchaeota;Diaforarchaea group	UBA553	SAMN06027336	PRJNA348753	GCA_002494605.1	Scaffold	1.75845	34.9										DACD01	61	0	2017-10-10T00:00:00Z	ftp://ftp.ncbi.nlm.nih.gov/genomes/all/GCA/002/494/605/GCA_002494605.1_ASM249460v1
Euryarchaeota archaeon UBA256	Archaea;Euryarchaeota;Diaforarchaea group	UBA256	SAMN06027175	PRJNA348753	GCA_002494645.1	Scaffold	1.79488	51.3										DACE01	47	0	2017-10-10T00:00:00Z	ftp://ftp.ncbi.nlm.nih.gov/genomes/all/GCA/002/494/645/GCA_002494645.1_ASM249464v1
Euryarchaeota archaeon UBA90	Archaea;Euryarchaeota;Diaforarchaea group	UBA90	SAMN06027333	PRJNA348753	GCA_002494685.1	Scaffold	1.65403	40.6										DACK01	179	0	2017-10-10T00:00:00Z	ftp://ftp.ncbi.nlm.nih.gov/genomes/all/GCA/002/494/685/GCA_002494685.1_ASM249468v1
Methanosaetaceae archaeon UBA116	Archaea;Euryarchaeota;Stenosarchaea group	UBA116	SAMN06027414	PRJNA348753	GCA_002494745.1	Scaffold	1.33465	55.2										DACQ01	14	0	2017-10-10T00:00:00Z	ftp://ftp.ncbi.nlm.nih.gov/genomes/all/GCA/002/494/745/GCA_002494745.1_ASM249474v1
Euryarchaeota archaeon UBA186	Archaea;Euryarchaeota;unclassified Euryarchaeota	UBA186	SAMN06027450	PRJNA348753	GCA_002494765.1	Scaffold	1.61565	48										DACJ01	115	0	2017-10-10T00:00:00Z	ftp://ftp.ncbi.nlm.nih.gov/genomes/all/GCA/002/494/765/GCA_002494765.1_ASM249476v1
Methanobacteriaceae archaeon UBA117	Archaea;Euryarchaeota;Methanomada group	UBA117	SAMN06027415	PRJNA348753	GCA_002494785.1	Scaffold	2.18303	33.2										DACN01	11	0	2017-10-10T00:00:00Z	ftp://ftp.ncbi.nlm.nih.gov/genomes/all/GCA/002/494/785/GCA_002494785.1_ASM249478v1
Methanococcaceae archaeon UBA115	Archaea;Euryarchaeota;Stenosarchaea group	UBA115	SAMN06027417	PRJNA348753	GCA_002494795.1	Scaffold	1.46527	32.7										DACP01	48	0	2017-10-10T00:00:00Z	ftp://ftp.ncbi.nlm.nih.gov/genomes/all/GCA/002/494/795/GCA_002494795.1_ASM249479v1
Methanomassiliicoccaceae archaeon UBA482	Archaea;Euryarchaeota;Diaforarchaea group	UBA482	SAMN06027219	PRJNA348753	GCA_002494805.1	Scaffold	1.64866	57.4										DACR01	36	0	2017-10-10T00:00:00Z	ftp://ftp.ncbi.nlm.nih.gov/genomes/all/GCA/002/494/805/GCA_002494805.1_ASM249480v1
Euryarchaeota archaeon UBA548	Archaea;Euryarchaeota;Diaforarchaea group	UBA548	SAMN06027481	PRJNA348753	GCA_002494865.1	Scaffold	1.75301	41.2										DACX01	157	0	2017-10-10T00:00:00Z	ftp://ftp.ncbi.nlm.nih.gov/genomes/all/GCA/002/494/865/GCA_002494865.1_ASM249486v1
Euryarchaeota archaeon UBA498	Archaea;Euryarchaeota;Diaforarchaea group	UBA498	SAMN06027434	PRJNA348753	GCA_002494905.1	Scaffold	1.26356	45.6										DADB01	120	0	2017-10-10T00:00:00Z	ftp://ftp.ncbi.nlm.nih.gov/genomes/all/GCA/002/494/905/GCA_002494905.1_ASM249490v1
Methanomassiliicoccaceae archaeon UBA396	Archaea;Euryarchaeota;Diaforarchaea group	UBA396	SAMN06027320	PRJNA348753	GCA_002494945.1	Scaffold	0.869682	54.3										DADC01	95	0	2017-10-10T00:00:00Z	ftp://ftp.ncbi.nlm.nih.gov/genomes/all/GCA/002/494/945/GCA_002494945.1_ASM249494v1
Euryarchaeota archaeon UBA497	Archaea;Euryarchaeota;Diaforarchaea group	UBA497	SAMN06027424	PRJNA348753	GCA_002494965.1	Scaffold	1.42561	37.2										DADE01	29	0	2017-10-10T00:00:00Z	ftp://ftp.ncbi.nlm.nih.gov/genomes/all/GCA/002/494/965/GCA_002494965.1_ASM249496v1
Euryarchaeota archaeon UBA556	Archaea;Euryarchaeota;Diaforarchaea group	UBA556	SAMN06027274	PRJNA348753	GCA_002494975.1	Scaffold	1.33765	38.1										DADI01	94	0	2017-10-10T00:00:00Z	ftp://ftp.ncbi.nlm.nih.gov/genomes/all/GCA/002/494/975/GCA_002494975.1_ASM249497v1
Desulfurococcaceae archaeon UBA285	Archaea;TACK group;Crenarchaeota	UBA285	SAMN06027066	PRJNA348753	GCA_002495025.1	Scaffold	1.30124	38.8										DADP01	42	0	2017-10-10T00:00:00Z	ftp://ftp.ncbi.nlm.nih.gov/genomes/all/GCA/002/495/025/GCA_002495025.1_ASM249502v1
Euryarchaeota archaeon UBA41	Archaea;Euryarchaeota;Diaforarchaea group	UBA41	SAMN06027026	PRJNA348753	GCA_002495045.1	Scaffold	1.90526	41.6										DADQ01	132	0	2017-10-10T00:00:00Z	ftp://ftp.ncbi.nlm.nih.gov/genomes/all/GCA/002/495/045/GCA_002495045.1_ASM249504v1
Euryarchaeota archaeon UBA11	Archaea;Euryarchaeota;Diaforarchaea group	UBA11	SAMN06027088	PRJNA348753	GCA_002495105.1	Scaffold	1.85939	56.8										DADV01	85	0	2017-10-10T00:00:00Z	ftp://ftp.ncbi.nlm.nih.gov/genomes/all/GCA/002/495/105/GCA_002495105.1_ASM249510v1
Methanomassiliicoccaceae archaeon UBA387	Archaea;Euryarchaeota;Diaforarchaea group	UBA387	SAMN06027521	PRJNA348753	GCA_002495125.1	Scaffold	0.882347	54.2										DADX01	20	0	2017-10-10T00:00:00Z	ftp://ftp.ncbi.nlm.nih.gov/genomes/all/GCA/002/495/125/GCA_002495125.1_ASM249512v1
Euryarchaeota archaeon UBA18	Archaea;Euryarchaeota;Diaforarchaea group	UBA18	SAMN06027081	PRJNA348753	GCA_002495165.1	Scaffold	1.28848	46.6										DAEA01	77	0	2017-10-10T00:00:00Z	ftp://ftp.ncbi.nlm.nih.gov/genomes/all/GCA/002/495/165/GCA_002495165.1_ASM249516v1
Thermoplasmata archaeon UBA184	Archaea;Euryarchaeota;Diaforarchaea group	UBA184	SAMN06027448	PRJNA348753	GCA_002495185.1	Scaffold	1.81729	67.7										DAEB01	54	0	2017-10-10T00:00:00Z	ftp://ftp.ncbi.nlm.nih.gov/genomes/all/GCA/002/495/185/GCA_002495185.1_ASM249518v1
Thaumarchaeota archaeon UBA183	Archaea;TACK group;Thaumarchaeota	UBA183	SAMN06027453	PRJNA348753	GCA_002495205.1	Scaffold	0.80833	61.3										DAEE01	65	0	2017-10-10T00:00:00Z	ftp://ftp.ncbi.nlm.nih.gov/genomes/all/GCA/002/495/205/GCA_002495205.1_ASM249520v1
Methanoregulaceae archaeon UBA288	Archaea;Euryarchaeota;Stenosarchaea group	UBA288	SAMN06027061	PRJNA348753	GCA_002495225.1	Scaffold	1.93041	68.5										DAEF01	253	0	2017-10-10T00:00:00Z	ftp://ftp.ncbi.nlm.nih.gov/genomes/all/GCA/002/495/225/GCA_002495225.1_ASM249522v1
Euryarchaeota archaeon UBA287	Archaea;Euryarchaeota;unclassified Euryarchaeota	UBA287	SAMN06027064	PRJNA348753	GCA_002495235.1	Scaffold	1.04391	53.2										DAEG01	109	0	2017-10-10T00:00:00Z	ftp://ftp.ncbi.nlm.nih.gov/genomes/all/GCA/002/495/235/GCA_002495235.1_ASM249523v1
Euryarchaeota archaeon UBA503	Archaea;Euryarchaeota;Diaforarchaea group	UBA503	SAMN06027638	PRJNA348753	GCA_002495245.1	Scaffold	1.18271	49.5										DAEJ01	105	0	2017-10-10T00:00:00Z	ftp://ftp.ncbi.nlm.nih.gov/genomes/all/GCA/002/495/245/GCA_002495245.1_ASM249524v1
Euryarchaeota archaeon UBA485	Archaea;Euryarchaeota;Diaforarchaea group	UBA485	SAMN06027235	PRJNA348753	GCA_002495285.1	Scaffold	1.22734	45.2										DAEL01	69	0	2017-10-10T00:00:00Z	ftp://ftp.ncbi.nlm.nih.gov/genomes/all/GCA/002/495/285/GCA_002495285.1_ASM249528v1
Thaumarchaeota archaeon UBA141	Archaea;TACK group;Thaumarchaeota	UBA141	SAMN06027030	PRJNA348753	GCA_002495315.1	Scaffold	1.68888	45.7										DAEN01	97	0	2017-10-10T00:00:00Z	ftp://ftp.ncbi.nlm.nih.gov/genomes/all/GCA/002/495/315/GCA_002495315.1_ASM249531v1
Euryarchaeota archaeon UBA139	Archaea;Euryarchaeota;Diaforarchaea group	UBA139	SAMN06027124	PRJNA348753	GCA_002495305.1	Scaffold	1.16582	63.2										DAEO01	118	0	2017-10-10T00:00:00Z	ftp://ftp.ncbi.nlm.nih.gov/genomes/all/GCA/002/495/305/GCA_002495305.1_ASM249530v1
Methanomassiliicoccaceae archaeon UBA593	Archaea;Euryarchaeota;Diaforarchaea group	UBA593	SAMN06027512	PRJNA348753	GCA_002495325.1	Scaffold	1.49621	58.1										DAEQ01	7	0	2017-10-10T00:00:00Z	ftp://ftp.ncbi.nlm.nih.gov/genomes/all/GCA/002/495/325/GCA_002495325.1_ASM249532v1
Euryarchaeota archaeon UBA191	Archaea;Euryarchaeota;Diaforarchaea group	UBA191	SAMN06027261	PRJNA348753	GCA_002495385.1	Scaffold	1.28631	47.5										DAFC01	89	0	2017-10-10T00:00:00Z	ftp://ftp.ncbi.nlm.nih.gov/genomes/all/GCA/002/495/385/GCA_002495385.1_ASM249538v1
Euryarchaeota archaeon UBA174	Archaea;Euryarchaeota;Diaforarchaea group	UBA174	SAMN06027208	PRJNA348753	GCA_002495395.1	Scaffold	1.3578	51.1										DAFE01	86	0	2017-10-10T00:00:00Z	ftp://ftp.ncbi.nlm.nih.gov/genomes/all/GCA/002/495/395/GCA_002495395.1_ASM249539v1
Euryarchaeota archaeon UBA15	Archaea;Euryarchaeota;Diaforarchaea group	UBA15	SAMN06027084	PRJNA348753	GCA_002495405.1	Scaffold	2.33026	40.3										DAEW01	227	0	2017-10-10T00:00:00Z	ftp://ftp.ncbi.nlm.nih.gov/genomes/all/GCA/002/495/405/GCA_002495405.1_ASM249540v1
archaeon UBA55	Archaea;unclassified Archaea;unclassified Archaea (miscellaneous)	UBA55	SAMN06027196	PRJNA348753	GCA_002495465.1	Scaffold	0.613502	41.4										DAFN01	19	0	2017-10-10T00:00:00Z	ftp://ftp.ncbi.nlm.nih.gov/genomes/all/GCA/002/495/465/GCA_002495465.1_ASM249546v1
Candidatus Bathyarchaeota archaeon UBA185	Archaea;TACK group;Candidatus Bathyarchaeota	UBA185	SAMN06027447	PRJNA348753	GCA_002495485.1	Scaffold	1.80548	53.9										DAFH01	205	0	2017-10-10T00:00:00Z	ftp://ftp.ncbi.nlm.nih.gov/genomes/all/GCA/002/495/485/GCA_002495485.1_ASM249548v1
Methanomassiliicoccaceae archaeon UBA394	Archaea;Euryarchaeota;Diaforarchaea group	UBA394	SAMN06027318	PRJNA348753	GCA_002495495.1	Scaffold	1.06374	56										DAFP01	80	0	2017-10-10T00:00:00Z	ftp://ftp.ncbi.nlm.nih.gov/genomes/all/GCA/002/495/495/GCA_002495495.1_ASM249549v1
Euryarchaeota archaeon UBA89	Archaea;Euryarchaeota;Diaforarchaea group	UBA89	SAMN06027103	PRJNA348753	GCA_002495525.1	Scaffold	1.38573	37.4										DAFS01	62	0	2017-10-10T00:00:00Z	ftp://ftp.ncbi.nlm.nih.gov/genomes/all/GCA/002/495/525/GCA_002495525.1_ASM249552v1
Euryarchaeota archaeon UBA433	Archaea;Euryarchaeota;Diaforarchaea group	UBA433	SAMN06027563	PRJNA348753	GCA_002495535.1	Scaffold	1.8351	50.9										DAFX01	107	0	2017-10-10T00:00:00Z	ftp://ftp.ncbi.nlm.nih.gov/genomes/all/GCA/002/495/535/GCA_002495535.1_ASM249553v1
Euryarchaeota archaeon UBA549	Archaea;Euryarchaeota;Diaforarchaea group	UBA549	SAMN06027480	PRJNA348753	GCA_002495645.1	Scaffold	1.84856	55.3										DAGF01	120	0	2017-10-10T00:00:00Z	ftp://ftp.ncbi.nlm.nih.gov/genomes/all/GCA/002/495/645/GCA_002495645.1_ASM249564v1
Methanomassiliicoccaceae archaeon UBA378	Archaea;Euryarchaeota;Diaforarchaea group	UBA378	SAMN06027547	PRJNA348753	GCA_002495665.1	Scaffold	1.18001	53.4										DAGI01	64	0	2017-10-10T00:00:00Z	ftp://ftp.ncbi.nlm.nih.gov/genomes/all/GCA/002/495/665/GCA_002495665.1_ASM249566v1
Euryarchaeota archaeon UBA182	Archaea;Euryarchaeota;Diaforarchaea group	UBA182	SAMN06027454	PRJNA348753	GCA_002495675.1	Scaffold	1.36726	49.5										DAGH01	28	0	2017-10-10T00:00:00Z	ftp://ftp.ncbi.nlm.nih.gov/genomes/all/GCA/002/495/675/GCA_002495675.1_ASM249567v1
Euryarchaeota archaeon UBA54	Archaea;Euryarchaeota;Diaforarchaea group	UBA54	SAMN06027195	PRJNA348753	GCA_002495735.1	Scaffold	1.13357	54.3										DAGM01	73	0	2017-10-10T00:00:00Z	ftp://ftp.ncbi.nlm.nih.gov/genomes/all/GCA/002/495/735/GCA_002495735.1_ASM249573v1
Euryarchaeota archaeon UBA84	Archaea;Euryarchaeota;Diaforarchaea group	UBA84	SAMN06027116	PRJNA348753	GCA_002495765.1	Scaffold	1.29736	39.3										DAGV01	142	0	2017-10-10T00:00:00Z	ftp://ftp.ncbi.nlm.nih.gov/genomes/all/GCA/002/495/765/GCA_002495765.1_ASM249576v1
Euryarchaeota archaeon UBA595	Archaea;Euryarchaeota;Diaforarchaea group	UBA595	SAMN06027518	PRJNA348753	GCA_002495815.1	Scaffold	1.04683	49.6										DAGZ01	87	0	2017-10-10T00:00:00Z	ftp://ftp.ncbi.nlm.nih.gov/genomes/all/GCA/002/495/815/GCA_002495815.1_ASM249581v1
Euryarchaeota archaeon UBA228	Archaea;Euryarchaeota;Diaforarchaea group	UBA228	SAMN06027298	PRJNA348753	GCA_002495855.1	Scaffold	1.27116	43.7										DAHD01	143	0	2017-10-10T00:00:00Z	ftp://ftp.ncbi.nlm.nih.gov/genomes/all/GCA/002/495/855/GCA_002495855.1_ASM249585v1
Methanocellaceae archaeon UBA148	Archaea;Euryarchaeota;Stenosarchaea group	UBA148	SAMN06027039	PRJNA348753	GCA_002495885.1	Scaffold	1.6484	42.6										DAHG01	77	0	2017-10-10T00:00:00Z	ftp://ftp.ncbi.nlm.nih.gov/genomes/all/GCA/002/495/885/GCA_002495885.1_ASM249588v1
Thaumarchaeota archaeon UBA223	Archaea;TACK group;Thaumarchaeota	UBA223	SAMN06027293	PRJNA348753	GCA_002495905.1	Scaffold	0.852867	31.7										DAHJ01	35	0	2017-10-10T00:00:00Z	ftp://ftp.ncbi.nlm.nih.gov/genomes/all/GCA/002/495/905/GCA_002495905.1_ASM249590v1
Euryarchaeota archaeon UBA101	Archaea;Euryarchaeota;Diaforarchaea group	UBA101	SAMN06027597	PRJNA348753	GCA_002495925.1	Scaffold	1.12352	50.3										DAHK01	98	0	2017-10-10T00:00:00Z	ftp://ftp.ncbi.nlm.nih.gov/genomes/all/GCA/002/495/925/GCA_002495925.1_ASM249592v1
Euryarchaeota archaeon UBA13	Archaea;Euryarchaeota;Diaforarchaea group	UBA13	SAMN06027090	PRJNA348753	GCA_002495945.1	Scaffold	1.60236	41.7										DAHU01	137	0	2017-10-10T00:00:00Z	ftp://ftp.ncbi.nlm.nih.gov/genomes/all/GCA/002/495/945/GCA_002495945.1_ASM249594v1
Nitrososphaeraceae archaeon UBA347	Archaea;TACK group;Thaumarchaeota	UBA347	SAMN06027441	PRJNA348753	GCA_002495965.1	Scaffold	0.832637	40.1										DAHW01	57	0	2017-10-10T00:00:00Z	ftp://ftp.ncbi.nlm.nih.gov/genomes/all/GCA/002/495/965/GCA_002495965.1_ASM249596v1
Thermoplasmatales archaeon UBA511	Archaea;Euryarchaeota;Diaforarchaea group	UBA511	SAMN06027202	PRJNA348753	GCA_002495975.1	Scaffold	1.13693	37.8										DAIA01	82	0	2017-10-10T00:00:00Z	ftp://ftp.ncbi.nlm.nih.gov/genomes/all/GCA/002/495/975/GCA_002495975.1_ASM249597v1
Euryarchaeota archaeon UBA194	Archaea;Euryarchaeota;Diaforarchaea group	UBA194	SAMN06027256	PRJNA348753	GCA_002496005.1	Scaffold	1.09285	49.4										DAID01	92	0	2017-10-10T00:00:00Z	ftp://ftp.ncbi.nlm.nih.gov/genomes/all/GCA/002/496/005/GCA_002496005.1_ASM249600v1
Candidatus Pacearchaeota archaeon UBA73	Archaea;DPANN group;Candidatus Pacearchaeota	UBA73	SAMN06027460	PRJNA348753	GCA_002496015.1	Scaffold	0.915349	40.8										DAIF01	15	0	2017-10-10T00:00:00Z	ftp://ftp.ncbi.nlm.nih.gov/genomes/all/GCA/002/496/015/GCA_002496015.1_ASM249601v1
Desulfurococcaceae archaeon UBA150	Archaea;TACK group;Crenarchaeota	UBA150	SAMN06027502	PRJNA348753	GCA_002496045.1	Scaffold	1.36063	38.9										DAIG01	42	0	2017-10-10T00:00:00Z	ftp://ftp.ncbi.nlm.nih.gov/genomes/all/GCA/002/496/045/GCA_002496045.1_ASM249604v1
Euryarchaeota archaeon UBA138	Archaea;Euryarchaeota;Diaforarchaea group	UBA138	SAMN06027123	PRJNA348753	GCA_002496125.1	Scaffold	0.923125	42.3										DAIM01	97	0	2017-10-10T00:00:00Z	ftp://ftp.ncbi.nlm.nih.gov/genomes/all/GCA/002/496/125/GCA_002496125.1_ASM249612v1
Methanomicrobiales archaeon UBA81	Archaea;Euryarchaeota;Stenosarchaea group	UBA81	SAMN06027111	PRJNA348753	GCA_002496135.1	Scaffold	2.66775	45.8										DAIN01	243	0	2017-10-10T00:00:00Z	ftp://ftp.ncbi.nlm.nih.gov/genomes/all/GCA/002/496/135/GCA_002496135.1_ASM249613v1
Euryarchaeota archaeon UBA85	Archaea;Euryarchaeota;Diaforarchaea group	UBA85	SAMN06027115	PRJNA348753	GCA_002496175.1	Scaffold	1.6399	42.1										DAIQ01	178	0	2017-10-10T00:00:00Z	ftp://ftp.ncbi.nlm.nih.gov/genomes/all/GCA/002/496/175/GCA_002496175.1_ASM249617v1
Euryarchaeota archaeon UBA66	Archaea;Euryarchaeota;Diaforarchaea group	UBA66	SAMN06027273	PRJNA348753	GCA_002496205.1	Scaffold	1.31516	44.7										DAIS01	118	0	2017-10-10T00:00:00Z	ftp://ftp.ncbi.nlm.nih.gov/genomes/all/GCA/002/496/205/GCA_002496205.1_ASM249620v1
Candidatus Parvarchaeota archaeon UBA519	Archaea;DPANN group;Candidatus Parvarchaeota	UBA519	SAMN06027187	PRJNA348753	GCA_002496215.1	Scaffold	0.732724	33.4										DAIT01	58	0	2017-10-10T00:00:00Z	ftp://ftp.ncbi.nlm.nih.gov/genomes/all/GCA/002/496/215/GCA_002496215.1_ASM249621v1
Euryarchaeota archaeon UBA100	Archaea;Euryarchaeota;Diaforarchaea group	UBA100	SAMN06027598	PRJNA348753	GCA_002496245.1	Scaffold	1.55442	58.6										DAIU01	164	0	2017-10-10T00:00:00Z	ftp://ftp.ncbi.nlm.nih.gov/genomes/all/GCA/002/496/245/GCA_002496245.1_ASM249624v1
Euryarchaeota archaeon UBA546	Archaea;Euryarchaeota;Diaforarchaea group	UBA546	SAMN06027471	PRJNA348753	GCA_002496285.1	Scaffold	1.70341	57.2										DAJI01	88	0	2017-10-10T00:00:00Z	ftp://ftp.ncbi.nlm.nih.gov/genomes/all/GCA/002/496/285/GCA_002496285.1_ASM249628v1
Euryarchaeota archaeon UBA346	Archaea;Euryarchaeota;unclassified Euryarchaeota	UBA346	SAMN06027442	PRJNA348753	GCA_002496355.1	Scaffold	1.65644	43.1										DAJP01	130	0	2017-10-10T00:00:00Z	ftp://ftp.ncbi.nlm.nih.gov/genomes/all/GCA/002/496/355/GCA_002496355.1_ASM249635v1
Methanomassiliicoccales archaeon UBA147	Archaea;Euryarchaeota;Diaforarchaea group	UBA147	SAMN06027036	PRJNA348753	GCA_002496385.1	Scaffold	1.99508	53.9										DAJR01	66	0	2017-10-10T00:00:00Z	ftp://ftp.ncbi.nlm.nih.gov/genomes/all/GCA/002/496/385/GCA_002496385.1_ASM249638v1
Methanocorpusculaceae archaeon UBA456	Archaea;Euryarchaeota;Stenosarchaea group	UBA456	SAMN06027330	PRJNA348753	GCA_002496395.1	Scaffold	2.0742	51.7										DAJQ01	53	0	2017-10-10T00:00:00Z	ftp://ftp.ncbi.nlm.nih.gov/genomes/all/GCA/002/496/395/GCA_002496395.1_ASM249639v1
Euryarchaeota archaeon UBA30	Archaea;Euryarchaeota;Diaforarchaea group	UBA30	SAMN06027369	PRJNA348753	GCA_002496435.1	Scaffold	1.35231	36.5										DAJT01	79	0	2017-10-10T00:00:00Z	ftp://ftp.ncbi.nlm.nih.gov/genomes/all/GCA/002/496/435/GCA_002496435.1_ASM249643v1
Acidilobaceae archaeon UBA162	Archaea;TACK group;Crenarchaeota	UBA162	SAMN06027395	PRJNA348753	GCA_002496425.1	Scaffold	1.14774	55.8										DAJS01	30	0	2017-10-10T00:00:00Z	ftp://ftp.ncbi.nlm.nih.gov/genomes/all/GCA/002/496/425/GCA_002496425.1_ASM249642v1
Euryarchaeota archaeon UBA36	Archaea;Euryarchaeota;Diaforarchaea group	UBA36	SAMN06027363	PRJNA348753	GCA_002496485.1	Scaffold	1.34479	36.5										DAJW01	157	0	2017-10-10T00:00:00Z	ftp://ftp.ncbi.nlm.nih.gov/genomes/all/GCA/002/496/485/GCA_002496485.1_ASM249648v1
Euryarchaeota archaeon UBA621	Archaea;Euryarchaeota;Diaforarchaea group	UBA621	SAMN06027119	PRJNA348753	GCA_002496595.1	Scaffold	1.69959	39.1										DAKL01	210	0	2017-10-10T00:00:00Z	ftp://ftp.ncbi.nlm.nih.gov/genomes/all/GCA/002/496/595/GCA_002496595.1_ASM249659v1
Nitrososphaeraceae archaeon UBA536	Archaea;TACK group;Thaumarchaeota	UBA536	SAMN06027053	PRJNA348753	GCA_002496625.1	Scaffold	0.940486	40.6										DAKM01	61	0	2017-10-10T00:00:00Z	ftp://ftp.ncbi.nlm.nih.gov/genomes/all/GCA/002/496/625/GCA_002496625.1_ASM249662v1
Euryarchaeota archaeon UBA82	Archaea;Euryarchaeota;Diaforarchaea group	UBA82	SAMN06027110	PRJNA348753	GCA_002496635.1	Scaffold	1.61789	43.2										DAKQ01	175	0	2017-10-10T00:00:00Z	ftp://ftp.ncbi.nlm.nih.gov/genomes/all/GCA/002/496/635/GCA_002496635.1_ASM249663v1
Thermoplasmatales archaeon UBA263	Archaea;Euryarchaeota;Diaforarchaea group	UBA263	SAMN06027344	PRJNA348753	GCA_002496665.1	Scaffold	1.72967	46.4										DAKV01	90	0	2017-10-10T00:00:00Z	ftp://ftp.ncbi.nlm.nih.gov/genomes/all/GCA/002/496/665/GCA_002496665.1_ASM249666v1
Euryarchaeota archaeon UBA67	Archaea;Euryarchaeota;unclassified Euryarchaeota	UBA67	SAMN06027272	PRJNA348753	GCA_002496675.1	Scaffold	1.14123	41.3										DAKZ01	29	0	2017-10-10T00:00:00Z	ftp://ftp.ncbi.nlm.nih.gov/genomes/all/GCA/002/496/675/GCA_002496675.1_ASM249667v1
Thermoplasmatales archaeon UBA572	Archaea;Euryarchaeota;Diaforarchaea group	UBA572	SAMN06027611	PRJNA348753	GCA_002496705.1	Scaffold	1.80267	37.2										DALE01	43	0	2017-10-10T00:00:00Z	ftp://ftp.ncbi.nlm.nih.gov/genomes/all/GCA/002/496/705/GCA_002496705.1_ASM249670v1
Euryarchaeota archaeon UBA181	Archaea;Euryarchaeota;Diaforarchaea group	UBA181	SAMN06027451	PRJNA348753	GCA_002496725.1	Scaffold	1.33111	46.4										DALI01	80	0	2017-10-10T00:00:00Z	ftp://ftp.ncbi.nlm.nih.gov/genomes/all/GCA/002/496/725/GCA_002496725.1_ASM249672v1
Euryarchaeota archaeon UBA132	Archaea;Euryarchaeota;Diaforarchaea group	UBA132	SAMN06027128	PRJNA348753	GCA_002496735.1	Scaffold	1.56807	35.7										DALK01	17	0	2017-10-10T00:00:00Z	ftp://ftp.ncbi.nlm.nih.gov/genomes/all/GCA/002/496/735/GCA_002496735.1_ASM249673v1
Methanomassiliicoccaceae archaeon UBA407	Archaea;Euryarchaeota;Diaforarchaea group	UBA407	SAMN06027098	PRJNA348753	GCA_002496785.1	Scaffold	1.09036	54.6										DALM01	54	0	2017-10-10T00:00:00Z	ftp://ftp.ncbi.nlm.nih.gov/genomes/all/GCA/002/496/785/GCA_002496785.1_ASM249678v1
Euryarchaeota archaeon UBA198	Archaea;Euryarchaeota;unclassified Euryarchaeota	UBA198	SAMN06027262	PRJNA348753	GCA_002496825.1	Scaffold	1.12355	41.4										DALP01	16	0	2017-10-10T00:00:00Z	ftp://ftp.ncbi.nlm.nih.gov/genomes/all/GCA/002/496/825/GCA_002496825.1_ASM249682v1
Euryarchaeota archaeon UBA495	Archaea;Euryarchaeota;Diaforarchaea group	UBA495	SAMN06027426	PRJNA348753	GCA_002496845.1	Scaffold	1.87135	60.6										DALQ01	123	0	2017-10-10T00:00:00Z	ftp://ftp.ncbi.nlm.nih.gov/genomes/all/GCA/002/496/845/GCA_002496845.1_ASM249684v1
Euryarchaeota archaeon UBA104	Archaea;Euryarchaeota;Diaforarchaea group	UBA104	SAMN06027594	PRJNA348753	GCA_002496885.1	Scaffold	1.39356	50.1										DALU01	116	0	2017-10-10T00:00:00Z	ftp://ftp.ncbi.nlm.nih.gov/genomes/all/GCA/002/496/885/GCA_002496885.1_ASM249688v1
Euryarchaeota archaeon UBA105	Archaea;Euryarchaeota;Diaforarchaea group	UBA105	SAMN06027593	PRJNA348753	GCA_002496905.1	Scaffold	1.3541	43.9										DALV01	121	0	2017-10-10T00:00:00Z	ftp://ftp.ncbi.nlm.nih.gov/genomes/all/GCA/002/496/905/GCA_002496905.1_ASM249690v1
Euryarchaeota archaeon UBA227	Archaea;Euryarchaeota;Diaforarchaea group	UBA227	SAMN06027297	PRJNA348753	GCA_002496925.1	Scaffold	1.02546	35.8										DALX01	122	0	2017-10-10T00:00:00Z	ftp://ftp.ncbi.nlm.nih.gov/genomes/all/GCA/002/496/925/GCA_002496925.1_ASM249692v1
Methanomassiliicoccaceae archaeon UBA408	Archaea;Euryarchaeota;Diaforarchaea group	UBA408	SAMN06027099	PRJNA348753	GCA_002496945.1	Scaffold	1.40176	51.4										DALY01	24	0	2017-10-10T00:00:00Z	ftp://ftp.ncbi.nlm.nih.gov/genomes/all/GCA/002/496/945/GCA_002496945.1_ASM249694v1
Euryarchaeota archaeon UBA128	Archaea;Euryarchaeota;Diaforarchaea group	UBA128	SAMN06027310	PRJNA348753	GCA_002496955.1	Scaffold	1.62226	43.3										DALZ01	184	0	2017-10-10T00:00:00Z	ftp://ftp.ncbi.nlm.nih.gov/genomes/all/GCA/002/496/955/GCA_002496955.1_ASM249695v1
Euryarchaeota archaeon UBA196	Archaea;Euryarchaeota;Diaforarchaea group	UBA196	SAMN06027254	PRJNA348753	GCA_002496985.1	Scaffold	1.82205	38.4										DAMA01	223	0	2017-10-10T00:00:00Z	ftp://ftp.ncbi.nlm.nih.gov/genomes/all/GCA/002/496/985/GCA_002496985.1_ASM249698v1
Thermoplasmatales archaeon UBA576	Archaea;Euryarchaeota;Diaforarchaea group	UBA576	SAMN06027615	PRJNA348753	GCA_002496995.1	Scaffold	1.58167	38.2										DAMF01	148	0	2017-10-10T00:00:00Z	ftp://ftp.ncbi.nlm.nih.gov/genomes/all/GCA/002/496/995/GCA_002496995.1_ASM249699v1
Euryarchaeota archaeon UBA126	Archaea;Euryarchaeota;Diaforarchaea group	UBA126	SAMN06027302	PRJNA348753	GCA_002497025.1	Scaffold	1.44731	44.5										DAMG01	101	0	2017-10-10T00:00:00Z	ftp://ftp.ncbi.nlm.nih.gov/genomes/all/GCA/002/497/025/GCA_002497025.1_ASM249702v1
Thermoplasmatales archaeon UBA574	Archaea;Euryarchaeota;Diaforarchaea group	UBA574	SAMN06027613	PRJNA348753	GCA_002497065.1	Scaffold	1.71119	46.5										DAMK01	86	0	2017-10-10T00:00:00Z	ftp://ftp.ncbi.nlm.nih.gov/genomes/all/GCA/002/497/065/GCA_002497065.1_ASM249706v1
Methanomassiliicoccaceae archaeon UBA472	Archaea;Euryarchaeota;Diaforarchaea group	UBA472	SAMN06027620	PRJNA348753	GCA_002497075.1	Scaffold	1.83198	57.9										DAML01	36	0	2017-10-10T00:00:00Z	ftp://ftp.ncbi.nlm.nih.gov/genomes/all/GCA/002/497/075/GCA_002497075.1_ASM249707v1
Euryarchaeota archaeon UBA531	Archaea;Euryarchaeota;Diaforarchaea group	UBA531	SAMN06027056	PRJNA348753	GCA_002497125.1	Scaffold	1.34796	47.8										DAMQ01	78	0	2017-10-10T00:00:00Z	ftp://ftp.ncbi.nlm.nih.gov/genomes/all/GCA/002/497/125/GCA_002497125.1_ASM249712v1
Euryarchaeota archaeon UBA68	Archaea;Euryarchaeota;Diaforarchaea group	UBA68	SAMN06027265	PRJNA348753	GCA_002497145.1	Scaffold	1.61608	35.1										DAMT01	65	0	2017-10-10T00:00:00Z	ftp://ftp.ncbi.nlm.nih.gov/genomes/all/GCA/002/497/145/GCA_002497145.1_ASM249714v1
Methanomassiliicoccaceae archaeon UBA309	Archaea;Euryarchaeota;Diaforarchaea group	UBA309	SAMN06027353	PRJNA348753	GCA_002497155.1	Scaffold	1.2628	52.9										DAMV01	19	0	2017-10-10T00:00:00Z	ftp://ftp.ncbi.nlm.nih.gov/genomes/all/GCA/002/497/155/GCA_002497155.1_ASM249715v1
Euryarchaeota archaeon UBA225	Archaea;Euryarchaeota;Diaforarchaea group	UBA225	SAMN06027295	PRJNA348753	GCA_002497185.1	Scaffold	1.21724	46.5										DAMW01	105	0	2017-10-10T00:00:00Z	ftp://ftp.ncbi.nlm.nih.gov/genomes/all/GCA/002/497/185/GCA_002497185.1_ASM249718v1
Methanomassiliicoccaceae archaeon UBA354	Archaea;Euryarchaeota;Diaforarchaea group	UBA354	SAMN06027238	PRJNA348753	GCA_002497195.1	Scaffold	1.20837	54.3										DAMX01	106	0	2017-10-10T00:00:00Z	ftp://ftp.ncbi.nlm.nih.gov/genomes/all/GCA/002/497/195/GCA_002497195.1_ASM249719v1
Euryarchaeota archaeon UBA253	Archaea;Euryarchaeota;Diaforarchaea group	UBA253	SAMN06027170	PRJNA348753	GCA_002497225.1	Scaffold	1.17401	53.1										DANF01	94	0	2017-10-10T00:00:00Z	ftp://ftp.ncbi.nlm.nih.gov/genomes/all/GCA/002/497/225/GCA_002497225.1_ASM249722v1
Euryarchaeota archaeon UBA439	Archaea;Euryarchaeota;Diaforarchaea group	UBA439	SAMN06027565	PRJNA348753	GCA_002497245.1	Scaffold	1.38857	37.6										DANB01	40	0	2017-10-10T00:00:00Z	ftp://ftp.ncbi.nlm.nih.gov/genomes/all/GCA/002/497/245/GCA_002497245.1_ASM249724v1
Euryarchaeota archaeon UBA9	Archaea;Euryarchaeota;Diaforarchaea group	UBA9	SAMN06027401	PRJNA348753	GCA_002497265.1	Scaffold	1.30122	37										DANH01	117	0	2017-10-10T00:00:00Z	ftp://ftp.ncbi.nlm.nih.gov/genomes/all/GCA/002/497/265/GCA_002497265.1_ASM249726v1
Candidatus Pacearchaeota archaeon UBA92	Archaea;DPANN group;Candidatus Pacearchaeota	UBA92	SAMN06027603	PRJNA348753	GCA_002497285.1	Scaffold	0.86659	34.4										DANJ01	38	0	2017-10-10T00:00:00Z	ftp://ftp.ncbi.nlm.nih.gov/genomes/all/GCA/002/497/285/GCA_002497285.1_ASM249728v1
Euryarchaeota archaeon UBA171	Archaea;Euryarchaeota;Diaforarchaea group	UBA171	SAMN06027213	PRJNA348753	GCA_002497295.1	Scaffold	1.34236	48.9										DANO01	39	0	2017-10-10T00:00:00Z	ftp://ftp.ncbi.nlm.nih.gov/genomes/all/GCA/002/497/295/GCA_002497295.1_ASM249729v1
Euryarchaeota archaeon UBA560	Archaea;Euryarchaeota;Diaforarchaea group	UBA560	SAMN06027159	PRJNA348753	GCA_002497315.1	Scaffold	1.34078	46.2										DANQ01	130	0	2017-10-10T00:00:00Z	ftp://ftp.ncbi.nlm.nih.gov/genomes/all/GCA/002/497/315/GCA_002497315.1_ASM249731v1
Euryarchaeota archaeon UBA547	Archaea;Euryarchaeota;Diaforarchaea group	UBA547	SAMN06027470	PRJNA348753	GCA_002497385.1	Scaffold	1.87192	61.7										DACW01	62	0	2017-10-10T00:00:00Z	ftp://ftp.ncbi.nlm.nih.gov/genomes/all/GCA/002/497/385/GCA_002497385.1_ASM249738v1
Euryarchaeota archaeon UBA63	Archaea;Euryarchaeota;Diaforarchaea group	UBA63	SAMN06027268	PRJNA348753	GCA_002497405.1	Scaffold	1.87684	46.1										DACZ01	97	0	2017-10-10T00:00:00Z	ftp://ftp.ncbi.nlm.nih.gov/genomes/all/GCA/002/497/405/GCA_002497405.1_ASM249740v1
Euryarchaeota archaeon UBA603	Archaea;Euryarchaeota;Diaforarchaea group	UBA603	SAMN06027387	PRJNA348753	GCA_002497465.1	Scaffold	1.18581	48.1										DADF01	31	0	2017-10-10T00:00:00Z	ftp://ftp.ncbi.nlm.nih.gov/genomes/all/GCA/002/497/465/GCA_002497465.1_ASM249746v1
Methanomassiliicoccaceae archaeon UBA483	Archaea;Euryarchaeota;Diaforarchaea group	UBA483	SAMN06027216	PRJNA348753	GCA_002497475.1	Scaffold	1.63569	57.3										DADG01	127	0	2017-10-10T00:00:00Z	ftp://ftp.ncbi.nlm.nih.gov/genomes/all/GCA/002/497/475/GCA_002497475.1_ASM249747v1
Euryarchaeota archaeon UBA109	Archaea;Euryarchaeota;Diaforarchaea group	UBA109	SAMN06027591	PRJNA348753	GCA_002497525.1	Scaffold	1.24426	47.8										DADJ01	119	0	2017-10-10T00:00:00Z	ftp://ftp.ncbi.nlm.nih.gov/genomes/all/GCA/002/497/525/GCA_002497525.1_ASM249752v1
Euryarchaeota archaeon UBA622	Archaea;Euryarchaeota;Diaforarchaea group	UBA622	SAMN06027120	PRJNA348753	GCA_002497545.1	Scaffold	1.30413	56.9										DADL01	44	0	2017-10-10T00:00:00Z	ftp://ftp.ncbi.nlm.nih.gov/genomes/all/GCA/002/497/545/GCA_002497545.1_ASM249754v1
Euryarchaeota archaeon UBA179	Archaea;Euryarchaeota;Diaforarchaea group	UBA179	SAMN06027207	PRJNA348753	GCA_002497565.1	Scaffold	1.81586	45.2										DADS01	109	0	2017-10-10T00:00:00Z	ftp://ftp.ncbi.nlm.nih.gov/genomes/all/GCA/002/497/565/GCA_002497565.1_ASM249756v1
Thermoplasmatales archaeon UBA580	Archaea;Euryarchaeota;Diaforarchaea group	UBA580	SAMN06027041	PRJNA348753	GCA_002497605.1	Scaffold	1.63247	46.6										DADU01	84	0	2017-10-10T00:00:00Z	ftp://ftp.ncbi.nlm.nih.gov/genomes/all/GCA/002/497/605/GCA_002497605.1_ASM249760v1
Thermoplasmatales archaeon UBA579	Archaea;Euryarchaeota;Diaforarchaea group	UBA579	SAMN06027117	PRJNA348753	GCA_002497625.1	Scaffold	1.56619	37.1										DADY01	88	0	2017-10-10T00:00:00Z	ftp://ftp.ncbi.nlm.nih.gov/genomes/all/GCA/002/497/625/GCA_002497625.1_ASM249762v1
Euryarchaeota archaeon UBA12	Archaea;Euryarchaeota;Diaforarchaea group	UBA12	SAMN06027089	PRJNA348753	GCA_002497645.1	Scaffold	1.89197	61.8										DADW01	59	0	2017-10-10T00:00:00Z	ftp://ftp.ncbi.nlm.nih.gov/genomes/all/GCA/002/497/645/GCA_002497645.1_ASM249764v1
Euryarchaeota archaeon UBA169	Archaea;Euryarchaeota;Diaforarchaea group	UBA169	SAMN06027388	PRJNA348753	GCA_002497685.1	Scaffold	0.818089	35.1										DAEH01	89	0	2017-10-10T00:00:00Z	ftp://ftp.ncbi.nlm.nih.gov/genomes/all/GCA/002/497/685/GCA_002497685.1_ASM249768v1
Natronoarchaeum philippinense	Archaea;Euryarchaeota;Stenosarchaea group	DSM 27208	SAMN06269185	PRJEB22458	GCA_900215575.1	Contig	3.16418	65.2										OBEJ01	11	3150	2017-09-06T00:00:00Z	ftp://ftp.ncbi.nlm.nih.gov/genomes/all/GCA/900/215/575/GCA_900215575.1_IMG-taxon_2728369221_annotated_assembly	ftp://ftp.ncbi.nlm.nih.gov/genomes/all/GCF/900/215/575/GCF_900215575.1_IMG-taxon_2728369221_annotated_assembly
Methanomassiliicoccus sp.	Archaea;Euryarchaeota;Diaforarchaea group	das_tool.metabat2.27	SAMN11127088	PRJNA511814	GCA_004525325.1	Contig	1.52307	53.8										SPCP01	312	1553	2019-03-30T00:00:00Z	ftp://ftp.ncbi.nlm.nih.gov/genomes/all/GCA/004/525/325/GCA_004525325.1_ASM452532v1
Geoglobus sp. UBA235	Archaea;Euryarchaeota;Archaeoglobi	UBA235	SAMN06027494	PRJNA348753	GCA_002494725.1	Contig	1.8496	44.5										DACG01	32	0	2017-10-10T00:00:00Z	ftp://ftp.ncbi.nlm.nih.gov/genomes/all/GCA/002/494/725/GCA_002494725.1_ASM249472v1
Methanocorpusculum sp. MCE	Archaea;Euryarchaeota;Stenosarchaea group	MCE	SAMN06660699	PRJNA380999	GCA_003315675.1	Contig	1.6977	50.1										NIZU01	112	1719	2018-07-12T00:00:00Z	ftp://ftp.ncbi.nlm.nih.gov/genomes/all/GCA/003/315/675/GCA_003315675.1_ASM331567v1
Euryarchaeota archaeon UBA484	Archaea;Euryarchaeota;Diaforarchaea group	UBA484	SAMN06027234	PRJNA348753	GCA_002497745.1	Scaffold	1.9984	61.9										DAEM01	86	0	2017-10-10T00:00:00Z	ftp://ftp.ncbi.nlm.nih.gov/genomes/all/GCA/002/497/745/GCA_002497745.1_ASM249774v1
Euryarchaeota archaeon UBA486	Archaea;Euryarchaeota;Diaforarchaea group	UBA486	SAMN06027236	PRJNA348753	GCA_002497765.1	Scaffold	1.80248	57.3										DAET01	79	0	2017-10-10T00:00:00Z	ftp://ftp.ncbi.nlm.nih.gov/genomes/all/GCA/002/497/765/GCA_002497765.1_ASM249776v1
Euryarchaeota archaeon UBA599	Archaea;Euryarchaeota;Diaforarchaea group	UBA599	SAMN06027520	PRJNA348753	GCA_002497805.1	Scaffold	1.559	43.2										DAEX01	186	0	2017-10-10T00:00:00Z	ftp://ftp.ncbi.nlm.nih.gov/genomes/all/GCA/002/497/805/GCA_002497805.1_ASM249780v1
Methanomassiliicoccales archaeon UBA149	Archaea;Euryarchaeota;Diaforarchaea group	UBA149	SAMN06027038	PRJNA348753	GCA_002497815.1	Scaffold	1.24737	56.3										DAEZ01	39	0	2017-10-10T00:00:00Z	ftp://ftp.ncbi.nlm.nih.gov/genomes/all/GCA/002/497/815/GCA_002497815.1_ASM249781v1
Euryarchaeota archaeon UBA620	Archaea;Euryarchaeota;Diaforarchaea group	UBA620	SAMN06027118	PRJNA348753	GCA_002497845.1	Scaffold	2.78701	34										DAFA01	269	0	2017-10-10T00:00:00Z	ftp://ftp.ncbi.nlm.nih.gov/genomes/all/GCA/002/497/845/GCA_002497845.1_ASM249784v1
Euryarchaeota archaeon UBA65	Archaea;Euryarchaeota;unclassified Euryarchaeota	UBA65	SAMN06027270	PRJNA348753	GCA_002497865.1	Scaffold	1.67278	42.6										DAFB01	111	0	2017-10-10T00:00:00Z	ftp://ftp.ncbi.nlm.nih.gov/genomes/all/GCA/002/497/865/GCA_002497865.1_ASM249786v1
Euryarchaeota archaeon UBA21	Archaea;Euryarchaeota;Diaforarchaea group	UBA21	SAMN06027180	PRJNA348753	GCA_002497885.1	Scaffold	1.14022	42.5										DAFI01	104	0	2017-10-10T00:00:00Z	ftp://ftp.ncbi.nlm.nih.gov/genomes/all/GCA/002/497/885/GCA_002497885.1_ASM249788v1
Euryarchaeota archaeon UBA251	Archaea;Euryarchaeota;Diaforarchaea group	UBA251	SAMN06027168	PRJNA348753	GCA_002497905.1	Scaffold	1.75684	48.2										DAFJ01	100	0	2017-10-10T00:00:00Z	ftp://ftp.ncbi.nlm.nih.gov/genomes/all/GCA/002/497/905/GCA_002497905.1_ASM249790v1
Euryarchaeota archaeon UBA175	Archaea;Euryarchaeota;Diaforarchaea group	UBA175	SAMN06027209	PRJNA348753	GCA_002497895.1	Scaffold	1.26674	50.8										DAFD01	109	0	2017-10-10T00:00:00Z	ftp://ftp.ncbi.nlm.nih.gov/genomes/all/GCA/002/497/895/GCA_002497895.1_ASM249789v1
Methanomicrobiaceae archaeon UBA436	Archaea;Euryarchaeota;Stenosarchaea group	UBA436	SAMN06027560	PRJNA348753	GCA_002497965.1	Scaffold	1.55511	59										DAFR01	165	0	2017-10-10T00:00:00Z	ftp://ftp.ncbi.nlm.nih.gov/genomes/all/GCA/002/497/965/GCA_002497965.1_ASM249796v1
Euryarchaeota archaeon UBA4	Archaea;Euryarchaeota;Diaforarchaea group	UBA4	SAMN06027404	PRJNA348753	GCA_002497985.1	Scaffold	0.925674	50.3										DAFQ01	59	0	2017-10-10T00:00:00Z	ftp://ftp.ncbi.nlm.nih.gov/genomes/all/GCA/002/497/985/GCA_002497985.1_ASM249798v1
Nitrosopumilales archaeon UBA459	Archaea;TACK group;Thaumarchaeota	UBA459	SAMN06027334	PRJNA348753	GCA_002498045.1	Scaffold	0.92068	35.2										DAFV01	124	0	2017-10-10T00:00:00Z	ftp://ftp.ncbi.nlm.nih.gov/genomes/all/GCA/002/498/045/GCA_002498045.1_ASM249804v1
Nitrosopumilales archaeon UBA219	Archaea;TACK group;Thaumarchaeota	UBA219	SAMN06027019	PRJNA348753	GCA_002498105.1	Scaffold	0.985626	35.7										DAGE01	120	0	2017-10-10T00:00:00Z	ftp://ftp.ncbi.nlm.nih.gov/genomes/all/GCA/002/498/105/GCA_002498105.1_ASM249810v1
Euryarchaeota archaeon UBA87	Archaea;Euryarchaeota;Diaforarchaea group	UBA87	SAMN06027113	PRJNA348753	GCA_002498135.1	Scaffold	1.73178	34.1										DAGL01	160	0	2017-10-10T00:00:00Z	ftp://ftp.ncbi.nlm.nih.gov/genomes/all/GCA/002/498/135/GCA_002498135.1_ASM249813v1
Candidatus Woesearchaeota archaeon UBA525	Archaea;DPANN group;Candidatus Woesearchaeota	UBA525	SAMN06027228	PRJNA348753	GCA_002498125.1	Scaffold	1.35816	56.1										DAGG01	35	0	2017-10-10T00:00:00Z	ftp://ftp.ncbi.nlm.nih.gov/genomes/all/GCA/002/498/125/GCA_002498125.1_ASM249812v1
Euryarchaeota archaeon UBA260	Archaea;Euryarchaeota;Diaforarchaea group	UBA260	SAMN06027341	PRJNA348753	GCA_002498145.1	Scaffold	1.44921	38.3										DAGN01	151	0	2017-10-10T00:00:00Z	ftp://ftp.ncbi.nlm.nih.gov/genomes/all/GCA/002/498/145/GCA_002498145.1_ASM249814v1
Euryarchaeota archaeon UBA10	Archaea;Euryarchaeota;Diaforarchaea group	UBA10	SAMN06027087	PRJNA348753	GCA_002498185.1	Scaffold	1.71466	43										DAGO01	136	0	2017-10-10T00:00:00Z	ftp://ftp.ncbi.nlm.nih.gov/genomes/all/GCA/002/498/185/GCA_002498185.1_ASM249818v1
Euryarchaeota archaeon UBA596	Archaea;Euryarchaeota;Diaforarchaea group	UBA596	SAMN06027515	PRJNA348753	GCA_002498205.1	Scaffold	1.31092	33.5										DAGQ01	135	0	2017-10-10T00:00:00Z	ftp://ftp.ncbi.nlm.nih.gov/genomes/all/GCA/002/498/205/GCA_002498205.1_ASM249820v1
Euryarchaeota archaeon UBA38	Archaea;Euryarchaeota;Diaforarchaea group	UBA38	SAMN06027372	PRJNA348753	GCA_002498215.1	Scaffold	0.991602	43.2										DAGP01	108	0	2017-10-10T00:00:00Z	ftp://ftp.ncbi.nlm.nih.gov/genomes/all/GCA/002/498/215/GCA_002498215.1_ASM249821v1
Euryarchaeota archaeon UBA35	Archaea;Euryarchaeota;Diaforarchaea group	UBA35	SAMN06027366	PRJNA348753	GCA_002498265.1	Scaffold	1.4303	39										DAGT01	181	0	2017-10-10T00:00:00Z	ftp://ftp.ncbi.nlm.nih.gov/genomes/all/GCA/002/498/265/GCA_002498265.1_ASM249826v1
Methanofollis sp. FWC-SCC2	Archaea;Euryarchaeota;Stenosarchaea group	FWC-SCC2	SAMN07985449	PRJNA417371	GCA_004297185.1	Contig	2.35725	59.5										PGCL01	22	2242	2019-02-25T00:00:00Z	ftp://ftp.ncbi.nlm.nih.gov/genomes/all/GCA/004/297/185/GCA_004297185.1_ASM429718v1	ftp://ftp.ncbi.nlm.nih.gov/genomes/all/GCF/004/297/185/GCF_004297185.1_ASM429718v1
Nitrososphaeraceae archaeon UBA466	Archaea;TACK group;Thaumarchaeota	UBA466	SAMN06027138	PRJNA348753	GCA_002498345.1	Scaffold	3.14496	38.2										DAHA01	350	0	2017-10-10T00:00:00Z	ftp://ftp.ncbi.nlm.nih.gov/genomes/all/GCA/002/498/345/GCA_002498345.1_ASM249834v1
Methanomassiliicoccaceae archaeon UBA421	Archaea;Euryarchaeota;Diaforarchaea group	UBA421	SAMN06027383	PRJNA348753	GCA_002498365.1	Scaffold	1.32263	55.4										DAHB01	5	0	2017-10-10T00:00:00Z	ftp://ftp.ncbi.nlm.nih.gov/genomes/all/GCA/002/498/365/GCA_002498365.1_ASM249836v1
Methanomassiliicoccaceae archaeon UBA317	Archaea;Euryarchaeota;Diaforarchaea group	UBA317	SAMN06027167	PRJNA348753	GCA_002498425.1	Scaffold	1.22436	55.9										DAHM01	15	0	2017-10-10T00:00:00Z	ftp://ftp.ncbi.nlm.nih.gov/genomes/all/GCA/002/498/425/GCA_002498425.1_ASM249842v1
Euryarchaeota archaeon UBA602	Archaea;Euryarchaeota;Diaforarchaea group	UBA602	SAMN06027386	PRJNA348753	GCA_002498455.1	Scaffold	1.82806	48.5										DAHO01	108	0	2017-10-10T00:00:00Z	ftp://ftp.ncbi.nlm.nih.gov/genomes/all/GCA/002/498/455/GCA_002498455.1_ASM249845v1
Euryarchaeota archaeon UBA58	Archaea;Euryarchaeota;Diaforarchaea group	UBA58	SAMN06027199	PRJNA348753	GCA_002498525.1	Scaffold	1.58104	55.7										DAHR01	19	0	2017-10-10T00:00:00Z	ftp://ftp.ncbi.nlm.nih.gov/genomes/all/GCA/002/498/525/GCA_002498525.1_ASM249852v1
Methanomassiliicoccaceae archaeon UBA271	Archaea;Euryarchaeota;Diaforarchaea group	UBA271	SAMN06027533	PRJNA348753	GCA_002498545.1	Scaffold	1.49884	57.8										DAHS01	179	0	2017-10-10T00:00:00Z	ftp://ftp.ncbi.nlm.nih.gov/genomes/all/GCA/002/498/545/GCA_002498545.1_ASM249854v1
Euryarchaeota archaeon UBA221	Archaea;Euryarchaeota;Diaforarchaea group	UBA221	SAMN06027291	PRJNA348753	GCA_002498535.1	Scaffold	1.46902	47.7										DAHT01	185	0	2017-10-10T00:00:00Z	ftp://ftp.ncbi.nlm.nih.gov/genomes/all/GCA/002/498/535/GCA_002498535.1_ASM249853v1
Euryarchaeota archaeon UBA465	Archaea;Euryarchaeota;Diaforarchaea group	UBA465	SAMN06027483	PRJNA348753	GCA_002498585.1	Scaffold	1.35283	47.3										DAHV01	26	0	2017-10-10T00:00:00Z	ftp://ftp.ncbi.nlm.nih.gov/genomes/all/GCA/002/498/585/GCA_002498585.1_ASM249858v1
Methanomassiliicoccaceae archaeon UBA404	Archaea;Euryarchaeota;Diaforarchaea group	UBA404	SAMN06027095	PRJNA348753	GCA_002498605.1	Scaffold	1.18687	46.8										DAHY01	52	0	2017-10-10T00:00:00Z	ftp://ftp.ncbi.nlm.nih.gov/genomes/all/GCA/002/498/605/GCA_002498605.1_ASM249860v1
Euryarchaeota archaeon UBA464	Archaea;Euryarchaeota;Diaforarchaea group	UBA464	SAMN06027482	PRJNA348753	GCA_002498625.1	Scaffold	1.23421	46.4										DAHX01	69	0	2017-10-10T00:00:00Z	ftp://ftp.ncbi.nlm.nih.gov/genomes/all/GCA/002/498/625/GCA_002498625.1_ASM249862v1
Candidatus Micrarchaeota archaeon UBA514	Archaea;DPANN group;Candidatus Micrarchaeota	UBA514	SAMN06027351	PRJNA348753	GCA_002498635.1	Scaffold	0.747335	45.9										DAIB01	34	0	2017-10-10T00:00:00Z	ftp://ftp.ncbi.nlm.nih.gov/genomes/all/GCA/002/498/635/GCA_002498635.1_ASM249863v1
Thermoplasmatales archaeon UBA513	Archaea;Euryarchaeota;Diaforarchaea group	UBA513	SAMN06027346	PRJNA348753	GCA_002498665.1	Scaffold	1.73127	42.5										DAIC01	77	0	2017-10-10T00:00:00Z	ftp://ftp.ncbi.nlm.nih.gov/genomes/all/GCA/002/498/665/GCA_002498665.1_ASM249866v1
Candidatus Parvarchaeota archaeon UBA515	Archaea;DPANN group;Candidatus Parvarchaeota	UBA515	SAMN06027352	PRJNA348753	GCA_002498685.1	Scaffold	0.842113	34.3										DAIE01	37	0	2017-10-10T00:00:00Z	ftp://ftp.ncbi.nlm.nih.gov/genomes/all/GCA/002/498/685/GCA_002498685.1_ASM249868v1
Euryarchaeota archaeon UBA23	Archaea;Euryarchaeota;Diaforarchaea group	UBA23	SAMN06027182	PRJNA348753	GCA_002498725.1	Scaffold	1.49496	40.2										DAIJ01	42	0	2017-10-10T00:00:00Z	ftp://ftp.ncbi.nlm.nih.gov/genomes/all/GCA/002/498/725/GCA_002498725.1_ASM249872v1
Methanomassiliicoccaceae archaeon UBA343	Archaea;Euryarchaeota;Diaforarchaea group	UBA343	SAMN06027437	PRJNA348753	GCA_002498765.1	Scaffold	1.17462	54.9										DAIW01	29	0	2017-10-10T00:00:00Z	ftp://ftp.ncbi.nlm.nih.gov/genomes/all/GCA/002/498/765/GCA_002498765.1_ASM249876v1
Methanomassiliicoccaceae archaeon UBA400	Archaea;Euryarchaeota;Diaforarchaea group	UBA400	SAMN06027091	PRJNA348753	GCA_002498785.1	Scaffold	1.20154	54.3										DAIX01	21	0	2017-10-10T00:00:00Z	ftp://ftp.ncbi.nlm.nih.gov/genomes/all/GCA/002/498/785/GCA_002498785.1_ASM249878v1
Methanomassiliicoccaceae archaeon UBA399	Archaea;Euryarchaeota;Diaforarchaea group	UBA399	SAMN06027313	PRJNA348753	GCA_002498805.1	Scaffold	1.29847	55.1										DAIZ01	17	0	2017-10-10T00:00:00Z	ftp://ftp.ncbi.nlm.nih.gov/genomes/all/GCA/002/498/805/GCA_002498805.1_ASM249880v1
Thermoplasmatales archaeon UBA509	Archaea;Euryarchaeota;Diaforarchaea group	UBA509	SAMN06027607	PRJNA348753	GCA_002498845.1	Scaffold	1.81189	46.4										DAJC01	65	0	2017-10-10T00:00:00Z	ftp://ftp.ncbi.nlm.nih.gov/genomes/all/GCA/002/498/845/GCA_002498845.1_ASM249884v1
Thermoplasmatales archaeon UBA508	Archaea;Euryarchaeota;Diaforarchaea group	UBA508	SAMN06027608	PRJNA348753	GCA_002498855.1	Scaffold	1.52562	37.3										DAJD01	73	0	2017-10-10T00:00:00Z	ftp://ftp.ncbi.nlm.nih.gov/genomes/all/GCA/002/498/855/GCA_002498855.1_ASM249885v1
Thermoplasmatales archaeon UBA568	Archaea;Euryarchaeota;Diaforarchaea group	UBA568	SAMN06027151	PRJNA348753	GCA_002498865.1	Scaffold	1.52455	46.2										DAJE01	147	0	2017-10-10T00:00:00Z	ftp://ftp.ncbi.nlm.nih.gov/genomes/all/GCA/002/498/865/GCA_002498865.1_ASM249886v1
Euryarchaeota archaeon UBA173	Archaea;Euryarchaeota;Diaforarchaea group	UBA173	SAMN06027215	PRJNA348753	GCA_002498925.1	Scaffold	1.28702	50.5										DAJH01	84	0	2017-10-10T00:00:00Z	ftp://ftp.ncbi.nlm.nih.gov/genomes/all/GCA/002/498/925/GCA_002498925.1_ASM249892v1
Euryarchaeota archaeon UBA37	Archaea;Euryarchaeota;Diaforarchaea group	UBA37	SAMN06027364	PRJNA348753	GCA_002498945.1	Scaffold	1.83275	50.1										DAJK01	91	0	2017-10-10T00:00:00Z	ftp://ftp.ncbi.nlm.nih.gov/genomes/all/GCA/002/498/945/GCA_002498945.1_ASM249894v1
Euryarchaeota archaeon UBA619	Archaea;Euryarchaeota;Diaforarchaea group	UBA619	SAMN06027585	PRJNA348753	GCA_002498935.1	Scaffold	1.36898	48.1										DAJJ01	30	0	2017-10-10T00:00:00Z	ftp://ftp.ncbi.nlm.nih.gov/genomes/all/GCA/002/498/935/GCA_002498935.1_ASM249893v1
Euryarchaeota archaeon UBA257	Archaea;Euryarchaeota;Diaforarchaea group	UBA257	SAMN06027174	PRJNA348753	GCA_002498985.1	Scaffold	1.21187	38										DAJO01	80	0	2017-10-10T00:00:00Z	ftp://ftp.ncbi.nlm.nih.gov/genomes/all/GCA/002/498/985/GCA_002498985.1_ASM249898v1
Thaumarchaeota archaeon UBA164	Archaea;TACK group;Thaumarchaeota	UBA164	SAMN06027423	PRJNA348753	GCA_002499005.1	Contig	1.18752	49										DAJU01	10	0	2017-10-10T00:00:00Z	ftp://ftp.ncbi.nlm.nih.gov/genomes/all/GCA/002/499/005/GCA_002499005.1_ASM249900v1
Euryarchaeota archaeon UBA242	Archaea;Euryarchaeota;Diaforarchaea group	UBA242	SAMN06027633	PRJNA348753	GCA_002499015.1	Scaffold	1.81054	40.5										DAJY01	126	0	2017-10-10T00:00:00Z	ftp://ftp.ncbi.nlm.nih.gov/genomes/all/GCA/002/499/015/GCA_002499015.1_ASM249901v1
Methanomassiliicoccales archaeon UBA280	Archaea;Euryarchaeota;Diaforarchaea group	UBA280	SAMN06027069	PRJNA348753	GCA_002499085.1	Scaffold	1.74931	54.8										DAKD01	37	0	2017-10-10T00:00:00Z	ftp://ftp.ncbi.nlm.nih.gov/genomes/all/GCA/002/499/085/GCA_002499085.1_ASM249908v1
Candidatus Micrarchaeota archaeon UBA524	Archaea;DPANN group;Candidatus Micrarchaeota	UBA524	SAMN06027229	PRJNA348753	GCA_002499095.1	Scaffold	0.815213	45.9										DAKF01	47	0	2017-10-10T00:00:00Z	ftp://ftp.ncbi.nlm.nih.gov/genomes/all/GCA/002/499/095/GCA_002499095.1_ASM249909v1
Thermoplasmatales archaeon UBA270	Archaea;Euryarchaeota;Diaforarchaea group	UBA270	SAMN06027534	PRJNA348753	GCA_002499105.1	Scaffold	1.77259	38										DAKE01	162	0	2017-10-10T00:00:00Z	ftp://ftp.ncbi.nlm.nih.gov/genomes/all/GCA/002/499/105/GCA_002499105.1_ASM249910v1
Candidatus Pacearchaeota archaeon UBA284	Archaea;DPANN group;Candidatus Pacearchaeota	UBA284	SAMN06027065	PRJNA348753	GCA_002499185.1	Scaffold	0.966772	30.2										DAKN01	112	0	2017-10-10T00:00:00Z	ftp://ftp.ncbi.nlm.nih.gov/genomes/all/GCA/002/499/185/GCA_002499185.1_ASM249918v1
Euryarchaeota archaeon UBA443	Archaea;Euryarchaeota;Diaforarchaea group	UBA443	SAMN06027147	PRJNA348753	GCA_002499195.1	Scaffold	1.85391	45.5										DAKS01	61	0	2017-10-10T00:00:00Z	ftp://ftp.ncbi.nlm.nih.gov/genomes/all/GCA/002/499/195/GCA_002499195.1_ASM249919v1
Euryarchaeota archaeon UBA442	Archaea;Euryarchaeota;Diaforarchaea group	UBA442	SAMN06027146	PRJNA348753	GCA_002499205.1	Scaffold	1.75664	53.7										DAKR01	216	0	2017-10-10T00:00:00Z	ftp://ftp.ncbi.nlm.nih.gov/genomes/all/GCA/002/499/205/GCA_002499205.1_ASM249920v1
Thermoplasmatales archaeon UBA517	Archaea;Euryarchaeota;Diaforarchaea group	UBA517	SAMN06027205	PRJNA348753	GCA_002499245.1	Scaffold	1.86395	46.3										DAKW01	97	0	2017-10-10T00:00:00Z	ftp://ftp.ncbi.nlm.nih.gov/genomes/all/GCA/002/499/245/GCA_002499245.1_ASM249924v1
Thermoplasmatales archaeon UBA516	Archaea;Euryarchaeota;Diaforarchaea group	UBA516	SAMN06027204	PRJNA348753	GCA_002499275.1	Scaffold	1.67339	37.2										DAKX01	107	0	2017-10-10T00:00:00Z	ftp://ftp.ncbi.nlm.nih.gov/genomes/all/GCA/002/499/275/GCA_002499275.1_ASM249927v1
Euryarchaeota archaeon UBA601	Archaea;Euryarchaeota;Diaforarchaea group	UBA601	SAMN06027405	PRJNA348753	GCA_002499265.1	Scaffold	1.34077	46.9										DALB01	46	0	2017-10-10T00:00:00Z	ftp://ftp.ncbi.nlm.nih.gov/genomes/all/GCA/002/499/265/GCA_002499265.1_ASM249926v1
Euryarchaeota archaeon UBA172	Archaea;Euryarchaeota;Diaforarchaea group	UBA172	SAMN06027214	PRJNA348753	GCA_002499285.1	Scaffold	1.22561	60.9										DALA01	18	0	2017-10-10T00:00:00Z	ftp://ftp.ncbi.nlm.nih.gov/genomes/all/GCA/002/499/285/GCA_002499285.1_ASM249928v1
Euryarchaeota archaeon UBA538	Archaea;Euryarchaeota;Diaforarchaea group	UBA538	SAMN06027059	PRJNA348753	GCA_002499325.1	Scaffold	1.19851	44.3										DALC01	118	0	2017-10-10T00:00:00Z	ftp://ftp.ncbi.nlm.nih.gov/genomes/all/GCA/002/499/325/GCA_002499325.1_ASM249932v1
Euryarchaeota archaeon UBA170	Archaea;Euryarchaeota;Diaforarchaea group	UBA170	SAMN06027212	PRJNA348753	GCA_002499345.1	Scaffold	1.12101	46.2										DALF01	71	0	2017-10-10T00:00:00Z	ftp://ftp.ncbi.nlm.nih.gov/genomes/all/GCA/002/499/345/GCA_002499345.1_ASM249934v1
Euryarchaeota archaeon UBA29	Archaea;Euryarchaeota;Diaforarchaea group	UBA29	SAMN06027185	PRJNA348753	GCA_002499365.1	Scaffold	1.46094	49.3										DALD01	64	0	2017-10-10T00:00:00Z	ftp://ftp.ncbi.nlm.nih.gov/genomes/all/GCA/002/499/365/GCA_002499365.1_ASM249936v1
Candidatus Micrarchaeota archaeon UBA96	Archaea;DPANN group;Candidatus Micrarchaeota	UBA96	SAMN06027324	PRJNA348753	GCA_002499375.1	Scaffold	1.1089	47										DALG01	21	0	2017-10-10T00:00:00Z	ftp://ftp.ncbi.nlm.nih.gov/genomes/all/GCA/002/499/375/GCA_002499375.1_ASM249937v1
Candidatus Micrarchaeota archaeon UBA95	Archaea;DPANN group;Candidatus Micrarchaeota	UBA95	SAMN06027323	PRJNA348753	GCA_002499405.1	Scaffold	0.764292	54.3										DALH01	57	0	2017-10-10T00:00:00Z	ftp://ftp.ncbi.nlm.nih.gov/genomes/all/GCA/002/499/405/GCA_002499405.1_ASM249940v1
Euryarchaeota archaeon UBA34	Archaea;Euryarchaeota;Diaforarchaea group	UBA34	SAMN06027365	PRJNA348753	GCA_002499425.1	Scaffold	1.40386	52.3										DALJ01	101	0	2017-10-10T00:00:00Z	ftp://ftp.ncbi.nlm.nih.gov/genomes/all/GCA/002/499/425/GCA_002499425.1_ASM249942v1
Euryarchaeota archaeon UBA178	Archaea;Euryarchaeota;Diaforarchaea group	UBA178	SAMN06027206	PRJNA348753	GCA_002499485.1	Scaffold	1.30256	47.9										DALT01	77	0	2017-10-10T00:00:00Z	ftp://ftp.ncbi.nlm.nih.gov/genomes/all/GCA/002/499/485/GCA_002499485.1_ASM249948v1
Candidatus Diapherotrites archaeon UBA493	Archaea;DPANN group;Candidatus Diapherotrites	UBA493	SAMN06027428	PRJNA348753	GCA_002499505.1	Scaffold	0.568419	34.9										DAMB01	43	0	2017-10-10T00:00:00Z	ftp://ftp.ncbi.nlm.nih.gov/genomes/all/GCA/002/499/505/GCA_002499505.1_ASM249950v1
Nitrosopumilales archaeon UBA218	Archaea;TACK group;Thaumarchaeota	UBA218	SAMN06027125	PRJNA348753	GCA_002499525.1	Scaffold	1.01147	36.9										DAMC01	104	0	2017-10-10T00:00:00Z	ftp://ftp.ncbi.nlm.nih.gov/genomes/all/GCA/002/499/525/GCA_002499525.1_ASM249952v1
Euryarchaeota archaeon UBA494	Archaea;Euryarchaeota;Diaforarchaea group	UBA494	SAMN06027427	PRJNA348753	GCA_002499555.1	Scaffold	1.18715	45										DAMD01	74	0	2017-10-10T00:00:00Z	ftp://ftp.ncbi.nlm.nih.gov/genomes/all/GCA/002/499/555/GCA_002499555.1_ASM249955v1
Euryarchaeota archaeon UBA88	Archaea;Euryarchaeota;Diaforarchaea group	UBA88	SAMN06027104	PRJNA348753	GCA_002499545.1	Scaffold	1.86927	49										DAME01	49	0	2017-10-10T00:00:00Z	ftp://ftp.ncbi.nlm.nih.gov/genomes/all/GCA/002/499/545/GCA_002499545.1_ASM249954v1
Euryarchaeota archaeon UBA552	Archaea;Euryarchaeota;Diaforarchaea group	UBA552	SAMN06027278	PRJNA348753	GCA_002499585.1	Scaffold	1.36288	48.1										DAMH01	30	0	2017-10-10T00:00:00Z	ftp://ftp.ncbi.nlm.nih.gov/genomes/all/GCA/002/499/585/GCA_002499585.1_ASM249958v1
Euryarchaeota archaeon UBA499	Archaea;Euryarchaeota;Diaforarchaea group	UBA499	SAMN06027433	PRJNA348753	GCA_002499595.1	Scaffold	1.15894	48.5										DAMJ01	95	0	2017-10-10T00:00:00Z	ftp://ftp.ncbi.nlm.nih.gov/genomes/all/GCA/002/499/595/GCA_002499595.1_ASM249959v1
Thermoplasmatales archaeon UBA504	Archaea;Euryarchaeota;Diaforarchaea group	UBA504	SAMN06027544	PRJNA348753	GCA_002499625.1	Scaffold	1.44101	46.5										DAMO01	51	0	2017-10-10T00:00:00Z	ftp://ftp.ncbi.nlm.nih.gov/genomes/all/GCA/002/499/625/GCA_002499625.1_ASM249962v1
Euryarchaeota archaeon UBA554	Archaea;Euryarchaeota;Diaforarchaea group	UBA554	SAMN06027276	PRJNA348753	GCA_002499645.1	Scaffold	1.05983	51										DAMP01	53	0	2017-10-10T00:00:00Z	ftp://ftp.ncbi.nlm.nih.gov/genomes/all/GCA/002/499/645/GCA_002499645.1_ASM249964v1
Candidatus Parvarchaeota archaeon UBA506	Archaea;DPANN group;Candidatus Parvarchaeota	UBA506	SAMN06027546	PRJNA348753	GCA_002499655.1	Scaffold	0.748133	34.8										DAMR01	70	0	2017-10-10T00:00:00Z	ftp://ftp.ncbi.nlm.nih.gov/genomes/all/GCA/002/499/655/GCA_002499655.1_ASM249965v1
Thermoplasmatales archaeon UBA507	Archaea;Euryarchaeota;Diaforarchaea group	UBA507	SAMN06027545	PRJNA348753	GCA_002499685.1	Scaffold	1.6704	42.9										DAMS01	124	0	2017-10-10T00:00:00Z	ftp://ftp.ncbi.nlm.nih.gov/genomes/all/GCA/002/499/685/GCA_002499685.1_ASM249968v1
Euryarchaeota archaeon UBA91	Archaea;Euryarchaeota;Diaforarchaea group	UBA91	SAMN06027279	PRJNA348753	GCA_002499705.1	Scaffold	1.87983	45.9										DAMU01	112	0	2017-10-10T00:00:00Z	ftp://ftp.ncbi.nlm.nih.gov/genomes/all/GCA/002/499/705/GCA_002499705.1_ASM249970v1
Euryarchaeota archaeon UBA3	Archaea;Euryarchaeota;Diaforarchaea group	UBA3	SAMN06027391	PRJNA348753	GCA_002499715.1	Scaffold	0.950302	49.1										DAMY01	57	0	2017-10-10T00:00:00Z	ftp://ftp.ncbi.nlm.nih.gov/genomes/all/GCA/002/499/715/GCA_002499715.1_ASM249971v1
Euryarchaeota archaeon UBA69	Archaea;Euryarchaeota;Diaforarchaea group	UBA69	SAMN06027264	PRJNA348753	GCA_002499745.1	Scaffold	1.47621	48										DAMZ01	27	0	2017-10-10T00:00:00Z	ftp://ftp.ncbi.nlm.nih.gov/genomes/all/GCA/002/499/745/GCA_002499745.1_ASM249974v1
Euryarchaeota archaeon UBA99	Archaea;Euryarchaeota;Diaforarchaea group	UBA99	SAMN06027287	PRJNA348753	GCA_002499785.1	Scaffold	1.20007	43.3										DANG01	141	0	2017-10-10T00:00:00Z	ftp://ftp.ncbi.nlm.nih.gov/genomes/all/GCA/002/499/785/GCA_002499785.1_ASM249978v1
Euryarchaeota archaeon UBA607	Archaea;Euryarchaeota;Diaforarchaea group	UBA607	SAMN06027407	PRJNA348753	GCA_002499795.1	Scaffold	1.37491	37										DANE01	40	0	2017-10-10T00:00:00Z	ftp://ftp.ncbi.nlm.nih.gov/genomes/all/GCA/002/499/795/GCA_002499795.1_ASM249979v1
Euryarchaeota archaeon UBA609	Archaea;Euryarchaeota;Diaforarchaea group	UBA609	SAMN06027397	PRJNA348753	GCA_002499835.1	Scaffold	1.75485	53.5										DANK01	177	0	2017-10-10T00:00:00Z	ftp://ftp.ncbi.nlm.nih.gov/genomes/all/GCA/002/499/835/GCA_002499835.1_ASM249983v1
Euryarchaeota archaeon UBA121	Archaea;Euryarchaeota;Diaforarchaea group	UBA121	SAMN06027307	PRJNA348753	GCA_002499865.1	Scaffold	1.29694	45.6										DANL01	82	0	2017-10-10T00:00:00Z	ftp://ftp.ncbi.nlm.nih.gov/genomes/all/GCA/002/499/865/GCA_002499865.1_ASM249986v1
Euryarchaeota archaeon UBA122	Archaea;Euryarchaeota;Diaforarchaea group	UBA122	SAMN06027306	PRJNA348753	GCA_002499885.1	Scaffold	1.70165	53.6										DANM01	183	0	2017-10-10T00:00:00Z	ftp://ftp.ncbi.nlm.nih.gov/genomes/all/GCA/002/499/885/GCA_002499885.1_ASM249988v1
Euryarchaeota archaeon UBA134	Archaea;Euryarchaeota;Diaforarchaea group	UBA134	SAMN06027130	PRJNA348753	GCA_002499915.1	Scaffold	1.20888	55.3										DANN01	119	0	2017-10-10T00:00:00Z	ftp://ftp.ncbi.nlm.nih.gov/genomes/all/GCA/002/499/915/GCA_002499915.1_ASM249991v1
Euryarchaeota archaeon UBA28	Archaea;Euryarchaeota;Diaforarchaea group	UBA28	SAMN06027186	PRJNA348753	GCA_002501605.1	Scaffold	1.28738	46.9										DANW01	44	0	2017-10-10T00:00:00Z	ftp://ftp.ncbi.nlm.nih.gov/genomes/all/GCA/002/501/605/GCA_002501605.1_ASM250160v1
Euryarchaeota archaeon UBA27	Archaea;Euryarchaeota;Diaforarchaea group	UBA27	SAMN06027178	PRJNA348753	GCA_002501615.1	Scaffold	1.78081	48.2										DANT01	109	0	2017-10-10T00:00:00Z	ftp://ftp.ncbi.nlm.nih.gov/genomes/all/GCA/002/501/615/GCA_002501615.1_ASM250161v1
Euryarchaeota archaeon UBA542	Archaea;Euryarchaeota;Diaforarchaea group	UBA542	SAMN06027475	PRJNA348753	GCA_002501685.1	Scaffold	0.98677	51.3										DAOA01	69	0	2017-10-10T00:00:00Z	ftp://ftp.ncbi.nlm.nih.gov/genomes/all/GCA/002/501/685/GCA_002501685.1_ASM250168v1
Thermoplasmatales archaeon UBA521	Archaea;Euryarchaeota;Diaforarchaea group	UBA521	SAMN06027224	PRJNA348753	GCA_002501735.1	Scaffold	1.73658	46.5										DAOE01	98	0	2017-10-10T00:00:00Z	ftp://ftp.ncbi.nlm.nih.gov/genomes/all/GCA/002/501/735/GCA_002501735.1_ASM250173v1
[truncated: 2,330 more rows]
