# Supplementary material for: G-Quadruplexes in the Archaea Domain
Source: Biomolecules. 2020 Sep 21;10(9):1349. doi: 10.3390/biom10091349 (PMC7565180; doi:10.3390/biom10091349)
Supplement: Supplementary file 1 [file biomolecules-10-01349-s001.zip › 00-SM-Biomolecules/Table S2C.xlsx]

## Sheet: Bathyarchaeota
ASSEMBLY NAME	FASTA NAME	Subgroup	Superphylum	LENGTH	GC COUNT	GC PERCENT	PQS COUNT	PQS FREQUENCY	WINDOW SIZE	THRESHOLD	COUNT 1.2-1.4	COUNT 1.4-1.6	COUNT 1.6-1.8	COUNT 1.8-2.0	COUNT 2.0-MORE	FREQ 1.2-1.4	FREQ 1.4-1.6	FREQ 1.6-1.8	FREQ 1.8-2.0	FREQ 2.0-MORE	LEN 1.2-1.4	LEN 1.4-1.6	LEN 1.6-1.8	LEN 1.8-2.0	LEN 2.0-MORE	LEN ALL	% LEN 1.2-1.4	% LEN 1.4-1.6	% LEN 1.6-1.8	% LEN 1.8-2.0	% LEN 2.0-MORE	% LEN ALL
GCA_001774245	MEZF01000001.1 Candidatus Bathyarchaeota archaeon RBG_13_52_12 RBG_13_scaffold_10212, whole genome shotgun sequence	Bathyarchaeota	BAT superphylum	2081685	1050763	50.48	3918	1.88213	25	2019-02-01	3856	59	3	0	0	1.85235	0.0283424	0.00144114	0	0	114680	1863	91	0	0	116634	5.509	0.0894948	0.00437146	0	0	5.60286
GCA_003662035	QMXH01000001.1 Candidatus Bathyarchaeota archaeon isolate B59_G2 B59_Guay2_scaffold_02239, whole genome shotgun sequence	Bathyarchaeota	BAT superphylum	999599	472996	47.32	1096	1.09644	25	2019-02-01	1084	12	0	0	0	1.08443	0.0120048	0	0	0	32330	339	0	0	0	32669	3.2343	0.0339136	0	0	0	3.26821
GCA_001775995	MEZH01000001.1 Candidatus Bathyarchaeota archaeon RBG_16_48_13 RBG_16_scaffold_104, whole genome shotgun sequence	Bathyarchaeota	BAT superphylum	848615	407267	47.99	814	0.95921	25	2019-02-01	807	7	0	0	0	0.950961	0.00824873	0	0	0	24074	206	0	0	0	24280	2.83686	0.0242748	0	0	0	2.86113
GCA_002726865	PBSW01000012.1 Candidatus Bathyarchaeota archaeon isolate NP77 43861, whole genome shotgun sequence	Bathyarchaeota	BAT superphylum	1996248	966036	48.39	4388	2.19812	25	2019-02-01	4285	101	2	0	0	2.14653	0.0505949	0.00100188	0	0	128696	3097	59	0	0	131852	6.44689	0.155141	0.00295554	0	0	6.60499
GCA_003662565	QMYH01000001.1 Candidatus Bathyarchaeota archaeon isolate B23_G17 B23_Guay17_scaffold_00722, whole genome shotgun sequence	Bathyarchaeota	BAT superphylum	890676	314027	35.26	458	0.514216	25	2019-02-01	453	5	0	0	0	0.508602	0.00561371	0	0	0	13786	143	0	0	0	13929	1.54781	0.0160552	0	0	0	1.56387
GCA_003662685	QMYN01000001.1 Candidatus Bathyarchaeota archaeon isolate B1_G2 B1_Guay2_scaffold_00319, whole genome shotgun sequence	Bathyarchaeota	BAT superphylum	2087467	928584	44.48	2494	1.19475	25	2019-02-01	2469	25	0	0	0	1.18277	0.0119762	0	0	0	74176	708	0	0	0	74884	3.5534	0.0339167	0	0	0	3.58731
GCA_002009955	MTLS01000017.1 Candidatus Bathyarchaeota archaeon JdFR-05 JGI24019J35510_1001353, whole genome shotgun sequence	Bathyarchaeota	BAT superphylum	433479	184686	42.61	378	0.872015	25	2019-02-01	373	4	1	0	0	0.86048	0.00922767	0.00230692	0	0	11108	138	31	0	0	11277	2.56252	0.0318355	0.00715144	0	0	2.60151
GCA_003662065	QMXI01000001.1 Candidatus Bathyarchaeota archaeon isolate B58_G16 B58_Guay16_scaffold_00819, whole genome shotgun sequence	Bathyarchaeota	BAT superphylum	853520	352429	41.29	329	0.385463	25	2019-02-01	322	7	0	0	0	0.377261	0.00820133	0	0	0	9359	215	0	0	0	9574	1.09652	0.0251898	0	0	0	1.12171
GCA_003662515	QMYF01000001.1 Candidatus Bathyarchaeota archaeon isolate B24_G17 B24_Guay17_scaffold_00734, whole genome shotgun sequence	Bathyarchaeota	BAT superphylum	840820	430377	51.19	2405	2.8603	25	2019-02-01	2376	28	1	0	0	2.82581	0.0333008	0.00118932	0	0	70174	809	30	0	0	71013	8.3459	0.0962156	0.00356795	0	0	8.44568
GCA_003141855	PLNS01000012.1 Candidatus Bathyarchaeota archaeon isolate fen_992 73.20120800_E1X.15_contig_1021, whole genome shotgun sequence	Bathyarchaeota	BAT superphylum	2394173	1060954	44.31	1549	0.646988	25	2019-02-01	1516	32	1	0	0	0.633204	0.0133658	0.000417681	0	0	45508	1003	28	0	0	46539	1.90078	0.0418934	0.00116951	0	0	1.94384
GCA_001399795	LIHK01000024.1 Candidatus Bathyarchaeota archaeon BA2 ba2_01, whole genome shotgun sequence	Bathyarchaeota	BAT superphylum	1455689	643434	44.2	1272	0.873813	25	2019-02-01	1260	12	0	0	0	0.86557	0.00824352	0	0	0	37536	341	0	0	0	37877	2.57857	0.0234253	0	0	0	2.602
GCA_003601635	PIYD01000038.1 Candidatus Bathyarchaeota archaeon isolate M10_bin242 bin242_scaffold10147, whole genome shotgun sequence	Bathyarchaeota	BAT superphylum	497722	242991	48.82	659	1.32403	25	2019-02-01	654	3	2	0	0	1.31399	0.00602746	0.00401831	0	0	19414	86	56	0	0	19556	3.90057	0.0172787	0.0112513	0	0	3.9291
GCA_003662585	QMYI01000001.1 Candidatus Bathyarchaeota archaeon isolate B23_G15 B23_Guay15_scaffold_00421, whole genome shotgun sequence	Bathyarchaeota	BAT superphylum	1005652	579936	57.67	7439	7.39719	25	2019-02-01	7237	188	12	1	1	7.19633	0.186943	0.0119326	0.00099438	0.00099438	223926	5921	359	31	85	230322	22.2667	0.588772	0.0356982	0.00308258	0.00845223	22.9028
GCA_001273385	LFWW01000043.1 Miscellaneous Crenarchaeota group-6 archaeon AD8-1 WOR_8-12_10197, whole genome shotgun sequence	Bathyarchaeota	BAT superphylum	1583813	513641	32.43	360	0.2273	25	2019-02-01	354	6	0	0	0	0.223511	0.00378833	0	0	0	10585	229	0	0	0	10814	0.668324	0.0144588	0	0	0	0.682783
GCA_001774235	MEZE01000001.1 Candidatus Bathyarchaeota archaeon RBG_13_46_16b RBG_13_scaffold_10074, whole genome shotgun sequence	Bathyarchaeota	BAT superphylum	1369378	619126	45.21	545	0.397991	25	2019-02-01	540	5	0	0	0	0.39434	0.00365129	0	0	0	15733	174	0	0	0	15907	1.14892	0.0127065	0	0	0	1.16162
GCA_003601885	PIYM01000027.1 Candidatus Bathyarchaeota archaeon isolate M10_bin143 bin1432_scaffold10508, whole genome shotgun sequence	Bathyarchaeota	BAT superphylum	474510	267341	56.34	2639	5.56153	25	2019-02-01	2580	57	2	0	0	5.43719	0.120124	0.00421487	0	0	79048	1770	62	0	0	80880	16.6589	0.373016	0.0130661	0	0	17.045
GCA_003601845	PIYC01000059.1 Candidatus Bathyarchaeota archaeon isolate M10_bin26 bin26_scaffold10058, whole genome shotgun sequence	Bathyarchaeota	BAT superphylum	1331265	690775	51.89	3023	2.27077	25	2019-02-01	2975	48	0	0	0	2.23472	0.0360559	0	0	0	88176	1412	0	0	0	89588	6.62347	0.106065	0	0	0	6.72954
GCA_004376385	SOJY01000154.1 Candidatus Bathyarchaeota archaeon isolate E44_bin4 NODE_10055_length_5133_cov_8.454904, whole genome shotgun sequence	Bathyarchaeota	BAT superphylum	1586999	687952	43.35	1020	0.642723	25	2019-02-01	1009	11	0	0	0	0.635791	0.00693132	0	0	0	29870	322	0	0	0	30192	1.88217	0.0202899	0	0	0	1.90246
GCA_001273495	LFWY01000035.1 Miscellaneous Crenarchaeota group archaeon SMTZ-80 WORSMTZ_10295, whole genome shotgun sequence	Bathyarchaeota	BAT superphylum	1510195	520292	34.45	519	0.343664	25	2019-02-01	514	5	0	0	0	0.340353	0.00331083	0	0	0	15530	137	0	0	0	15667	1.02834	0.00907168	0	0	0	1.03742
GCA_003662185	QMXO01000001.1 Candidatus Bathyarchaeota archaeon isolate B49_G15 B49_Guay15_scaffold_01736, whole genome shotgun sequence	Bathyarchaeota	BAT superphylum	964090	503459	52.22	3591	3.72476	25	2019-02-01	3533	56	2	0	0	3.6646	0.0580859	0.0020745	0	0	107259	1781	57	0	0	109097	11.1254	0.184734	0.00591231	0	0	11.3161
GCA_003133625	PKYH01000138.1 Candidatus Bathyarchaeota archaeon isolate palsa_986 73.20120500_P19.30_contig_10124, whole genome shotgun sequence	Bathyarchaeota	BAT superphylum	2545071	1088691	42.78	975	0.383093	25	2019-02-01	970	5	0	0	0	0.381129	0.00196458	0	0	0	28739	144	0	0	0	28883	1.1292	0.005658	0	0	0	1.13486
GCA_003662145	QMXM01000001.1 Candidatus Bathyarchaeota archaeon isolate B55_G16 B55_Guay16_scaffold_01428, whole genome shotgun sequence	Bathyarchaeota	BAT superphylum	843372	305928	36.27	460	0.54543	25	2019-02-01	457	3	0	0	0	0.541872	0.00355715	0	0	0	13650	115	0	0	0	13765	1.6185	0.0136357	0	0	0	1.63214
GCA_004526075	SPBI01000293.1 Candidatus Bathyarchaeota archaeon isolate das_tool.concoct.36 k141_1000280, whole genome shotgun sequence	Bathyarchaeota	BAT superphylum	947893	395027	41.67	375	0.395614	25	2019-02-01	371	3	1	0	0	0.391394	0.00316491	0.00105497	0	0	10868	85	28	0	0	10981	1.14654	0.00896726	0.00295392	0	0	1.15846
GCA_003601785	PIYA01000051.1 Candidatus Bathyarchaeota archaeon isolate M8_bin163 bin163_scaffold10395, whole genome shotgun sequence	Bathyarchaeota	BAT superphylum	816136	354644	43.45	342	0.419048	25	2019-02-01	337	5	0	0	0	0.412921	0.00612643	0	0	0	9932	140	0	0	0	10072	1.21695	0.017154	0	0	0	1.23411
GCA_003662325	QMXV01000001.1 Candidatus Bathyarchaeota archaeon isolate B34_G9 B34_Guay9_scaffold_00028, whole genome shotgun sequence	Bathyarchaeota	BAT superphylum	1068935	466068	43.6	588	0.55008	25	2019-02-01	583	5	0	0	0	0.545403	0.00467755	0	0	0	17243	153	0	0	0	17396	1.6131	0.0143133	0	0	0	1.62741
GCA_003662395	QMXZ01000001.1 Candidatus Bathyarchaeota archaeon isolate B29_G1 B29_Guay1_scaffold_01099, whole genome shotgun sequence	Bathyarchaeota	BAT superphylum	1126864	514581	45.66	1128	1.00101	25	2019-02-01	1116	12	0	0	0	0.990359	0.010649	0	0	0	33050	356	0	0	0	33406	2.93292	0.0315921	0	0	0	2.96451
GCA_004377085	SOIQ01000021.1 Candidatus Bathyarchaeota archaeon isolate E29_bin39 NODE_10011_length_4751_cov_31.899915, whole genome shotgun sequence	Bathyarchaeota	BAT superphylum	1184819	708044	59.76	6310	5.32571	25	2019-02-01	6113	185	12	0	0	5.15944	0.156142	0.0101281	0	0	183539	6048	370	0	0	189957	15.4909	0.510458	0.0312284	0	0	16.0326
GCA_004377395	SOHX01000100.1 Candidatus Bathyarchaeota archaeon isolate E26_bin4 NODE_10139_length_1705_cov_4.745455, whole genome shotgun sequence	Bathyarchaeota	BAT superphylum	1631483	960905	58.9	7569	4.63934	25	2019-02-01	7384	170	15	0	0	4.52594	0.1042	0.00919409	0	0	222053	5340	479	0	0	227872	13.6105	0.32731	0.0293598	0	0	13.9672
GCA_001775955	MEZD01000001.1 Candidatus Bathyarchaeota archaeon RBG_13_38_9 RBG_13_scaffold_11, whole genome shotgun sequence	Bathyarchaeota	BAT superphylum	1724111	633874	36.77	417	0.241864	25	2019-02-01	414	3	0	0	0	0.240124	0.00174003	0	0	0	12263	83	0	0	0	12346	0.711265	0.00481408	0	0	0	0.716079
GCA_002010885	MTLO01000013.1 Candidatus Bathyarchaeota archaeon JdFR-01 JGI24019J35510_1001372, whole genome shotgun sequence	Bathyarchaeota	BAT superphylum	200493	76534	38.17	137	0.683316	25	2019-02-01	135	2	0	0	0	0.67334	0.00997541	0	0	0	4051	104	0	0	0	4155	2.02052	0.0518721	0	0	0	2.07239
GCA_003164295	PLTA01000041.1 Candidatus Bathyarchaeota archaeon isolate bog_990 73.20120700_S1D.254_contig_1082413, whole genome shotgun sequence	Bathyarchaeota	BAT superphylum	3264811	1316293	40.32	1070	0.327737	25	2019-02-01	1060	9	1	0	0	0.324674	0.00275667	0.000306296	0	0	31315	311	28	0	0	31654	0.959167	0.00952582	0.00085763	0	0	0.969551
GCA_002010975	MTLU01000019.1 Candidatus Bathyarchaeota archaeon JdFR-07 JGI24019J35510_1000149, whole genome shotgun sequence	Bathyarchaeota	BAT superphylum	907597	351581	38.74	370	0.40767	25	2019-02-01	366	4	0	0	0	0.403263	0.00440724	0	0	0	10877	110	0	0	0	10987	1.19844	0.0121199	0	0	0	1.21056
GCA_003250545	QKGC01000061.1 Candidatus Bathyarchaeota archaeon isolate SZUA-518 scaffold_127624, whole genome shotgun sequence	Bathyarchaeota	BAT superphylum	320667	143387	44.72	148	0.461538	25	2019-02-01	148	0	0	0	0	0.461538	0	0	0	0	4284	0	0	0	0	4284	1.33597	0	0	0	0	1.33597
GCA_001593845	LUCF01000080.1 Candidatus Bathyarchaeota archaeon B63 scaffold10306, whole genome shotgun sequence	Bathyarchaeota	BAT superphylum	859377	462821	53.86	3088	3.5933	25	2019-02-01	3008	74	6	0	0	3.50021	0.0861089	0.0069818	0	0	90096	2221	170	0	0	92487	10.4839	0.258443	0.0197818	0	0	10.7621
GCA_003601735	PIYL01000049.1 Candidatus Bathyarchaeota archaeon isolate M10_bin182 bin182_scaffold10050, whole genome shotgun sequence	Bathyarchaeota	BAT superphylum	597004	264554	44.31	518	0.867666	25	2019-02-01	514	4	0	0	0	0.860966	0.00670012	0	0	0	15265	111	0	0	0	15376	2.55693	0.0185928	0	0	0	2.57553
GCA_003662705	QMYP01000001.1 Candidatus Bathyarchaeota archaeon isolate B1_G13 B1_Guay13_scaffold_00009, whole genome shotgun sequence	Bathyarchaeota	BAT superphylum	1599602	685104	42.83	950	0.593898	25	2019-02-01	938	12	0	0	0	0.586396	0.00750187	0	0	0	27712	348	0	0	0	28060	1.73243	0.0217554	0	0	0	1.75419
GCA_002010955	MTLT01000008.1 Candidatus Bathyarchaeota archaeon JdFR-06 JGI24019J35510_1000054, whole genome shotgun sequence	Bathyarchaeota	BAT superphylum	735249	281792	38.33	310	0.421626	25	2019-02-01	308	2	0	0	0	0.418906	0.00272017	0	0	0	9184	57	0	0	0	9241	1.2491	0.00775248	0	0	0	1.25685
GCA_003601835	PIYB01000060.1 Candidatus Bathyarchaeota archaeon isolate M8_bin162 bin162_scaffold10210, whole genome shotgun sequence	Bathyarchaeota	BAT superphylum	1251171	585741	46.82	765	0.611427	25	2019-02-01	757	8	0	0	0	0.605033	0.00639401	0	0	0	21706	219	0	0	0	21925	1.73485	0.0175036	0	0	0	1.75236
GCA_003662655	QMYM01000001.1 Candidatus Bathyarchaeota archaeon isolate B13_G2 B13_Guay2_scaffold_01183, whole genome shotgun sequence	Bathyarchaeota	BAT superphylum	1036406	645117	62.25	3908	3.77072	25	2019-02-01	3847	57	4	0	0	3.71187	0.0549978	0.00385949	0	0	115211	1725	116	0	0	117052	11.1164	0.166441	0.0111925	0	0	11.294
GCA_003662535	QMYG01000001.1 Candidatus Bathyarchaeota archaeon isolate B24_G1 B24_Guay1_scaffold_00823, whole genome shotgun sequence	Bathyarchaeota	BAT superphylum	721938	389842	54	2070	2.86728	25	2019-02-01	2034	34	2	0	0	2.81742	0.0470955	0.00277032	0	0	60811	990	56	0	0	61857	8.4233	0.137131	0.0077569	0	0	8.56819
GCA_002010995	MTLV01000035.1 Candidatus Bathyarchaeota archaeon JdFR-08 JGI24019J35510_1001116, whole genome shotgun sequence	Bathyarchaeota	BAT superphylum	919095	354561	38.58	407	0.442827	25	2019-02-01	403	4	0	0	0	0.438475	0.00435211	0	0	0	11882	111	0	0	0	11993	1.29279	0.0120771	0	0	0	1.30487
GCA_003662095	QMXK01000001.1 Candidatus Bathyarchaeota archaeon isolate B56_G2 B56_Guay2_scaffold_01370, whole genome shotgun sequence	Bathyarchaeota	BAT superphylum	1029926	373669	36.28	596	0.578682	25	2019-02-01	588	8	0	0	0	0.570915	0.00776755	0	0	0	17714	251	0	0	0	17965	1.71993	0.0243707	0	0	0	1.7443
GCA_004525915	SPBR01000215.1 Candidatus Bathyarchaeota archaeon isolate das_tool.concoct.117 k141_1000299, whole genome shotgun sequence	Bathyarchaeota	BAT superphylum	2421389	1143197	47.21	3178	1.31247	25	2019-02-01	3132	45	1	0	0	1.29347	0.0185844	0.000412986	0	0	92682	1314	28	0	0	94024	3.82764	0.0542664	0.00115636	0	0	3.88306
GCA_004376295	SOJZ01000011.1 Candidatus Bathyarchaeota archaeon isolate E44_bin43 NODE_1042_length_17978_cov_46.867098, whole genome shotgun sequence	Bathyarchaeota	BAT superphylum	1889860	816925	43.23	1163	0.615389	25	2019-02-01	1153	10	0	0	0	0.610098	0.0052914	0	0	0	34754	290	0	0	0	35044	1.83897	0.0153451	0	0	0	1.85432
GCA_001399805	LIHJ01000010.1 Candidatus Bathyarchaeota archaeon BA1 ba1_01, whole genome shotgun sequence	Bathyarchaeota	BAT superphylum	1931714	909311	47.07	3966	2.0531	25	2019-02-01	3916	48	2	0	0	2.02722	0.0248484	0.00103535	0	0	117827	1503	58	0	0	119388	6.09961	0.0778065	0.00300251	0	0	6.18042
GCA_003662265	QMXS01000001.1 Candidatus Bathyarchaeota archaeon isolate B38_G1 B38_Guay1_scaffold_02798, whole genome shotgun sequence	Bathyarchaeota	BAT superphylum	606224	263006	43.38	256	0.422286	25	2019-02-01	254	2	0	0	0	0.418987	0.00329911	0	0	0	7571	54	0	0	0	7625	1.24888	0.0089076	0	0	0	1.25779
GCA_003662305	QMXU01000001.1 Candidatus Bathyarchaeota archaeon isolate B35_G15 B35_Guay15_scaffold_00102, whole genome shotgun sequence	Bathyarchaeota	BAT superphylum	1116001	567571	50.86	2248	2.01433	25	2019-02-01	2219	26	3	0	0	1.98835	0.0232975	0.00268817	0	0	64984	750	85	0	0	65819	5.82293	0.0672042	0.00761648	0	0	5.89775
GCA_003662155	QMXN01000001.1 Candidatus Bathyarchaeota archaeon isolate B53_G15 B53_Guay15_scaffold_01256, whole genome shotgun sequence	Bathyarchaeota	BAT superphylum	784285	351427	44.81	637	0.812205	25	2019-02-01	622	15	0	0	0	0.793079	0.0191257	0	0	0	18461	419	0	0	0	18880	2.35386	0.0534245	0	0	0	2.40729
GCA_002871245	PNIH01000077.1 Candidatus Bathyarchaeota archaeon isolate ZAV-11 NODE_10227_length_2559_cov_3.11941, whole genome shotgun sequence	Bathyarchaeota	BAT superphylum	421985	176109	41.73	165	0.391009	25	2019-02-01	163	2	0	0	0	0.38627	0.0047395	0	0	0	4843	59	0	0	0	4902	1.14767	0.0139815	0	0	0	1.16165
GCA_003604315	PIYK01000020.1 Candidatus Bathyarchaeota archaeon isolate M10_bin185 bin185_scaffold1076, whole genome shotgun sequence	Bathyarchaeota	BAT superphylum	1310867	438299	33.44	570	0.434827	25	2019-02-01	564	6	0	0	0	0.43025	0.00457712	0	0	0	16984	174	0	0	0	17158	1.29563	0.0132737	0	0	0	1.3089
GCA_001593855	LUCC01000065.1 Candidatus Bathyarchaeota archaeon B25 scaffold10483, whole genome shotgun sequence	Bathyarchaeota	BAT superphylum	818882	413379	50.48	1499	1.83054	25	2019-02-01	1481	18	0	0	0	1.80856	0.0219812	0	0	0	43451	529	0	0	0	43980	5.30614	0.0646003	0	0	0	5.37074
GCA_002509245	DAEP01000104.1 TPA_asm: Candidatus Bathyarchaeota archaeon UBA589 UBA589_contig_1008, whole genome shotgun sequence	Bathyarchaeota	BAT superphylum	1574458	673692	42.79	1363	0.865695	25	2019-02-01	1347	15	1	0	0	0.855533	0.00952709	0.000635139	0	0	40202	428	28	0	0	40658	2.55339	0.027184	0.00177839	0	0	2.58235
GCA_003165195	PLSP01000144.1 Candidatus Bathyarchaeota archaeon isolate bog_991 73.20120700_S1D.335_contig_1019248, whole genome shotgun sequence	Bathyarchaeota	BAT superphylum	3164738	1358396	42.92	1671	0.528006	25	2019-02-01	1646	24	1	0	0	0.520106	0.00758357	0.000315982	0	0	48920	706	28	0	0	49654	1.54578	0.0223083	0.000884749	0	0	1.56898
GCA_003662645	QMYL01000001.1 Candidatus Bathyarchaeota archaeon isolate B17_G17 B17_Guay17_scaffold_00488, whole genome shotgun sequence	Bathyarchaeota	BAT superphylum	1227202	627139	51.1	3729	3.03862	25	2019-02-01	3677	51	1	0	0	2.99625	0.041558	0.000814862	0	0	110958	1526	29	0	0	112513	9.04154	0.124348	0.0023631	0	0	9.16825
GCA_002495485	DAFH01000027.1 TPA_asm: Candidatus Bathyarchaeota archaeon UBA185 UBA185_contig_100579, whole genome shotgun sequence	Bathyarchaeota	BAT superphylum	1805477	972555	53.87	1907	1.05623	25	2019-02-01	1893	14	0	0	0	1.04848	0.00775418	0	0	0	55138	419	0	0	0	55557	3.05393	0.0232072	0	0	0	3.07714
GCA_003661975	QMXE01000001.1 Candidatus Bathyarchaeota archaeon isolate B71_G16 B71_Guay16_scaffold_00136, whole genome shotgun sequence	Bathyarchaeota	BAT superphylum	1775367	810412	45.65	2217	1.24876	25	2019-02-01	2189	28	0	0	0	1.23298	0.0157714	0	0	0	65349	806	0	0	0	66155	3.68087	0.0453991	0	0	0	3.72627
GCA_003662445	QMYC01000001.1 Candidatus Bathyarchaeota archaeon isolate B27_G16 B27_Guay16_scaffold_01698, whole genome shotgun sequence	Bathyarchaeota	BAT superphylum	1622263	803145	49.51	3092	1.90598	25	2019-02-01	3052	37	3	0	0	1.88132	0.0228076	0.00184927	0	0	90907	1087	84	0	0	92078	5.60372	0.0670052	0.00517795	0	0	5.6759
GCA_003589585	QYYE01000001.1 Candidatus Bathyarchaeota archaeon strain BE326-BA-RLH BE326-BA-RLH_1, whole genome shotgun sequence	Bathyarchaeota	BAT superphylum	2076091	932152	44.9	1567	0.754784	25	2019-02-01	1552	14	1	0	0	0.747559	0.00674344	0.000481674	0	0	46528	418	29	0	0	46975	2.24113	0.020134	0.00139686	0	0	2.26267
GCA_003662485	QMYD01000001.1 Candidatus Bathyarchaeota archaeon isolate B26_G17 B26_Guay17_scaffold_00125, whole genome shotgun sequence	Bathyarchaeota	BAT superphylum	1057698	548957	51.9	4550	4.30179	25	2019-02-01	4480	67	3	0	0	4.23561	0.0633451	0.00283635	0	0	136197	2022	87	0	0	138306	12.8767	0.19117	0.00822541	0	0	13.0761
GCA_003662505	QMYE01000001.1 Candidatus Bathyarchaeota archaeon isolate B26_G15 B26_Guay15_scaffold_01011, whole genome shotgun sequence	Bathyarchaeota	BAT superphylum	796725	374503	47.01	446	0.559792	25	2019-02-01	445	1	0	0	0	0.558537	0.00125514	0	0	0	12917	33	0	0	0	12950	1.62126	0.00414196	0	0	0	1.6254
GCA_002011035	MTLY01000003.1 Candidatus Bathyarchaeota archaeon JdFR-11 JGI24020J35080_1000002, whole genome shotgun sequence	Bathyarchaeota	BAT superphylum	1725730	896364	51.94	5201	3.0138	25	2019-02-01	5103	90	7	1	0	2.95701	0.0521518	0.00405625	0.000579465	0	151579	2825	253	69	0	154726	8.78347	0.163699	0.0146605	0.00399831	0	8.96583
GCA_003141295	PLLN01000084.1 Candidatus Bathyarchaeota archaeon isolate fen_993 73.20120800_E3X.32_contig_10000, whole genome shotgun sequence	Bathyarchaeota	BAT superphylum	2369190	1050119	44.32	1543	0.651277	25	2019-02-01	1510	32	1	0	0	0.637349	0.0135067	0.000422085	0	0	45270	1004	28	0	0	46302	1.91078	0.0423774	0.00118184	0	0	1.95434
GCA_002782745	PFIN01000174.1 Candidatus Bathyarchaeota archaeon CG_4_8_14_3_um_filter_42_8 CG_4_8_14_3_um_filter_scaffold_100940_c, whole genome shotgun sequence	Bathyarchaeota	BAT superphylum	678723	277334	40.86	286	0.42138	25	2019-02-01	281	5	0	0	0	0.414013	0.00736678	0	0	0	8305	146	0	0	0	8451	1.22362	0.021511	0	0	0	1.24513
GCA_003662345	QMXW01000001.1 Candidatus Bathyarchaeota archaeon isolate B33_G1 B33_Guay1_scaffold_01899, whole genome shotgun sequence	Bathyarchaeota	BAT superphylum	1011763	499551	49.37	3412	3.37233	25	2019-02-01	3342	69	1	0	0	3.30315	0.0681978	0.000988374	0	0	101946	2096	33	0	0	104075	10.0761	0.207163	0.00326163	0	0	10.2865
GCA_003601695	PIYH01000084.1 Candidatus Bathyarchaeota archaeon isolate M10_bin190 bin1904_scaffold10436, whole genome shotgun sequence	Bathyarchaeota	BAT superphylum	1257418	537220	42.72	858	0.682351	25	2019-02-01	850	7	1	0	0	0.675988	0.00556696	0.00079528	0	0	25156	193	28	0	0	25377	2.00061	0.0153489	0.00222679	0	0	2.01818
GCA_003601715	PIYI01000131.1 Candidatus Bathyarchaeota archaeon isolate M10_bin190 bin1903_scaffold10057, whole genome shotgun sequence	Bathyarchaeota	BAT superphylum	1879918	809826	43.08	1230	0.654284	25	2019-02-01	1214	16	0	0	0	0.645773	0.00851101	0	0	0	36212	457	0	0	0	36669	1.92625	0.0243096	0	0	0	1.95056
GCA_002254475	NJDU01000116.1 Candidatus Bathyarchaeota archaeon ex4484_40 ex4484_40_scaffold_102422_length_5866__count_2418, whole genome shotgun sequence	Bathyarchaeota	BAT superphylum	1136163	586299	51.6	2464	2.1687	25	2019-02-01	2422	41	1	0	0	2.13174	0.0360864	0.000880155	0	0	71881	1195	28	0	0	73104	6.32665	0.105179	0.00246444	0	0	6.43429
GCA_002009985	MTLX01000048.1 Candidatus Bathyarchaeota archaeon JdFR-10 JGI24019J35510_1000009, whole genome shotgun sequence	Bathyarchaeota	BAT superphylum	1817752	941405	51.79	5335	2.93494	25	2019-02-01	5232	95	8	0	0	2.87828	0.0522624	0.00440104	0	0	155470	3022	299	0	0	158791	8.55287	0.166249	0.0164489	0	0	8.73557
GCA_003249775	QKIA01000146.1 Candidatus Bathyarchaeota archaeon isolate SZUA-568 scaffold_101689, whole genome shotgun sequence	Bathyarchaeota	BAT superphylum	1641847	675024	41.11	623	0.379451	25	2019-02-01	616	6	1	0	0	0.375187	0.00365442	0.00060907	0	0	18013	175	30	0	0	18218	1.09712	0.0106587	0.00182721	0	0	1.1096
GCA_003247875	QJXQ01000094.1 Candidatus Bathyarchaeota archaeon isolate SZUA-298 scaffold_100628, whole genome shotgun sequence	Bathyarchaeota	BAT superphylum	475536	199065	41.86	197	0.414269	25	2019-02-01	194	3	0	0	0	0.407961	0.00630867	0	0	0	5613	88	0	0	0	5701	1.18035	0.0185054	0	0	0	1.19886
GCA_004377325	SOHV01000062.1 Candidatus Bathyarchaeota archaeon isolate E26_bin22 NODE_10114_length_1706_cov_15.629921, whole genome shotgun sequence	Bathyarchaeota	BAT superphylum	1140988	502043	44	707	0.619638	25	2019-02-01	699	6	0	0	2	0.612627	0.0052586	0	0	0.00175287	20699	176	0	0	175	21050	1.81413	0.0154252	0	0	0.0153376	1.84489
GCA_003662275	QMXT01000001.1 Candidatus Bathyarchaeota archaeon isolate B37_G15 B37_Guay15_scaffold_00051, whole genome shotgun sequence	Bathyarchaeota	BAT superphylum	1039993	439029	42.21	620	0.596158	25	2019-02-01	612	8	0	0	0	0.588465	0.00769236	0	0	0	18238	230	0	0	0	18468	1.75367	0.0221155	0	0	0	1.77578
GCA_003661965	QMXD01000001.1 Candidatus Bathyarchaeota archaeon isolate B76_G16 B76_Guay16_scaffold_00043, whole genome shotgun sequence	Bathyarchaeota	BAT superphylum	1300992	508821	39.11	1746	1.34205	25	2019-02-01	1734	12	0	0	0	1.33283	0.00922373	0	0	0	52668	385	0	0	0	53053	4.0483	0.0295928	0	0	0	4.07789
GCA_001273415	LFWZ01000063.1 Miscellaneous Crenarchaeota group-15 archaeon DG-45 WOR1_52_54_10011, whole genome shotgun sequence	Bathyarchaeota	BAT superphylum	1423268	883641	62.09	8139	5.71853	25	2019-02-01	7950	181	8	0	0	5.58574	0.127172	0.00562087	0	0	237972	5765	266	0	0	244003	16.7201	0.405054	0.0186894	0	0	17.1439
GCA_003601595	PIXY01000042.1 Candidatus Bathyarchaeota archaeon isolate M8_bin26 bin26_scaffold10260, whole genome shotgun sequence	Bathyarchaeota	BAT superphylum	503563	269805	53.58	1344	2.66898	25	2019-02-01	1317	26	1	0	0	2.61536	0.0516321	0.00198585	0	0	39252	763	28	0	0	40043	7.79485	0.15152	0.00556038	0	0	7.95193
GCA_003662085	QMXJ01000001.1 Candidatus Bathyarchaeota archaeon isolate B57_G1 B57_Guay1_scaffold_02725, whole genome shotgun sequence	Bathyarchaeota	BAT superphylum	1485374	653490	43.99	1384	0.931752	25	2019-02-01	1361	23	0	0	0	0.916268	0.0154843	0	0	0	40646	658	0	0	0	41304	2.73642	0.0442986	0	0	0	2.78071
GCA_003601725	PIYJ01000079.1 Candidatus Bathyarchaeota archaeon isolate M10_bin190 bin1901_scaffold10196, whole genome shotgun sequence	Bathyarchaeota	BAT superphylum	1202259	538793	44.82	838	0.697021	25	2019-02-01	824	14	0	0	0	0.685376	0.0116447	0	0	0	24339	411	0	0	0	24750	2.02444	0.0341856	0	0	0	2.05862
GCA_003601875	PIYF01000056.1 Candidatus Bathyarchaeota archaeon isolate M10_bin214 bin214_scaffold10155, whole genome shotgun sequence	Bathyarchaeota	BAT superphylum	597499	222535	37.24	169	0.282846	25	2019-02-01	166	3	0	0	0	0.277825	0.00502093	0	0	0	4913	86	0	0	0	4999	0.822261	0.0143933	0	0	0	0.836654
GCA_001593935	LUCE01000024.1 Candidatus Bathyarchaeota archaeon B26-2 scaffold1013, whole genome shotgun sequence	Bathyarchaeota	BAT superphylum	1890193	981254	51.91	3103	1.64163	25	2019-02-01	3056	47	0	0	0	1.61677	0.0248652	0	0	0	89446	1344	0	0	0	90790	4.73211	0.0711039	0	0	0	4.80321
GCA_002507245	DAZI01000025.1 TPA_asm: Candidatus Bathyarchaeota archaeon UBA233 UBA233_contig_1019, whole genome shotgun sequence	Bathyarchaeota	BAT superphylum	1581017	644009	40.73	773	0.488926	25	2019-02-01	764	9	0	0	0	0.483233	0.00569254	0	0	0	22483	258	0	0	0	22741	1.42206	0.0163186	0	0	0	1.43838
GCA_003151735	PLYI01000022.1 Candidatus Bathyarchaeota archaeon isolate palsa_989 73.20120700_P3D.286_contig_104405, whole genome shotgun sequence	Bathyarchaeota	BAT superphylum	3506105	1483796	42.32	1818	0.518524	25	2019-02-01	1791	26	1	0	0	0.510823	0.00741564	0.000285217	0	0	53393	824	28	0	0	54245	1.52286	0.0235019	0.000798607	0	0	1.54716
GCA_003662455	QMYB01000001.1 Candidatus Bathyarchaeota archaeon isolate B27_G17 B27_Guay17_scaffold_00049, whole genome shotgun sequence	Bathyarchaeota	BAT superphylum	1656479	843568	50.93	3676	2.21916	25	2019-02-01	3633	41	2	0	0	2.19321	0.0247513	0.00120738	0	0	108351	1225	57	0	0	109633	6.54104	0.073952	0.00344103	0	0	6.61844
GCA_001273375	LFWX01000028.1 Miscellaneous Crenarchaeota group archaeon SMTZ1-55 WOR1_30_36_10151, whole genome shotgun sequence	Bathyarchaeota	BAT superphylum	1257002	690798	54.96	4240	3.37311	25	2019-02-01	4169	65	6	0	0	3.31662	0.0517103	0.00477326	0	0	125710	2175	340	0	0	128225	10.0008	0.173031	0.0270485	0	0	10.2009
GCA_003601655	PIYE01000068.1 Candidatus Bathyarchaeota archaeon isolate M10_bin241 bin241_scaffold10345, whole genome shotgun sequence	Bathyarchaeota	BAT superphylum	1132007	532780	47.07	1132	0.999994	25	2019-02-01	1125	7	0	0	0	0.99381	0.00618371	0	0	0	33119	198	0	0	0	33317	2.92569	0.0174911	0	0	0	2.94318
GCA_001776015	MEZI01000001.1 Candidatus Bathyarchaeota archaeon RBG_16_57_9 RBG_16_scaffold_10326, whole genome shotgun sequence	Bathyarchaeota	BAT superphylum	1523517	887641	58.26	4934	3.23856	25	2019-02-01	4809	122	3	0	0	3.15651	0.0800779	0.00196913	0	0	142264	3560	84	0	0	145908	9.33787	0.23367	0.00551356	0	0	9.57705
GCA_001593875	LUCA01000064.1 Candidatus Bathyarchaeota archaeon B23 scaffold10052, whole genome shotgun sequence	Bathyarchaeota	BAT superphylum	717825	443443	61.78	6043	8.41849	25	2019-02-01	5858	166	19	0	0	8.16076	0.231254	0.0264688	0	0	181277	5670	583	0	0	187530	25.2536	0.789886	0.0812176	0	0	26.1248
GCA_003662125	QMXL01000001.1 Candidatus Bathyarchaeota archaeon isolate B56_G16 B56_Guay16_scaffold_01423, whole genome shotgun sequence	Bathyarchaeota	BAT superphylum	1475537	676723	45.86	1097	0.743458	25	2019-02-01	1086	11	0	0	0	0.736003	0.00745491	0	0	0	32207	317	0	0	0	32524	2.18273	0.0214837	0	0	0	2.20421
GCA_003246955	QKBX01000070.1 Candidatus Bathyarchaeota archaeon isolate SZUA-409 scaffold_100828, whole genome shotgun sequence	Bathyarchaeota	BAT superphylum	272161	120745	44.37	102	0.374778	25	2019-02-01	102	0	0	0	0	0.374778	0	0	0	0	3050	0	0	0	0	3050	1.12066	0	0	0	0	1.12066
GCA_001593925	LUCD01000114.1 Candidatus Bathyarchaeota archaeon B26-1 scaffold10046, whole genome shotgun sequence	Bathyarchaeota	BAT superphylum	1348101	709916	52.66	3416	2.53393	25	2019-02-01	3352	62	2	0	0	2.48646	0.0459906	0.00148357	0	0	99101	1820	57	0	0	100978	7.35116	0.135005	0.00422817	0	0	7.49039
GCA_002490245	PCNA01000014.1 Candidatus Bathyarchaeota archaeon B24-2 bin242_scaffold1051, whole genome shotgun sequence	Bathyarchaeota	BAT superphylum	1347170	637882	47.35	1500	1.11345	25	2019-02-01	1485	14	0	1	0	1.10231	0.0103922	0	0.000742297	0	43914	404	0	65	0	44383	3.25972	0.0299888	0	0.00482493	0	3.29454
GCA_003662595	QMYJ01000001.1 Candidatus Bathyarchaeota archaeon isolate B2_G12 B2_Guay12_scaffold_00014, whole genome shotgun sequence	Bathyarchaeota	BAT superphylum	2266412	999653	44.11	2084	0.919515	25	2019-02-01	2054	28	2	0	0	0.906278	0.0123543	0.000882452	0	0	61251	897	57	0	0	62205	2.70255	0.039578	0.00251499	0	0	2.74465
GCA_002871235	PNIC01000028.1 Candidatus Bathyarchaeota archaeon isolate ZAV-17 NODE_1107_length_12906_cov_2.987, whole genome shotgun sequence	Bathyarchaeota	BAT superphylum	295809	129800	43.88	143	0.48342	25	2019-02-01	140	3	0	0	0	0.473278	0.0101417	0	0	0	4220	89	0	0	0	4309	1.4266	0.030087	0	0	0	1.45668
GCA_003601775	PIYN01000045.1 Candidatus Bathyarchaeota archaeon isolate M10_bin139 bin139_scaffold10035, whole genome shotgun sequence	Bathyarchaeota	BAT superphylum	1527575	892393	58.42	12003	7.85755	25	2019-02-01	11627	352	23	1	0	7.61141	0.230431	0.0150565	0.000654632	0	362225	11958	749	31	0	374963	23.7124	0.782809	0.049032	0.00202936	0	24.5463
GCA_002255045	NJEE01000051.1 Candidatus Bathyarchaeota archaeon ex4484_205 ex4484_205_scaffold_10037_length_7221__count_864, whole genome shotgun sequence	Bathyarchaeota	BAT superphylum	1282106	539907	42.11	1671	1.30332	25	2019-02-01	1654	17	0	0	0	1.29006	0.0132594	0	0	0	50129	512	0	0	0	50641	3.9099	0.0399343	0	0	0	3.94983
GCA_003662005	QMXF01000001.1 Candidatus Bathyarchaeota archaeon isolate B64_G1 B64_Guay1_scaffold_00806, whole genome shotgun sequence	Bathyarchaeota	BAT superphylum	1398678	700889	50.11	2873	2.05408	25	2019-02-01	2823	48	2	0	0	2.01833	0.0343181	0.00142992	0	0	84221	1416	56	0	0	85693	6.02147	0.101238	0.00400378	0	0	6.12671
GCA_003662715	QMYO01000001.1 Candidatus Bathyarchaeota archaeon isolate B1_G15 B1_Guay15_scaffold_00228, whole genome shotgun sequence	Bathyarchaeota	BAT superphylum	2560388	1064229	41.57	1393	0.544058	25	2019-02-01	1382	11	0	0	0	0.539762	0.00429622	0	0	0	41394	331	0	0	0	41725	1.61671	0.0129277	0	0	0	1.62964
GCA_003096255	PIXS01000001.1 Candidatus Bathyarchaeota archaeon isolate Bin-L-2 yttl____100045, whole genome shotgun sequence	Bathyarchaeota	BAT superphylum	2333481	1015130	43.5	1218	0.521967	25	2019-02-01	1205	13	0	0	0	0.516396	0.00557108	0	0	0	35723	404	0	0	0	36127	1.53089	0.0173132	0	0	0	1.5482
GCA_003152955	PMBQ01000173.1 Candidatus Bathyarchaeota archaeon isolate fen_987 73.20120700_E3M.383_contig_1004033, whole genome shotgun sequence	Bathyarchaeota	BAT superphylum	2711891	1353713	49.92	2528	0.932191	25	2019-02-01	2502	25	1	0	0	0.922603	0.00921866	0.000368746	0	0	74258	799	32	0	0	75089	2.73824	0.0294628	0.00117999	0	0	2.76888
GCA_003662425	QMYA01000001.1 Candidatus Bathyarchaeota archaeon isolate B27_G2 B27_Guay2_scaffold_00149, whole genome shotgun sequence	Bathyarchaeota	BAT superphylum	773739	337034	43.56	372	0.480782	25	2019-02-01	366	6	0	0	0	0.473028	0.00775455	0	0	0	10594	172	0	0	0	10766	1.3692	0.0222297	0	0	0	1.39143
GCA_002254975	NJEB01000022.1 Candidatus Bathyarchaeota archaeon ex4484_218 ex4484_218_scaffold_10310_length_10014__count_1370, whole genome shotgun sequence	Bathyarchaeota	BAT superphylum	628054	207867	33.1	258	0.410793	25	2019-02-01	257	1	0	0	0	0.4092	0.00159222	0	0	0	7806	29	0	0	0	7835	1.24289	0.00461744	0	0	0	1.2475
GCA_003601605	PIXZ01000009.1 Candidatus Bathyarchaeota archaeon isolate M8_bin1642 bin1642_scaffold1034, whole genome shotgun sequence	Bathyarchaeota	BAT superphylum	1094533	446699	40.81	445	0.406566	25	2019-02-01	434	11	0	0	0	0.396516	0.0100499	0	0	0	12975	369	0	0	0	13344	1.18544	0.033713	0	0	0	1.21915
GCA_003662365	QMXX01000001.1 Candidatus Bathyarchaeota archaeon isolate B32_G9 B32_Guay9_scaffold_03042, whole genome shotgun sequence	Bathyarchaeota	BAT superphylum	946513	387772	40.97	445	0.470147	25	2019-02-01	434	11	0	0	0	0.458525	0.0116216	0	0	0	12975	374	0	0	0	13349	1.37082	0.0395135	0	0	0	1.41033
GCA_002011005	MTLW01000004.1 Candidatus Bathyarchaeota archaeon JdFR-09 JGI24019J35510_1000322, whole genome shotgun sequence	Bathyarchaeota	BAT superphylum	498537	194373	38.99	213	0.42725	25	2019-02-01	211	2	0	0	0	0.423238	0.00401174	0	0	0	6314	68	0	0	0	6382	1.26651	0.0136399	0	0	0	1.28015
GCA_003662215	QMXP01000001.1 Candidatus Bathyarchaeota archaeon isolate B46_G17 B46_Guay17_scaffold_00783, whole genome shotgun sequence	Bathyarchaeota	BAT superphylum	910545	563834	61.92	5766	6.33247	25	2019-02-01	5661	99	6	0	0	6.21716	0.108726	0.00658946	0	0	169997	3091	173	0	0	173261	18.6698	0.339467	0.0189996	0	0	19.0283
GCA_002871255	PNIF01000004.1 Candidatus Bathyarchaeota archaeon isolate ZAV-13 NODE_1002_length_13800_cov_24.0493, whole genome shotgun sequence	Bathyarchaeota	BAT superphylum	597755	254100	42.51	188	0.31451	25	2019-02-01	187	1	0	0	0	0.312837	0.00167293	0	0	0	5533	27	0	0	0	5560	0.92563	0.0045169	0	0	0	0.930147
GCA_003601665	PIYG01000059.1 Candidatus Bathyarchaeota archaeon isolate M10_bin208 bin208_scaffold10177, whole genome shotgun sequence	Bathyarchaeota	BAT superphylum	907528	372606	41.06	409	0.450675	25	2019-02-01	401	8	0	0	0	0.44186	0.00881516	0	0	0	11910	316	0	0	0	12226	1.31236	0.0348199	0	0	0	1.34718
GCA_001273335	LFWV01000045.1 Miscellaneous Crenarchaeota group-1 archaeon SG8-32-3 WOR_8-12_12557, whole genome shotgun sequence	Bathyarchaeota	BAT superphylum	668322	294126	44.01	268	0.401004	25	2019-02-01	264	4	0	0	0	0.395019	0.00598514	0	0	0	7702	137	0	0	0	7839	1.15244	0.0204991	0	0	0	1.17294
GCA_001577155	LSCO01000001.1 Candidatus Bathyarchaeota archaeon TCS64 contig1, whole genome shotgun sequence	Bathyarchaeota	BAT superphylum	1556618	695811	44.7	2816	1.80905	25	2019-02-01	2767	46	3	0	0	1.77757	0.0295512	0.00192726	0	0	83880	1391	89	0	0	85360	5.38861	0.0893604	0.00571752	0	0	5.48368
GCA_003662625	QMYK01000001.1 Candidatus Bathyarchaeota archaeon isolate B19_G2 B19_Guay2_scaffold_00405, whole genome shotgun sequence	Bathyarchaeota	BAT superphylum	923264	467438	50.63	2621	2.83884	25	2019-02-01	2590	29	2	0	0	2.80526	0.0314103	0.00216623	0	0	76782	853	58	0	0	77693	8.31636	0.0923896	0.00628206	0	0	8.41504
GCA_003662245	QMXR01000001.1 Candidatus Bathyarchaeota archaeon isolate B42_G17 B42_Guay17_scaffold_01452, whole genome shotgun sequence	Bathyarchaeota	BAT superphylum	1078400	665082	61.67	4227	3.9197	25	2019-02-01	4153	70	4	0	0	3.85108	0.064911	0.0037092	0	0	122366	2122	149	0	0	124637	11.347	0.196773	0.0138168	0	0	11.5576
GCA_002779555	PEWI01000144.1 Candidatus Bathyarchaeota archaeon CG07_land_8_20_14_0_80_47_9 CG07_land_8_20_14_0.80_scaffold_100482_c, whole genome shotgun sequence	Bathyarchaeota	BAT superphylum	1429808	673882	47.13	753	0.526644	25	2019-02-01	743	10	0	0	0	0.51965	0.00699395	0	0	0	21791	312	0	0	0	22103	1.52405	0.0218211	0	0	0	1.54587
GCA_002254965	NJDZ01000031.1 Candidatus Bathyarchaeota archaeon ex4484_231 ex4484_231_scaffold_10380_length_7110__count_952, whole genome shotgun sequence	Bathyarchaeota	BAT superphylum	880221	411216	46.72	465	0.528276	25	2019-02-01	459	6	0	0	0	0.52146	0.00681647	0	0	0	13225	168	0	0	0	13393	1.50246	0.0190861	0	0	0	1.52155
GCA_003662385	QMXY01000001.1 Candidatus Bathyarchaeota archaeon isolate B31_G2 B31_Guay2_scaffold_00166, whole genome shotgun sequence	Bathyarchaeota	BAT superphylum	2038793	848604	41.62	928	0.455171	25	2019-02-01	918	9	1	0	0	0.450266	0.00441438	0.000490486	0	0	27165	257	30	0	0	27452	1.33241	0.0126055	0.00147146	0	0	1.34648
GCA_004376645	SOJC01000052.1 Candidatus Bathyarchaeota archaeon isolate E29_bin60 NODE_10027_length_4746_cov_60.022810, whole genome shotgun sequence	Bathyarchaeota	BAT superphylum	1246070	555580	44.59	887	0.711838	25	2019-02-01	875	12	0	0	0	0.702208	0.00963028	0	0	0	26314	352	0	0	0	26666	2.11176	0.0282488	0	0	0	2.14001
GCA_001593865	LUCB01000022.1 Candidatus Bathyarchaeota archaeon B24 scaffold1006, whole genome shotgun sequence	Bathyarchaeota	BAT superphylum	1731399	884032	51.06	3900	2.25251	25	2019-02-01	3853	45	2	0	0	2.22537	0.0259905	0.00115514	0	0	115175	1373	57	0	0	116605	6.65214	0.0793	0.00329214	0	0	6.73473
GCA_003235725	QJVK01000029.1 Candidatus Bathyarchaeota archaeon isolate SZUA-240 scaffold_101522, whole genome shotgun sequence	Bathyarchaeota	BAT superphylum	460855	203104	44.07	136	0.295104	25	2019-02-01	136	0	0	0	0	0.295104	0	0	0	0	3899	0	0	0	0	3899	0.846036	0	0	0	0	0.846036
GCA_003662205	QMXQ01000001.1 Candidatus Bathyarchaeota archaeon isolate B46_G15 B46_Guay15_scaffold_00143, whole genome shotgun sequence	Bathyarchaeota	BAT superphylum	1502241	944825	62.89	7973	5.3074	25	2019-02-01	7780	185	8	0	0	5.17893	0.123149	0.00532538	0	0	231610	5527	233	0	0	237370	15.4176	0.367917	0.0155102	0	0	15.8011
GCA_002010925	MTLR01000087.1 Candidatus Bathyarchaeota archaeon JdFR-04 JGI24019J35510_1001001, whole genome shotgun sequence	Bathyarchaeota	BAT superphylum	1067948	447532	41.91	766	0.717263	25	2019-02-01	755	11	0	0	0	0.706963	0.0103001	0	0	0	22523	385	0	0	0	22908	2.109	0.0360504	0	0	0	2.14505
GCA_002255025	NJEJ01000047.1 Candidatus Bathyarchaeota archaeon ex4484_135 ex4484_135_scaffold_10206_length_7167__count_1109, whole genome shotgun sequence	Bathyarchaeota	BAT superphylum	976871	574140	58.77	2171	2.2224	25	2019-02-01	2133	34	4	0	0	2.1835	0.034805	0.00409471	0	0	61843	1005	115	0	0	62963	6.33072	0.102879	0.0117723	0	0	6.44538
GCA_004376975	SOJA01000122.1 Candidatus Bathyarchaeota archaeon isolate E29_bin53 NODE_10112_length_4729_cov_14.092426, whole genome shotgun sequence	Bathyarchaeota	BAT superphylum	1647711	689846	41.87	632	0.383562	25	2019-02-01	618	12	0	0	2	0.375066	0.00728283	0	0	0.00121381	18570	351	0	0	177	19098	1.12702	0.0213023	0	0	0.0107422	1.15906
GCA_001273345	LFWU01000008.1 Miscellaneous Crenarchaeota group-1 archaeon SG8-32-1 WOR_8-12_10518, whole genome shotgun sequence	Bathyarchaeota	BAT superphylum	1078462	395409	36.66	311	0.288374	25	2019-02-01	307	4	0	0	0	0.284665	0.00370899	0	0	0	9211	152	0	0	0	9363	0.854087	0.0140941	0	0	0	0.868181
GCA_003096235	PIXT01000001.1 Candidatus Bathyarchaeota archaeon isolate Bin-L-1 ytth____100581, whole genome shotgun sequence	Bathyarchaeota	BAT superphylum	2245644	935413	41.65	863	0.3843	25	2019-02-01	853	10	0	0	0	0.379846	0.00445307	0	0	0	25109	284	0	0	0	25393	1.11812	0.0126467	0	0	0	1.13077
GCA_003661945	QMXC01000001.1 Candidatus Bathyarchaeota archaeon isolate B95_G9 B95_Guay9_scaffold_00793, whole genome shotgun sequence	Bathyarchaeota	BAT superphylum	1264435	590069	46.67	850	0.672237	25	2019-02-01	840	9	1	0	0	0.664328	0.0071178	0.000790867	0	0	24585	280	28	0	0	24893	1.94435	0.0221443	0.00221443	0	0	1.96871
GCA_003662745	QMYQ01000001.1 Candidatus Bathyarchaeota archaeon isolate B1_G12 B1_Guay12_scaffold_00027, whole genome shotgun sequence	Bathyarchaeota	BAT superphylum	2106622	765584	36.34	671	0.318519	25	2019-02-01	662	9	0	0	0	0.314247	0.00427224	0	0	0	19829	253	0	0	0	20082	0.94127	0.0120097	0	0	0	0.95328
GCA_003662025	QMXG01000001.1 Candidatus Bathyarchaeota archaeon isolate B6_G12 B6_Guay12_scaffold_00180, whole genome shotgun sequence	Bathyarchaeota	BAT superphylum	946747	507567	53.61	2210	2.33431	25	2019-02-01	2169	40	1	0	0	2.291	0.0422499	0.00105625	0	0	64291	1183	31	0	0	65505	6.79073	0.124954	0.00327437	0	0	6.91896
GCA_001775965	MEZG01000001.1 Candidatus Bathyarchaeota archaeon RBG_13_60_20 RBG_13_scaffold_10159, whole genome shotgun sequence	Bathyarchaeota	BAT superphylum	1215694	739389	60.82	4715	3.87844	25	2019-02-01	4597	115	3	0	0	3.78138	0.0945962	0.00246773	0	0	135577	3443	88	0	0	139108	11.1522	0.283213	0.00723866	0	0	11.4427
GCA_003152735	PMAZ01000229.1 Candidatus Bathyarchaeota archaeon isolate fen_988 73.20120700_E3M.97_contig_1011647, whole genome shotgun sequence	Bathyarchaeota	BAT superphylum	2065301	897558	43.46	1310	0.63429	25	2019-02-01	1291	19	0	0	0	0.62509	0.00919963	0	0	0	38109	643	0	0	0	38752	1.8452	0.0311335	0	0	0	1.87634
GCA_003235175	QJWY01000050.1 Candidatus Bathyarchaeota archaeon isolate SZUA-280 scaffold_1169216, whole genome shotgun sequence	Bathyarchaeota	BAT superphylum	399679	174663	43.7	129	0.322759	25	2019-02-01	129	0	0	0	0	0.322759	0	0	0	0	3801	0	0	0	0	3801	0.951013	0	0	0	0	0.951013
			Statistics	LENGTH	GC COUNT	GC PERCENT	PQS COUNT	PQS FREQUENCY	WINDOW SIZE	THRESHOLD	COUNT 1.2-1.4	COUNT 1.4-1.6	COUNT 1.6-1.8	COUNT 1.8-2.0	COUNT 2.0-MORE	FREQ 1.2-1.4	FREQ 1.4-1.6	FREQ 1.6-1.8	FREQ 1.8-2.0	FREQ 2.0-MORE	LEN 1.2-1.4	LEN 1.4-1.6	LEN 1.6-1.8	LEN 1.8-2.0	LEN 2.0-MORE	LEN ALL	% LEN 1.2-1.4	% LEN 1.4-1.6	% LEN 1.6-1.8	% LEN 1.8-2.0	% LEN 2.0-MORE	% LEN ALL
			SUM	166598580	76939787	5924.81	245162	196.973	3200	5567616	240720	4225	208	4	5	193.356	3.43233	0.177419	0.00297077	0.00396105	7208455	131046	6563	196	437	7346697	579.567	10.6743	0.554765	0.0139352	0.034532	590.844
			CNT	128	128	128	128	128	128	128	128	128	128	128	128	128	128	128	128	128	128	128	128	128	128	128	128	128	128	128	128	128
			AVG	1.30155e+06	601092	46.2876	1915.33	1.53885	25	43497	1880.62	33.0078	1.625	0.03125	0.0390625	1.5106	0.0268151	0.00138608	2.32092e-05	3.09457e-05	56316.1	1023.8	51.2734	1.53125	3.41406	57396.1	4.52787	0.0833926	0.0043341	0.000108869	0.000269781	4.61597
			MIN	200493	76534	32.43	102	0.2273	25	43497	102	0	0	0	0	0.223511	0	0	0	0	3050	0	0	0	0	3050	0.668324	0	0	0	0	0.682783
			MAX	3506105	1483796	62.89	12003	8.41849	25	43497	11627	352	23	1	2	8.16076	0.231254	0.0264688	0.00099438	0.00175287	362225	11958	749	69	177	374963	25.2536	0.789886	0.0812176	0.00482493	0.0153376	26.1248
			VAR	4.07142e+11	8.54135e+10	47.074	4.15388e+06	2.81804	0	0	3.94688e+06	2565	12.5512	0.0305118	0.0693282	2.67488	0.0017635	1.08718e-05	1.75998e-08	4.26148e-08	3.63426e+09	2.69433e+06	13163.4	83.5266	532.969	3.83703e+09	24.8246	0.018594	0.000107763	4.04487e-07	3.25008e-06	26.2322
			STDEV	638077	292256	6.86105	2038.11	1.6787	0	0	1986.68	50.6458	3.54276	0.174676	0.263303	1.6355	0.0419941	0.00329723	0.000132664	0.000206434	60284.9	1641.44	114.732	9.13929	23.0861	61943.8	4.98243	0.13636	0.0103809	0.000635993	0.0018028	5.12174
			Q1	857913	384455	41.9	463.75	0.454047	25	43497	458.5	5.75	0	0	0	0.448165	0.00549807	0	0	0	13752	171	0	0	0	13888	1.32739	0.0154061	0	0	0	1.34385
			Median Q2	1.20898e+06	565702	44.425	1130	0.714551	25	43497	1120.5	12	0	0	0	0.704586	0.00920914	0	0	0	33084.5	371.5	0	0	0	33361.5	2.11038	0.0288558	0	0	0	2.14253
			Q3	1634074	809972	50.8775	2683.25	2.17606	25	43497	2634.25	41	2	0	0	2.13543	0.030016	0.00119383	0	0	80256	1202.5	56	0	0	82000	6.32766	0.0902185	0.00347276	0	0	6.43706

## Sheet: Thaumarchaeota
ASSEMBLY NAME	FASTA NAME	Subgroup	Superphylum	LENGTH	GC COUNT	GC PERCENT	PQS COUNT	PQS FREQUENCY	WINDOW SIZE	THRESHOLD	COUNT 1.2-1.4	COUNT 1.4-1.6	COUNT 1.6-1.8	COUNT 1.8-2.0	COUNT 2.0-MORE	FREQ 1.2-1.4	FREQ 1.4-1.6	FREQ 1.6-1.8	FREQ 1.8-2.0	FREQ 2.0-MORE	LEN 1.2-1.4	LEN 1.4-1.6	LEN 1.6-1.8	LEN 1.8-2.0	LEN 2.0-MORE	LEN ALL	% LEN 1.2-1.4	% LEN 1.4-1.6	% LEN 1.6-1.8	% LEN 1.8-2.0	% LEN 2.0-MORE	% LEN ALL
GCA_000200715	DP000238.1 Cenarchaeum symbiosum A, complete genome	Thaumarchaeota	BAT superphylum	2045086	1173335	57.37	6019	2.94315	25	2019-02-01	5872	135	12	0	0	234880	5400	480	0	0	170910	3955	342	0	0	175207	683640	15820	1368	0	0	8.56722
GCA_000494185	AWOC01000001.1 Thaumarchaeota archaeon JGI OTU-3 pSL4COM3_contig_0_0.1, whole genome shotgun sequence	Thaumarchaeota	BAT superphylum	688171	377744	54.89	2500	3.63282	25	2019-02-01	2450	49	1	0	0	98000	1960	40	0	0	74710	1575	29	0	0	76314	298840	6300	116	0	0	11.0894
GCA_002690535	NZEZ01000037.1 Nitrosopumilus sp. isolate MED740 101252, whole genome shotgun sequence	Thaumarchaeota	BAT superphylum	945636	292596	30.94	67	0.0708518	25	2019-02-01	67	0	0	0	0	2680	0	0	0	0	1963	0	0	0	0	1963	7852	0	0	0	0	0.207585
GCA_001918455	MNFY01000198.1 Thaumarchaeota archaeon 13_1_40CM_3_50_5 13_1_40cm_3_scaffold_10190, whole genome shotgun sequence	Thaumarchaeota	BAT superphylum	1446230	716146	49.52	837	0.578746	25	2019-02-01	832	5	0	0	0	33280	200	0	0	0	24349	139	0	0	0	24488	97396	556	0	0	0	1.69323
GCA_003660745	QMUU01000001.1 Thaumarchaeota archaeon isolate B38_G17 B38_Guay17_scaffold_00256, whole genome shotgun sequence	Thaumarchaeota	BAT superphylum	1684774	785669	46.63	2481	1.4726	25	2019-02-01	2448	32	1	0	0	97920	1280	40	0	0	73013	1017	29	0	0	74059	292052	4068	116	0	0	4.39578
GCA_002788515	PFRJ01000125.1 Nitrosopumilales archaeon CG_4_9_14_0_2_um_filter_34_16 CG_4_9_14_0.2_um_filter_scaffold_1016_c, whole genome shotgun sequence	Thaumarchaeota	BAT superphylum	1374487	463351	33.71	168	0.122227	25	2019-02-01	168	0	0	0	0	6720	0	0	0	0	5052	0	0	0	0	5052	20208	0	0	0	0	0.367555
GCA_000494165	AWOD01000001.1 Thaumarchaeota archaeon JGI OTU-2 pSL4COM2_contig_0_0.1, whole genome shotgun sequence	Thaumarchaeota	BAT superphylum	654645	404027	61.72	2961	4.52306	25	2019-02-01	2930	30	1	0	0	117200	1200	40	0	0	87274	949	28	0	0	88251	349096	3796	112	0	0	13.4807
GCA_000380685	AQYL01000001.1 Aigarchaeota archaeon SCGC AAA471-A16 pSL4_4DRAFT_contig_48.49_C, whole genome shotgun sequence	Thaumarchaeota	BAT superphylum	624620	377305	60.41	2622	4.19775	25	2019-02-01	2590	31	1	0	0	103600	1240	40	0	0	77694	1064	28	0	0	78786	310776	4256	112	0	0	12.6134
GCA_002499525	DAMC01000084.1 TPA_asm: Nitrosopumilales archaeon UBA218 UBA218_contig_1018, whole genome shotgun sequence	Thaumarchaeota	BAT superphylum	1011469	372818	36.86	213	0.210585	25	2019-02-01	211	2	0	0	0	8440	80	0	0	0	6401	64	0	0	0	6465	25604	256	0	0	0	0.639169
GCA_001920395	MNJS01000035.1 Thaumarchaeota archaeon 13_1_20CM_2_39_20 13_1_20cm_2_scaffold_1006, whole genome shotgun sequence	Thaumarchaeota	BAT superphylum	1055503	412459	39.08	249	0.235906	25	2019-02-01	248	1	0	0	0	9920	40	0	0	0	7412	31	0	0	0	7443	29648	124	0	0	0	0.705161
GCA_001627055	LUPA01000001.1 Nitrosopelagicus sp. REDSEA-S27_B13N2 scaffold1, whole genome shotgun sequence	Thaumarchaeota	BAT superphylum	1507816	561467	37.24	297	0.196974	25	2019-02-01	294	3	0	0	0	11760	120	0	0	0	8642	82	0	0	0	8724	34568	328	0	0	0	0.578585
GCA_003269155	QLTN01000001.1 Thaumarchaeota archaeon SCGC AC-337_F14 Ga0131986_101, whole genome shotgun sequence	Thaumarchaeota	BAT superphylum	482727	170028	35.22	63	0.130509	25	2019-02-01	63	0	0	0	0	2520	0	0	0	0	1927	0	0	0	0	1927	7708	0	0	0	0	0.39919
GCA_002737445	NSIR01000001.1 Nitrosarchaeum sp. isolate Baikal-G1 Nitrosoarchaeum-Baikal-G1-C1, whole genome shotgun sequence	Thaumarchaeota	BAT superphylum	1193764	370326	31.02	153	0.128166	25	2019-02-01	152	1	0	0	0	6080	40	0	0	0	4503	27	0	0	0	4530	18012	108	0	0	0	0.379472
GCA_000723185	CBTY010000001.1 Thaumarchaeota archaeon N4 WGS project CBTY000000000 data, contig APF_1883_Contig_1, whole genome shotgun sequence	Thaumarchaeota	BAT superphylum	1636125	691198	42.25	471	0.287875	25	2019-02-01	469	2	0	0	0	18760	80	0	0	0	13847	59	0	0	0	13906	55388	236	0	0	0	0.849935
GCA_003724285	RHFB01000048.1 Nitrosopumilus sp. H13 scaffold_1, whole genome shotgun sequence	Thaumarchaeota	BAT superphylum	1176375	623237	52.98	2071	1.76049	25	2019-02-01	2032	37	2	0	0	81280	1480	80	0	0	60018	1075	56	0	0	61149	240072	4300	224	0	0	5.19809
GCA_900177045	LT841358.1 Nitrosotalea sp. CS isolate NCS1 genome assembly, chromosome: 1	Thaumarchaeota	BAT superphylum	1972585	739012	37.46	430	0.217988	25	2019-02-01	425	5	0	0	0	17000	200	0	0	0	12502	146	0	0	0	12648	50008	584	0	0	0	0.641189
GCA_000746695	JOTB01000001.1 Marine Group I thaumarchaeote SCGC AAA799-D07 AAA799D07_0, whole genome shotgun sequence	Thaumarchaeota	BAT superphylum	435918	147907	33.93	62	0.142229	25	2019-02-01	62	0	0	0	0	2480	0	0	0	0	1838	0	0	0	0	1838	7352	0	0	0	0	0.421639
GCA_001510275	LFEY01000001.1 Thaumarchaeota archaeon casp-thauma3 cas-m1004, whole genome shotgun sequence	Thaumarchaeota	BAT superphylum	1221161	400230	32.77	138	0.113007	25	2019-02-01	137	1	0	0	0	5480	40	0	0	0	4153	34	0	0	0	4187	16612	136	0	0	0	0.34287
GCA_001919295	MNHP01000034.1 Thaumarchaeota archaeon 13_1_40CM_2_39_4 13_1_40cm_2_scaffold_10635, whole genome shotgun sequence	Thaumarchaeota	BAT superphylum	825498	315943	38.27	186	0.225319	25	2019-02-01	186	0	0	0	0	7440	0	0	0	0	5647	0	0	0	0	5647	22588	0	0	0	0	0.684072
GCA_000698785	CP007536.1 Nitrososphaera viennensis EN76, complete genome	Thaumarchaeota	BAT superphylum	2527938	1332614	52.72	1980	0.783247	25	2019-02-01	1961	18	1	0	0	78440	720	40	0	0	57165	573	28	0	0	57766	228660	2292	112	0	0	2.2851
GCA_000484975	AXWL01000001.1 Thaumarchaeota archaeon SCGC AAA282-K18 H940DRAFT_scaffold00001.1_C, whole genome shotgun sequence	Thaumarchaeota	BAT superphylum	1043508	348261	33.37	162	0.155246	25	2019-02-01	160	2	0	0	0	6400	80	0	0	0	4792	55	0	0	0	4847	19168	220	0	0	0	0.464491
GCA_003660695	QMUS01000001.1 Thaumarchaeota archaeon isolate B54_G2 B54_Guay2_scaffold_00893, whole genome shotgun sequence	Thaumarchaeota	BAT superphylum	1164650	608595	52.26	3485	2.99232	25	2019-02-01	3428	55	2	0	0	137120	2200	80	0	0	102603	1696	57	0	0	104356	410412	6784	228	0	0	8.96029
GCA_004195415	PSPK01000198.1 Thaumarchaeota archaeon isolate Guaymas_69 Bin69_scaffold_10038, whole genome shotgun sequence	Thaumarchaeota	BAT superphylum	2992911	842540	28.15	352	0.117611	25	2019-02-01	349	3	0	0	0	13960	120	0	0	0	10330	87	0	0	0	10417	41320	348	0	0	0	0.348056
GCA_000402935	AQTD01000001.1 Aigarchaeota archaeon SCGC AAA471-B22 A471B22DRAFT_contig_16_0.17_C, whole genome shotgun sequence	Thaumarchaeota	BAT superphylum	267561	164916	61.64	1130	4.22334	25	2019-02-01	1120	9	1	0	0	44800	360	40	0	0	33811	253	83	0	0	34147	135244	1012	332	0	0	12.7623
GCA_900065925	LN890280.1 Candidatus Nitrosotalea devanaterra genome assembly, chromosome: 1	Thaumarchaeota	BAT superphylum	1805304	669179	37.07	298	0.165069	25	2019-02-01	298	0	0	0	0	11920	0	0	0	0	8869	0	0	0	0	8869	35476	0	0	0	0	0.491275
GCA_000018465	CP000866.1 Nitrosopumilus maritimus SCM1, complete genome	Thaumarchaeota	BAT superphylum	1645259	562144	34.17	164	0.0996804	25	2019-02-01	162	2	0	0	0	6480	80	0	0	0	4749	54	0	0	0	4803	18996	216	0	0	0	0.29193
GCA_000405685	ASPF01000001.1 Aigarchaeota archaeon JGI 0000106-J15 J0000106J15DRAFT_contig_0_0.1_C, whole genome shotgun sequence	Thaumarchaeota	BAT superphylum	1085321	411024	37.87	446	0.410938	25	2019-02-01	441	5	0	0	0	17640	200	0	0	0	13279	144	0	0	0	13423	53116	576	0	0	0	1.23678
GCA_002713325	PAWD01000001.1 Thaumarchaeota archaeon isolate SAT137 143387, whole genome shotgun sequence	Thaumarchaeota	BAT superphylum	1459682	527157	36.11	372	0.25485	25	2019-02-01	371	1	0	0	0	14840	40	0	0	0	10792	30	0	0	0	10822	43168	120	0	0	0	0.741394
GCA_003702585	REGG01000031.1 Nitrosopumilus sp. isolate GoM_MAG3 NODE_10291_length_4726_cov_17.882583, whole genome shotgun sequence	Thaumarchaeota	BAT superphylum	534624	185393	34.68	53	0.0991351	25	2019-02-01	53	0	0	0	0	2120	0	0	0	0	1585	0	0	0	0	1585	6340	0	0	0	0	0.29647
GCA_002505305	DAUU01000013.1 TPA_asm: Thaumarchaeota archaeon UBA539 UBA539_contig_110004, whole genome shotgun sequence	Thaumarchaeota	BAT superphylum	766188	237023	30.94	43	0.056122	25	2019-02-01	43	0	0	0	0	1720	0	0	0	0	1236	0	0	0	0	1236	4944	0	0	0	0	0.161318
GCA_003702525	REGJ01000023.1 Nitrosopumilus sp. isolate GoM_MAG5 NODE_1057_length_19312_cov_25.185040, whole genome shotgun sequence	Thaumarchaeota	BAT superphylum	1279624	441796	34.53	147	0.114877	25	2019-02-01	146	1	0	0	0	5840	40	0	0	0	4352	27	0	0	0	4379	17408	108	0	0	0	0.34221
GCA_000875775	CP010868.1 Candidatus Nitrosopumilus piranensis strain D3C, complete genome	Thaumarchaeota	BAT superphylum	1713078	579370	33.82	279	0.162865	25	2019-02-01	276	3	0	0	0	11040	120	0	0	0	8301	82	0	0	0	8383	33204	328	0	0	0	0.489353
GCA_003820555	RPPA01000008.1 Nitrosopumilales archaeon isolate maxbin2.0118 maxbin2.0118_Contig_10088, whole genome shotgun sequence	Thaumarchaeota	BAT superphylum	2678837	931766	34.78	568	0.212032	25	2019-02-01	563	4	0	1	0	22520	160	0	40	0	16577	119	0	73	0	16769	66308	476	0	292	0	0.625981
GCA_000299395	CP003843.1 Candidatus Nitrosopumilus sp. AR2, complete genome	Thaumarchaeota	BAT superphylum	1690905	567953	33.59	234	0.138387	25	2019-02-01	231	3	0	0	0	9240	120	0	0	0	6933	81	0	0	0	7014	27732	324	0	0	0	0.414807
GCA_000398545	ASLX01000001.1 Aigarchaeota archaeon SCGC AAA471-J08 A471J8DRAFT_contig_0_0.1_C, whole genome shotgun sequence	Thaumarchaeota	BAT superphylum	252228	154486	61.25	1103	4.37303	25	2019-02-01	1091	12	0	0	0	43640	480	0	0	0	32468	350	0	0	0	32818	129872	1400	0	0	0	13.0112
GCA_002498345	DAHA01000219.1 TPA_asm: Nitrososphaeraceae archaeon UBA466 UBA466_contig_10036, whole genome shotgun sequence	Thaumarchaeota	BAT superphylum	3144961	1200709	38.18	892	0.283628	25	2019-02-01	882	9	1	0	0	35280	360	40	0	0	25921	309	28	0	0	26258	103684	1236	112	0	0	0.834923
GCA_004297665	SCUP01000064.1 Nitrosarchaeum sp. isolate GW199_bin.3 GW199_bin.3-1024, whole genome shotgun sequence	Thaumarchaeota	BAT superphylum	1550815	511575	32.99	164	0.105751	25	2019-02-01	162	1	1	0	0	6480	40	40	0	0	4781	28	29	0	0	4838	19124	112	116	0	0	0.311965
GCA_000746685	JOSZ01000001.1 Marine Group I thaumarchaeote SCGC AAA799-P11 AAA799P11_0, whole genome shotgun sequence	Thaumarchaeota	BAT superphylum	1081049	364020	33.67	162	0.149854	25	2019-02-01	161	1	0	0	0	6440	40	0	0	0	4724	27	0	0	0	4751	18896	108	0	0	0	0.439481
GCA_002784675	PFLV01000144.1 Nitrosopumilales archaeon CG_4_10_14_0_8_um_filter_34_8 CG_4_10_14_0.8_um_filter_scaffold_100467_c, whole genome shotgun sequence	Thaumarchaeota	BAT superphylum	1645552	544920	33.11	193	0.117286	25	2019-02-01	192	1	0	0	0	7680	40	0	0	0	5786	26	0	0	0	5812	23144	104	0	0	0	0.353195
GCA_002498045	DAFV01000121.1 TPA_asm: Nitrosopumilales archaeon UBA459 UBA459_contig_1022, whole genome shotgun sequence	Thaumarchaeota	BAT superphylum	920680	323964	35.19	164	0.178129	25	2019-02-01	162	2	0	0	0	6480	80	0	0	0	4859	64	0	0	0	4923	19436	256	0	0	0	0.534713
GCA_003056285	NDWU01000001.1 Aigarchaeota archaeon NZ13_MG1 contig_220_0, whole genome shotgun sequence	Thaumarchaeota	BAT superphylum	1536389	788017	51.29	2774	1.80553	25	2019-02-01	2746	28	0	0	0	109840	1120	0	0	0	80828	835	0	0	0	81663	323312	3340	0	0	0	5.31526
GCA_003228335	QIDB01000001.1 Nitrosopumilus sp. isolate SZUA-238 Ga0212232_1000592, whole genome shotgun sequence	Thaumarchaeota	BAT superphylum	720312	232303	32.25	87	0.120781	25	2019-02-01	86	1	0	0	0	3440	40	0	0	0	2519	28	0	0	0	2547	10076	112	0	0	0	0.353597
GCA_000398505	ASLV01000001.1 Aigarchaeota archaeon SCGC AAA471-G05 A471G5DRAFT_contig_0_0.1_C, whole genome shotgun sequence	Thaumarchaeota	BAT superphylum	640245	396549	61.94	2950	4.60761	25	2019-02-01	2916	32	2	0	0	116640	1280	80	0	0	86862	980	111	0	0	87953	347448	3920	444	0	0	13.7374
GCA_002690335	NZEB01000079.1 Thaumarchaeota archaeon isolate ARS1020 36561, whole genome shotgun sequence	Thaumarchaeota	BAT superphylum	995367	458897	46.1	589	0.591742	25	2019-02-01	586	3	0	0	0	23440	120	0	0	0	17116	84	0	0	0	17200	68464	336	0	0	0	1.72801
GCA_900143675	FRFC01000010.1 Nitrosotalea sp. Nd2 isolate NSIN genome assembly, contig: NSIN_Contig_9, whole genome shotgun sequence	Thaumarchaeota	BAT superphylum	1598048	597142	37.37	275	0.172085	25	2019-02-01	275	0	0	0	0	11000	0	0	0	0	8056	0	0	0	0	8056	32224	0	0	0	0	0.504115
GCA_000398485	ASLU01000001.1 Aigarchaeota archaeon SCGC AAA471-E16 A471E16DRAFT_contig_0_0.1_C, whole genome shotgun sequence	Thaumarchaeota	BAT superphylum	525966	321381	61.1	2338	4.44515	25	2019-02-01	2310	27	1	0	0	92400	1080	40	0	0	69143	942	28	0	0	70113	276572	3768	112	0	0	13.3303
GCA_002713205	PAVW01000001.1 Thaumarchaeota archaeon isolate SAT139 144451, whole genome shotgun sequence	Thaumarchaeota	BAT superphylum	919096	285168	31.03	97	0.105538	25	2019-02-01	97	0	0	0	0	3880	0	0	0	0	2798	0	0	0	0	2798	11192	0	0	0	0	0.30443
GCA_001510295	LFEZ01000001.1 Thaumarchaeota archaeon casp-thauma4 cas-m1009, whole genome shotgun sequence	Thaumarchaeota	BAT superphylum	661324	214791	32.48	57	0.0861907	25	2019-02-01	57	0	0	0	0	2280	0	0	0	0	1718	0	0	0	0	1718	6872	0	0	0	0	0.259782
GCA_001920445	MNJU01000094.1 Thaumarchaeota archaeon 13_1_20CM_2_38_5 13_1_20cm_2_scaffold_100443, whole genome shotgun sequence	Thaumarchaeota	BAT superphylum	368693	139968	37.96	89	0.241393	25	2019-02-01	89	0	0	0	0	3560	0	0	0	0	2581	0	0	0	0	2581	10324	0	0	0	0	0.70004
GCA_002495965	DAHW01000003.1 TPA_asm: Nitrososphaeraceae archaeon UBA347 UBA347_contig_10141, whole genome shotgun sequence	Thaumarchaeota	BAT superphylum	832637	334049	40.12	371	0.445572	25	2019-02-01	368	3	0	0	0	14720	120	0	0	0	10836	86	0	0	0	10922	43344	344	0	0	0	1.31174
GCA_002494985	DADK01000028.1 TPA_asm: Nitrosopumilus sp. UBA527 UBA527_contig_10845, whole genome shotgun sequence	Thaumarchaeota	BAT superphylum	1100973	449083	40.79	607	0.55133	25	2019-02-01	592	13	2	0	0	23680	520	80	0	0	17976	463	59	0	0	18498	71904	1852	236	0	0	1.68015
GCA_000220175	AFPU01000001.1 Nitrosarchaeum koreense MY1 MY1, whole genome shotgun sequence	Thaumarchaeota	BAT superphylum	1607695	525284	32.67	173	0.107607	25	2019-02-01	173	0	0	0	0	6920	0	0	0	0	5070	0	0	0	0	5070	20280	0	0	0	0	0.315358
GCA_002508395	DAKA01000066.1 TPA_asm: Nitrosopumilus sp. UBA241 UBA241_contig_10157, whole genome shotgun sequence	Thaumarchaeota	BAT superphylum	1266226	381646	30.14	154	0.121621	25	2019-02-01	152	2	0	0	0	6080	80	0	0	0	4535	56	0	0	0	4591	18140	224	0	0	0	0.362574
GCA_001920405	MNJT01000120.1 Thaumarchaeota archaeon 13_1_20CM_2_39_11 13_1_20cm_2_scaffold_10000, whole genome shotgun sequence	Thaumarchaeota	BAT superphylum	420678	165681	39.38	99	0.235334	25	2019-02-01	99	0	0	0	0	3960	0	0	0	0	2986	0	0	0	0	2986	11944	0	0	0	0	0.709807
GCA_001830115	MIDG01000001.1 Thaumarchaeota archaeon RBG_16_49_8 RBG_16_scaffold_103767, whole genome shotgun sequence	Thaumarchaeota	BAT superphylum	1388926	652526	46.98	996	0.717101	25	2019-02-01	988	8	0	0	0	39520	320	0	0	0	29236	259	0	0	0	29495	116944	1036	0	0	0	2.12358
GCA_002495135	DADZ01000078.1 TPA_asm: Nitrososphaera sp. UBA239 UBA239_contig_10328, whole genome shotgun sequence	Thaumarchaeota	BAT superphylum	1180920	569921	48.26	602	0.509772	25	2019-02-01	599	3	0	0	0	23960	120	0	0	0	17326	84	0	0	0	17410	69304	336	0	0	0	1.47427
GCA_001627235	LUPB01000001.1 Nitrosopelagicus sp. REDSEA-S31_B2 scaffold1, whole genome shotgun sequence	Thaumarchaeota	BAT superphylum	1009131	343546	34.04	88	0.0872037	25	2019-02-01	88	0	0	0	0	3520	0	0	0	0	2545	0	0	0	0	2545	10180	0	0	0	0	0.252197
GCA_000405745	ASPK01000001.1 Thaumarchaeota archaeon SCGC AB-179-E04 AB179E04DRAFT_contig_0_0.1_C, whole genome shotgun sequence	Thaumarchaeota	BAT superphylum	291490	133769	45.89	458	1.57124	25	2019-02-01	454	3	1	0	0	18160	120	40	0	0	13811	83	28	0	0	13922	55244	332	112	0	0	4.77615
GCA_002878195	PNJF01000117.1 Nitrososphaera sp. isolate ARK-01 NODE_1052_length_7500_cov_10.4598, whole genome shotgun sequence	Thaumarchaeota	BAT superphylum	645547	379857	58.84	2096	3.24686	25	2019-02-01	2047	45	4	0	0	81880	1800	160	0	0	61286	1446	160	0	0	62892	245144	5784	640	0	0	9.74244
GCA_000349625	ALXK01000001.1 Thaumarchaeota archaeon SCGC AB-539-E09 MCGE09_Contig0205.9, whole genome shotgun sequence	Thaumarchaeota	BAT superphylum	529171	229070	43.29	774	1.46267	25	2019-02-01	755	18	1	0	0	30200	720	40	0	0	22813	625	29	0	0	23467	91252	2500	116	0	0	4.43467
GCA_900167955	FUYK01000019.1 Nitrosotalea sp. SbT1 genome assembly, contig: 266678, whole genome shotgun sequence	Thaumarchaeota	BAT superphylum	1553159	558810	35.98	222	0.142934	25	2019-02-01	221	1	0	0	0	8840	40	0	0	0	6520	29	0	0	0	6549	26080	116	0	0	0	0.421657
GCA_003660805	QMUX01000001.1 Thaumarchaeota archaeon isolate B106_G9 B106_Guay9_scaffold_02964, whole genome shotgun sequence	Thaumarchaeota	BAT superphylum	842471	446698	53.02	3275	3.88737	25	2019-02-01	3201	72	2	0	0	128040	2880	80	0	0	97575	2289	56	0	0	99920	390300	9156	224	0	0	11.8603
GCA_000398585	ASLZ01000001.1 Aigarchaeota archaeon JGI 0000001-H6 J0000001H6DRAFT_contig_0_0.1_C, whole genome shotgun sequence	Thaumarchaeota	BAT superphylum	198883	118143	59.4	795	3.99733	25	2019-02-01	779	16	0	0	0	31160	640	0	0	0	23209	534	0	0	0	23743	92836	2136	0	0	0	11.9382
GCA_000730285	CP007174.1 Candidatus Nitrososphaera evergladensis SR1, complete genome	Thaumarchaeota	BAT superphylum	2954373	1481336	50.14	1778	0.60182	25	2019-02-01	1764	14	0	0	0	70560	560	0	0	0	51837	446	0	0	0	52283	207348	1784	0	0	0	1.76968
GCA_002495315	DAEN01000030.1 TPA_asm: Thaumarchaeota archaeon UBA141 UBA141_contig_107928, whole genome shotgun sequence	Thaumarchaeota	BAT superphylum	1688885	772232	45.72	896	0.530528	25	2019-02-01	889	7	0	0	0	35560	280	0	0	0	25873	213	0	0	0	26086	103492	852	0	0	0	1.54457
GCA_003251855	QKEB01000031.1 Nitrosopumilus sp. isolate SZUA-465 scaffold_105799, whole genome shotgun sequence	Thaumarchaeota	BAT superphylum	395528	136759	34.58	93	0.235129	25	2019-02-01	93	0	0	0	0	3720	0	0	0	0	2830	0	0	0	0	2830	11320	0	0	0	0	0.715499
GCA_000405765	ASPG01000001.1 Aigarchaeota archaeon JGI 0000001-B8 J0000001B8DRAFT_contig_0_0.1_C, whole genome shotgun sequence	Thaumarchaeota	BAT superphylum	373687	232575	62.24	1675	4.48236	25	2019-02-01	1662	13	0	0	0	66480	520	0	0	0	49542	396	0	0	0	49938	198168	1584	0	0	0	13.3636
GCA_003331425	QOOS01000001.1 Nitrosopumilus sp. isolate MED-G94 Nitrosopumilus-MED-G94-C1, whole genome shotgun sequence	Thaumarchaeota	BAT superphylum	1235315	385283	31.19	101	0.0817605	25	2019-02-01	100	1	0	0	0	4000	40	0	0	0	2930	27	0	0	0	2957	11720	108	0	0	0	0.239372
GCA_001914355	MRWN01000370.1 Thaumarchaeota archaeon BIN5 contig-100_1009, whole genome shotgun sequence	Thaumarchaeota	BAT superphylum	1278195	519950	40.68	360	0.281647	25	2019-02-01	356	4	0	0	0	14240	160	0	0	0	10687	109	0	0	0	10796	42748	436	0	0	0	0.844629
GCA_001627165	LUPC01000001.1 Nitrosopelagicus sp. REDSEA-S32_B2 scaffold1, whole genome shotgun sequence	Thaumarchaeota	BAT superphylum	449408	152295	33.89	39	0.0867808	25	2019-02-01	39	0	0	0	0	1560	0	0	0	0	1155	0	0	0	0	1155	4620	0	0	0	0	0.257005
GCA_002763195	PFCM01000287.1 Nitrosopumilus sp. CG10_big_fil_rev_8_21_14_0_10_33_7 CG10_8_21_14_0.10_scaffold_100929_c, whole genome shotgun sequence	Thaumarchaeota	BAT superphylum	992785	296798	29.9	105	0.105763	25	2019-02-01	103	2	0	0	0	4120	80	0	0	0	3016	58	0	0	0	3074	12064	232	0	0	0	0.309634
GCA_001917865	MNEV01000044.1 Candidatus Nitrososphaera sp. 13_1_40CM_48_12 13_1_40cm_scaffold_1015, whole genome shotgun sequence	Thaumarchaeota	BAT superphylum	776466	376467	48.48	382	0.491973	25	2019-02-01	380	2	0	0	0	15200	80	0	0	0	11032	57	0	0	0	11089	44128	228	0	0	0	1.42814
GCA_002498105	DAGE01000091.1 TPA_asm: Nitrosopumilales archaeon UBA219 UBA219_contig_1006, whole genome shotgun sequence	Thaumarchaeota	BAT superphylum	985626	351771	35.69	180	0.182625	25	2019-02-01	178	2	0	0	0	7120	80	0	0	0	5367	64	0	0	0	5431	21468	256	0	0	0	0.55102
GCA_002496625	DAKM01000010.1 TPA_asm: Nitrososphaeraceae archaeon UBA536 UBA536_contig_104608, whole genome shotgun sequence	Thaumarchaeota	BAT superphylum	940486	381948	40.61	411	0.437008	25	2019-02-01	407	4	0	0	0	16280	160	0	0	0	11968	117	0	0	0	12085	47872	468	0	0	0	1.28497
GCA_000303155	CP002408.1 Candidatus Nitrososphaera gargensis Ga9.2, complete genome	Thaumarchaeota	BAT superphylum	2833868	1370096	48.35	1408	0.496847	25	2019-02-01	1403	5	0	0	0	56120	200	0	0	0	40925	166	0	0	0	41091	163700	664	0	0	0	1.45
GCA_000402075	ARWO01000001.1 Thaumarchaeota archaeon SCGC AAA007-O23 Thaum_contig_0_0.1_C, whole genome shotgun sequence	Thaumarchaeota	BAT superphylum	1104438	393878	35.66	160	0.14487	25	2019-02-01	160	0	0	0	0	6400	0	0	0	0	4685	0	0	0	0	4685	18740	0	0	0	0	0.424198
GCA_000399745	ARWP01000001.1 Marine Group I thaumarchaeote SCGC AB-629-A13 A3KMDRAFT_NODE-unique_1_len_54337.1_C, whole genome shotgun sequence	Thaumarchaeota	BAT superphylum	404769	144347	35.66	132	0.326112	25	2019-02-01	130	2	0	0	0	5200	80	0	0	0	3864	54	0	0	0	3918	15456	216	0	0	0	0.96796
GCA_003724235	RHFC01000046.1 Nitrosopumilus sp. H8 scaffold_0, whole genome shotgun sequence	Thaumarchaeota	BAT superphylum	1185071	630539	53.21	2121	1.78977	25	2019-02-01	2077	42	2	0	0	83080	1680	80	0	0	61142	1184	56	0	0	62382	244568	4736	224	0	0	5.26399
GCA_000399765	ARWQ01000001.1 Marine Group I thaumarchaeote SCGC AB-629-I23 A3KODRAFT_NODE-unique_1_len_286205.1_C, whole genome shotgun sequence	Thaumarchaeota	BAT superphylum	1309304	467617	35.71	299	0.228366	25	2019-02-01	297	2	0	0	0	11880	80	0	0	0	8790	54	0	0	0	8844	35160	216	0	0	0	0.675473
GCA_000242875	AEXL02000171.1 Candidatus Nitrosopumilus salaria BD31 contig00332, whole genome shotgun sequence	Thaumarchaeota	BAT superphylum	1572957	531564	33.79	259	0.164658	25	2019-02-01	255	4	0	0	0	10200	160	0	0	0	7640	111	0	0	0	7751	30560	444	0	0	0	0.492766
GCA_003660725	QMUT01000001.1 Thaumarchaeota archaeon isolate B47_G17 B47_Guay17_scaffold_01498, whole genome shotgun sequence	Thaumarchaeota	BAT superphylum	789519	418132	52.96	2405	3.04616	25	2019-02-01	2366	37	2	0	0	94640	1480	80	0	0	70828	1098	56	0	0	71982	283312	4392	224	0	0	9.1172
GCA_004525345	SPBU01000146.1 Nitrosopumilus sp. isolate das_tool.concoct.135 k141_1006361, whole genome shotgun sequence	Thaumarchaeota	BAT superphylum	798641	286478	35.87	237	0.296754	25	2019-02-01	234	3	0	0	0	9360	120	0	0	0	6872	83	0	0	0	6955	27488	332	0	0	0	0.870854
GCA_000494145	AWOE01000001.1 Thaumarchaeota archaeon JGI OTU-1 pSL4COM1_contig_0_0.1, whole genome shotgun sequence	Thaumarchaeota	BAT superphylum	1180338	723589	61.3	5086	4.30893	25	2019-02-01	5023	61	2	0	0	200920	2440	80	0	0	149631	1873	111	0	0	151615	598524	7492	444	0	0	12.845
GCA_001627075	LUOZ01000001.1 Nitrosopelagicus sp. REDSEA-S25_B3 scaffold1, whole genome shotgun sequence	Thaumarchaeota	BAT superphylum	892063	304182	34.1	79	0.0885588	25	2019-02-01	79	0	0	0	0	3160	0	0	0	0	2352	0	0	0	0	2352	9408	0	0	0	0	0.263659
GCA_002508435	DAPU01000028.1 TPA_asm: Nitrososphaera sp. UBA240 UBA240_contig_100265, whole genome shotgun sequence	Thaumarchaeota	BAT superphylum	1025812	494396	48.2	509	0.496192	25	2019-02-01	506	3	0	0	0	20240	120	0	0	0	14732	84	0	0	0	14816	58928	336	0	0	0	1.44432
GCA_002730325	PBZV01000001.1 Thaumarchaeota archaeon isolate NP142 24668, whole genome shotgun sequence	Thaumarchaeota	BAT superphylum	1131154	352785	31.19	124	0.109623	25	2019-02-01	122	2	0	0	0	4880	80	0	0	0	3606	59	0	0	0	3665	14424	236	0	0	0	0.324005
GCA_900248165	LT981265.1 Candidatus Nitrosocaldus cavascurensis strain SCU2 genome assembly, chromosome: NCAV	Thaumarchaeota	BAT superphylum	1577284	656465	41.62	2129	1.34979	25	2019-02-01	2101	27	1	0	0	84040	1080	40	0	0	64718	865	29	0	0	65612	258872	3460	116	0	0	4.15981
GCA_002255105	NJEK01000031.1 Thaumarchaeota archaeon ex4484_121 ex4484_121_scaffold_10180_length_15018__count_4893, whole genome shotgun sequence	Thaumarchaeota	BAT superphylum	871166	448697	51.51	3487	4.00268	25	2019-02-01	3433	52	2	0	0	137320	2080	80	0	0	105238	1646	57	0	0	106941	420952	6584	228	0	0	12.2756
GCA_002709285	PAQJ01000001.1 Thaumarchaeota archaeon isolate SP139 140325, whole genome shotgun sequence	Thaumarchaeota	BAT superphylum	625023	221236	35.4	77	0.123195	25	2019-02-01	77	0	0	0	0	3080	0	0	0	0	2238	0	0	0	0	2238	8952	0	0	0	0	0.358067
GCA_003229255	QIDA01000001.1 Nitrosopumilaceae archaeon isolate SZUA-239 Ga0212232_1000085, whole genome shotgun sequence	Thaumarchaeota	BAT superphylum	1202703	397322	33.04	186	0.154652	25	2019-02-01	186	0	0	0	0	7440	0	0	0	0	5641	0	0	0	0	5641	22564	0	0	0	0	0.469027
GCA_002499005	DAJU01000002.1 TPA_asm: Thaumarchaeota archaeon UBA164 UBA164_contig_12351, whole genome shotgun sequence	Thaumarchaeota	BAT superphylum	1187522	581880	49	2171	1.82818	25	2019-02-01	2136	35	0	0	0	85440	1400	0	0	0	63166	1047	0	0	0	64213	252664	4188	0	0	0	5.40731
GCA_002710505	PAKJ01000035.1 Thaumarchaeota archaeon isolate SAT71 117262, whole genome shotgun sequence	Thaumarchaeota	BAT superphylum	624436	193725	31.02	33	0.0528477	25	2019-02-01	33	0	0	0	0	1320	0	0	0	0	947	0	0	0	0	947	3788	0	0	0	0	0.151657
GCA_000398565	ASLY01000001.1 Aigarchaeota archaeon JGI 0000001-A7 J0000001A07DRAFT_contig_0_0.1_C, whole genome shotgun sequence	Thaumarchaeota	BAT superphylum	412511	223422	54.16	1434	3.47627	25	2019-02-01	1414	20	0	0	0	56560	800	0	0	0	43157	603	0	0	0	43760	172628	2412	0	0	0	10.6082
GCA_000956175	CP011070.1 Candidatus Nitrosopumilus adriaticus strain NF5, complete genome	Thaumarchaeota	BAT superphylum	1803090	602356	33.41	297	0.164717	25	2019-02-01	293	4	0	0	0	11720	160	0	0	0	8721	110	0	0	0	8831	34884	440	0	0	0	0.48977
GCA_000685395	AVSQ01000001.1 Candidatus Nitrosotenuis chungbukensis strain MY2 NKMY2_1, whole genome shotgun sequence	Thaumarchaeota	BAT superphylum	1762971	736222	41.76	700	0.397057	25	2019-02-01	695	5	0	0	0	27800	200	0	0	0	20332	173	0	0	0	20505	81328	692	0	0	0	1.16309
GCA_001510225	LFEW01000001.1 Thaumarchaeota archaeon casp-thauma1 cas-m1067, whole genome shotgun sequence	Thaumarchaeota	BAT superphylum	1040997	315722	30.33	90	0.0864556	25	2019-02-01	89	1	0	0	0	3560	40	0	0	0	2610	29	0	0	0	2639	10440	116	0	0	0	0.253507
GCA_002717165	PBCQ01000001.1 Thaumarchaeota archaeon isolate SP3992 120749, whole genome shotgun sequence	Thaumarchaeota	BAT superphylum	699700	224398	32.07	46	0.0657425	25	2019-02-01	46	0	0	0	0	1840	0	0	0	0	1285	0	0	0	0	1285	5140	0	0	0	0	0.18365
GCA_002693165	NZOP01000005.1 Thaumarchaeota archaeon isolate EAC691 100149, whole genome shotgun sequence	Thaumarchaeota	BAT superphylum	921724	293435	31.84	90	0.0976431	25	2019-02-01	89	1	0	0	0	3560	40	0	0	0	2588	26	0	0	0	2614	10352	104	0	0	0	0.283599
GCA_003660685	QMUR01000001.1 Thaumarchaeota archaeon isolate B6_G16 B6_Guay16_scaffold_03673, whole genome shotgun sequence	Thaumarchaeota	BAT superphylum	752598	371088	49.31	2199	2.92188	25	2019-02-01	2170	27	2	0	0	86800	1080	80	0	0	66390	802	56	0	0	67248	265560	3208	224	0	0	8.93545
GCA_003702545	REGK01000024.1 Nitrosopumilus sp. isolate GoM_MAG6 NODE_1004_length_19932_cov_33.011007, whole genome shotgun sequence	Thaumarchaeota	BAT superphylum	1224048	426302	34.83	134	0.109473	25	2019-02-01	131	3	0	0	0	5240	120	0	0	0	3853	83	0	0	0	3936	15412	332	0	0	0	0.321556
GCA_003695185	RFIP01000303.1 Thaumarchaeota archaeon isolate J079 k99_1003716, whole genome shotgun sequence	Thaumarchaeota	BAT superphylum	1111745	367515	33.06	101	0.0908482	25	2019-02-01	101	0	0	0	0	4040	0	0	0	0	2867	0	0	0	0	2867	11468	0	0	0	0	0.257883
GCA_900696045	LR216287.1 Candidatus Nitrosocosmicus franklandus isolate NFRAN1 genome assembly, chromosome: NFRAN	Thaumarchaeota	BAT superphylum	2836447	966471	34.07	630	0.222109	25	2019-02-01	624	6	0	0	0	24960	240	0	0	0	18705	224	0	0	0	18929	74820	896	0	0	0	0.667349
GCA_002724795	PBPS01000003.1 Candidatus Nitrosopelagicus sp. isolate RS351 11432, whole genome shotgun sequence	Thaumarchaeota	BAT superphylum	545893	187693	34.38	44	0.0806019	25	2019-02-01	44	0	0	0	0	1760	0	0	0	0	1308	0	0	0	0	1308	5232	0	0	0	0	0.239607
GCA_002494565	DABY01000009.1 TPA_asm: Thaumarchaeota archaeon UBA57 UBA57_contig_102198, whole genome shotgun sequence	Thaumarchaeota	BAT superphylum	613362	202989	33.09	54	0.0880394	25	2019-02-01	53	1	0	0	0	2120	40	0	0	0	1483	27	0	0	0	1510	5932	108	0	0	0	0.246184
GCA_002508305	DAZR01000005.1 TPA_asm: Thaumarchaeota archaeon UBA201 UBA201_contig_105561, whole genome shotgun sequence	Thaumarchaeota	BAT superphylum	832406	261772	31.45	55	0.0660735	25	2019-02-01	55	0	0	0	0	2200	0	0	0	0	1591	0	0	0	0	1591	6364	0	0	0	0	0.191133
GCA_003660755	QMUV01000001.1 Thaumarchaeota archaeon isolate B27_G1 B27_Guay1_scaffold_00659, whole genome shotgun sequence	Thaumarchaeota	BAT superphylum	1192134	569637	47.78	2290	1.92092	25	2019-02-01	2256	32	2	0	0	90240	1280	80	0	0	66852	925	56	0	0	67833	267408	3700	224	0	0	5.69005
GCA_001541925	LQMW01000008.1 Nitrosopumilus sp. Nsub 10326, whole genome shotgun sequence	Thaumarchaeota	BAT superphylum	1383621	434427	31.4	149	0.107688	25	2019-02-01	147	2	0	0	0	5880	80	0	0	0	4542	82	0	0	0	4624	18168	328	0	0	0	0.334196
GCA_003702465	REGF01000074.1 Candidatus Nitrosomarinus sp. isolate GoM_MAG2 NODE_10001_length_4813_cov_2.995945, whole genome shotgun sequence	Thaumarchaeota	BAT superphylum	1127829	348131	30.87	78	0.0691594	25	2019-02-01	77	1	0	0	0	3080	40	0	0	0	2234	37	0	0	0	2271	8936	148	0	0	0	0.20136
GCA_002495575	DAFY01000060.1 TPA_asm: Nitrososphaera sp. UBA216 UBA216_contig_100111, whole genome shotgun sequence	Thaumarchaeota	BAT superphylum	1244484	605738	48.67	647	0.519894	25	2019-02-01	643	4	0	0	0	25720	160	0	0	0	18674	112	0	0	0	18786	74696	448	0	0	0	1.50954
GCA_000722915	JOKN01000001.1 Marine Group I thaumarchaeote SCGC AAA799-N04 AAA799N04_0, whole genome shotgun sequence	Thaumarchaeota	BAT superphylum	1296717	442553	34.13	187	0.14421	25	2019-02-01	186	1	0	0	0	7440	40	0	0	0	5499	27	0	0	0	5526	21996	108	0	0	0	0.426153
GCA_000746745	JOTD01000001.1 Marine Group I thaumarchaeote SCGC RSA3 SCCGRSA3_23_25885, whole genome shotgun sequence	Thaumarchaeota	BAT superphylum	1851930	630399	34.04	246	0.132834	25	2019-02-01	245	1	0	0	0	9800	40	0	0	0	7218	27	0	0	0	7245	28872	108	0	0	0	0.391213
GCA_001626095	LUOX01000001.1 Nitrosopelagicus sp. REDSEA-S08_B1 scaffold1, whole genome shotgun sequence	Thaumarchaeota	BAT superphylum	576790	203868	35.35	75	0.13003	25	2019-02-01	75	0	0	0	0	3000	0	0	0	0	2177	0	0	0	0	2177	8708	0	0	0	0	0.377434
GCA_002317805	NVRP01000003.1 Nitrosopumilales archaeon isolate NORP164 Contig_source1382A_10073, whole genome shotgun sequence	Thaumarchaeota	BAT superphylum	1003722	353809	35.25	131	0.130514	25	2019-02-01	127	4	0	0	0	5080	160	0	0	0	3739	128	0	0	0	3867	14956	512	0	0	0	0.385266
GCA_001443365	LDXL01000001.1 Thaumarchaeota archaeon CSP1-1 XU09_C0001, whole genome shotgun sequence	Thaumarchaeota	BAT superphylum	1358434	467573	34.42	256	0.188452	25	2019-02-01	256	0	0	0	0	10240	0	0	0	0	7699	0	0	0	0	7699	30796	0	0	0	0	0.566756
GCA_000328925	AJVJ01000001.1 Nitrosopumilus sp. AR contig01699, whole genome shotgun sequence	Thaumarchaeota	BAT superphylum	3441569	1160948	33.73	448	0.130173	25	2019-02-01	445	3	0	0	0	17800	120	0	0	0	13437	81	0	0	0	13518	53748	324	0	0	0	0.392786
GCA_001918475	MNFZ01000023.1 Thaumarchaeota archaeon 13_1_40CM_3_38_6 13_1_40cm_3_scaffold_10595, whole genome shotgun sequence	Thaumarchaeota	BAT superphylum	1451029	550098	37.91	310	0.213641	25	2019-02-01	308	2	0	0	0	12320	80	0	0	0	9220	62	0	0	0	9282	36880	248	0	0	0	0.639684
GCA_003175215	BGKI01000001.1 Candidatus Nitrosopumilus sp. NM25 DNA, sequence01, whole genome shotgun sequence	Thaumarchaeota	BAT superphylum	1757809	594817	33.84	270	0.1536	25	2019-02-01	266	4	0	0	0	10640	160	0	0	0	7852	109	0	0	0	7961	31408	436	0	0	0	0.452893
GCA_001917995	MNFB01000060.1 Thaumarchaeota archaeon 13_1_40CM_4_38_7 13_1_40cm_4_scaffold_107, whole genome shotgun sequence	Thaumarchaeota	BAT superphylum	1380582	527131	38.18	308	0.223094	25	2019-02-01	306	2	0	0	0	12240	80	0	0	0	9145	56	0	0	0	9201	36580	224	0	0	0	0.666458
GCA_001918975	MNGY01000047.1 Thaumarchaeota archaeon 13_1_40CM_2_39_13_2 13_1_40cm_2_scaffold_10018, whole genome shotgun sequence	Thaumarchaeota	BAT superphylum	791146	309580	39.13	176	0.222462	25	2019-02-01	175	1	0	0	0	7000	40	0	0	0	5311	28	0	0	0	5339	21244	112	0	0	0	0.674844
GCA_003724175	RHEY01000215.1 Thaumarchaeota archaeon S15 scaffold_1000, whole genome shotgun sequence	Thaumarchaeota	BAT superphylum	1226121	803105	65.5	3592	2.92956	25	2019-02-01	3529	62	1	0	0	141160	2480	40	0	0	103462	1783	28	0	0	105273	413848	7132	112	0	0	8.58586
GCA_000402915	AQTB01000001.1 Aigarchaeota archaeon SCGC AAA471-D15 pSL4_2DRAFT_contig_52.53_C, whole genome shotgun sequence	Thaumarchaeota	BAT superphylum	667371	412055	61.74	3000	4.49525	25	2019-02-01	2967	31	2	0	0	118680	1240	80	0	0	88418	1004	58	0	0	89480	353672	4016	232	0	0	13.4078
GCA_002504425	DARP01000013.1 TPA_asm: Nitrososphaeraceae archaeon UBA272 UBA272_contig_10005, whole genome shotgun sequence	Thaumarchaeota	BAT superphylum	2954226	1113755	37.7	782	0.264706	25	2019-02-01	771	10	1	0	0	30840	400	40	0	0	22765	330	28	0	0	23123	91060	1320	112	0	0	0.782709
GCA_002762965	PCWH01000119.1 Nitrosopumilales archaeon CG11_big_fil_rev_8_21_14_0_20_33_24 CG11_8_21_14_0.20_scaffold_100177_c, whole genome shotgun sequence	Thaumarchaeota	BAT superphylum	1202503	396857	33	131	0.108939	25	2019-02-01	130	1	0	0	0	5200	40	0	0	0	3939	26	0	0	0	3965	15756	104	0	0	0	0.329729
GCA_003660785	QMUW01000001.1 Thaumarchaeota archaeon isolate B25_G17 B25_Guay17_scaffold_00429, whole genome shotgun sequence	Thaumarchaeota	BAT superphylum	664088	327776	49.36	1386	2.08707	25	2019-02-01	1367	19	0	0	0	54680	760	0	0	0	41412	549	0	0	0	41961	165648	2196	0	0	0	6.31859
GCA_000955905	CP011097.2 Candidatus Nitrosotenuis cloacae strain SAT1, complete genome	Thaumarchaeota	BAT superphylum	1620156	664214	41	342	0.211091	25	2019-02-01	342	0	0	0	0	13680	0	0	0	0	10011	0	0	0	0	10011	40044	0	0	0	0	0.617903
GCA_000241145	AHJG01000343.1 Candidatus Nitrosarchaeum limnium BG20 contig00633, whole genome shotgun sequence	Thaumarchaeota	BAT superphylum	1855559	602861	32.49	261	0.140658	25	2019-02-01	259	2	0	0	0	10360	80	0	0	0	7703	59	0	0	0	7762	30812	236	0	0	0	0.418311
GCA_003193945	PSPI01000116.1 Thaumarchaeota archaeon isolate Cayman_117_shallow scaffold_10456, whole genome shotgun sequence	Thaumarchaeota	BAT superphylum	1485689	523964	35.27	205	0.137983	25	2019-02-01	202	3	0	0	0	8080	120	0	0	0	5957	86	0	0	0	6043	23828	344	0	0	0	0.406747
GCA_004195455	PSPJ01000078.1 Thaumarchaeota archaeon isolate Guaymas_96 Bin96_scaffold_10065, whole genome shotgun sequence	Thaumarchaeota	BAT superphylum	1083781	383517	35.39	146	0.134714	25	2019-02-01	144	2	0	0	0	5760	80	0	0	0	4268	63	0	0	0	4331	17072	252	0	0	0	0.399619
GCA_000746765	JOSY01000001.1 Marine Group I thaumarchaeote SCGC AAA799-D11 AAA799D11_1, whole genome shotgun sequence	Thaumarchaeota	BAT superphylum	1360636	466535	34.29	164	0.120532	25	2019-02-01	163	1	0	0	0	6520	40	0	0	0	4812	27	0	0	0	4839	19248	108	0	0	0	0.355643
GCA_000299365	CP003842.1 Candidatus Nitrosopumilus koreensis AR1, complete genome	Thaumarchaeota	BAT superphylum	1639964	560592	34.18	214	0.130491	25	2019-02-01	212	2	0	0	0	8480	80	0	0	0	6454	54	0	0	0	6508	25816	216	0	0	0	0.396838
GCA_002501935	DAOR01000226.1 TPA_asm: Nitrososphaeraceae archaeon UBA273 UBA273_contig_100520, whole genome shotgun sequence	Thaumarchaeota	BAT superphylum	3047974	1158596	38.01	831	0.27264	25	2019-02-01	822	8	1	0	0	32880	320	40	0	0	24114	272	28	0	0	24414	96456	1088	112	0	0	0.800991
GCA_003724325	RHFD01000080.1 Nitrosopumilus sp. D6 scaffold_10, whole genome shotgun sequence	Thaumarchaeota	BAT superphylum	1171110	561089	47.91	1158	0.988806	25	2019-02-01	1139	17	2	0	0	45560	680	80	0	0	33449	485	57	0	0	33991	133796	1940	228	0	0	2.90246
GCA_000494125	AWOF01000001.1 Thaumarchaeota archaeon JGI OTU-4 pSL4COM4_contig_0_0.1, whole genome shotgun sequence	Thaumarchaeota	BAT superphylum	617045	372787	60.41	2597	4.20877	25	2019-02-01	2565	31	1	0	0	102600	1240	40	0	0	76951	1064	28	0	0	78043	307804	4256	112	0	0	12.6479
GCA_001917965	MNFA01000052.1 Thaumarchaeota archaeon 13_1_40CM_4_48_7 13_1_40cm_4_scaffold_10871, whole genome shotgun sequence	Thaumarchaeota	BAT superphylum	1171444	567796	48.47	609	0.519871	25	2019-02-01	607	2	0	0	0	24280	80	0	0	0	17590	55	0	0	0	17645	70360	220	0	0	0	1.50626
GCA_003972945	QOAK01000053.1 Thaumarchaeota archaeon isolate MAG 147 Ga0226836_10000442, whole genome shotgun sequence	Thaumarchaeota	BAT superphylum	564807	203088	35.96	94	0.166429	25	2019-02-01	94	0	0	0	0	3760	0	0	0	0	2700	0	0	0	0	2700	10800	0	0	0	0	0.478039
GCA_002494895	DADA01000109.1 TPA_asm: Nitrososphaera sp. UBA210 UBA210_contig_10075, whole genome shotgun sequence	Thaumarchaeota	BAT superphylum	1592896	791470	49.69	947	0.594515	25	2019-02-01	934	13	0	0	0	37360	520	0	0	0	27139	408	0	0	0	27547	108556	1632	0	0	0	1.72937
GCA_002317825	NVRT01000002.1 Nitrosopumilales archaeon isolate NORP160 Contig_source1382A_20594, whole genome shotgun sequence	Thaumarchaeota	BAT superphylum	931996	329789	35.39	134	0.143777	25	2019-02-01	131	3	0	0	0	5240	120	0	0	0	3721	105	0	0	0	3826	14884	420	0	0	0	0.410517
GCA_003569705	BGOU01000001.1 Candidatus Nitrosoarchaeum sp. BD3 DNA, tig00000166, whole genome shotgun sequence	Thaumarchaeota	BAT superphylum	1462514	482557	33	183	0.125127	25	2019-02-01	181	2	0	0	0	7240	80	0	0	0	5502	55	0	0	0	5557	22008	220	0	0	0	0.379962
GCA_002789395	PFTD01000193.1 Nitrosopumilales archaeon CG_4_9_14_0_8_um_filter_34_10 CG_4_9_14_0.8_um_filter_scaffold_1003_c, whole genome shotgun sequence	Thaumarchaeota	BAT superphylum	1636597	539367	32.96	211	0.128926	25	2019-02-01	210	1	0	0	0	8400	40	0	0	0	6334	26	0	0	0	6360	25336	104	0	0	0	0.388611
GCA_900620265	UYNY01000001.1 Nitrosopumilaceae archaeon isolate IBTHAUMO2 genome assembly, contig: IBTHAUMO2_Contig_1, whole genome shotgun sequence	Thaumarchaeota	BAT superphylum	1996680	1294181	64.82	10630	5.32384	25	2019-02-01	10305	306	19	0	0	412200	12240	760	0	0	306892	9724	610	0	0	317226	1227568	38896	2440	0	0	15.8877
GCA_001437625	LIAL01000001.1 Nitrosopumilus sp. BACL13 MAG-121220-bin23 contig00011.0_to_5_1_121220-bin23, whole genome shotgun sequence	Thaumarchaeota	BAT superphylum	1270387	393885	31.01	154	0.121223	25	2019-02-01	153	1	0	0	0	6120	40	0	0	0	4536	27	0	0	0	4563	18144	108	0	0	0	0.359182
GCA_001918995	MNGZ01000059.1 Thaumarchaeota archaeon 13_1_40CM_2_39_13_1 13_1_40cm_2_scaffold_101517, whole genome shotgun sequence	Thaumarchaeota	BAT superphylum	548217	213790	39	119	0.217067	25	2019-02-01	118	1	0	0	0	4720	40	0	0	0	3544	31	0	0	0	3575	14176	124	0	0	0	0.652114
GCA_000405925	ASPE01000001.1 Aigarchaeota archaeon SCGC AAA471-I13 A471I13DRAFT_contig_0_0.1_C, whole genome shotgun sequence	Thaumarchaeota	BAT superphylum	164795	100860	61.2	742	4.50256	25	2019-02-01	737	5	0	0	0	29480	200	0	0	0	22379	142	0	0	0	22521	89516	568	0	0	0	13.6661
GCA_002156965	CP021324.1 Candidatus Nitrosomarinus catalina strain SPOT01 chromosome, complete genome	Thaumarchaeota	BAT superphylum	1360076	427571	31.44	150	0.110288	25	2019-02-01	149	1	0	0	0	5960	40	0	0	0	4345	27	0	0	0	4372	17380	108	0	0	0	0.321453
GCA_001543015	LFLC01000058.1 Nitrosopumilus sp. LS_AOA contig10558, whole genome shotgun sequence	Thaumarchaeota	BAT superphylum	1925182	609164	31.64	313	0.162582	25	2019-02-01	309	4	0	0	0	12360	160	0	0	0	9163	111	0	0	0	9274	36652	444	0	0	0	0.481721
GCA_002731165	PBZR01000018.1 Nitrosopumilales archaeon isolate NP145 101459, whole genome shotgun sequence	Thaumarchaeota	BAT superphylum	604421	200666	33.2	66	0.109195	25	2019-02-01	65	1	0	0	0	2600	40	0	0	0	1878	27	0	0	0	1905	7512	108	0	0	0	0.315178
GCA_000812185	CP007026.1 Candidatus Nitrosopelagicus brevis strain CN25, complete genome	Thaumarchaeota	BAT superphylum	1232128	408546	33.16	101	0.081972	25	2019-02-01	99	2	0	0	0	3960	80	0	0	0	2953	56	0	0	0	3009	11812	224	0	0	0	0.244212
GCA_002787055	CP024808.1 Candidatus Nitrosotenuis aquarius strain AQ6F chromosome, complete genome	Thaumarchaeota	BAT superphylum	1697207	715953	42.18	466	0.274569	25	2019-02-01	463	3	0	0	0	18520	120	0	0	0	13643	89	0	0	0	13732	54572	356	0	0	0	0.809094
GCA_001627015	LUPE01000001.1 Nitrosopelagicus sp. REDSEA-S43_B1 scaffold1, whole genome shotgun sequence	Thaumarchaeota	BAT superphylum	980468	332464	33.91	81	0.0826136	25	2019-02-01	81	0	0	0	0	3240	0	0	0	0	2347	0	0	0	0	2347	9388	0	0	0	0	0.239375
GCA_003660665	QMUQ01000001.1 Thaumarchaeota archaeon isolate B77_G16 B77_Guay16_scaffold_02069, whole genome shotgun sequence	Thaumarchaeota	BAT superphylum	1197666	524563	43.8	1232	1.02867	25	2019-02-01	1211	21	0	0	0	48440	840	0	0	0	36024	715	0	0	0	36739	144096	2860	0	0	0	3.06755
GCA_003856905	RPPJ01000568.1 Nitrosopumilales archaeon isolate maxbin2.0428 maxbin2.0428_Contig_10606794, whole genome shotgun sequence	Thaumarchaeota	BAT superphylum	1708156	601623	35.22	336	0.196703	25	2019-02-01	335	1	0	0	0	13400	40	0	0	0	9776	27	0	0	0	9803	39104	108	0	0	0	0.573894
GCA_003702495	REGH01000060.1 Nitrosopumilus sp. isolate GoM_MAG4 NODE_11195_length_5074_cov_15.115423, whole genome shotgun sequence	Thaumarchaeota	BAT superphylum	1266765	437434	34.53	157	0.123938	25	2019-02-01	156	1	0	0	0	6240	40	0	0	0	4667	27	0	0	0	4694	18668	108	0	0	0	0.37055
GCA_001321845	JPUE01000001.1 Nitrosopumilus sp. PRT-SC01 contig_11, whole genome shotgun sequence	Thaumarchaeota	BAT superphylum	609612	201959	33.13	82	0.134512	25	2019-02-01	80	2	0	0	0	3200	80	0	0	0	2391	59	0	0	0	2450	9564	236	0	0	0	0.401895
GCA_003193985	PSPH01000050.1 Thaumarchaeota archaeon isolate Cayman_118_shallow scaffold_10245, whole genome shotgun sequence	Thaumarchaeota	BAT superphylum	533557	181931	34.1	58	0.108704	25	2019-02-01	58	0	0	0	0	2320	0	0	0	0	1677	0	0	0	0	1677	6708	0	0	0	0	0.314306
GCA_003724215	RHEZ01000113.1 Thaumarchaeota archaeon S14 scaffold_1002, whole genome shotgun sequence	Thaumarchaeota	BAT superphylum	1181612	791486	66.98	3379	2.85965	25	2019-02-01	3314	61	4	0	0	132560	2440	160	0	0	97161	1788	121	0	0	99070	388644	7152	484	0	0	8.38431
GCA_002501855	DAOM01000335.1 TPA_asm: Nitrososphaeraceae archaeon UBA348 UBA348_contig_10042, whole genome shotgun sequence	Thaumarchaeota	BAT superphylum	3081384	1170293	37.98	886	0.287533	25	2019-02-01	877	8	1	0	0	35080	320	40	0	0	25750	268	28	0	0	26046	103000	1072	112	0	0	0.84527
GCA_001917505	MNED01000045.1 Thaumarchaeota archaeon 13_1_40CM_38_12 13_1_40cm_scaffold_10, whole genome shotgun sequence	Thaumarchaeota	BAT superphylum	1208569	456208	37.75	261	0.215958	25	2019-02-01	260	1	0	0	0	10400	40	0	0	0	7745	28	0	0	0	7773	30980	112	0	0	0	0.643157
GCA_003702485	REGI01000038.1 Candidatus Nitrosopelagicus sp. isolate GoM_MAG1 NODE_10238_length_5772_cov_2.581045, whole genome shotgun sequence	Thaumarchaeota	BAT superphylum	924268	314293	34	62	0.0670801	25	2019-02-01	62	0	0	0	0	2480	0	0	0	0	1846	0	0	0	0	1846	7384	0	0	0	0	0.199726
GCA_002495205	DAEE01000039.1 TPA_asm: Thaumarchaeota archaeon UBA183 UBA183_contig_10194, whole genome shotgun sequence	Thaumarchaeota	BAT superphylum	808330	494910	61.23	3614	4.47095	25	2019-02-01	3535	75	4	0	0	141400	3000	160	0	0	105440	2392	124	0	0	107956	421760	9568	496	0	0	13.3554
GCA_001438895	LIAK01000001.1 Nitrosopumilus sp. BACL13 MAG-120910-bin56 contig00120_1_120910-bin56, whole genome shotgun sequence	Thaumarchaeota	BAT superphylum	740497	242612	32.76	101	0.136395	25	2019-02-01	100	1	0	0	0	4000	40	0	0	0	2928	27	0	0	0	2955	11712	108	0	0	0	0.399056
GCA_002737455	NSIS01000015.1 Thaumarchaeota archaeon isolate Baikal-G2 Thaumarchaeota-Baikal-G2-C10, whole genome shotgun sequence	Thaumarchaeota	BAT superphylum	1139986	345123	30.27	101	0.0885976	25	2019-02-01	101	0	0	0	0	4040	0	0	0	0	2992	0	0	0	0	2992	11968	0	0	0	0	0.262459
GCA_000746785	JOTA01000001.1 Marine Group I thaumarchaeote SCGC AAA799-B03 AAA799B03_0, whole genome shotgun sequence	Thaumarchaeota	BAT superphylum	1003945	338367	33.7	130	0.129489	25	2019-02-01	129	1	0	0	0	5160	40	0	0	0	3868	27	0	0	0	3895	15472	108	0	0	0	0.387969
GCA_003164815	PLUF01000016.1 Thaumarchaeota archaeon isolate bog_1369 73.20120700_S1D.104_contig_100221, whole genome shotgun sequence	Thaumarchaeota	BAT superphylum	2842388	1689547	59.44	7416	2.60907	25	2019-02-01	7291	123	2	0	0	291640	4920	80	0	0	213174	3803	58	0	0	217035	852696	15212	232	0	0	7.63566
GCA_002494485	DACA01000098.1 TPA_asm: Nitrososphaerales archaeon UBA213 UBA213_contig_100323, whole genome shotgun sequence	Thaumarchaeota	BAT superphylum	1235054	420465	34.04	183	0.148172	25	2019-02-01	183	0	0	0	0	7320	0	0	0	0	5445	0	0	0	0	5445	21780	0	0	0	0	0.440871
GCA_000402965	AQTA01000001.1 Aigarchaeota archaeon SCGC AAA471-E14 pSL4_3DRAFT_contig_57.58_C, whole genome shotgun sequence	Thaumarchaeota	BAT superphylum	703726	385534	54.78	2535	3.60225	25	2019-02-01	2484	50	1	0	0	99360	2000	40	0	0	75735	1609	29	0	0	77373	302940	6436	116	0	0	10.9948
GCA_002698885	PAAH01000039.1 Thaumarchaeota archaeon isolate NAT229 143807, whole genome shotgun sequence	Thaumarchaeota	BAT superphylum	746133	242638	32.52	68	0.0911366	25	2019-02-01	67	1	0	0	0	2680	40	0	0	0	1990	29	0	0	0	2019	7960	116	0	0	0	0.270595
GCA_002506605	DAXX01000052.1 TPA_asm: Thaumarchaeota archaeon UBA160 UBA160_contig_1, whole genome shotgun sequence	Thaumarchaeota	BAT superphylum	854732	312621	36.58	264	0.308869	25	2019-02-01	262	2	0	0	0	10480	80	0	0	0	7711	56	0	0	0	7767	30844	224	0	0	0	0.908706
GCA_000328945	AJVI01000001.1 Nitrosopumilus sp. SJ contig02643, whole genome shotgun sequence	Thaumarchaeota	BAT superphylum	1650825	564500	34.2	215	0.130238	25	2019-02-01	213	2	0	0	0	8520	80	0	0	0	6478	54	0	0	0	6532	25912	216	0	0	0	0.395681
GCA_003724275	RHFA01000052.1 Thaumarchaeota archaeon S13 scaffold_104, whole genome shotgun sequence	Thaumarchaeota	BAT superphylum	1370066	912007	66.57	3989	2.91154	25	2019-02-01	3923	64	2	0	0	156920	2560	80	0	0	115075	1886	56	0	0	117017	460300	7544	224	0	0	8.54098
GCA_003139715	PLFZ01000009.1 Thaumarchaeota archaeon isolate bog_1367 73.20110800_S3D.59_contig_10026, whole genome shotgun sequence	Thaumarchaeota	BAT superphylum	2332089	1405360	60.26	6416	2.75118	25	2019-02-01	6310	104	2	0	0	252400	4160	80	0	0	184341	3180	58	0	0	187579	737364	12720	232	0	0	8.04339
GCA_003045125	LXWN01000001.1 Candidatus Nitrosopelagicus brevis strain U25 NODE_1_length_698954_cov_43.118_ID_216337, whole genome shotgun sequence	Thaumarchaeota	BAT superphylum	1245544	413252	33.18	101	0.0810891	25	2019-02-01	99	2	0	0	0	3960	80	0	0	0	2953	56	0	0	0	3009	11812	224	0	0	0	0.241581
GCA_000398525	ASLW01000001.1 Aigarchaeota archaeon SCGC AAA471-J07 A471J7DRAFT_contig_0_0.1_C, whole genome shotgun sequence	Thaumarchaeota	BAT superphylum	249792	154344	61.79	1042	4.17147	25	2019-02-01	1033	8	1	0	0	41320	320	40	0	0	30957	230	83	0	0	31270	123828	920	332	0	0	12.5184
GCA_003248015	QJZB01000107.1 Candidatus Nitrosopumilus salaria isolate SZUA-335 scaffold_10158, whole genome shotgun sequence	Thaumarchaeota	BAT superphylum	681765	271056	39.76	214	0.313891	25	2019-02-01	211	3	0	0	0	8440	120	0	0	0	6059	86	0	0	0	6145	24236	344	0	0	0	0.901337
GCA_002783425	PFGA01000418.1 Nitrosopumilales archaeon CG15_BIG_FIL_POST_REV_8_21_14_020_33_23 CG15_8_21_14_0.20_scaffold_101359_c, whole genome shotgun sequence	Thaumarchaeota	BAT superphylum	1091294	360687	33.05	130	0.119125	25	2019-02-01	129	1	0	0	0	5160	40	0	0	0	3868	26	0	0	0	3894	15472	104	0	0	0	0.356824
GCA_002501845	DAOL01000026.1 TPA_asm: Nitrososphaera sp. UBA217 UBA217_contig_100381, whole genome shotgun sequence	Thaumarchaeota	BAT superphylum	1135163	552809	48.7	589	0.518868	25	2019-02-01	586	2	1	0	0	23440	80	40	0	0	16969	59	29	0	0	17057	67876	236	116	0	0	1.5026
GCA_001627095	LUPD01000001.1 Nitrosopelagicus sp. REDSEA-S37_B6 scaffold1, whole genome shotgun sequence	Thaumarchaeota	BAT superphylum	870512	296377	34.05	79	0.0907512	25	2019-02-01	79	0	0	0	0	3160	0	0	0	0	2334	0	0	0	0	2334	9336	0	0	0	0	0.268118
GCA_002506665	DAXZ01000060.1 TPA_asm: Nitrosopumilus sp. UBA526 UBA526_contig_1005, whole genome shotgun sequence	Thaumarchaeota	BAT superphylum	1389729	567248	40.82	774	0.556943	25	2019-02-01	759	13	2	0	0	30360	520	80	0	0	22980	458	59	0	0	23497	91920	1832	236	0	0	1.69076
GCA_003724255	RHFE01000037.1 Nitrosopumilus sp. B06 scaffold_0, whole genome shotgun sequence	Thaumarchaeota	BAT superphylum	1306149	621930	47.62	1289	0.986871	25	2019-02-01	1271	16	2	0	0	50840	640	80	0	0	37362	480	57	0	0	37899	149448	1920	228	0	0	2.90158
GCA_001870125	CP017922.1 Candidatus Nitrosocosmicus exaquare strain G61 chromosome, complete genome	Thaumarchaeota	BAT superphylum	2989777	1014680	33.94	700	0.234131	25	2019-02-01	693	7	0	0	0	27720	280	0	0	0	20489	344	0	0	0	20833	81956	1376	0	0	0	0.696808
GCA_000270325	BA000048.1 Candidatus Caldiarchaeum subterraneum DNA, complete genome, from subsurface mine microbial mat	Thaumarchaeota	BAT superphylum	1680938	868199	51.65	3234	1.92393	25	2019-02-01	3201	32	1	0	0	128040	1280	40	0	0	94891	973	28	0	0	95892	379564	3892	112	0	0	5.70467
GCA_000405905	ASPD01000001.1 Aigarchaeota archaeon SCGC AAA471-F17 A471F17DRAFT_contig_0_0.1_C, whole genome shotgun sequence	Thaumarchaeota	BAT superphylum	741841	460491	62.07	3281	4.42278	25	2019-02-01	3239	39	3	0	0	129560	1560	120	0	0	96867	1209	139	0	0	98215	387468	4836	556	0	0	13.2394
GCA_000746705	JOTC01000001.1 Marine Group I thaumarchaeote SCGC AAA799-O18 AAA799O18_0, whole genome shotgun sequence	Thaumarchaeota	BAT superphylum	522768	180733	34.57	84	0.160683	25	2019-02-01	83	1	0	0	0	3320	40	0	0	0	2480	35	0	0	0	2515	9920	140	0	0	0	0.481093
GCA_002781805	PFFZ01000073.1 Nitrosopumilales archaeon CG15_BIG_FIL_POST_REV_8_21_14_020_37_12 CG15_8_21_14_0.20_scaffold_10000_c, whole genome shotgun sequence	Thaumarchaeota	BAT superphylum	1019752	372512	36.53	242	0.237313	25	2019-02-01	238	4	0	0	0	9520	160	0	0	0	7026	111	0	0	0	7137	28104	444	0	0	0	0.699876
GCA_002317795	NVWC01000008.1 Thaumarchaeota archaeon isolate NORP47 Contig_source1383C_1044, whole genome shotgun sequence	Thaumarchaeota	BAT superphylum	1906738	595531	31.23	274	0.143701	25	2019-02-01	274	0	0	0	0	10960	0	0	0	0	8150	0	0	0	0	8150	32600	0	0	0	0	0.427432
GCA_000204585	CM001158.1 Candidatus Nitrosoarchaeum limnia SFB1 chromosome, whole genome shotgun sequence	Thaumarchaeota	BAT superphylum	1772718	565882	31.92	225	0.126924	25	2019-02-01	224	1	0	0	0	8960	40	0	0	0	6611	30	0	0	0	6641	26444	120	0	0	0	0.374622
GCA_003135575	PLCG01000084.1 Thaumarchaeota archaeon isolate palsa_1368 73.20111000_P3M.136_contig_100960, whole genome shotgun sequence	Thaumarchaeota	BAT superphylum	2343364	1368170	58.38	5147	2.19642	25	2019-02-01	5071	74	2	0	0	202840	2960	80	0	0	148931	2193	62	0	0	151186	595724	8772	248	0	0	6.45167
GCA_001918945	MNGX01000058.1 Thaumarchaeota archaeon 13_1_40CM_2_39_7 13_1_40cm_2_scaffold_10118, whole genome shotgun sequence	Thaumarchaeota	BAT superphylum	935896	360748	38.55	209	0.223315	25	2019-02-01	208	1	0	0	0	8320	40	0	0	0	6104	28	0	0	0	6132	24416	112	0	0	0	0.655201
GCA_001627105	LUOY01000001.1 Nitrosopelagicus sp. REDSEA-S19_B12N3 scaffold1, whole genome shotgun sequence	Thaumarchaeota	BAT superphylum	1507370	546906	36.28	215	0.142633	25	2019-02-01	215	0	0	0	0	8600	0	0	0	0	6410	0	0	0	0	6410	25640	0	0	0	0	0.425244
GCA_003660635	QMUP01000001.1 Thaumarchaeota archaeon isolate B99_G9 B99_Guay9_scaffold_01853, whole genome shotgun sequence	Thaumarchaeota	BAT superphylum	1226034	581461	47.43	2278	1.85802	25	2019-02-01	2245	31	2	0	0	89800	1240	80	0	0	66952	936	56	0	0	67944	267808	3744	224	0	0	5.54177
GCA_000724145	JNVL01000001.1 Marine Group I thaumarchaeote SCGC AAA799-E16 AAA799E16_0, whole genome shotgun sequence	Thaumarchaeota	BAT superphylum	1415322	483334	34.15	177	0.12506	25	2019-02-01	176	1	0	0	0	7040	40	0	0	0	5180	27	0	0	0	5207	20720	108	0	0	0	0.367902
GCA_002495905	DAHJ01000032.1 TPA_asm: Thaumarchaeota archaeon UBA223 UBA223_contig_101079, whole genome shotgun sequence	Thaumarchaeota	BAT superphylum	852867	269776	31.63	56	0.0656609	25	2019-02-01	55	1	0	0	0	2200	40	0	0	0	1555	27	0	0	0	1582	6220	108	0	0	0	0.185492
GCA_002906215	CP024014.1 Candidatus Nitrosocaldus islandicus isolate 3F chromosome, complete genome	Thaumarchaeota	BAT superphylum	1617394	671845	41.54	2170	1.34166	25	2019-02-01	2142	27	1	0	0	85680	1080	40	0	0	65997	865	29	0	0	66891	263988	3460	116	0	0	4.13573
			Statistics	LENGTH	GC COUNT	GC PERCENT	PQS COUNT	PQS FREQUENCY	WINDOW SIZE	THRESHOLD	COUNT 1.2-1.4	COUNT 1.4-1.6	COUNT 1.6-1.8	COUNT 1.8-2.0	COUNT 2.0-MORE	FREQ 1.2-1.4	FREQ 1.4-1.6	FREQ 1.6-1.8	FREQ 1.8-2.0	FREQ 2.0-MORE	LEN 1.2-1.4	LEN 1.4-1.6	LEN 1.6-1.8	LEN 1.8-2.0	LEN 2.0-MORE	LEN ALL	% LEN 1.2-1.4	% LEN 1.4-1.6	% LEN 1.6-1.8	% LEN 1.8-2.0	% LEN 2.0-MORE	% LEN ALL
			SUM	236246847	95279233	7857.81	176516	175.66	4800	8351424	173901	2506	108	1	0	6956040	100240	4320	40	0	5166574	77440	3482	73	0	5247569	20666296	309760	13928	292	0	524.551
			CNT	192	192	192	192	192	192	192	192	192	192	192	192	192	192	192	192	192	192	192	192	192	192	192	192	192	192	192	192	192
			AVG	1.23045e+06	496246	40.9261	919.354	0.914898	25	43497	905.734	13.0521	0.5625	0.00520833	0	36229.4	522.083	22.5	0.208333	0	26909.2	403.333	18.1354	0.380208	0	27331.1	107637	1613.33	72.5417	1.52083	0	2.73203
			MIN	164795	100860	28.15	33	0.0528477	25	43497	33	0	0	0	0	1320	0	0	0	0	947	0	0	0	0	947	3788	0	0	0	0	0.151657
			MAX	3441569	1689547	66.98	10630	5.32384	25	43497	10305	306	19	1	0	412200	12240	760	40	0	306892	9724	610	73	0	317226	1227568	38896	2440	292	0	15.8877
			VAR	4.08588e+11	8.25932e+10	101.241	2.13378e+06	1.90639	0	0	2.04812e+06	911.631	3.15838	0.00520833	0	3.27699e+09	1.45861e+06	5053.4	8.33333	0	1.79891e+09	886684	3216.71	27.7552	0	1.8779e+09	2.87826e+10	1.41869e+07	51467.4	444.083	0	17.1416
			STDEV	639209	287390	10.0618	1460.75	1.38072	0	0	1431.12	30.1932	1.77718	0.0721688	0	57245	1207.73	71.0873	2.88675	0	42413.6	941.639	56.7161	5.26832	0	43334.7	169654	3766.56	226.864	21.0733	0	4.14025
			Q1	786256	315888	33.7075	133.5	0.123752	25	43497	130.75	1	0	0	0	5230	40	0	0	0	3868	27	0	0	0	3931.5	15472	108	0	0	0	0.367815
			Median Q2	1.17391e+06	426936	36.045	262.5	0.212837	25	43497	261	2	0	0	0	10440	80	0	0	0	7728	62.5	0	0	0	7770	30912	250	0	0	0	0.639427
			Q3	1551401	594996	48.215	959.25	0.834153	25	43497	947.5	12.25	0.25	0	0	37900	490	10	0	0	27663.2	361.5	7	0	0	28034	110653	1446	28	0	0	2.43922

## Sheet: Thermoproteales
ASSEMBLY NAME	FASTA NAME	Subgroup	Superphylum	LENGTH	GC COUNT	GC PERCENT	PQS COUNT	PQS FREQUENCY	WINDOW SIZE	THRESHOLD	COUNT 1.2-1.4	COUNT 1.4-1.6	COUNT 1.6-1.8	COUNT 1.8-2.0	COUNT 2.0-MORE	FREQ 1.2-1.4	FREQ 1.4-1.6	FREQ 1.6-1.8	FREQ 1.8-2.0	FREQ 2.0-MORE	LEN 1.2-1.4	LEN 1.4-1.6	LEN 1.6-1.8	LEN 1.8-2.0	LEN 2.0-MORE	LEN ALL	% LEN 1.2-1.4	% LEN 1.4-1.6	% LEN 1.6-1.8	% LEN 1.8-2.0	% LEN 2.0-MORE	% LEN ALL
GCA_000317795	CP003378.1 Caldisphaera lagunensis DSM 15908, complete genome	Thermoproteales	Cren superphylum	1546846	464580	30.03	457	0.29544	25	2019-02-01	452	5	0	0	0	0.292207	0.00323238	0	0	0	13602	136	0	0	0	13738	0.879338	0.00879208	0	0	0	0.88813
GCA_002877795	PNHZ01000013.1 Caldisphaera sp. isolate ZAV-20 NODE_10_length_82088_cov_42.1114_part_41044_62478, whole genome shotgun sequence	Thermoproteales	Cren superphylum	458561	142979	31.18	124	0.270411	25	2019-02-01	124	0	0	0	0	0.270411	0	0	0	0	3663	0	0	0	0	3663	0.798803	0	0	0	0	0.798803
GCA_003649205	QMRC01000001.1 Thermoprotei archaeon isolate B15_G16 B15_Guay16_scaffold_00001, whole genome shotgun sequence	Thermoproteales	Cren superphylum	2066741	893767	43.25	1475	0.713684	25	2019-02-01	1461	14	0	0	0	0.70691	0.00677395	0	0	0	44154	542	0	0	0	44696	2.13641	0.0262249	0	0	0	2.16263
GCA_003650865	QMSN01000001.1 Thermoprotei archaeon isolate B19_G17 B19_Guay17_scaffold_00152, whole genome shotgun sequence	Thermoproteales	Cren superphylum	1247919	641978	51.44	2810	2.25175	25	2019-02-01	2770	37	3	0	0	2.2197	0.0296494	0.002404	0	0	83127	1095	90	0	0	84312	6.66125	0.0877461	0.00721201	0	0	6.75621
GCA_003650845	QMSH01000001.1 Thermoprotei archaeon isolate B46_G2 B46_Guay2_scaffold_00089, whole genome shotgun sequence	Thermoproteales	Cren superphylum	1367771	700638	51.22	2961	2.16484	25	2019-02-01	2926	33	2	0	0	2.13925	0.0241268	0.00146223	0	0	87970	950	59	0	0	88979	6.43163	0.0694561	0.00431359	0	0	6.5054
GCA_003649305	QMRP01000001.1 Thermoprotei archaeon isolate B4_G17 B4_Guay17_scaffold_00017, whole genome shotgun sequence	Thermoproteales	Cren superphylum	2070048	828598	40.03	1130	0.545881	25	2019-02-01	1118	12	0	0	0	0.540084	0.00579697	0	0	0	33713	375	0	0	0	34088	1.62861	0.0181155	0	0	0	1.64673
GCA_003649235	QMRG01000001.1 Thermoprotei archaeon isolate B69_G16 B69_Guay16_scaffold_00130, whole genome shotgun sequence	Thermoproteales	Cren superphylum	1812403	722625	39.87	910	0.502096	25	2019-02-01	900	9	1	0	0	0.496578	0.00496578	0.000551754	0	0	26796	255	28	0	0	27079	1.47848	0.0140697	0.00154491	0	0	1.49409
GCA_000495675	AYMA01000001.1 Uncultured Acidilobus sp. MG scf1118686649184, whole genome shotgun sequence	Thermoproteales	Cren superphylum	1548506	911078	58.84	5980	3.86179	25	2019-02-01	5868	101	11	0	0	3.78946	0.0652242	0.00710362	0	0	173864	3193	320	0	0	177377	11.2279	0.206199	0.0206651	0	0	11.4547
GCA_002878225	PNJB01000035.1 Caldisphaera sp. isolate ARK-06 NODE_1023_length_7745_cov_41.92, whole genome shotgun sequence	Thermoproteales	Cren superphylum	1413505	428641	30.32	302	0.213653	25	2019-02-01	298	4	0	0	0	0.210823	0.00282984	0	0	0	8832	112	0	0	0	8944	0.62483	0.00792357	0	0	0	0.632753
GCA_000495715	AYMC01000001.1 Uncultured Acidilobus sp. OSP8 scf1118686596893, whole genome shotgun sequence	Thermoproteales	Cren superphylum	1430817	830964	58.08	5573	3.89498	25	2019-02-01	5470	96	7	0	0	3.82299	0.0670945	0.00489231	0	0	162452	3149	207	0	0	165808	11.3538	0.220084	0.0144673	0	0	11.5883
GCA_002899805	POCB01000145.1 Fervidicoccus sp. isolate ARK-14 NODE_1010_length_7881_cov_4.92397, whole genome shotgun sequence	Thermoproteales	Cren superphylum	1456853	638545	43.83	2179	1.49569	25	2019-02-01	2143	36	0	0	0	1.47098	0.0247108	0	0	0	65591	1129	0	0	0	66720	4.50224	0.0774958	0	0	0	4.57973
GCA_002506595	DAXV01000020.1 TPA_asm: Acidilobaceae archaeon UBA158 UBA158_contig_1054, whole genome shotgun sequence	Thermoproteales	Cren superphylum	1465940	432006	29.47	294	0.200554	25	2019-02-01	290	3	1	0	0	0.197825	0.00204647	0.000682156	0	0	8609	86	29	0	0	8724	0.587268	0.00586654	0.00197825	0	0	0.595113
GCA_002877855	PNIA01000013.1 Caldisphaera sp. isolate ZAV-19 NODE_101_length_34904_cov_41.0062, whole genome shotgun sequence	Thermoproteales	Cren superphylum	935586	289956	30.99	256	0.273625	25	2019-02-01	253	3	0	0	0	0.270419	0.00320655	0	0	0	7438	83	0	0	0	7521	0.79501	0.00887145	0	0	0	0.803881
GCA_002878235	PNJA01000087.1 Caldisphaera sp. isolate ARK-07 NODE_101_length_34904_cov_41.0062, whole genome shotgun sequence	Thermoproteales	Cren superphylum	821366	262382	31.94	253	0.308023	25	2019-02-01	251	2	0	0	0	0.305588	0.00243497	0	0	0	7538	56	0	0	0	7594	0.917739	0.00681791	0	0	0	0.924557
GCA_000495695	AYMB01000001.1 Uncultured Acidilobus sp. CIS scf1118685652471, whole genome shotgun sequence	Thermoproteales	Cren superphylum	1426691	837621	58.71	5562	3.89853	25	2019-02-01	5450	103	9	0	0	3.82003	0.072195	0.0063083	0	0	161961	3168	337	0	0	165466	11.3522	0.222052	0.0236211	0	0	11.5979
GCA_003086325	QEFF01000001.1 Acidilobus sp. SCGC AC-742_E15 AC-742-E15_NODE_4021_length_2523_cov_5.31199, whole genome shotgun sequence	Thermoproteales	Cren superphylum	632518	361109	57.09	2111	3.33745	25	2019-02-01	2079	29	3	0	0	3.28686	0.0458485	0.00474295	0	0	61358	966	89	0	0	62413	9.70059	0.152723	0.0140707	0	0	9.86739
GCA_003086315	QEFE01000001.1 Acidilobus sp. SCGC AC-742_M05 AC-742-M05_NODE_2069_length_2372_cov_6.64566, whole genome shotgun sequence	Thermoproteales	Cren superphylum	242587	139152	57.36	763	3.14526	25	2019-02-01	754	7	2	0	0	3.10816	0.0288556	0.00824446	0	0	22142	245	63	0	0	22450	9.12745	0.100995	0.0259701	0	0	9.25441
GCA_003431325	CP010515.1 Acidilobus sp. 7A, complete genome	Thermoproteales	Cren superphylum	1539049	889230	57.78	5172	3.36052	25	2019-02-01	5061	107	4	0	0	3.28839	0.0695235	0.00259901	0	0	150156	3342	117	0	0	153615	9.75641	0.217147	0.0076021	0	0	9.98116
GCA_003201765	CP029288.1 Acidianus sulfidivorans JP7 chromosome, complete genome	Thermoproteales	Cren superphylum	2287077	710744	31.08	297	0.12986	25	2019-02-01	293	4	0	0	0	0.128111	0.00174896	0	0	0	8641	110	0	0	0	8751	0.377818	0.00480963	0	0	0	0.382628
GCA_000213215	CP002535.1 Acidianus hospitalis W1, complete genome	Thermoproteales	Cren superphylum	2137654	729969	34.15	512	0.239515	25	2019-02-01	506	6	0	0	0	0.236708	0.00280682	0	0	0	14959	171	0	0	0	15130	0.699786	0.00799942	0	0	0	0.707785
GCA_000802205	CP012850.1 Candidatus Nitrocosmicus oleophilus strain MY3, complete genome	Thermoproteales	Cren superphylum	3430706	1171202	34.14	872	0.254175	25	2019-02-01	843	29	0	0	0	0.245722	0.00845307	0	0	0	24799	1137	0	0	0	25936	0.722854	0.0331419	0	0	0	0.755996
GCA_003176995	QHBN01000001.1 Thaumarchaeota archaeon isolate RRmetagenome_bin19 antarctic_groopm_ref2_bin_30_contig_10133, whole genome shotgun sequence	Thermoproteales	Cren superphylum	3969448	1543799	38.89	1196	0.301301	25	2019-02-01	1183	13	0	0	0	0.298026	0.00327501	0	0	0	35190	371	0	0	0	35561	0.886521	0.00934639	0	0	0	0.895868
GCA_003201835	CP029289.1 Acidianus brierleyi strain DSM 1651 chromosome, complete genome	Thermoproteales	Cren superphylum	2947156	940257	31.9	491	0.166601	25	2019-02-01	488	3	0	0	0	0.165583	0.00101793	0	0	0	14675	85	0	0	0	14760	0.497938	0.00288414	0	0	0	0.500822
GCA_000144915	CP001742.1 Acidilobus saccharovorans 345-15, complete genome	Thermoproteales	Cren superphylum	1496453	856231	57.22	4378	2.92558	25	2019-02-01	4298	78	2	0	0	2.87212	0.0521233	0.00133649	0	0	126845	2400	57	0	0	129302	8.47638	0.160379	0.00380901	0	0	8.64057
GCA_000495735	AYMD01000001.1 Uncultured Acidilobus sp. JCHS scf1118686607546, whole genome shotgun sequence	Thermoproteales	Cren superphylum	1476663	871845	59.04	5807	3.93252	25	2019-02-01	5697	102	8	0	0	3.85802	0.0690747	0.00541762	0	0	168809	3054	234	0	0	172097	11.4318	0.206818	0.0158465	0	0	11.6545
GCA_001674955	KV575202.1 Candidatus Nitrosopumilus sp. DDS1 genomic scaffold scaffold1, whole genome shotgun sequence	Thermoproteales	Cren superphylum	1753952	575190	32.79	251	0.143105	25	2019-02-01	247	4	0	0	0	0.140825	0.00228056	0	0	0	7224	109	0	0	0	7333	0.41187	0.00621454	0	0	0	0.418084
GCA_002871215	PNIM01000012.1 Fervidicoccus fontis isolate ZAV-06 NODE_121_length_33187_cov_8.66141, whole genome shotgun sequence	Thermoproteales	Cren superphylum	655509	230437	35.15	194	0.295953	25	2019-02-01	191	3	0	0	0	0.291377	0.0045766	0	0	0	5638	86	0	0	0	5724	0.860095	0.0131196	0	0	0	0.873215
GCA_000265525	CP003651.1 Thermococcus cleftensis strain CL1, complete genome	Thermoproteales	Cren superphylum	1950313	1088616	55.82	5357	2.74674	25	2019-02-01	5291	65	1	0	0	2.7129	0.033328	0.000512738	0	0	156008	1945	30	0	0	157983	7.99913	0.0997276	0.00153821	0	0	8.10039
GCA_900012635	LN999010.1 Thermococcus chitonophagus isolate 1 genome assembly, chromosome: I	Thermoproteales	Cren superphylum	1969648	884775	44.92	3148	1.59826	25	2019-02-01	3108	38	2	0	0	1.57795	0.0192928	0.00101541	0	0	92581	1132	56	0	0	93769	4.70038	0.0574722	0.00284315	0	0	4.7607
GCA_002871295	PNIV01000155.1 Fervidicoccus fontis isolate ARK-12 NODE_1026_length_7724_cov_8.10093, whole genome shotgun sequence	Thermoproteales	Cren superphylum	1344112	484349	36.03	557	0.4144	25	2019-02-01	551	6	0	0	0	0.409936	0.00446391	0	0	0	16494	183	0	0	0	16677	1.22713	0.0136149	0	0	0	1.24074
GCA_000585495	CP007264.1 Thermococcus nautili strain 30-1, complete genome	Thermoproteales	Cren superphylum	1976356	1083867	54.84	3698	1.87112	25	2019-02-01	3644	52	2	0	0	1.8438	0.026311	0.00101196	0	0	106536	1485	57	0	0	108078	5.39053	0.0751383	0.0028841	0	0	5.46855
GCA_900064395	FJMQ01000206.1 Thermococcus litoralis isolate Thermococcus_litoralis_oil genome assembly, contig: scaffold-41.1, whole genome shotgun sequence	Thermoproteales	Cren superphylum	2168485	936792	43.2	2387	1.10077	25	2019-02-01	2360	27	0	0	0	1.08832	0.0124511	0	0	0	69616	751	0	0	0	70367	3.21035	0.0346325	0	0	0	3.24498
GCA_003086435	QEFD01000001.1 Acidianus hospitalis isolate SCGC AC-742_N10 AC-742-N10_NODE_4225_length_2769_cov_7.54016, whole genome shotgun sequence	Thermoproteales	Cren superphylum	1581744	537561	33.99	335	0.211792	25	2019-02-01	332	2	1	0	0	0.209895	0.00126443	0.000632214	0	0	9870	56	105	0	0	10031	0.623995	0.0035404	0.00663824	0	0	0.634173
GCA_003650065	QMUC01000001.1 Thermococci archaeon isolate B63_G1 B63_Guay1_scaffold_00337, whole genome shotgun sequence	Thermoproteales	Cren superphylum	1425064	568938	39.92	1167	0.818911	25	2019-02-01	1146	20	1	0	0	0.804174	0.0140345	0.000701723	0	0	33939	574	29	0	0	34542	2.38158	0.0402789	0.002035	0	0	2.42389
GCA_000966265	LANF01000001.1 Palaeococcus ferrophilus DSM 13482 Pfer_Contig00006_C, whole genome shotgun sequence	Thermoproteales	Cren superphylum	2206431	1198229	54.31	7324	3.31939	25	2019-02-01	7214	106	4	0	0	3.26953	0.0480414	0.00181288	0	0	213926	3240	115	0	0	217281	9.69557	0.146843	0.00521204	0	0	9.84762
GCA_000258425	CP003423.1 Fervidicoccus fontis Kam940, complete genome	Thermoproteales	Cren superphylum	1319206	494362	37.47	859	0.651149	25	2019-02-01	845	14	0	0	0	0.640537	0.0106124	0	0	0	25613	407	0	0	0	26020	1.94155	0.0308519	0	0	0	1.9724
GCA_000275605	CP003685.1 Pyrococcus furiosus COM1, complete genome	Thermoproteales	Cren superphylum	1909827	778959	40.79	2079	1.08858	25	2019-02-01	2052	24	3	0	0	1.07444	0.0125666	0.00157082	0	0	60955	697	90	0	0	61742	3.19165	0.0364955	0.00471247	0	0	3.23286
GCA_000769655	CP008887.1 Thermococcus eurythermalis strain A501, complete genome	Thermoproteales	Cren superphylum	2126164	1136521	53.45	4152	1.95281	25	2019-02-01	4095	57	0	0	0	1.926	0.0268088	0	0	0	120515	1614	0	0	0	122129	5.66819	0.0759114	0	0	0	5.7441
GCA_002116695	CP020477.1 Acidianus manzaensis strain YN-25, complete genome	Thermoproteales	Cren superphylum	2687463	822904	30.62	377	0.140281	25	2019-02-01	371	6	0	0	0	0.138048	0.00223259	0	0	0	11266	168	0	0	0	11434	0.419206	0.00625125	0	0	0	0.425457
GCA_003663695	QMUB01000001.1 Thermococci archaeon isolate B89_G9 B89_Guay9_scaffold_02295, whole genome shotgun sequence	Thermoproteales	Cren superphylum	1363487	607957	44.59	2194	1.60911	25	2019-02-01	2161	32	1	0	0	1.58491	0.0234692	0.000733414	0	0	64121	998	30	0	0	65149	4.70272	0.0731947	0.00220024	0	0	4.77812
GCA_002214485	CP015102.1 Thermococcus pacificus strain P-4, complete genome	Thermoproteales	Cren superphylum	1785673	968563	54.24	3691	2.06701	25	2019-02-01	3641	48	2	0	0	2.03901	0.0268806	0.00112003	0	0	106731	1442	56	0	0	108229	5.97707	0.0807539	0.00313607	0	0	6.06096
GCA_000018305	CP000852.1 Caldivirga maquilingensis IC-167, complete genome	Thermoproteales	Cren superphylum	2077567	895345	43.1	4796	2.30847	25	2019-02-01	4733	60	3	0	0	2.27815	0.0288799	0.001444	0	0	145379	1770	86	0	0	147235	6.99756	0.0851958	0.00413946	0	0	7.0869
GCA_003649355	QMRR01000001.1 Thermoprotei archaeon isolate B36_G1 B36_Guay1_scaffold_03057, whole genome shotgun sequence	Thermoproteales	Cren superphylum	755156	333859	44.21	1048	1.38779	25	2019-02-01	1028	20	0	0	0	1.36131	0.0264846	0	0	0	30812	584	0	0	0	31396	4.08022	0.077335	0	0	0	4.15755
GCA_003661745	QMWS01000001.1 Thermoprotei archaeon isolate B83_G16 B83_Guay16_scaffold_00205, whole genome shotgun sequence	Thermoproteales	Cren superphylum	1082282	476913	44.07	1071	0.989576	25	2019-02-01	1060	10	1	0	0	0.979412	0.00923974	0.000923974	0	0	31235	323	28	0	0	31586	2.88603	0.0298443	0.00258713	0	0	2.91846
GCA_000015205	CP000504.1 Pyrobaculum islandicum DSM 4184, complete genome	Thermoproteales	Cren superphylum	1826402	905878	49.6	5404	2.95882	25	2019-02-01	5235	154	15	0	0	2.86629	0.0843188	0.00821287	0	0	163141	5619	474	0	0	169234	8.93237	0.307654	0.0259527	0	0	9.26598
GCA_003649515	QMSC01000001.1 Thermoprotei archaeon isolate B14_G17 B14_Guay17_scaffold_00059, whole genome shotgun sequence	Thermoproteales	Cren superphylum	1563003	683784	43.75	1634	1.04542	25	2019-02-01	1614	20	0	0	0	1.03263	0.0127959	0	0	0	48353	569	0	0	0	48922	3.0936	0.0364043	0	0	0	3.13
GCA_002254595	NJEH01000045.1 Thermofilum sp. ex4484_15 ex4484_15_scaffold_10287_length_12354__count_1280, whole genome shotgun sequence	Thermoproteales	Cren superphylum	721479	307308	42.59	2304	3.19344	25	2019-02-01	2267	36	1	0	0	3.14216	0.0498975	0.00138604	0	0	70292	1072	29	0	0	71393	9.74276	0.148584	0.00401952	0	0	9.89537
GCA_003649485	QMRY01000001.1 Thermoprotei archaeon isolate B17_G9 B17_Guay9_scaffold_04831, whole genome shotgun sequence	Thermoproteales	Cren superphylum	1189793	555106	46.66	1682	1.41369	25	2019-02-01	1655	24	3	0	0	1.391	0.0201716	0.00252145	0	0	49738	790	86	0	0	50614	4.18039	0.0663981	0.00722815	0	0	4.25402
GCA_001316145	BBCT01000001.1 Vulcanisaeta distributa JCM 11215 DNA, contig: JCM11215.contig00001, whole genome shotgun sequence	Thermoproteales	Cren superphylum	2415892	1105746	45.77	7994	3.30892	25	2019-02-01	7867	102	22	3	0	3.25635	0.0422204	0.00910637	0.00124178	0	261916	4533	947	154	0	267550	10.8414	0.187633	0.0391988	0.00637446	0	11.0746
GCA_003400025	NMUE01000100.1 Pyrobaculum aerophilum strain YKB31 NODE_100_length_2372_cov_8.29252_ID_4495, whole genome shotgun sequence	Thermoproteales	Cren superphylum	2545538	1309342	51.44	8844	3.47431	25	2019-02-01	8667	166	11	0	0	3.40478	0.0652121	0.00432129	0	0	266017	5596	326	0	0	271939	10.4503	0.219836	0.0128067	0	0	10.683
GCA_001516655	LOBZ01000001.1 Thermoproteus sp. JCHS_4 scf1118686606138, whole genome shotgun sequence	Thermoproteales	Cren superphylum	1760081	1063483	60.42	6946	3.94641	25	2019-02-01	6834	104	8	0	0	3.88278	0.0590882	0.00454525	0	0	203538	3366	229	0	0	207133	11.5641	0.191241	0.0130108	0	0	11.7684
GCA_001516765	LOCH01000001.1 Vulcanisaeta sp. MG_3 scf1118686645598, whole genome shotgun sequence	Thermoproteales	Cren superphylum	1054034	472555	44.83	1800	1.70772	25	2019-02-01	1787	12	1	0	0	1.69539	0.0113848	0.000948736	0	0	52913	344	28	0	0	53285	5.02005	0.0326365	0.00265646	0	0	5.05534
GCA_003649255	QMRL01000001.1 Thermoprotei archaeon isolate B47_G2 B47_Guay2_scaffold_00143, whole genome shotgun sequence	Thermoproteales	Cren superphylum	1246869	523337	41.97	1159	0.929528	25	2019-02-01	1144	12	3	0	0	0.917498	0.00962411	0.00240603	0	0	34145	389	90	0	0	34624	2.73846	0.0311981	0.00721808	0	0	2.77688
GCA_000148385	CP002100.1 Vulcanisaeta distributa DSM 14429, complete genome	Thermoproteales	Cren superphylum	2374137	1078516	45.43	3985	1.6785	25	2019-02-01	3951	33	1	0	0	1.66418	0.0138998	0.000421206	0	0	117175	993	64	0	0	118232	4.93548	0.0418257	0.00269572	0	0	4.98
GCA_003649615	QMSI01000001.1 Thermoprotei archaeon isolate B40_G2 B40_Guay2_scaffold_00008, whole genome shotgun sequence	Thermoproteales	Cren superphylum	1583260	777750	49.12	2972	1.87714	25	2019-02-01	2943	24	5	0	0	1.85882	0.0151586	0.00315804	0	0	88121	700	182	0	0	89003	5.56579	0.0442126	0.0114953	0	0	5.6215
GCA_000253055	FN869859.1 Thermoproteus tenax Kra 1, complete genome	Thermoproteales	Cren superphylum	1841542	1015210	55.13	4759	2.58425	25	2019-02-01	4670	82	7	0	0	2.53592	0.0445279	0.00380116	0	0	139785	2835	198	0	0	142818	7.59065	0.153947	0.0107519	0	0	7.75535
GCA_000247545	CP003316.1 Pyrobaculum oguniense TE7, complete genome	Thermoproteales	Cren superphylum	2452920	1350357	55.05	9903	4.03723	25	2019-02-01	9668	223	12	0	0	3.94142	0.0909121	0.00489213	0	0	296555	7507	451	0	0	304513	12.0899	0.306043	0.0183862	0	0	12.4143
GCA_003650755	QMRM01000001.1 Thermoprotei archaeon isolate B44_G9 B44_Guay9_scaffold_04194, whole genome shotgun sequence	Thermoproteales	Cren superphylum	1422072	539579	37.94	682	0.479582	25	2019-02-01	675	6	1	0	0	0.47466	0.0042192	0.000703199	0	0	20170	194	62	0	0	20426	1.41835	0.0136421	0.00435984	0	0	1.43635
GCA_000015225	CP000505.1 Thermofilum pendens Hrk 5, complete genome	Thermoproteales	Cren superphylum	1813393	1045351	57.65	7089	3.90925	25	2019-02-01	6958	125	6	0	0	3.83701	0.0689316	0.00330871	0	0	211585	4024	172	0	0	215781	11.6679	0.221904	0.00948498	0	0	11.8993
GCA_003649565	QMSF01000001.1 Thermoprotei archaeon isolate B75_G16 B75_Guay16_scaffold_00456, whole genome shotgun sequence	Thermoproteales	Cren superphylum	1326210	560083	42.23	773	0.582864	25	2019-02-01	762	11	0	0	0	0.57457	0.00829431	0	0	0	22652	321	0	0	0	22973	1.70803	0.0242043	0	0	0	1.73223
GCA_003661805	QMWV01000001.1 Thermoprotei archaeon isolate B61_G16 B61_Guay16_scaffold_00070, whole genome shotgun sequence	Thermoproteales	Cren superphylum	2485821	911424	36.66	901	0.362456	25	2019-02-01	892	9	0	0	0	0.358835	0.00362053	0	0	0	26861	256	0	0	0	27117	1.08057	0.0102984	0	0	0	1.09087
GCA_000264495	CP003531.1 Thermogladius cellulolyticus 1633, complete genome	Thermoproteales	Cren superphylum	1356318	754671	55.64	4456	3.28537	25	2019-02-01	4361	91	4	0	0	3.21532	0.0670934	0.00294916	0	0	130607	3087	114	0	0	133808	9.62953	0.227601	0.00840511	0	0	9.86553
GCA_003650925	QMSP01000001.1 Thermoprotei archaeon isolate B12_G16 B12_Guay16_scaffold_00005, whole genome shotgun sequence	Thermoproteales	Cren superphylum	2143158	953729	44.5	1392	0.649509	25	2019-02-01	1379	13	0	0	0	0.643443	0.00606582	0	0	0	40601	369	0	0	0	40970	1.89445	0.0172176	0	0	0	1.91166
GCA_003661905	QMXA01000001.1 Thermoprotei archaeon isolate B12_G17 B12_Guay17_scaffold_00174, whole genome shotgun sequence	Thermoproteales	Cren superphylum	1397290	502090	35.93	319	0.228299	25	2019-02-01	317	2	0	0	0	0.226868	0.00143134	0	0	0	9524	56	0	0	0	9580	0.681605	0.00400776	0	0	0	0.685613
GCA_001315925	BBBF01000001.1 Thermocladium modestius JCM 10088 DNA, contig: JCM10088.contig00001, whole genome shotgun sequence	Thermoproteales	Cren superphylum	1920275	1020428	53.14	14173	7.38071	25	2019-02-01	13647	398	117	11	0	7.10679	0.207262	0.0609288	0.00572835	0	464935	19910	5906	558	0	491309	24.2119	1.03683	0.30756	0.0290583	0	25.5853
GCA_003649555	QMSE01000001.1 Thermoprotei archaeon isolate B1_G17 B1_Guay17_scaffold_00140, whole genome shotgun sequence	Thermoproteales	Cren superphylum	2049366	1145492	55.89	10844	5.29139	25	2019-02-01	10672	166	6	0	0	5.20746	0.0810007	0.00292773	0	0	332324	5375	178	0	0	337877	16.2159	0.262276	0.00868561	0	0	16.4869
GCA_001516585	LOBW01000001.1 Thermocladium sp. ECH_B 100009, whole genome shotgun sequence	Thermoproteales	Cren superphylum	1876950	878425	46.8	4973	2.64951	25	2019-02-01	4877	93	3	0	0	2.59836	0.0495485	0.00159834	0	0	149010	2964	89	0	0	152063	7.93894	0.157916	0.00474174	0	0	8.1016
GCA_000813245	CP007493.1 Thermofilum carboxyditrophus 1505, complete genome	Thermoproteales	Cren superphylum	1754190	814013	46.4	2211	1.26041	25	2019-02-01	2173	36	2	0	0	1.23875	0.0205223	0.00114013	0	0	64464	1140	57	0	0	65661	3.67486	0.0649873	0.00324936	0	0	3.7431
GCA_001316245	BBDM01000001.1 Vulcanisaeta sp. JCM 14467 DNA, contig: JCM14467.contig00001, whole genome shotgun sequence	Thermoproteales	Cren superphylum	2443876	1141940	46.73	4287	1.75418	25	2019-02-01	4238	48	1	0	0	1.73413	0.0196409	0.000409186	0	0	126012	1600	28	0	0	127640	5.15624	0.0654698	0.00114572	0	0	5.22285
GCA_000007225	AE009441.1 Pyrobaculum aerophilum str. IM2, complete genome	Thermoproteales	Cren superphylum	2222430	1141496	51.36	7672	3.45208	25	2019-02-01	7518	145	9	0	0	3.38278	0.0652439	0.00404962	0	0	230178	4761	271	0	0	235210	10.357	0.214225	0.0121939	0	0	10.5835
GCA_000190315	CP002529.1 Vulcanisaeta moutnovskia 768-28, complete genome	Thermoproteales	Cren superphylum	2298983	974470	42.39	2429	1.05655	25	2019-02-01	2409	20	0	0	0	1.04785	0.0086995	0	0	0	71372	591	0	0	0	71963	3.1045	0.025707	0	0	0	3.13021
GCA_000960865	JZWU01000001.1 Vulcanisaeta sp. AZ3 contig1, whole genome shotgun sequence	Thermoproteales	Cren superphylum	1446340	613187	42.4	2232	1.54321	25	2019-02-01	2200	31	1	0	0	1.52108	0.0214334	0.0006914	0	0	66776	986	29	0	0	67791	4.6169	0.0681721	0.00200506	0	0	4.68707
GCA_002497345	DANS01000030.1 TPA_asm: Thermoproteus sp. UBA157 UBA157_contig_1175, whole genome shotgun sequence	Thermoproteales	Cren superphylum	1356142	795505	58.66	4032	2.97314	25	2019-02-01	3952	76	4	0	0	2.91415	0.0560413	0.00294954	0	0	117083	2338	114	0	0	119535	8.63354	0.172401	0.0084062	0	0	8.81434
GCA_003649225	QMRD01000001.1 Thermoprotei archaeon isolate B9_G17 B9_Guay17_scaffold_00071, whole genome shotgun sequence	Thermoproteales	Cren superphylum	1378403	554550	40.23	1096	0.795123	25	2019-02-01	1088	8	0	0	0	0.789319	0.00580382	0	0	0	32680	241	0	0	0	32921	2.37086	0.017484	0	0	0	2.38834
GCA_003649295	QMRO01000001.1 Thermoprotei archaeon isolate B40_G17 B40_Guay17_scaffold_00477, whole genome shotgun sequence	Thermoproteales	Cren superphylum	1486004	931299	62.67	8333	5.60766	25	2019-02-01	8162	161	10	0	0	5.49258	0.108344	0.00672946	0	0	246867	4955	295	0	0	252117	16.6128	0.333445	0.0198519	0	0	16.9661
GCA_001316285	BBDO01000001.1 Vulcanisaeta sp. JCM 16161 DNA, contig: JCM16161.contig00001, whole genome shotgun sequence	Thermoproteales	Cren superphylum	2286599	1050263	45.93	3809	1.66579	25	2019-02-01	3771	35	3	0	0	1.64917	0.0153066	0.00131199	0	0	111605	1005	87	0	0	112697	4.88083	0.0439517	0.00380478	0	0	4.92859
GCA_003650785	QMRW01000001.1 Thermoprotei archaeon isolate B20_G17 B20_Guay17_scaffold_00036, whole genome shotgun sequence	Thermoproteales	Cren superphylum	1448026	566958	39.15	795	0.549023	25	2019-02-01	790	4	1	0	0	0.54557	0.00276238	0.000690595	0	0	23537	124	30	0	0	23691	1.62545	0.00856338	0.00207179	0	0	1.63609
GCA_000993805	CP009961.1 Thermofilum uzonense strain 1807-2, complete genome	Thermoproteales	Cren superphylum	1611988	772789	47.94	2676	1.66006	25	2019-02-01	2626	47	3	0	0	1.62904	0.0291565	0.00186106	0	0	78930	1672	154	0	0	80756	4.89644	0.103723	0.00955342	0	0	5.00971
GCA_003649375	QMRS01000001.1 Thermoprotei archaeon isolate B34_G16 B34_Guay16_scaffold_00332, whole genome shotgun sequence	Thermoproteales	Cren superphylum	2155745	1247830	57.88	12886	5.97752	25	2019-02-01	12608	265	13	0	0	5.84856	0.122927	0.0060304	0	0	392652	8648	422	0	0	401722	18.2142	0.401161	0.0195756	0	0	18.6349
GCA_003661915	QMXB01000001.1 Thermoprotei archaeon isolate B105_G9 B105_Guay9_scaffold_07152, whole genome shotgun sequence	Thermoproteales	Cren superphylum	956871	348112	36.38	310	0.323973	25	2019-02-01	306	4	0	0	0	0.319792	0.00418029	0	0	0	9111	152	0	0	0	9263	0.952166	0.0158851	0	0	0	0.968051
GCA_003661715	QMWR01000001.1 Thermoprotei archaeon isolate B21_G1 B21_Guay1_scaffold_01942, whole genome shotgun sequence	Thermoproteales	Cren superphylum	766069	284277	37.11	319	0.416412	25	2019-02-01	318	1	0	0	0	0.415106	0.00130537	0	0	0	9402	27	0	0	0	9429	1.2273	0.00352449	0	0	0	1.23083
GCA_002496475	DAJV01000002.1 TPA_asm: Vulcanisaeta sp. UBA163 UBA163_contig_10080, whole genome shotgun sequence	Thermoproteales	Cren superphylum	1601630	710116	44.34	2167	1.353	25	2019-02-01	2149	16	2	0	0	1.34176	0.00998982	0.00124873	0	0	63442	461	56	0	0	63959	3.96109	0.0287832	0.00349644	0	0	3.99337
GCA_000446015	CP006646.1 Thermofilum adornatus chromosome, complete genome	Thermoproteales	Cren superphylum	1750259	813980	46.51	2232	1.27524	25	2019-02-01	2196	34	2	0	0	1.25467	0.0194257	0.00114269	0	0	65343	1148	57	0	0	66548	3.73333	0.0655903	0.00325666	0	0	3.80218
GCA_003661705	QMWQ01000001.1 Thermoprotei archaeon isolate B23_G2 B23_Guay2_scaffold_00002, whole genome shotgun sequence	Thermoproteales	Cren superphylum	2266776	816490	36.02	680	0.299986	25	2019-02-01	675	5	0	0	0	0.29778	0.00220578	0	0	0	20151	142	0	0	0	20293	0.888972	0.0062644	0	0	0	0.895236
GCA_000234805	CP003098.1 Pyrobaculum ferrireducens strain 1860, complete genome	Thermoproteales	Cren superphylum	2467972	1405925	56.97	13637	5.52559	25	2019-02-01	13291	324	22	0	0	5.38539	0.131282	0.0089142	0	0	415584	11782	677	0	0	428043	16.8391	0.477396	0.0274314	0	0	17.3439
GCA_003649425	QMRU01000001.1 Thermoprotei archaeon isolate B22_G17 B22_Guay17_scaffold_01434, whole genome shotgun sequence	Thermoproteales	Cren superphylum	822155	312704	38.03	296	0.360029	25	2019-02-01	296	0	0	0	0	0.360029	0	0	0	0	8840	0	0	0	0	8840	1.07522	0	0	0	0	1.07522
GCA_003650635	QMRE01000001.1 Thermoprotei archaeon isolate B80_G9 B80_Guay9_scaffold_00165, whole genome shotgun sequence	Thermoproteales	Cren superphylum	1533593	641109	41.8	1157	0.754437	25	2019-02-01	1145	12	0	0	0	0.746613	0.00782476	0	0	0	33935	358	0	0	0	34293	2.21278	0.0233439	0	0	0	2.23612
GCA_003649445	QMRV01000001.1 Thermoprotei archaeon isolate B22_G16 B22_Guay16_scaffold_00045, whole genome shotgun sequence	Thermoproteales	Cren superphylum	3543678	1368034	38.6	1531	0.432037	25	2019-02-01	1518	13	0	0	0	0.428368	0.0036685	0	0	0	45680	422	0	0	0	46102	1.28906	0.0119085	0	0	0	1.30096
GCA_003086515	QEFL01000001.1 Vulcanisaeta sp. SCGC AB-777_J10 AB-777_J10_L006_NODE_284_length_104320_cov_94.0449, whole genome shotgun sequence	Thermoproteales	Cren superphylum	886931	402566	45.39	1664	1.87613	25	2019-02-01	1644	19	1	0	0	1.85358	0.0214222	0.00112748	0	0	49457	541	28	0	0	50026	5.57619	0.0609969	0.00315695	0	0	5.64035
GCA_003650735	QMRK01000001.1 Thermoprotei archaeon isolate B48_G2 B48_Guay2_scaffold_00667, whole genome shotgun sequence	Thermoproteales	Cren superphylum	1307876	657293	50.26	4480	3.4254	25	2019-02-01	4426	53	1	0	0	3.38411	0.0405237	0.000764598	0	0	136674	1610	31	0	0	138315	10.4501	0.1231	0.00237026	0	0	10.5755
GCA_001315985	BBBI01000001.1 Vulcanisaeta distributa JCM 11216 DNA, contig: JCM11216.contig00001, whole genome shotgun sequence	Thermoproteales	Cren superphylum	2422819	1114516	46	7847	3.23879	25	2019-02-01	7716	106	25	0	0	3.18472	0.0437507	0.0103186	0	0	254539	4677	1128	0	0	260344	10.5059	0.19304	0.0465573	0	0	10.7455
GCA_001316005	BBBJ01000001.1 Vulcanisaeta distributa JCM 11217 DNA, contig: JCM11217.contig00001, whole genome shotgun sequence	Thermoproteales	Cren superphylum	2076046	949770	45.75	6353	3.06014	25	2019-02-01	6265	73	14	1	0	3.01776	0.035163	0.00674359	0.000481685	0	207802	3104	565	31	0	211502	10.0095	0.149515	0.0272152	0.00149322	0	10.1877
GCA_000193375	CP002590.1 Thermoproteus uzoniensis 768-20, complete genome	Thermoproteales	Cren superphylum	1936063	1154960	59.66	6507	3.36094	25	2019-02-01	6393	104	10	0	0	3.30206	0.0537173	0.00516512	0	0	190278	3213	345	0	0	193836	9.82809	0.165955	0.0178197	0	0	10.0119
GCA_003649625	QMSJ01000001.1 Thermoprotei archaeon isolate B39_G17 B39_Guay17_scaffold_00013, whole genome shotgun sequence	Thermoproteales	Cren superphylum	1601108	798114	49.85	3561	2.22408	25	2019-02-01	3523	35	3	0	0	2.20035	0.0218599	0.0018737	0	0	106209	1081	84	0	0	107374	6.63347	0.0675157	0.00524637	0	0	6.70623
GCA_001516745	LOCG01000001.1 Vulcanisaeta sp. CIS_19 scf1118685652030, whole genome shotgun sequence	Thermoproteales	Cren superphylum	1373103	590199	42.98	2238	1.62989	25	2019-02-01	2225	12	1	0	0	1.62042	0.00873933	0.000728277	0	0	66582	380	28	0	0	66990	4.84902	0.0276745	0.00203918	0	0	4.87873
GCA_003661825	QMWW01000001.1 Thermoprotei archaeon isolate B50_G16 B50_Guay16_scaffold_00162, whole genome shotgun sequence	Thermoproteales	Cren superphylum	1149425	501215	43.61	830	0.7221	25	2019-02-01	824	6	0	0	0	0.71688	0.00522	0	0	0	24248	171	0	0	0	24419	2.10958	0.014877	0	0	0	2.12445
GCA_003650815	QMSB01000001.1 Thermoprotei archaeon isolate B15_G2 B15_Guay2_scaffold_00003, whole genome shotgun sequence	Thermoproteales	Cren superphylum	1990765	799799	40.18	972	0.488255	25	2019-02-01	958	14	0	0	0	0.481222	0.00703247	0	0	0	28777	407	0	0	0	29184	1.44552	0.0204444	0	0	0	1.46597
GCA_001516665	LOCA01000001.1 Thermoproteus sp. CIS_19 scf1118685652047, whole genome shotgun sequence	Thermoproteales	Cren superphylum	1471624	865078	58.78	5457	3.70815	25	2019-02-01	5363	91	3	0	0	3.64427	0.0618364	0.00203856	0	0	159433	3021	85	0	0	162539	10.8338	0.205283	0.00577593	0	0	11.0449
GCA_003650795	QMSA01000001.1 Thermoprotei archaeon isolate B16_G17 B16_Guay17_scaffold_01080, whole genome shotgun sequence	Thermoproteales	Cren superphylum	1060698	611966	57.69	5940	5.60009	25	2019-02-01	5835	101	4	0	0	5.50109	0.0952203	0.0037711	0	0	180038	3196	150	0	0	183384	16.9735	0.301311	0.0141416	0	0	17.289
GCA_001663375	LCTF01000001.1 Caldivirga sp. MU80 contig_1, whole genome shotgun sequence	Thermoproteales	Cren superphylum	2260471	1095551	48.47	7933	3.50945	25	2019-02-01	7801	123	9	0	0	3.45105	0.0544134	0.00398147	0	0	239573	4055	255	0	0	243883	10.5984	0.179387	0.0112808	0	0	10.789
GCA_003649285	QMRN01000001.1 Thermoprotei archaeon isolate B43_G2 B43_Guay2_scaffold_00087, whole genome shotgun sequence	Thermoproteales	Cren superphylum	1485292	583969	39.32	844	0.568238	25	2019-02-01	837	7	0	0	0	0.563526	0.00471288	0	0	0	25151	198	0	0	0	25349	1.69334	0.0133307	0	0	0	1.70667
GCA_003649665	QMSL01000001.1 Thermoprotei archaeon isolate B3_G16 B3_Guay16_scaffold_00657, whole genome shotgun sequence	Thermoproteales	Cren superphylum	1395093	561000	40.21	586	0.420044	25	2019-02-01	578	7	1	0	0	0.414309	0.00501759	0.000716798	0	0	16921	203	29	0	0	17153	1.21289	0.014551	0.00207871	0	0	1.22952
GCA_002506515	DAXS01000007.1 TPA_asm: Caldivirga sp. UBA161 UBA161_contig_1133, whole genome shotgun sequence	Thermoproteales	Cren superphylum	1855853	782063	42.14	4209	2.26796	25	2019-02-01	4140	66	3	0	0	2.23078	0.0355632	0.00161651	0	0	127874	2017	89	0	0	129980	6.89031	0.108683	0.00479564	0	0	7.00379
GCA_001515805	LOCC01000001.1 Caldivirga sp. CIS_19 scf1118685652023, whole genome shotgun sequence	Thermoproteales	Cren superphylum	1447266	653428	45.15	4716	3.25856	25	2019-02-01	4632	78	6	0	0	3.20052	0.0538947	0.00414575	0	0	141951	2660	171	0	0	144782	9.80822	0.183795	0.0118154	0	0	10.0038
GCA_003649405	QMRT01000001.1 Thermoprotei archaeon isolate B3_G17 B3_Guay17_scaffold_00296, whole genome shotgun sequence	Thermoproteales	Cren superphylum	862936	359076	41.61	1034	1.19823	25	2019-02-01	1023	11	0	0	0	1.18549	0.0127472	0	0	0	30638	311	0	0	0	30949	3.55044	0.0360398	0	0	0	3.58648
GCA_003649685	QMSM01000001.1 Thermoprotei archaeon isolate B28_G15 B28_Guay15_scaffold_00010, whole genome shotgun sequence	Thermoproteales	Cren superphylum	1917517	769073	40.11	840	0.438066	25	2019-02-01	832	7	1	0	0	0.433894	0.00365055	0.000521508	0	0	24424	202	29	0	0	24655	1.27373	0.0105345	0.00151237	0	0	1.28578
GCA_002078205	LCWN02000153.1 Vulcanisaeta sp. EB80 NODE_1020_length_1518_cov_5.13372_ID_1365474, whole genome shotgun sequence	Thermoproteales	Cren superphylum	2349151	1085224	46.2	4825	2.05393	25	2019-02-01	4755	68	2	0	0	2.02414	0.0289466	0.000851371	0	0	142987	2257	93	0	0	145337	6.08675	0.0960773	0.00395888	0	0	6.18679
GCA_003649455	QMRX01000001.1 Thermoprotei archaeon isolate B18_G17 B18_Guay17_scaffold_02149, whole genome shotgun sequence	Thermoproteales	Cren superphylum	828551	386938	46.7	1091	1.31676	25	2019-02-01	1082	8	1	0	0	1.30589	0.00965541	0.00120693	0	0	32208	243	28	0	0	32479	3.88727	0.0293283	0.00337939	0	0	3.91998
GCA_003650665	QMRF01000001.1 Thermoprotei archaeon isolate B8_G1 B8_Guay1_scaffold_01729, whole genome shotgun sequence	Thermoproteales	Cren superphylum	1506914	588731	39.07	874	0.579993	25	2019-02-01	865	9	0	0	0	0.574021	0.00597247	0	0	0	26056	283	0	0	0	26339	1.7291	0.0187801	0	0	0	1.74788
GCA_001516725	LOCB01000001.1 Caldivirga sp. MG_3 scf1118686645526, whole genome shotgun sequence	Thermoproteales	Cren superphylum	1597398	771706	48.31	5601	3.50633	25	2019-02-01	5505	89	7	0	0	3.44623	0.0557156	0.00438213	0	0	169332	2879	238	0	0	172449	10.6005	0.180231	0.0148992	0	0	10.7956
GCA_000019805	CP001014.1 Pyrobaculum neutrophilum V24Sta chromosome, complete genome	Thermoproteales	Cren superphylum	1769823	1060312	59.91	11031	6.23283	25	2019-02-01	10703	303	25	0	0	6.0475	0.171204	0.0141257	0	0	333121	11288	1123	0	0	345532	18.8223	0.637804	0.0634527	0	0	19.5235
GCA_003661765	QMWU01000001.1 Thermoprotei archaeon isolate B69_G9 B69_Guay9_scaffold_00085, whole genome shotgun sequence	Thermoproteales	Cren superphylum	839835	389642	46.4	1683	2.00396	25	2019-02-01	1662	20	1	0	0	1.97896	0.0238142	0.00119071	0	0	49533	580	31	0	0	50144	5.89794	0.0690612	0.0036912	0	0	5.9707
GCA_001748385	BCLI01000001.1 Vulcanisaeta thermophila DNA, contig: contig00001, strain: CBA1501, whole genome shotgun sequence	Thermoproteales	Cren superphylum	2022594	992593	49.08	7014	3.46782	25	2019-02-01	6911	100	3	0	0	3.4169	0.0494415	0.00148324	0	0	206698	3025	84	0	0	209807	10.2195	0.14956	0.00415308	0	0	10.3732
GCA_003661865	QMWY01000001.1 Thermoprotei archaeon isolate B45_G16 B45_Guay16_scaffold_00482, whole genome shotgun sequence	Thermoproteales	Cren superphylum	1562760	876879	56.11	6799	4.35064	25	2019-02-01	6686	107	6	0	0	4.27833	0.0684686	0.00383936	0	0	201831	3118	173	0	0	205122	12.915	0.199519	0.0110702	0	0	13.1256
GCA_002077075	LCWM02000024.1 Thermoproteus sp. CP80 NODE_103_length_25353_cov_171.631_ID_1678768, whole genome shotgun sequence	Thermoproteales	Cren superphylum	1557272	943269	60.57	6303	4.04746	25	2019-02-01	6187	105	11	0	0	3.97297	0.0674256	0.00706363	0	0	184596	3406	313	0	0	188315	11.8538	0.218716	0.0200993	0	0	12.0926
GCA_000016385	CP000660.1 Pyrobaculum arsenaticum DSM 13514, complete genome	Thermoproteales	Cren superphylum	2121076	1167671	55.05	8341	3.93244	25	2019-02-01	8145	184	12	0	0	3.84003	0.0867484	0.00565751	0	0	249936	6159	469	0	0	256564	11.7835	0.290371	0.0221114	0	0	12.0959
GCA_001316265	BBDN01000001.1 Vulcanisaeta sp. JCM 16159 DNA, contig: JCM16159.contig00001, whole genome shotgun sequence	Thermoproteales	Cren superphylum	2249042	1018255	45.28	3310	1.47174	25	2019-02-01	3276	33	1	0	0	1.45662	0.0146729	0.000444634	0	0	96997	1019	28	0	0	98044	4.31281	0.0453082	0.00124497	0	0	4.35937
GCA_000092185	CP001939.1 Thermosphaera aggregans DSM 11486, complete genome	Thermoproteales	Cren superphylum	1316595	615302	46.73	2649	2.01201	25	2019-02-01	2606	41	2	0	0	1.97935	0.0311409	0.00151907	0	0	78347	1177	58	0	0	79582	5.95073	0.0893973	0.0044053	0	0	6.04453
GCA_002254905	NJDJ01000058.1 Thermofilum sp. ex4484_82 ex4484_82_scaffold_10024_length_9767__count_5480, whole genome shotgun sequence	Thermoproteales	Cren superphylum	1750673	649453	37.1	683	0.390136	25	2019-02-01	678	5	0	0	0	0.38728	0.00285604	0	0	0	20163	147	0	0	0	20310	1.15173	0.00839677	0	0	0	1.16013
GCA_000015805	CP000561.1 Pyrobaculum calidifontis JCM 11548, complete genome	Thermoproteales	Cren superphylum	2009313	1148339	57.15	10368	5.15997	25	2019-02-01	10100	255	13	0	0	5.02659	0.126909	0.00646987	0	0	314158	9366	488	0	0	324012	15.6351	0.466129	0.0242869	0	0	16.1255
GCA_003400145	NMUF01000100.1 Pyrobaculum aerophilum strain YKB32 NODE_100_length_2249_cov_15.4084_ID_3052, whole genome shotgun sequence	Thermoproteales	Cren superphylum	2552411	1313101	51.45	8875	3.4771	25	2019-02-01	8695	168	12	0	0	3.40658	0.0658201	0.00470144	0	0	267008	5596	356	0	0	272960	10.461	0.219244	0.0139476	0	0	10.6942
GCA_001515825	LOBY01000001.1 Pyrobaculum sp. OCT_11 scf1119037731548, whole genome shotgun sequence	Thermoproteales	Cren superphylum	1008806	520977	51.64	3728	3.69546	25	2019-02-01	3654	73	1	0	0	3.6221	0.0723628	0.000991271	0	0	111721	2384	30	0	0	114135	11.0746	0.236319	0.00297381	0	0	11.3139
GCA_003650705	QMRI01000001.1 Thermoprotei archaeon isolate B57_G2 B57_Guay2_scaffold_02114, whole genome shotgun sequence	Thermoproteales	Cren superphylum	1003383	333048	33.19	582	0.580038	25	2019-02-01	575	7	0	0	0	0.573061	0.0069764	0	0	0	17389	222	0	0	0	17611	1.73304	0.0221252	0	0	0	1.75516
GCA_003649605	QMSG01000001.1 Thermoprotei archaeon isolate B51_G2 B51_Guay2_scaffold_00592, whole genome shotgun sequence	Thermoproteales	Cren superphylum	1244650	645787	51.89	3484	2.79918	25	2019-02-01	3440	41	3	0	0	2.76383	0.032941	0.00241032	0	0	103240	1277	87	0	0	104604	8.2947	0.102599	0.00698992	0	0	8.40429
GCA_001515815	LOCD01000001.1 Caldivirga sp. JCHS_4 scf1118686606006, whole genome shotgun sequence	Thermoproteales	Cren superphylum	1354710	606467	44.77	4285	3.16304	25	2019-02-01	4212	67	6	0	0	3.10915	0.0494571	0.00442899	0	0	129191	2229	171	0	0	131591	9.53643	0.164537	0.0126226	0	0	9.71359
GCA_001516705	LOCE01000001.1 Vulcanisaeta sp. JCHS_4 scf1118686606005, whole genome shotgun sequence	Thermoproteales	Cren superphylum	2084223	922008	44.24	3694	1.77236	25	2019-02-01	3647	47	0	0	0	1.74981	0.0225504	0	0	0	109491	1539	0	0	0	111030	5.25332	0.0738405	0	0	0	5.32717
GCA_003650675	QMRH01000001.1 Thermoprotei archaeon isolate B67_G16 B67_Guay16_scaffold_00032, whole genome shotgun sequence	Thermoproteales	Cren superphylum	2065063	869904	42.12	2636	1.27647	25	2019-02-01	2602	33	1	0	0	1.26001	0.0159801	0.000484247	0	0	78499	986	28	0	0	79513	3.80129	0.0477467	0.00135589	0	0	3.85039
GCA_002855745	NDWX01000001.1 Thermofilum sp. NZ13 contig-220_0, whole genome shotgun sequence	Thermoproteales	Cren superphylum	1881421	1066801	56.7	6685	3.55317	25	2019-02-01	6566	114	5	0	0	3.48992	0.0605925	0.00265757	0	0	199261	3645	179	0	0	203085	10.591	0.193737	0.00951409	0	0	10.7942
GCA_001316125	BBCS01000001.1 Vulcanisaeta distributa JCM 11213 DNA, contig: JCM11213.contig00001, whole genome shotgun sequence	Thermoproteales	Cren superphylum	2424311	1101038	45.42	7601	3.13532	25	2019-02-01	7488	90	20	3	0	3.08871	0.0371239	0.00824977	0.00123746	0	247194	3895	861	93	0	252043	10.1965	0.160664	0.0355152	0.00383614	0	10.3965
GCA_003649545	QMSD01000001.1 Thermoprotei archaeon isolate B132_G9 B132_Guay9_scaffold_03028, whole genome shotgun sequence	Thermoproteales	Cren superphylum	1930575	767163	39.74	1312	0.67959	25	2019-02-01	1298	14	0	0	0	0.672339	0.00725173	0	0	0	39058	442	0	0	0	39500	2.02313	0.0228947	0	0	0	2.04602
GCA_001316025	BBBK01000001.1 Vulcanisaeta souniana JCM 11219 DNA, contig: JCM11219.contig00001, whole genome shotgun sequence	Thermoproteales	Cren superphylum	2432793	1105876	45.46	7207	2.96244	25	2019-02-01	7100	84	20	3	0	2.91846	0.0345282	0.008221	0.00123315	0	232773	3575	715	93	0	237156	9.56814	0.14695	0.0293901	0.00382277	0	9.7483
GCA_001515905	LOCF01000001.1 Vulcanisaeta sp. OSP_8 scf1118686594671, whole genome shotgun sequence	Thermoproteales	Cren superphylum	1453497	623380	42.89	2369	1.62986	25	2019-02-01	2346	23	0	0	0	1.61404	0.0158239	0	0	0	70192	688	0	0	0	70880	4.82918	0.0473341	0	0	0	4.87652
GCA_002254895	NJDF01000008.1 Thermoprotei archaeon ex4572_64 ex4572_64_scaffold_10708_length_18594__count_17538, whole genome shotgun sequence	Thermoproteales	Cren superphylum	681493	233229	34.22	78	0.114455	25	2019-02-01	77	1	0	0	0	0.112987	0.00146737	0	0	0	2380	31	0	0	0	2411	0.349233	0.00454884	0	0	0	0.353782
GCA_003661885	QMWZ01000001.1 Thermoprotei archaeon isolate B41_G17 B41_Guay17_scaffold_01159, whole genome shotgun sequence	Thermoproteales	Cren superphylum	1394335	572708	41.07	1521	1.09084	25	2019-02-01	1500	21	0	0	0	1.07578	0.0150609	0	0	0	45151	667	0	0	0	45818	3.23817	0.0478364	0	0	0	3.28601
GCA_003650875	QMSK01000001.1 Thermoprotei archaeon isolate B33_G17 B33_Guay17_scaffold_00007, whole genome shotgun sequence	Thermoproteales	Cren superphylum	1442036	792292	54.94	5370	3.7239	25	2019-02-01	5291	76	3	0	0	3.66912	0.0527033	0.00208039	0	0	159440	2364	86	0	0	161890	11.0566	0.163935	0.00596379	0	0	11.2265
GCA_003086375	QEFI01000001.1 Sulfolobus sp. SCGC AB-777_L09 AB_777_L09_L006_NODE_278_length_57934_cov_85.0947, whole genome shotgun sequence	Thermoproteales	Cren superphylum	882143	319433	36.21	824	0.934089	25	2019-02-01	811	13	0	0	0	0.919352	0.0147368	0	0	0	24481	430	0	0	0	24911	2.77517	0.0487449	0	0	0	2.82392
GCA_002508315	DAHE01000041.1 TPA_asm: Thermocladium sp. UBA166 UBA166_contig_10059, whole genome shotgun sequence	Thermoproteales	Cren superphylum	1311976	701244	53.45	6804	5.18607	25	2019-02-01	6634	161	9	0	0	5.05649	0.122716	0.00685988	0	0	209581	5913	410	0	0	215904	15.9745	0.450694	0.0312506	0	0	16.4564
GCA_003649345	QMRQ01000001.1 Thermoprotei archaeon isolate B36_G2 B36_Guay2_scaffold_00015, whole genome shotgun sequence	Thermoproteales	Cren superphylum	1757329	781717	44.48	2086	1.18703	25	2019-02-01	2062	23	1	0	0	1.17337	0.013088	0.000569045	0	0	61573	678	33	0	0	62284	3.50378	0.0385813	0.00187785	0	0	3.54424
GCA_003649495	QMRZ01000001.1 Thermoprotei archaeon isolate B17_G15 B17_Guay15_scaffold_00073, whole genome shotgun sequence	Thermoproteales	Cren superphylum	1755417	1019783	58.09	10442	5.94844	25	2019-02-01	10234	197	11	0	0	5.82995	0.112224	0.00626632	0	0	317390	6109	327	0	0	323826	18.0806	0.348008	0.0186281	0	0	18.4472
GCA_003661845	QMWX01000001.1 Thermoprotei archaeon isolate B49_G17 B49_Guay17_scaffold_00279, whole genome shotgun sequence	Thermoproteales	Cren superphylum	664457	308675	46.46	1656	2.49226	25	2019-02-01	1631	25	0	0	0	2.45464	0.0376247	0	0	0	49972	754	0	0	0	50726	7.52073	0.113476	0	0	0	7.6342
GCA_002506645	DAXY01000035.1 TPA_asm: Vulcanisaeta distributa isolate UBA159 UBA159_contig_1000, whole genome shotgun sequence	Thermoproteales	Cren superphylum	1427541	695382	48.71	3479	2.43706	25	2019-02-01	3444	34	1	0	0	2.41254	0.0238172	0.000700505	0	0	101942	1020	28	0	0	102990	7.14109	0.0714515	0.00196141	0	0	7.2145
GCA_003661775	QMWT01000001.1 Thermoprotei archaeon isolate B82_G16 B82_Guay16_scaffold_00064, whole genome shotgun sequence	Thermoproteales	Cren superphylum	1131705	524097	46.31	1239	1.09481	25	2019-02-01	1217	21	1	0	0	1.07537	0.0185561	0.000883622	0	0	36379	630	29	0	0	37038	3.21453	0.0556682	0.00256251	0	0	3.27276
GCA_003650905	QMSO01000001.1 Thermoprotei archaeon isolate B16_G15 B16_Guay15_scaffold_00138, whole genome shotgun sequence	Thermoproteales	Cren superphylum	1518897	679188	44.72	911	0.599777	25	2019-02-01	902	9	0	0	0	0.593852	0.00592535	0	0	0	26394	250	0	0	0	26644	1.73771	0.0164593	0	0	0	1.75417
GCA_003650715	QMRJ01000001.1 Thermoprotei archaeon isolate B53_G1 B53_Guay1_scaffold_01129, whole genome shotgun sequence	Thermoproteales	Cren superphylum	1634405	571682	34.98	1153	0.705456	25	2019-02-01	1140	13	0	0	0	0.697502	0.00795396	0	0	0	34413	432	0	0	0	34845	2.10554	0.0264316	0	0	0	2.13197
GCA_001515835	LOBX01000001.1 Pyrobaculum sp. JCHS_4 scf1118686605997, whole genome shotgun sequence	Thermoproteales	Cren superphylum	1024435	549626	53.65	4206	4.10568	25	2019-02-01	4132	69	5	0	0	4.03344	0.0673542	0.00488074	0	0	126307	2320	150	0	0	128777	12.3294	0.226466	0.0146422	0	0	12.5705
GCA_002254645	NJDK01000017.1 Thermofilum sp. ex4484_79 ex4484_79_scaffold_1012_length_17553__count_2193, whole genome shotgun sequence	Thermoproteales	Cren superphylum	1603934	616995	38.47	862	0.537429	25	2019-02-01	856	6	0	0	0	0.533688	0.0037408	0	0	0	25516	173	0	0	0	25689	1.59084	0.010786	0	0	0	1.60162
GCA_000960885	JZWT01000001.1 Thermoproteus sp. AZ2 contig1, whole genome shotgun sequence	Thermoproteales	Cren superphylum	1691324	980146	57.95	7056	4.17188	25	2019-02-01	6936	113	7	0	0	4.10093	0.0668116	0.00413877	0	0	209607	3583	228	0	0	213418	12.3931	0.211846	0.0134806	0	0	12.6184
			Statistics	LENGTH	GC COUNT	GC PERCENT	PQS COUNT	PQS FREQUENCY	WINDOW SIZE	THRESHOLD	COUNT 1.2-1.4	COUNT 1.4-1.6	COUNT 1.6-1.8	COUNT 1.8-2.0	COUNT 2.0-MORE	FREQ 1.2-1.4	FREQ 1.4-1.6	FREQ 1.6-1.8	FREQ 1.8-2.0	FREQ 2.0-MORE	LEN 1.2-1.4	LEN 1.4-1.6	LEN 1.6-1.8	LEN 1.8-2.0	LEN 2.0-MORE	LEN ALL	% LEN 1.2-1.4	% LEN 1.4-1.6	% LEN 1.6-1.8	% LEN 1.8-2.0	% LEN 2.0-MORE	% LEN ALL
			SUM	244669988	112274421	6741.04	513053	303.982	3675	6394059	503983	8404	645	21	0	298.714	4.89532	0.362801	0.00992242	0	15411020	285022	24075	929	0	15721046	910.394	16.4055	1.32896	0.0445849	0	928.173
			CNT	147	147	147	147	147	147	147	147	147	147	147	147	147	147	147	147	147	147	147	147	147	147	147	147	147	147	147	147	147
			AVG	1.66442e+06	763772	45.8574	3490.16	2.06791	25	43497	3428.46	57.1701	4.38776	0.142857	0	2.03207	0.0333015	0.00246803	6.74995e-05	0	104837	1938.93	163.776	6.31973	0	106946	6.19316	0.111602	0.00904055	0.000303299	0	6.3141
			MIN	242587	139152	29.47	78	0.114455	25	43497	77	0	0	0	0	0.112987	0	0	0	0	2380	0	0	0	0	2411	0.349233	0	0	0	0	0.353782
			MAX	3969448	1543799	62.67	14173	7.38071	25	43497	13647	398	117	11	0	7.10679	0.207262	0.0609288	0.00572835	0	464935	19910	5906	558	0	491309	24.2119	1.03683	0.30756	0.0290583	0	25.5853
			VAR	3.46809e+11	8.38032e+10	69.0742	9.72254e+06	2.61063	0	0	9.27816e+06	4694.55	116.034	1	0	2.49182	0.00127516	3.07708e-05	2.53221e-07	0	9.16893e+09	6.99168e+06	270215	2379.92	0	9.7026e+09	24.2663	0.0186076	0.000717628	6.18532e-06	0	25.6609
			STDEV	588905	289488	8.31109	3118.1	1.61574	0	0	3046.01	68.5168	10.7719	1	0	1.57855	0.0357094	0.00554715	0.00050321	0	95754.5	2644.18	519.822	48.7844	0	98501.8	4.92608	0.13641	0.0267886	0.00248703	0	5.06566
			Q1	1355426	560542	39.975	910.5	0.591321	25	43497	901	10.5	0	0	0	0.584211	0.00641988	0	0	0	26828.5	316	0	0	0	27098	1.73537	0.0196123	0	0	0	1.75466
			Median Q2	1581744	772789	45.28	2369	1.66579	25	43497	2346	33	1	0	0	1.64917	0.0214222	0.000948736	0	0	70192	993	31	0	0	70880	4.89644	0.0663981	0.00297381	0	0	4.98
			Q3	2.05721e+06	971516	53.295	5387	3.31416	25	43497	5291	89.5	5	0	0	3.26294	0.0524133	0.00353991	0	0	159436	3023	162.5	0	0	162214	9.9188	0.169178	0.010911	0	0	10.0998

## Sheet: Sulfolobales
ASSEMBLY NAME	FASTA NAME	Subgroup	Superphylum	LENGTH	GC COUNT	GC PERCENT	PQS COUNT	PQS FREQUENCY	WINDOW SIZE	THRESHOLD	COUNT 1.2-1.4	COUNT 1.4-1.6	COUNT 1.6-1.8	COUNT 1.8-2.0	COUNT 2.0-MORE	FREQ 1.2-1.4	FREQ 1.4-1.6	FREQ 1.6-1.8	FREQ 1.8-2.0	FREQ 2.0-MORE	LEN 1.2-1.4	LEN 1.4-1.6	LEN 1.6-1.8	LEN 1.8-2.0	LEN 2.0-MORE	LEN ALL	% LEN 1.2-1.4	% LEN 1.4-1.6	% LEN 1.6-1.8	% LEN 1.8-2.0	% LEN 2.0-MORE	% LEN ALL
GCA_002215565	CP020364.1 Sulfolobus acidocaldarius strain DG1 chromosome, complete genome	Sulfolobales	Cren superphylum	2225849	817066	36.71	1125	0.505425	25	2019-02-01	1108	17	0	0	0	0.497788	0.00763754	0	0	0	33064	548	0	0	0	33612	1.48546	0.0246198	0	0	0	1.51008
GCA_001560515	LPSE01000001.1 Sulfolobus acidocaldarius strain NG05B_C06_11 NG05B_C06_11_scaffold1_1, whole genome shotgun sequence	Sulfolobales	Cren superphylum	2220066	815146	36.72	1120	0.50449	25	2019-02-01	1104	16	0	0	0	0.497283	0.00720699	0	0	0	33025	484	0	0	0	33509	1.48757	0.0218012	0	0	0	1.50937
GCA_001560605	LPSJ01000001.1 Sulfolobus acidocaldarius strain NG05B_CO5_03 NG05B_CO5_03_scaffold1, whole genome shotgun sequence	Sulfolobales	Cren superphylum	2198578	807840	36.74	1113	0.506236	25	2019-02-01	1098	15	0	0	0	0.499414	0.00682259	0	0	0	32862	427	0	0	0	33289	1.49469	0.0194216	0	0	0	1.51412
GCA_000245215	AHJQ01000001.1 Sulfolobus islandicus M.16.40 chromosome, whole genome shotgun sequence	Sulfolobales	Cren superphylum	2664783	932175	34.98	1247	0.467956	25	2019-02-01	1233	14	0	0	0	0.462702	0.00525371	0	0	0	36708	413	0	0	0	37121	1.37752	0.0154984	0	0	0	1.39302
GCA_000389735	APJY01000001.1 Sulfolobales archaeon Acd1 Acd1_C1, whole genome shotgun sequence	Sulfolobales	Cren superphylum	1506462	778559	51.68	3926	2.60611	25	2019-02-01	3857	66	3	0	0	2.5603	0.0438113	0.00199142	0	0	115411	1946	94	0	0	117451	7.66106	0.129177	0.00623979	0	0	7.79648
GCA_001315825	BBBA01000001.1 Metallosphaera hakonensis JCM 8857 DNA, contig: JCM8857.contig00001, whole genome shotgun sequence	Sulfolobales	Cren superphylum	2387907	1034419	43.32	3283	1.37484	25	2019-02-01	3241	39	3	0	0	1.35726	0.0163323	0.00125633	0	0	96561	1173	93	0	0	97827	4.04375	0.0491225	0.00389462	0	0	4.09677
GCA_001560525	LPSF01000001.1 Sulfolobus acidocaldarius strain NG05B_C06_12 NG05B_C06_12_scaffold1, whole genome shotgun sequence	Sulfolobales	Cren superphylum	2239117	821896	36.71	1136	0.507343	25	2019-02-01	1120	16	0	0	0	0.500197	0.00714567	0	0	0	33507	484	0	0	0	33991	1.49644	0.0216157	0	0	0	1.51805
GCA_000016605	CP000682.1 Metallosphaera sedula DSM 5348, complete genome	Sulfolobales	Cren superphylum	2191517	1013036	46.23	4056	1.85077	25	2019-02-01	4000	54	2	0	0	1.82522	0.0246405	0.00091261	0	0	118730	1539	56	0	0	120325	5.41771	0.0702253	0.00255531	0	0	5.49049
GCA_001559955	LPRC01000007.1 Sulfolobus acidocaldarius strain GG12-C01-01 GG12_C01_01_scaffold1, whole genome shotgun sequence	Sulfolobales	Cren superphylum	2221461	815425	36.71	1124	0.505973	25	2019-02-01	1109	15	0	0	0	0.499221	0.00675231	0	0	0	33120	427	0	0	0	33547	1.49091	0.0192216	0	0	0	1.51013
GCA_001560305	LPRU01000001.1 Sulfolobus acidocaldarius strain GG12-C01-22 GG12_C01_22_scaffold1_0, whole genome shotgun sequence	Sulfolobales	Cren superphylum	2219098	814556	36.71	1115	0.502456	25	2019-02-01	1100	15	0	0	0	0.495697	0.0067595	0	0	0	32807	427	0	0	0	33234	1.47839	0.0192421	0	0	0	1.49764
GCA_000968395	CP011056.1 Sulfolobus solfataricus strain SULC, complete genome	Sulfolobales	Cren superphylum	2727312	977989	35.86	1687	0.618558	25	2019-02-01	1676	11	0	0	0	0.614524	0.00403328	0	0	0	50652	317	0	0	0	50969	1.85721	0.0116232	0	0	0	1.86884
GCA_001560045	LPRH01000008.1 Sulfolobus acidocaldarius strain GG12-C01-07 GG12_C01_07_scaffold1_1, whole genome shotgun sequence	Sulfolobales	Cren superphylum	2220235	815009	36.71	1124	0.506253	25	2019-02-01	1107	16	1	0	0	0.498596	0.00720644	0.000450403	0	0	33021	483	32	0	0	33536	1.48727	0.0217545	0.00144129	0	0	1.51047
GCA_000175555	ACUK01000506.1 Saccharolobus solfataricus 98/2 contig509, whole genome shotgun sequence	Sulfolobales	Cren superphylum	2680466	943269	35.19	1357	0.506255	25	2019-02-01	1346	11	0	0	0	0.502151	0.00410376	0	0	0	40594	313	0	0	0	40907	1.51444	0.0116771	0	0	0	1.52612
GCA_002215445	CP020361.1 Sulfolobus acidocaldarius strain Y14 20-20 chromosome, complete genome	Sulfolobales	Cren superphylum	2270336	834116	36.74	1167	0.514021	25	2019-02-01	1149	18	0	0	0	0.506092	0.00792834	0	0	0	34399	583	0	0	0	34982	1.51515	0.025679	0	0	0	1.54083
GCA_001560375	LPRX01000005.1 Sulfolobus acidocaldarius strain NG05B_C03_01 NG05B_C03_01_scaffold1, whole genome shotgun sequence	Sulfolobales	Cren superphylum	2222315	815907	36.71	1114	0.501279	25	2019-02-01	1099	15	0	0	0	0.494529	0.00674972	0	0	0	32806	427	0	0	0	33233	1.47621	0.0192142	0	0	0	1.49542
GCA_001266715	CP012175.1 Metallosphaera sedula strain ARS120-2, complete genome	Sulfolobales	Cren superphylum	2191533	1013035	46.22	4059	1.85213	25	2019-02-01	4003	54	2	0	0	1.82658	0.0246403	0.000912603	0	0	118820	1539	56	0	0	120415	5.42178	0.0702248	0.00255529	0	0	5.49456
GCA_003086455	QEFG01000001.1 Sulfolobus islandicus isolate SCGC AB-777_J04 AB-777_J04_L007_NODE_331_length_173127_cov_99.9457, whole genome shotgun sequence	Sulfolobales	Cren superphylum	1914064	672616	35.14	921	0.481175	25	2019-02-01	910	11	0	0	0	0.475428	0.00574693	0	0	0	27505	337	0	0	0	27842	1.43699	0.0176065	0	0	0	1.4546
GCA_001559985	LPRF01000001.1 Sulfolobus acidocaldarius strain GG12-C01-04 GG12_C01_04_scaffold1_1, whole genome shotgun sequence	Sulfolobales	Cren superphylum	2221964	815603	36.71	1128	0.507659	25	2019-02-01	1110	18	0	0	0	0.499558	0.00810094	0	0	0	33100	571	0	0	0	33671	1.48967	0.025698	0	0	0	1.51537
GCA_001560285	LPRT01000002.1 Sulfolobus acidocaldarius strain GG12-C01-21 GG12_C01_21_scaffold1, whole genome shotgun sequence	Sulfolobales	Cren superphylum	2217993	813840	36.69	1112	0.501354	25	2019-02-01	1097	15	0	0	0	0.494591	0.00676287	0	0	0	32750	427	0	0	0	33177	1.47656	0.0192516	0	0	0	1.49581
GCA_000245195	AHJP01000004.1 Sulfolobus islandicus M.16.30 contig004, whole genome shotgun sequence	Sulfolobales	Cren superphylum	2608312	914680	35.07	1220	0.467735	25	2019-02-01	1206	14	0	0	0	0.462368	0.00536746	0	0	0	36119	416	0	0	0	36535	1.38477	0.015949	0	0	0	1.40071
GCA_000243315	JH597752.1 Metallosphaera yellowstonensis MK1 genomic scaffold MetMK1scaffold_1, whole genome shotgun sequence	Sulfolobales	Cren superphylum	2817452	1340444	47.58	7838	2.78195	25	2019-02-01	7722	114	2	0	0	2.74077	0.0404621	0.000709861	0	0	234020	3493	62	0	0	237575	8.30609	0.123977	0.00220057	0	0	8.43226
GCA_003852115	CP033241.1 Saccharolobus solfataricus strain SUL120 chromosome, complete genome	Sulfolobales	Cren superphylum	2707507	970174	35.83	1663	0.614218	25	2019-02-01	1653	10	0	0	0	0.610525	0.00369343	0	0	0	49875	287	0	0	0	50162	1.8421	0.0106002	0	0	0	1.8527
GCA_000968435	CP011057.1 Sulfolobus solfataricus strain SULA, complete genome	Sulfolobales	Cren superphylum	2727337	978015	35.86	1691	0.620019	25	2019-02-01	1680	11	0	0	0	0.615985	0.00403324	0	0	0	50770	317	0	0	0	51087	1.86152	0.0116231	0	0	0	1.87315
GCA_001266655	CP012172.1 Metallosphaera sedula strain ARS50-1, complete genome	Sulfolobales	Cren superphylum	2191533	1013041	46.23	4059	1.85213	25	2019-02-01	4003	54	2	0	0	1.82658	0.0246403	0.000912603	0	0	118826	1539	56	0	0	120421	5.42205	0.0702248	0.00255529	0	0	5.49483
GCA_001560275	LPRS01000001.1 Sulfolobus acidocaldarius strain GG12-C01-20 GG12_C01_20_scaffold1, whole genome shotgun sequence	Sulfolobales	Cren superphylum	2219220	814393	36.7	1114	0.501978	25	2019-02-01	1098	16	0	0	0	0.494768	0.00720974	0	0	0	32750	484	0	0	0	33234	1.47574	0.0218095	0	0	0	1.49755
GCA_000245155	AHJN01000003.1 Sulfolobus islandicus M.16.22 contig003, whole genome shotgun sequence	Sulfolobales	Cren superphylum	2680985	944342	35.22	1308	0.48788	25	2019-02-01	1294	14	0	0	0	0.482658	0.00522196	0	0	0	38658	423	0	0	0	39081	1.44193	0.0157778	0	0	0	1.45771
GCA_000022425	CP001401.1 Sulfolobus islandicus M.16.27, complete genome	Sulfolobales	Cren superphylum	2692402	942602	35.01	1265	0.469841	25	2019-02-01	1251	14	0	0	0	0.464641	0.00519982	0	0	0	37440	417	0	0	0	37857	1.39058	0.015488	0	0	0	1.40607
GCA_001560455	LPSB01000005.1 Sulfolobus acidocaldarius strain NG05B_C06_05 NG05B_C06_05_scaffold10_1, whole genome shotgun sequence	Sulfolobales	Cren superphylum	2187212	803265	36.73	1101	0.503381	25	2019-02-01	1086	15	0	0	0	0.496523	0.00685805	0	0	0	32428	427	0	0	0	32855	1.48262	0.0195226	0	0	0	1.50214
GCA_002495845	DAHF01000139.1 TPA_asm: Sulfolobus sp. UBA167 UBA167_contig_10180, whole genome shotgun sequence	Sulfolobales	Cren superphylum	1711849	733318	42.84	1427	0.833602	25	2019-02-01	1407	20	0	0	0	0.821918	0.0116833	0	0	0	41125	601	0	0	0	41726	2.40237	0.0351082	0	0	0	2.43748
GCA_000565255	ASRH01000001.1 Candidatus Aramenus sulfurataquae isolate AZ1-illumnia contig01, whole genome shotgun sequence	Sulfolobales	Cren superphylum	1798894	845184	46.98	3989	2.21747	25	2019-02-01	3928	60	1	0	0	2.18356	0.0333538	0.000555897	0	0	116672	1765	28	0	0	118465	6.48576	0.0981158	0.00155651	0	0	6.58544
GCA_003086385	QEFO01000001.1 Sulfolobus sp. SCGC AB-777_G05 AB_777_G05_L005_NODE_212_length_22455_cov_48.8704, whole genome shotgun sequence	Sulfolobales	Cren superphylum	259693	93207	35.89	224	0.862557	25	2019-02-01	216	8	0	0	0	0.831751	0.0308056	0	0	0	6632	243	0	0	0	6875	2.55378	0.093572	0	0	0	2.64736
GCA_003852195	CP033236.1 Saccharolobus solfataricus strain SARC-H chromosome, complete genome	Sulfolobales	Cren superphylum	2668974	956168	35.83	1634	0.61222	25	2019-02-01	1624	10	0	0	0	0.608474	0.00374676	0	0	0	49087	288	0	0	0	49375	1.83917	0.0107907	0	0	0	1.84996
GCA_001560205	LPRP01000001.1 Sulfolobus acidocaldarius strain GG12-C01-16 GG12_C01_16_scaffold1_1, whole genome shotgun sequence	Sulfolobales	Cren superphylum	2221753	815447	36.7	1125	0.506357	25	2019-02-01	1109	15	1	0	0	0.499155	0.00675143	0.000450095	0	0	33103	427	32	0	0	33562	1.48995	0.0192191	0.0014403	0	0	1.51061
GCA_001560385	LPRY01000012.1 Sulfolobus acidocaldarius strain NG05B_C06_02 NG05B_C06_02_scaffold1_1, whole genome shotgun sequence	Sulfolobales	Cren superphylum	2255808	828271	36.72	1143	0.506692	25	2019-02-01	1127	16	0	0	0	0.499599	0.0070928	0	0	0	33743	486	0	0	0	34229	1.49583	0.0215444	0	0	0	1.51737
GCA_000189555	CP002425.1 Sulfolobus islandicus REY15A, complete genome	Sulfolobales	Cren superphylum	2522992	890812	35.31	1367	0.541817	25	2019-02-01	1354	13	0	0	0	0.536664	0.00515261	0	0	0	40712	386	0	0	0	41098	1.61364	0.0152993	0	0	0	1.62894
GCA_003852095	CP033240.1 Saccharolobus solfataricus strain SARC-O chromosome, complete genome	Sulfolobales	Cren superphylum	2659140	952561	35.82	1627	0.611852	25	2019-02-01	1617	10	0	0	0	0.608091	0.00376061	0	0	0	48867	288	0	0	0	49155	1.8377	0.0108306	0	0	0	1.84853
GCA_001266695	CP012174.1 Metallosphaera sedula strain ARS120-1, complete genome	Sulfolobales	Cren superphylum	2191531	1013035	46.22	4059	1.85213	25	2019-02-01	4003	54	2	0	0	1.82658	0.0246403	0.000912604	0	0	118830	1539	56	0	0	120425	5.42224	0.0702249	0.00255529	0	0	5.49502
GCA_001560165	LPRN01000011.1 Sulfolobus acidocaldarius strain GG12-C01-14 GG12_C01_14_scaffold1, whole genome shotgun sequence	Sulfolobales	Cren superphylum	2217527	813734	36.7	1106	0.498754	25	2019-02-01	1090	16	0	0	0	0.491539	0.00721524	0	0	0	32533	484	0	0	0	33017	1.46708	0.0218261	0	0	0	1.48891
GCA_001560565	LPSH01000008.1 Sulfolobus acidocaldarius strain NG05B_CO5_01 NG05B_CO5_01_scaffold10, whole genome shotgun sequence	Sulfolobales	Cren superphylum	2220605	815152	36.71	1117	0.503016	25	2019-02-01	1102	15	0	0	0	0.496261	0.00675492	0	0	0	32892	427	0	0	0	33319	1.48122	0.019229	0	0	0	1.50045
GCA_001560755	LPSQ01000006.1 Sulfolobus acidocaldarius strain NG05B_CO5_11 NG05B_CO5_11_scaffold1, whole genome shotgun sequence	Sulfolobales	Cren superphylum	2179240	800845	36.75	1099	0.504304	25	2019-02-01	1084	15	0	0	0	0.497421	0.00688313	0	0	0	32379	427	0	0	0	32806	1.48579	0.019594	0	0	0	1.50539
GCA_000340315	CP002817.1 Sulfolobus acidocaldarius N8, complete genome	Sulfolobales	Cren superphylum	2176362	798022	36.67	1084	0.498079	25	2019-02-01	1067	17	0	0	0	0.490268	0.0078112	0	0	0	31896	548	0	0	0	32444	1.46557	0.0251796	0	0	0	1.49074
GCA_003086495	QEFJ01000001.1 Sulfolobales archaeon SCGC AB-777_K20 AB_777_K20_L006_NODE_155_length_131907_cov_78.8466, whole genome shotgun sequence	Sulfolobales	Cren superphylum	521500	254697	48.84	943	1.80825	25	2019-02-01	931	11	1	0	0	1.78523	0.021093	0.00191755	0	0	27712	322	34	0	0	28068	5.3139	0.061745	0.00651965	0	0	5.38217
GCA_000508305	CP006977.1 Sulfolobus acidocaldarius SUSAZ, complete genome	Sulfolobales	Cren superphylum	2061920	748482	36.3	988	0.479165	25	2019-02-01	978	10	0	0	0	0.474315	0.00484985	0	0	0	29230	319	0	0	0	29549	1.41761	0.015471	0	0	0	1.43308
GCA_001481635	CP013695.1 Sulfolobus acidocaldarius strain NG05B_CO5_07 genome	Sulfolobales	Cren superphylum	2217426	814029	36.71	1122	0.505992	25	2019-02-01	1106	16	0	0	0	0.498777	0.00721557	0	0	0	33100	491	0	0	0	33591	1.49272	0.0221428	0	0	0	1.51486
GCA_001560715	LPSO01000001.1 Sulfolobus acidocaldarius strain NG05B_CO5_09 NG05B_CO5_09_scaffold1, whole genome shotgun sequence	Sulfolobales	Cren superphylum	2208660	811480	36.74	1122	0.508	25	2019-02-01	1107	15	0	0	0	0.501209	0.00679145	0	0	0	33106	427	0	0	0	33533	1.49892	0.019333	0	0	0	1.51825
GCA_001560465	LPSC01000022.1 Sulfolobus acidocaldarius strain NG05B_C06_06 NG05B_C06_06_scaffold10, whole genome shotgun sequence	Sulfolobales	Cren superphylum	2251982	827295	36.74	1134	0.503556	25	2019-02-01	1119	15	0	0	0	0.496896	0.0066608	0	0	0	33433	427	0	0	0	33860	1.4846	0.0189611	0	0	0	1.50356
GCA_000022485	CP001404.1 Sulfolobus islandicus Y.N.15.51, complete genome	Sulfolobales	Cren superphylum	2854410	1007761	35.31	1661	0.581907	25	2019-02-01	1645	16	0	0	0	0.576301	0.00560536	0	0	0	49630	476	0	0	0	50106	1.73871	0.016676	0	0	0	1.75539
GCA_001316085	BBCL01000001.1 Sulfolobus sp. JCM 16833 DNA, contig: JCM16833.contig00001, whole genome shotgun sequence	Sulfolobales	Cren superphylum	2519460	1065302	42.28	2343	0.929961	25	2019-02-01	2316	27	0	0	0	0.919245	0.0107166	0	0	0	68631	765	0	0	0	69396	2.72404	0.0303636	0	0	0	2.7544
GCA_002509145	DAJX01000106.1 TPA_asm: Metallosphaera sp. UBA165 UBA165_contig_10006, whole genome shotgun sequence	Sulfolobales	Cren superphylum	1833255	838460	45.74	3228	1.7608	25	2019-02-01	3186	42	0	0	0	1.73789	0.0229101	0	0	0	94133	1225	0	0	0	95358	5.13475	0.066821	0	0	0	5.20157
GCA_001560725	LPSP01000001.1 Sulfolobus acidocaldarius strain NG05B_CO5_10 NG05B_CO5_10_scaffold1, whole genome shotgun sequence	Sulfolobales	Cren superphylum	2240047	822441	36.72	1132	0.505347	25	2019-02-01	1117	15	0	0	0	0.49865	0.00669629	0	0	0	33410	427	0	0	0	33837	1.49149	0.0190621	0	0	0	1.51055
GCA_000747605	CP008822.1 Metallosphaera sedula strain CuR1 genome	Sulfolobales	Cren superphylum	2191492	1012015	46.18	4046	1.84623	25	2019-02-01	3990	54	2	0	0	1.82068	0.0246407	0.00091262	0	0	118448	1539	56	0	0	120043	5.4049	0.0702261	0.00255534	0	0	5.47768
GCA_000245095	AHJK01000001.1 Sulfolobus islandicus M.16.2 chromosome, whole genome shotgun sequence	Sulfolobales	Cren superphylum	2645252	925887	35	1252	0.473301	25	2019-02-01	1239	13	0	0	0	0.468386	0.00491447	0	0	0	36935	385	0	0	0	37320	1.39628	0.0145544	0	0	0	1.41083
GCA_002215485	CP020362.1 Sulfolobus acidocaldarius strain Y14 16-22 chromosome, complete genome	Sulfolobales	Cren superphylum	2286709	840540	36.76	1181	0.516463	25	2019-02-01	1164	17	0	0	0	0.509028	0.00743426	0	0	0	34875	548	0	0	0	35423	1.52512	0.0239646	0	0	0	1.54908
GCA_001560405	LPRZ01000009.1 Sulfolobus acidocaldarius strain NG05B_C06_03 NG05B_C06_03_scaffold10, whole genome shotgun sequence	Sulfolobales	Cren superphylum	2238124	821763	36.72	1125	0.502653	25	2019-02-01	1110	15	0	0	0	0.495951	0.00670204	0	0	0	33202	427	0	0	0	33629	1.48347	0.0190785	0	0	0	1.50255
GCA_003852135	CP033235.1 Saccharolobus solfataricus strain SULG chromosome, complete genome	Sulfolobales	Cren superphylum	2668974	956168	35.83	1634	0.61222	25	2019-02-01	1624	10	0	0	0	0.608474	0.00374676	0	0	0	49087	288	0	0	0	49375	1.83917	0.0107907	0	0	0	1.84996
GCA_001266735	CP012176.1 Metallosphaera sedula strain SARC-M1, complete genome	Sulfolobales	Cren superphylum	2191533	1013034	46.22	4057	1.85122	25	2019-02-01	4001	54	2	0	0	1.82566	0.0246403	0.000912603	0	0	118765	1539	56	0	0	120360	5.41927	0.0702248	0.00255529	0	0	5.49205
GCA_001560355	LPRW01000001.1 Sulfolobus acidocaldarius strain NG05A_C05_01 NG05A_C05_01_scaffold1_0, whole genome shotgun sequence	Sulfolobales	Cren superphylum	2213924	812830	36.71	1113	0.502727	25	2019-02-01	1098	15	0	0	0	0.495952	0.0067753	0	0	0	32812	427	0	0	0	33239	1.48207	0.019287	0	0	0	1.50136
GCA_001316045	BBBY01000001.1 Sulfolobus metallicus DSM 6482 = JCM 9184 DNA, contig: JCM9184.contig00001, whole genome shotgun sequence	Sulfolobales	Cren superphylum	2214633	855137	38.61	1055	0.476377	25	2019-02-01	1044	11	0	0	0	0.47141	0.00496696	0	0	0	30905	315	0	0	0	31220	1.39549	0.0142236	0	0	0	1.40971
GCA_003086575	QEFK01000001.1 Sulfolobales archaeon SCGC AB-777_K09 AB_777_K09_L006_NODE_115_length_40460_cov_45.5841, whole genome shotgun sequence	Sulfolobales	Cren superphylum	210860	102332	48.53	374	1.77369	25	2019-02-01	364	8	2	0	0	1.72626	0.0379399	0.00948497	0	0	10881	265	64	0	0	11210	5.1603	0.125676	0.0303519	0	0	5.31632
GCA_000189575	CP002426.1 Sulfolobus islandicus HVE10/4, complete genome	Sulfolobales	Cren superphylum	2655201	933255	35.15	1388	0.522748	25	2019-02-01	1370	18	0	0	0	0.515968	0.00677915	0	0	0	41268	527	0	0	0	41795	1.55423	0.0198478	0	0	0	1.57408
GCA_001560065	LPRI01000001.1 Sulfolobus acidocaldarius strain GG12-C01-08 GG12_C01_08_scaffold1, whole genome shotgun sequence	Sulfolobales	Cren superphylum	2223532	816278	36.71	1128	0.507301	25	2019-02-01	1112	16	0	0	0	0.500105	0.00719576	0	0	0	33173	484	0	0	0	33657	1.49191	0.0217672	0	0	0	1.51367
GCA_000364745	CP003928.1 Sulfolobus islandicus LAL14/1, complete genome	Sulfolobales	Cren superphylum	2465177	866316	35.14	1265	0.513148	25	2019-02-01	1252	13	0	0	0	0.507874	0.00527346	0	0	0	37612	386	0	0	0	37998	1.52573	0.0156581	0	0	0	1.54139
GCA_001481595	CP013694.1 Sulfolobus acidocaldarius strain GG12-C01-09 genome	Sulfolobales	Cren superphylum	2220582	814876	36.7	1116	0.502571	25	2019-02-01	1100	16	0	0	0	0.495366	0.00720532	0	0	0	32850	484	0	0	0	33334	1.47934	0.0217961	0	0	0	1.50114
GCA_001560645	LPSL01000001.1 Sulfolobus acidocaldarius strain NG05B_CO5_05 NG05B_CO5_05_scaffold1, whole genome shotgun sequence	Sulfolobales	Cren superphylum	2216858	814021	36.72	1123	0.506573	25	2019-02-01	1108	15	0	0	0	0.499806	0.00676633	0	0	0	33158	427	0	0	0	33585	1.49572	0.0192615	0	0	0	1.51498
GCA_000022465	CP001403.1 Sulfolobus islandicus Y.G.57.14, complete genome	Sulfolobales	Cren superphylum	2702058	956133	35.39	1510	0.558833	25	2019-02-01	1494	16	0	0	0	0.552912	0.00592141	0	0	0	45100	505	0	0	0	45605	1.6691	0.0186895	0	0	0	1.68779
GCA_001189275	CP012158.1 Pyrobaculum sp. WP30, complete genome	Sulfolobales	Cren superphylum	1993257	1162237	58.31	9129	4.57994	25	2019-02-01	8938	179	12	0	0	4.48412	0.0898028	0.0060203	0	0	275296	6235	352	0	0	281883	13.8114	0.312805	0.0176595	0	0	14.1418
GCA_001560435	LPSA01000002.1 Sulfolobus acidocaldarius strain NG05B_C06_04 NG05B_C06_04_scaffold1, whole genome shotgun sequence	Sulfolobales	Cren superphylum	2185136	802508	36.73	1088	0.49791	25	2019-02-01	1073	15	0	0	0	0.491045	0.00686456	0	0	0	32056	427	0	0	0	32483	1.467	0.0195411	0	0	0	1.48654
GCA_002215525	CP020363.1 Sulfolobus acidocaldarius strain Y14 13-1 chromosome, complete genome	Sulfolobales	Cren superphylum	2238200	821333	36.7	1134	0.506657	25	2019-02-01	1117	17	0	0	0	0.499062	0.00759539	0	0	0	33385	548	0	0	0	33933	1.4916	0.024484	0	0	0	1.51608
GCA_001560485	LPSD01000014.1 Sulfolobus acidocaldarius strain NG05B_C06_07 NG05B_C06_07_scaffold10_2, whole genome shotgun sequence	Sulfolobales	Cren superphylum	2186789	803126	36.73	1100	0.503021	25	2019-02-01	1085	15	0	0	0	0.496161	0.00685937	0	0	0	32413	427	0	0	0	32840	1.48222	0.0195263	0	0	0	1.50175
GCA_000338775	CP002818.1 Sulfolobus acidocaldarius Ron12/I, complete genome	Sulfolobales	Cren superphylum	2223983	816352	36.71	1127	0.506748	25	2019-02-01	1109	18	0	0	0	0.498655	0.00809359	0	0	0	33078	600	0	0	0	33678	1.48733	0.0269786	0	0	0	1.51431
GCA_001560595	LPSI01000001.1 Sulfolobus acidocaldarius strain NG05B_CO5_02 NG05B_CO5_02_scaffold1, whole genome shotgun sequence	Sulfolobales	Cren superphylum	2241116	822681	36.71	1146	0.511352	25	2019-02-01	1131	15	0	0	0	0.504659	0.00669309	0	0	0	33849	427	0	0	0	34276	1.51036	0.019053	0	0	0	1.52942
GCA_003852215	CP033237.1 Saccharolobus solfataricus strain SARC-I chromosome, complete genome	Sulfolobales	Cren superphylum	2668974	956168	35.83	1634	0.61222	25	2019-02-01	1624	10	0	0	0	0.608474	0.00374676	0	0	0	49087	288	0	0	0	49375	1.83917	0.0107907	0	0	0	1.84996
GCA_000011205	BA000023.2 Sulfolobus tokodaii str. 7 DNA, complete genome	Sulfolobales	Cren superphylum	2694756	883522	32.79	908	0.336951	25	2019-02-01	900	8	0	0	0	0.333982	0.00296873	0	0	0	27399	303	0	0	0	27702	1.01675	0.0112441	0	0	0	1.028
GCA_001560085	LPRJ01000001.1 Sulfolobus acidocaldarius strain GG12-C01-10 GG12_C01_10_scaffold1_1, whole genome shotgun sequence	Sulfolobales	Cren superphylum	2221110	815165	36.7	1118	0.503352	25	2019-02-01	1102	16	0	0	0	0.496148	0.00720361	0	0	0	32866	484	0	0	0	33350	1.47971	0.0217909	0	0	0	1.5015
GCA_001560835	LPSU01000004.1 Sulfolobus acidocaldarius strain NG05B_CO5_15 NG05B_CO5_15_scaffold1, whole genome shotgun sequence	Sulfolobales	Cren superphylum	2197529	807552	36.75	1117	0.508298	25	2019-02-01	1100	17	0	0	0	0.500562	0.00773596	0	0	0	32852	523	0	0	0	33375	1.49495	0.0237995	0	0	0	1.51875
GCA_001560815	LPST01000010.1 Sulfolobus acidocaldarius strain NG05B_CO5_14 NG05B_CO5_14_scaffold10, whole genome shotgun sequence	Sulfolobales	Cren superphylum	2239180	821909	36.71	1136	0.507329	25	2019-02-01	1121	15	0	0	0	0.50063	0.00669888	0	0	0	33524	427	0	0	0	33951	1.49716	0.0190695	0	0	0	1.51622
GCA_000245115	AHJL01000005.1 Sulfolobus islandicus M.16.12 contig005, whole genome shotgun sequence	Sulfolobales	Cren superphylum	2680814	944532	35.23	1309	0.488285	25	2019-02-01	1295	14	0	0	0	0.483062	0.00522229	0	0	0	38711	423	0	0	0	39134	1.444	0.0157788	0	0	0	1.45978
GCA_001559975	LPRD01000001.1 Sulfolobus acidocaldarius strain GG12-C01-02 GG12_C01_02_scaffold1_1, whole genome shotgun sequence	Sulfolobales	Cren superphylum	2271306	834081	36.72	1170	0.515122	25	2019-02-01	1154	15	1	0	0	0.508078	0.00660413	0.000440275	0	0	34573	427	32	0	0	35032	1.52216	0.0187998	0.00140888	0	0	1.54237
GCA_000024305	CP001731.1 Sulfolobus islandicus L.D.8.5, complete genome	Sulfolobales	Cren superphylum	2748647	969240	35.26	1470	0.534809	25	2019-02-01	1452	18	0	0	0	0.52826	0.00654868	0	0	0	43491	530	0	0	0	44021	1.58227	0.0192822	0	0	0	1.60155
GCA_000007005	AE006641.1 Sulfolobus solfataricus P2, complete genome	Sulfolobales	Cren superphylum	2992245	1070840	35.79	1829	0.611247	25	2019-02-01	1816	13	0	0	0	0.606902	0.00434456	0	0	0	54838	370	0	0	0	55208	1.83267	0.0123653	0	0	0	1.84504
GCA_001560215	LPRQ01000005.1 Sulfolobus acidocaldarius strain GG12-C01-17 GG12_C01_17_scaffold1_2, whole genome shotgun sequence	Sulfolobales	Cren superphylum	2220644	815078	36.7	1119	0.503908	25	2019-02-01	1102	17	0	0	0	0.496252	0.00765544	0	0	0	32847	540	0	0	0	33387	1.47917	0.0243173	0	0	0	1.50348
GCA_002215405	CP020360.1 Sulfolobus acidocaldarius strain Y14 18-5 chromosome, complete genome	Sulfolobales	Cren superphylum	2171591	798013	36.75	1108	0.510225	25	2019-02-01	1093	15	0	0	0	0.503318	0.00690738	0	0	0	32684	470	0	0	0	33154	1.50507	0.0216431	0	0	0	1.52671
GCA_000961135	JZWS01000001.1 Candidatus Aramenus sulfurataquae isolate AZ1-454 contig1, whole genome shotgun sequence	Sulfolobales	Cren superphylum	1765812	820775	46.48	3718	2.10555	25	2019-02-01	3661	57	0	0	0	2.07327	0.0322798	0	0	0	108735	1687	0	0	0	110422	6.15779	0.0955368	0	0	0	6.25333
GCA_003201675	CP029287.1 Metallosphaera hakonensis strain HO1-1 chromosome, complete genome	Sulfolobales	Cren superphylum	2544108	1112608	43.73	3753	1.47517	25	2019-02-01	3711	40	2	0	0	1.45866	0.0157226	0.00078613	0	0	110893	1202	56	0	0	112151	4.35882	0.0472464	0.00220116	0	0	4.40826
GCA_000012285	CP000077.1 Sulfolobus acidocaldarius DSM 639, complete genome	Sulfolobales	Cren superphylum	2225959	817096	36.71	1125	0.5054	25	2019-02-01	1108	17	0	0	0	0.497763	0.00763716	0	0	0	33065	548	0	0	0	33613	1.48543	0.0246186	0	0	0	1.51005
GCA_000245255	AHJS01000002.1 Sulfolobus islandicus M.16.46 contig002, whole genome shotgun sequence	Sulfolobales	Cren superphylum	2694762	943735	35.02	1275	0.47314	25	2019-02-01	1261	14	0	0	0	0.467945	0.00519526	0	0	0	37743	417	0	0	0	38160	1.40061	0.0154745	0	0	0	1.41608
GCA_003967175	AP018553.1 Sulfodiicoccus acidiphilus HS-1 DNA, complete genome	Sulfolobales	Cren superphylum	2353189	1203539	51.15	7183	3.05245	25	2019-02-01	7052	127	4	0	0	2.99678	0.0539693	0.00169982	0	0	212576	3950	160	0	0	216686	9.03353	0.167857	0.00679928	0	0	9.20819
GCA_001560135	LPRM01000001.1 Sulfolobus acidocaldarius strain GG12-C01-13 GG12_C01_13_scaffold1, whole genome shotgun sequence	Sulfolobales	Cren superphylum	2221412	815325	36.7	1122	0.505084	25	2019-02-01	1107	15	0	0	0	0.498332	0.00675246	0	0	0	33070	427	0	0	0	33497	1.48869	0.019222	0	0	0	1.50791
GCA_000022385	CP001399.1 Sulfolobus islandicus L.S.2.15, complete genome	Sulfolobales	Cren superphylum	2736272	960733	35.11	1414	0.516761	25	2019-02-01	1395	19	0	0	0	0.509818	0.00694375	0	0	0	41846	555	0	0	0	42401	1.52931	0.0202831	0	0	0	1.54959
GCA_001560245	LPRR01000001.1 Sulfolobus acidocaldarius strain GG12-C01-18 GG12_C01_18_scaffold1_0, whole genome shotgun sequence	Sulfolobales	Cren superphylum	2220445	815048	36.71	1120	0.504403	25	2019-02-01	1104	15	1	0	0	0.497198	0.0067554	0.00045036	0	0	32938	427	33	0	0	33398	1.4834	0.0192304	0.00148619	0	0	1.50411
GCA_000968355	CP011055.1 Sulfolobus solfataricus strain SULB, complete genome	Sulfolobales	Cren superphylum	2727261	977991	35.86	1690	0.619669	25	2019-02-01	1679	11	0	0	0	0.615636	0.00403335	0	0	0	50740	317	0	0	0	51057	1.86047	0.0116234	0	0	0	1.8721
GCA_003852155	CP033238.1 Saccharolobus solfataricus strain SULM chromosome, complete genome	Sulfolobales	Cren superphylum	2658139	952256	35.82	1627	0.612082	25	2019-02-01	1617	10	0	0	0	0.60832	0.00376203	0	0	0	48866	288	0	0	0	49154	1.83835	0.0108346	0	0	0	1.84919
GCA_001560315	LPRV01000009.1 Sulfolobus acidocaldarius strain NG05A_C04 NG05A_C04_scaffold10_1, whole genome shotgun sequence	Sulfolobales	Cren superphylum	2203701	809454	36.73	1114	0.505513	25	2019-02-01	1099	15	0	0	0	0.498706	0.00680673	0	0	0	32864	427	0	0	0	33291	1.49131	0.0193765	0	0	0	1.51069
GCA_900079115	LT549890.1 Sulfolobus solfataricus strain P1 genome assembly, chromosome: I	Sulfolobales	Cren superphylum	3034024	1087243	35.84	1931	0.636448	25	2019-02-01	1919	12	0	0	0	0.632493	0.00395514	0	0	0	57940	342	0	0	0	58282	1.90968	0.0112722	0	0	0	1.92095
GCA_003086535	QEFM01000001.1 Sulfolobales archaeon SCGC AB-777_J03 AB-777_J03_L005_NODE_230_length_130735_cov_113.606, whole genome shotgun sequence	Sulfolobales	Cren superphylum	855966	434153	50.72	2148	2.50945	25	2019-02-01	2105	39	4	0	0	2.45921	0.0455626	0.00467308	0	0	62923	1195	119	0	0	64237	7.35111	0.139608	0.0139024	0	0	7.50462
GCA_001559965	LPRE01000001.1 Sulfolobus acidocaldarius strain GG12-C01-03 GG12_C01_03_scaffold1, whole genome shotgun sequence	Sulfolobales	Cren superphylum	2214215	812732	36.71	1117	0.504468	25	2019-02-01	1101	16	0	0	0	0.497242	0.00722604	0	0	0	32843	484	0	0	0	33327	1.48328	0.0218588	0	0	0	1.50514
GCA_003852175	CP033239.1 Saccharolobus solfataricus strain SARC-N chromosome, complete genome	Sulfolobales	Cren superphylum	2658139	952253	35.82	1627	0.612082	25	2019-02-01	1617	10	0	0	0	0.60832	0.00376203	0	0	0	48866	288	0	0	0	49154	1.83835	0.0108346	0	0	0	1.84919
GCA_001560765	LPSR01000001.1 Sulfolobus acidocaldarius strain NG05B_CO5_12 NG05B_CO5_12_scaffold1, whole genome shotgun sequence	Sulfolobales	Cren superphylum	2234381	819928	36.7	1123	0.5026	25	2019-02-01	1107	15	1	0	0	0.495439	0.00671327	0.000447551	0	0	33104	427	33	0	0	33564	1.48157	0.0191104	0.00147692	0	0	1.50216
GCA_003086555	QEFN01000001.1 Sulfolobus sp. SCGC AB-777_G06 AB_777_G06_L006_NODE_260_length_50849_cov_87.2889, whole genome shotgun sequence	Sulfolobales	Cren superphylum	1028630	390686	37.98	702	0.682461	25	2019-02-01	690	11	1	0	0	0.670795	0.0106938	0.000972167	0	0	20573	311	28	0	0	20912	2.00004	0.0302344	0.00272207	0	0	2.033
GCA_000204925	CP002656.1 Metallosphaera cuprina Ar-4, complete genome	Sulfolobales	Cren superphylum	1840348	772846	41.99	1597	0.867771	25	2019-02-01	1577	20	0	0	0	0.856903	0.0108675	0	0	0	46435	606	0	0	0	47041	2.52316	0.0329286	0	0	0	2.55609
GCA_001560035	LPRG01000017.1 Sulfolobus acidocaldarius strain GG12-C01-05 GG12_C01_05_scaffold1_1, whole genome shotgun sequence	Sulfolobales	Cren superphylum	2219663	814805	36.71	1118	0.50368	25	2019-02-01	1102	16	0	0	0	0.496472	0.0072083	0	0	0	32863	481	0	0	0	33344	1.48054	0.02167	0	0	0	1.50221
GCA_000022445	CP001402.1 Sulfolobus islandicus M.16.4, complete genome	Sulfolobales	Cren superphylum	2586647	905385	35	1217	0.470493	25	2019-02-01	1204	13	0	0	0	0.465467	0.00502581	0	0	0	35919	386	0	0	0	36305	1.38863	0.0149228	0	0	0	1.40355
GCA_001266675	CP012173.1 Metallosphaera sedula strain ARS50-2, complete genome	Sulfolobales	Cren superphylum	2191529	1013038	46.23	4057	1.85122	25	2019-02-01	4001	54	2	0	0	1.82567	0.0246403	0.000912605	0	0	118757	1539	56	0	0	120352	5.41891	0.0702249	0.00255529	0	0	5.49169
GCA_000245275	AHJT01000001.1 Sulfolobus islandicus M.16.47 chromosome, whole genome shotgun sequence	Sulfolobales	Cren superphylum	2637559	924517	35.05	1267	0.480368	25	2019-02-01	1254	13	0	0	0	0.47544	0.0049288	0	0	0	37507	390	0	0	0	37897	1.42203	0.0147864	0	0	0	1.43682
GCA_001560115	LPRK01000002.1 Sulfolobus acidocaldarius strain GG12-C01-11 GG12_C01_11_scaffold1, whole genome shotgun sequence	Sulfolobales	Cren superphylum	2222032	815567	36.7	1117	0.502693	25	2019-02-01	1101	16	0	0	0	0.495492	0.00720062	0	0	0	32828	484	0	0	0	33312	1.47739	0.0217819	0	0	0	1.49917
GCA_001719125	CP017006.1 Sulfolobus sp. A20, complete genome	Sulfolobales	Cren superphylum	2688317	934869	34.78	1387	0.515936	25	2019-02-01	1370	17	0	0	0	0.509613	0.00632366	0	0	0	40856	495	0	0	0	41351	1.51976	0.018413	0	0	0	1.53817
GCA_000245235	AHJR01000001.1 Sulfolobus islandicus M.16.43 chromosome, whole genome shotgun sequence	Sulfolobales	Cren superphylum	2589840	907074	35.02	1228	0.474161	25	2019-02-01	1214	14	0	0	0	0.468755	0.00540574	0	0	0	36291	416	0	0	0	36707	1.40128	0.0160628	0	0	0	1.41735
GCA_001560635	LPSK01000002.1 Sulfolobus acidocaldarius strain NG05B_CO5_04 NG05B_CO5_04_scaffold1, whole genome shotgun sequence	Sulfolobales	Cren superphylum	2222815	815967	36.71	1117	0.502516	25	2019-02-01	1102	15	0	0	0	0.495768	0.0067482	0	0	0	32920	427	0	0	0	33347	1.481	0.0192099	0	0	0	1.50021
GCA_000245135	AHJM01000003.1 Sulfolobus islandicus M.16.13 contig003, whole genome shotgun sequence	Sulfolobales	Cren superphylum	2635815	923888	35.05	1239	0.470063	25	2019-02-01	1223	16	0	0	0	0.463993	0.00607023	0	0	0	36542	501	0	0	0	37043	1.38636	0.0190074	0	0	0	1.40537
GCA_001560125	LPRL01000001.1 Sulfolobus acidocaldarius strain GG12-C01-12 GG12_C01_12_scaffold1, whole genome shotgun sequence	Sulfolobales	Cren superphylum	2217231	813552	36.69	1113	0.501977	25	2019-02-01	1098	15	0	0	0	0.495212	0.00676519	0	0	0	32734	427	0	0	0	33161	1.47635	0.0192583	0	0	0	1.4956
GCA_001560555	LPSG01000001.1 Sulfolobus acidocaldarius strain NG05B_C06_13 NG05B_C06_13_scaffold1, whole genome shotgun sequence	Sulfolobales	Cren superphylum	2224052	816591	36.72	1129	0.507632	25	2019-02-01	1114	15	0	0	0	0.500888	0.00674445	0	0	0	33330	427	0	0	0	33757	1.49862	0.0191992	0	0	0	1.51782
GCA_001560795	LPSS01000001.1 Sulfolobus acidocaldarius strain NG05B_CO5_13 NG05B_CO5_13_scaffold1, whole genome shotgun sequence	Sulfolobales	Cren superphylum	2216328	813739	36.72	1125	0.507596	25	2019-02-01	1110	15	0	0	0	0.500828	0.00676795	0	0	0	33230	427	0	0	0	33657	1.49933	0.0192661	0	0	0	1.51859
GCA_000022405	CP001400.1 Sulfolobus islandicus M.14.25, complete genome	Sulfolobales	Cren superphylum	2608832	915687	35.1	1244	0.476842	25	2019-02-01	1229	15	0	0	0	0.471092	0.0057497	0	0	0	36829	477	0	0	0	37306	1.4117	0.018284	0	0	0	1.42999
GCA_000024745	CP001800.1 Sulfolobus solfataricus 98/2, complete genome	Sulfolobales	Cren superphylum	2668974	956164	35.83	1634	0.61222	25	2019-02-01	1624	10	0	0	0	0.608474	0.00374676	0	0	0	49087	288	0	0	0	49375	1.83917	0.0107907	0	0	0	1.84996
GCA_001560685	LPSN01000005.1 Sulfolobus acidocaldarius strain NG05B_CO5_08 NG05B_CO5_08_scaffold1, whole genome shotgun sequence	Sulfolobales	Cren superphylum	2178872	800687	36.75	1095	0.502554	25	2019-02-01	1080	15	0	0	0	0.495669	0.0068843	0	0	0	32220	427	0	0	0	32647	1.47875	0.0195973	0	0	0	1.49834
GCA_001560675	LPSM01000001.1 Sulfolobus acidocaldarius strain NG05B_CO5_06 NG05B_CO5_06_scaffold1, whole genome shotgun sequence	Sulfolobales	Cren superphylum	2241819	822812	36.7	1122	0.500486	25	2019-02-01	1107	15	0	0	0	0.493795	0.006691	0	0	0	33121	427	0	0	0	33548	1.47742	0.019047	0	0	0	1.49646
GCA_000245175	AHJO01000001.1 Sulfolobus islandicus M.16.23 chromosome, whole genome shotgun sequence	Sulfolobales	Cren superphylum	2601131	912394	35.08	1232	0.47364	25	2019-02-01	1218	14	0	0	0	0.468258	0.00538227	0	0	0	36368	416	0	0	0	36784	1.39816	0.015993	0	0	0	1.41415
GCA_001560195	LPRO01000007.1 Sulfolobus acidocaldarius strain GG12-C01-15 GG12_C01_15_scaffold1_0, whole genome shotgun sequence	Sulfolobales	Cren superphylum	2265442	831850	36.72	1159	0.5116	25	2019-02-01	1143	16	0	0	0	0.504537	0.00706264	0	0	0	34240	458	0	0	0	34698	1.5114	0.0202168	0	0	0	1.53162
			Statistics	LENGTH	GC COUNT	GC PERCENT	PQS COUNT	PQS FREQUENCY	WINDOW SIZE	THRESHOLD	COUNT 1.2-1.4	COUNT 1.4-1.6	COUNT 1.6-1.8	COUNT 1.8-2.0	COUNT 2.0-MORE	FREQ 1.2-1.4	FREQ 1.4-1.6	FREQ 1.6-1.8	FREQ 1.8-2.0	FREQ 2.0-MORE	LEN 1.2-1.4	LEN 1.4-1.6	LEN 1.6-1.8	LEN 1.8-2.0	LEN 2.0-MORE	LEN ALL	% LEN 1.2-1.4	% LEN 1.4-1.6	% LEN 1.6-1.8	% LEN 1.8-2.0	% LEN 2.0-MORE	% LEN ALL
			SUM	268319891	101340070	4508.06	200842	93.7108	2950	5132646	198179	2609	54	0	0	92.3932	1.27894	0.0386945	0	0	5934866	78242	1644	0	0	6014752	276.6	3.84995	0.119188	0	0	280.569
			CNT	118	118	118	118	118	118	118	118	118	118	118	118	118	118	118	118	118	118	118	118	118	118	118	118	118	118	118	118	118
			AVG	2.2739e+06	858814	38.2039	1702.05	0.79416	25	43497	1679.48	22.1102	0.457627	0	0	0.782993	0.0108385	0.000327919	0	0	50295.5	663.068	13.9322	0	0	50972.5	2.34407	0.0326267	0.00101007	0	0	2.3777
			MIN	210860	93207	32.79	224	0.336951	25	43497	216	8	0	0	0	0.333982	0.00296873	0	0	0	6632	243	0	0	0	6875	1.01675	0.0106002	0	0	0	1.028
			MAX	3034024	1340444	58.31	9129	4.57994	25	43497	8938	179	12	0	0	4.48412	0.0898028	0.00948497	0	0	275296	6235	352	0	0	281883	13.8114	0.312805	0.0303519	0	0	14.1418
			VAR	2.05962e+11	2.74031e+10	20.7899	1.84029e+06	0.44783	0	0	1.7772e+06	544.133	1.85716	0	0	0.431378	0.000147185	1.33912e-06	0	0	1.62387e+09	568376	1702.97	0	0	1.68454e+09	3.9265	0.00153702	1.30306e-05	0	0	4.0847
			STDEV	453830	165539	4.5596	1356.57	0.669201	0	0	1333.12	23.3267	1.36278	0	0	0.656794	0.012132	0.0011572	0	0	40297.3	753.907	41.2671	0	0	41043.2	1.98154	0.0392049	0.00360979	0	0	2.02106
			Q1	2.19986e+06	814434	35.83	1117.25	0.502613	25	43497	1102	14	0	0	0	0.495715	0.00545564	0	0	0	32864.5	416	0	0	0	33347.8	1.47943	0.0162161	0	0	0	1.50062
			Median Q2	2.22376e+06	822746	36.71	1152.5	0.507025	25	43497	1137	15	0	0	0	0.499956	0.00677722	0	0	0	34044.5	427	0	0	0	34487	1.49534	0.01931	0	0	0	1.51615
			Q3	2.62907e+06	950323	36.74	1627	0.61222	25	43497	1617	17	0	0	0	0.608474	0.00765096	0	0	0	48866.8	537.5	0	0	0	49154.8	1.83917	0.0245849	0	0	0	1.84996

## Sheet: Desulfurococcales
ASSEMBLY NAME	FASTA NAME	Subgroup	Superphylum	LENGTH	GC COUNT	GC PERCENT	PQS COUNT	PQS FREQUENCY	WINDOW SIZE	THRESHOLD	COUNT 1.2-1.4	COUNT 1.4-1.6	COUNT 1.6-1.8	COUNT 1.8-2.0	COUNT 2.0-MORE	FREQ 1.2-1.4	FREQ 1.4-1.6	FREQ 1.6-1.8	FREQ 1.8-2.0	FREQ 2.0-MORE	LEN 1.2-1.4	LEN 1.4-1.6	LEN 1.6-1.8	LEN 1.8-2.0	LEN 2.0-MORE	LEN ALL	% LEN 1.2-1.4	% LEN 1.4-1.6	% LEN 1.6-1.8	% LEN 1.8-2.0	% LEN 2.0-MORE	% LEN ALL
GCA_002254745	NJED01000073.1 Desulfurococcales archaeon ex4484_217_1 ex4484_217_scaffold_105955_length_5603count_5217, whole genome shotgun sequence	Desulfurococcales	Cren superphylum	807477	300649	37.23	326	0.403727	25	2019-02-01	324	2	0	0	0	0.40125	0.00247685	0	0	0	9650	53	0	0	0	9703	1.19508	0.00656365	0	0	0	1.20164
GCA_003056265	NBVN01000010.1 Zestosphaera tikiterensis isolate NZ3 Iph_new_184, whole genome shotgun sequence	Desulfurococcales	Cren superphylum	1808184	758138	41.93	2214	1.22443	25	2019-02-01	2191	23	0	0	0	1.21171	0.0127199	0	0	0	66665	675	0	0	0	67340	3.68685	0.0373303	0	0	0	3.72418
GCA_000015945	CP000575.1 Staphylothermus marinus F1, complete genome	Desulfurococcales	Cren superphylum	1570485	561080	35.73	914	0.581986	25	2019-02-01	900	14	0	0	0	0.573071	0.00891444	0	0	0	27125	479	0	0	0	27604	1.72717	0.0305001	0	0	0	1.75767
GCA_002255065	NJEF01000043.1 Desulfurococcales archaeon ex4484_204 ex4484_204_scaffold_10054_length_7217__count_734, whole genome shotgun sequence	Desulfurococcales	Cren superphylum	930496	466603	50.15	4192	4.50512	25	2019-02-01	4126	65	1	0	0	4.43419	0.0698552	0.0010747	0	0	127199	2126	29	0	0	129354	13.67	0.22848	0.00311662	0	0	13.9016
GCA_000092465	CP002051.1 Staphylothermus hellenicus DSM 12710, complete genome	Desulfurococcales	Cren superphylum	1580347	582173	36.84	1074	0.679598	25	2019-02-01	1055	18	1	0	0	0.667575	0.0113899	0.000632772	0	0	32387	526	28	0	0	32941	2.04936	0.0332838	0.00177176	0	0	2.08442
GCA_003177295	QFWU01000001.1 Desulfurococcaceae archaeon isolate ICE1 NODE_149_length_36664_cov_44.173400, whole genome shotgun sequence	Desulfurococcales	Cren superphylum	1634490	743009	45.46	3239	1.98166	25	2019-02-01	3199	39	1	0	0	1.95719	0.0238607	0.000611812	0	0	97405	1156	28	0	0	98589	5.95935	0.0707254	0.00171307	0	0	6.03179
GCA_000513855	KI911318.1 Desulfurococcus amylolyticus Z-533 genomic scaffold scaffold1, whole genome shotgun sequence	Desulfurococcales	Cren superphylum	1307099	590311	45.16	1983	1.5171	25	2019-02-01	1948	35	0	0	0	1.49032	0.0267769	0	0	0	58751	1048	0	0	0	59799	4.49476	0.0801776	0	0	0	4.57494
GCA_000017945	CP000816.1 Ignicoccus hospitalis KIN4/I, complete genome	Desulfurococcales	Cren superphylum	1297538	733373	56.52	6637	5.11507	25	2019-02-01	6481	152	4	0	0	4.99484	0.117145	0.00308276	0	0	196170	5173	116	0	0	201459	15.1186	0.398678	0.00894001	0	0	15.5263
GCA_001006085	AUQX01000001.1 Desulfurococcus mucosus DSM 2161 YWQDRAFT_scaffold_0.1_C, whole genome shotgun sequence	Desulfurococcales	Cren superphylum	1198142	633652	52.89	3336	2.78431	25	2019-02-01	3272	58	6	0	0	2.7309	0.0484083	0.00500775	0	0	97007	1703	171	0	0	98881	8.09645	0.142137	0.0142721	0	0	8.25286
GCA_001481685	CP006867.1 Ignicoccus islandicus DSM 13165, complete genome	Desulfurococcales	Cren superphylum	1394664	626210	44.9	1425	1.02175	25	2019-02-01	1411	13	1	0	0	1.01171	0.00932124	0.000717019	0	0	41460	379	28	0	0	41867	2.97276	0.027175	0.00200765	0	0	3.00194
GCA_002254665	NJDP01000082.1 Desulfurococcales archaeon ex4484_58 ex4484_58_scaffold_10147_length_7669__count_1032, whole genome shotgun sequence	Desulfurococcales	Cren superphylum	1432029	492983	34.43	689	0.481136	25	2019-02-01	684	5	0	0	0	0.477644	0.00349155	0	0	0	20825	148	0	0	0	20973	1.45423	0.010335	0	0	0	1.46457
GCA_002495025	DADP01000041.1 TPA_asm: Desulfurococcaceae archaeon UBA285 UBA285_contig_104281, whole genome shotgun sequence	Desulfurococcales	Cren superphylum	1301244	504649	38.78	583	0.448033	25	2019-02-01	576	6	1	0	0	0.442653	0.00461097	0.000768495	0	0	16947	168	28	0	0	17143	1.30237	0.0129107	0.00215179	0	0	1.31743
GCA_001316065	BBBZ01000001.1 Aeropyrum camini SY1 = JCM 12091 DNA, contig: JCM12091.contig00001, whole genome shotgun sequence	Desulfurococcales	Cren superphylum	1591049	902175	56.7	10065	6.32601	25	2019-02-01	9829	226	10	0	0	6.17769	0.142045	0.00628516	0	0	303352	7506	301	0	0	311159	19.0662	0.471764	0.0189183	0	0	19.5568
GCA_000015145	CP000493.1 Hyperthermus butylicus DSM 5456, complete genome	Desulfurococcales	Cren superphylum	1667163	895879	53.74	3348	2.0082	25	2019-02-01	3297	50	1	0	0	1.97761	0.0299911	0.000599821	0	0	98673	1514	29	0	0	100216	5.91862	0.090813	0.00173948	0	0	6.01117
GCA_000011125	BA000002.3 Aeropyrum pernix K1 DNA, complete genome	Desulfurococcales	Cren superphylum	1669696	940227	56.31	9589	5.74296	25	2019-02-01	9373	199	17	0	0	5.6136	0.119183	0.0101815	0	0	288305	6552	525	0	0	295382	17.2669	0.392407	0.0314428	0	0	17.6908
GCA_000231015	CP003321.1 Desulfurococcus fermentans DSM 16532, complete genome	Desulfurococcales	Cren superphylum	1384116	620482	44.83	1889	1.36477	25	2019-02-01	1857	31	1	0	0	1.34165	0.022397	0.000722483	0	0	55591	900	35	0	0	56526	4.01635	0.0650235	0.00252869	0	0	4.08391
GCA_002496045	DAIG01000041.1 TPA_asm: Desulfurococcaceae archaeon UBA150 UBA150_contig_104494, whole genome shotgun sequence	Desulfurococcales	Cren superphylum	1360627	529893	38.94	666	0.48948	25	2019-02-01	660	5	1	0	0	0.48507	0.00367478	0.000734955	0	0	19490	141	28	0	0	19659	1.43243	0.0103629	0.00205787	0	0	1.44485
GCA_000145985	CP002098.1 Ignisphaera aggregans DSM 17230, complete genome	Desulfurococcales	Cren superphylum	1875953	669463	35.69	918	0.489351	25	2019-02-01	908	10	0	0	0	0.484021	0.00533062	0	0	0	27238	278	0	0	0	27516	1.45196	0.0148191	0	0	0	1.46677
GCA_000186365	CP002363.1 Desulfurococcus mucosus DSM 2162, complete genome	Desulfurococcales	Cren superphylum	1314639	698621	53.14	3746	2.84945	25	2019-02-01	3666	76	4	0	0	2.7886	0.0578105	0.00304266	0	0	108997	2269	113	0	0	111379	8.29102	0.172595	0.00859552	0	0	8.47221
GCA_003116855	BEWT01000001.1 Desulfurococcaceae archaeon AG1 DNA, AG1contig01, whole genome shotgun sequence	Desulfurococcales	Cren superphylum	1997414	910881	45.6	4242	2.12375	25	2019-02-01	4180	60	2	0	0	2.09271	0.0300388	0.00100129	0	0	127054	1803	56	0	0	128913	6.36092	0.0902667	0.00280363	0	0	6.454
GCA_002254465	NJDT01000004.1 Desulfurococcales archaeon ex4484_42 ex4484_42_scaffold_102_length_37272__count_5094, whole genome shotgun sequence	Desulfurococcales	Cren superphylum	1875308	719879	38.39	1121	0.597769	25	2019-02-01	1109	12	0	0	0	0.59137	0.00639895	0	0	0	33368	404	0	0	0	33772	1.77933	0.0215431	0	0	0	1.80088
GCA_001412615	CP013011.1 Pyrodictium delaneyi strain Su06, complete genome	Desulfurococcales	Cren superphylum	2023836	1091130	53.91	3236	1.59894	25	2019-02-01	3182	49	5	0	0	1.57226	0.0242114	0.00247056	0	0	93525	1700	140	0	0	95365	4.62117	0.0839989	0.00691756	0	0	4.71209
GCA_002194565	NCQP01000001.1 Pyrodictium delaneyi strain Hulk Contig_1, whole genome shotgun sequence	Desulfurococcales	Cren superphylum	2042801	1100639	53.88	3234	1.58312	25	2019-02-01	3183	46	5	0	0	1.55815	0.0225181	0.00244762	0	0	93555	1488	140	0	0	95183	4.57974	0.0728412	0.00685334	0	0	4.65944
GCA_000020905	CP001140.1 Desulfurococcus kamchatkensis 1221n, complete genome	Desulfurococcales	Cren superphylum	1365223	618980	45.34	2036	1.49133	25	2019-02-01	2009	27	0	0	0	1.47155	0.019777	0	0	0	60069	838	0	0	0	60907	4.39994	0.0613819	0	0	0	4.46132
GCA_002254985	NJEC01000088.1 Desulfurococcales archaeon ex4484_217_2 ex4484_217_scaffold_10155_length_12547__count_2463, whole genome shotgun sequence	Desulfurococcales	Cren superphylum	2148448	811763	37.78	1063	0.494776	25	2019-02-01	1043	20	0	0	0	0.485467	0.00930905	0	0	0	31312	613	0	0	0	31925	1.45742	0.0285322	0	0	0	1.48596
GCA_001462395	LNTB01000001.1 Pyrodictium occultum strain PL-19 Contig1, whole genome shotgun sequence	Desulfurococcales	Cren superphylum	1621727	1029749	63.5	9419	5.80801	25	2019-02-01	9180	222	17	0	0	5.66063	0.136891	0.0104827	0	0	274595	7040	507	0	0	282142	16.9323	0.434105	0.031263	0	0	17.3976
GCA_000223395	CP002838.1 Pyrolobus fumarii 1A, complete genome	Desulfurococcales	Cren superphylum	1843267	1012030	54.9	3751	2.03497	25	2019-02-01	3686	63	2	0	0	1.99971	0.0341784	0.00108503	0	0	110430	2139	57	0	0	112626	5.99099	0.116044	0.00309234	0	0	6.11013
GCA_000591035	AP012489.1 Aeropyrum camini SY1 = JCM 12091 DNA, complete genome	Desulfurococcales	Cren superphylum	1595994	905440	56.73	10167	6.37032	25	2019-02-01	9909	245	13	0	0	6.20867	0.153509	0.00814539	0	0	306011	8323	453	0	0	314787	19.1737	0.521493	0.0283836	0	0	19.7236
GCA_003978665	QNYQ01000027.1 Hyperthermus sp. isolate MAG 130 Ga0232637_10000012, whole genome shotgun sequence	Desulfurococcales	Cren superphylum	969948	517994	53.4	4109	4.23631	25	2019-02-01	4027	78	4	0	0	4.15177	0.0804167	0.00412393	0	0	125959	2677	112	0	0	128748	12.9862	0.275994	0.011547	0	0	13.2737
			Statistics	LENGTH	GC COUNT	GC PERCENT	PQS COUNT	PQS FREQUENCY	WINDOW SIZE	THRESHOLD	COUNT 1.2-1.4	COUNT 1.4-1.6	COUNT 1.6-1.8	COUNT 1.8-2.0	COUNT 2.0-MORE	FREQ 1.2-1.4	FREQ 1.4-1.6	FREQ 1.6-1.8	FREQ 1.8-2.0	FREQ 2.0-MORE	LEN 1.2-1.4	LEN 1.4-1.6	LEN 1.6-1.8	LEN 1.8-2.0	LEN 2.0-MORE	LEN ALL	% LEN 1.2-1.4	% LEN 1.4-1.6	% LEN 1.6-1.8	% LEN 1.8-2.0	% LEN 2.0-MORE	% LEN ALL
			SUM	44609404	20968055	1362.8	99211	66.3535	725	1261413	97265	1849	97	0	0	65.0536	1.23665	0.0632184	0	0	2949115	59819	2924	0	0	3011858	197.452	4.00228	0.190116	0	0	201.645
			CNT	29	29	29	29	29	29	29	29	29	29	29	29	29	29	29	29	29	29	29	29	29	29	29	29	29	29	29	29	29
			AVG	1.53826e+06	723036	46.9931	3421.07	2.28805	25	43497	3353.97	63.7586	3.34483	0	0	2.24323	0.0426432	0.00217994	0	0	101694	2062.72	100.828	0	0	103857	6.80869	0.13801	0.00655573	0	0	6.95326
			MIN	807477	300649	34.43	326	0.403727	25	43497	324	2	0	0	0	0.40125	0.00247685	0	0	0	9650	53	0	0	0	9703	1.19508	0.00656365	0	0	0	1.20164
			MAX	2148448	1100639	63.5	10167	6.37032	25	43497	9909	245	17	0	0	6.20867	0.153509	0.0104827	0	0	306011	8323	525	0	0	314787	19.1737	0.521493	0.0314428	0	0	19.7236
			VAR	1.14388e+11	4.18921e+10	68.3248	8.90911e+06	3.88767	0	0	8.46374e+06	5200.83	24.0197	0	0	3.69752	0.00220054	9.32726e-06	0	0	7.9746e+09	5.79183e+06	23360.2	0	0	8.4288e+09	34.9716	0.0246302	9.01566e-05	0	0	36.9179
			STDEV	338214	204676	8.26588	2984.81	1.97172	0	0	2909.25	72.1168	4.90099	0	0	1.92289	0.0469099	0.00305406	0	0	89300.6	2406.62	152.841	0	0	91808.5	5.91368	0.15694	0.00949508	0	0	6.07601
			Q1	1314639	582173	38.78	1074	0.597769	25	43497	1055	14	0	0	0	0.59137	0.00930905	0	0	0	32387	479	0	0	0	32941	1.77933	0.0285322	0	0	0	1.80088
			Median Q2	1580347	698621	45.46	3234	1.58312	25	43497	3182	39	1	0	0	1.55815	0.0238607	0.000734955	0	0	93525	1156	29	0	0	95183	4.57974	0.0728412	0.00215179	0	0	4.65944
			Q3	1808184	902175	53.88	4109	2.84945	25	43497	4027	65	4	0	0	2.7886	0.0578105	0.00304266	0	0	125959	2139	116	0	0	128748	8.29102	0.172595	0.00859552	0	0	8.47221

## Sheet: Verstratearchaeota
ASSEMBLY NAME	FASTA NAME	Subgroup	Superphylum	LENGTH	GC COUNT	GC PERCENT	PQS COUNT	PQS FREQUENCY	WINDOW SIZE	THRESHOLD	COUNT 1.2-1.4	COUNT 1.4-1.6	COUNT 1.6-1.8	COUNT 1.8-2.0	COUNT 2.0-MORE	FREQ 1.2-1.4	FREQ 1.4-1.6	FREQ 1.6-1.8	FREQ 1.8-2.0	FREQ 2.0-MORE	LEN 1.2-1.4	LEN 1.4-1.6	LEN 1.6-1.8	LEN 1.8-2.0	LEN 2.0-MORE	LEN ALL	% LEN 1.2-1.4	% LEN 1.4-1.6	% LEN 1.6-1.8	% LEN 1.8-2.0	% LEN 2.0-MORE	% LEN ALL
GCA_001717035	MAGT01000001.1 Candidatus Methanomethylicus mesodigestum isolate V2 V2_s1, whole genome shotgun sequence	Verstraetearchaeota	Cren superphylum	1637224	943441	57.62	5261	3.21337	25	2019-02-01	5159	93	9	0	0	3.15107	0.0568035	0.00549711	0	0	155288	3061	336	0	0	158685	9.48484	0.186963	0.0205225	0	0	9.69232
GCA_003649185	QMRB01000001.1 Candidatus Verstraetearchaeota archaeon isolate B10_G16 B10_Guay16_scaffold_00060, whole genome shotgun sequence	Verstraetearchaeota	Cren superphylum	1382915	513987	37.17	812	0.587166	25	2019-02-01	807	5	0	0	0	0.58355	0.00361555	0	0	0	24194	148	0	0	0	24342	1.74949	0.010702	0	0	0	1.76019
GCA_004348015	QNVI01000001.1 Candidatus Verstraetearchaeota archaeon isolate WYZ-LMO11 Verstraetearchaeota_archaeon_WYZ-LMO11_contig-1, whole genome shotgun sequence	Verstraetearchaeota	Cren superphylum	1118163	318144	28.45	116	0.103742	25	2019-02-01	113	2	1	0	0	0.101059	0.00178865	0.000894324	0	0	3317	66	28	0	0	3411	0.296647	0.00590254	0.00250411	0	0	0.305054
GCA_001717025	MAGU01000001.1 Candidatus Methanomethylicus oleusabulum isolate V3 V3_s1, whole genome shotgun sequence	Verstraetearchaeota	Cren superphylum	1374477	761268	55.39	3727	2.71158	25	2019-02-01	3649	69	9	0	0	2.65483	0.0502009	0.00654795	0	0	111560	2256	303	0	0	114119	8.11654	0.164135	0.0220447	0	0	8.30272
GCA_001717015	MAGV01000001.1 Candidatus Methanosuratus petracarbonis isolate V4 V4_s1, whole genome shotgun sequence	Verstraetearchaeota	Cren superphylum	1268545	702918	55.41	4181	3.2959	25	2019-02-01	4097	79	5	0	0	3.22968	0.0622761	0.00394152	0	0	122206	2386	141	0	0	124733	9.63356	0.18809	0.0111151	0	0	9.83276
GCA_003649085	QMQV01000001.1 Candidatus Verstraetearchaeota archaeon isolate B66_G16 B66_Guay16_scaffold_00145, whole genome shotgun sequence	Verstraetearchaeota	Cren superphylum	1937662	827009	42.68	1470	0.758646	25	2019-02-01	1451	19	0	0	0	0.748841	0.00980563	0	0	0	43529	554	0	0	0	44083	2.24647	0.0285912	0	0	0	2.27506
GCA_003649145	QMQZ01000001.1 Candidatus Verstraetearchaeota archaeon isolate B29_G17 B29_Guay17_scaffold_00120, whole genome shotgun sequence	Verstraetearchaeota	Cren superphylum	470143	204822	43.57	366	0.778487	25	2019-02-01	363	3	0	0	0	0.772106	0.00638104	0	0	0	10868	82	0	0	0	10950	2.31164	0.0174415	0	0	0	2.32908
GCA_003649095	QMQX01000001.1 Candidatus Verstraetearchaeota archaeon isolate B34_G17 B34_Guay17_scaffold_00183, whole genome shotgun sequence	Verstraetearchaeota	Cren superphylum	1431125	616703	43.09	895	0.625382	25	2019-02-01	887	8	0	0	0	0.619792	0.00559001	0	0	0	26407	226	0	0	0	26633	1.84519	0.0157918	0	0	0	1.86098
GCA_004212145	RXIH01000046.1 Candidatus Verstraetearchaeota archaeon isolate Verst-YHS JGI20130J15133_1000040, whole genome shotgun sequence	Verstraetearchaeota	Cren superphylum	1051239	298940	28.44	103	0.0979796	25	2019-02-01	100	2	1	0	0	0.0951258	0.00190252	0.000951258	0	0	2925	66	28	0	0	3019	0.278243	0.00627831	0.00266352	0	0	0.287185
GCA_001717085	MAGW01000001.1 Candidatus Methanosuratus petracarbonis isolate V5 V5_s1, whole genome shotgun sequence	Verstraetearchaeota	Cren superphylum	735081	390915	53.18	2154	2.93029	25	2019-02-01	2118	34	2	0	0	2.88132	0.0462534	0.00272079	0	0	63340	1002	56	0	0	64398	8.61674	0.136312	0.00761821	0	0	8.76067
GCA_003649105	QMQY01000001.1 Candidatus Verstraetearchaeota archaeon isolate B30_G17 B30_Guay17_scaffold_00441, whole genome shotgun sequence	Verstraetearchaeota	Cren superphylum	419172	142021	33.88	112	0.267193	25	2019-02-01	112	0	0	0	0	0.267193	0	0	0	0	3297	0	0	0	0	3297	0.786551	0	0	0	0	0.786551
GCA_001717005	MAGS01000001.1 Candidatus Methanomethylicus mesodigestum isolate V1 V1_s1, whole genome shotgun sequence	Verstraetearchaeota	Cren superphylum	1428061	822178	57.57	4567	3.19804	25	2019-02-01	4480	79	7	0	1	3.13712	0.0553198	0.00490175	0	0.00070025	134464	2562	238	0	78	137342	9.41584	0.179404	0.016666	0	0.00546195	9.61738
GCA_002504985	DAUC01000014.1 TPA_asm: Candidatus Verstraetearchaeota archaeon UBA156 UBA156_contig_10258, whole genome shotgun sequence	Verstraetearchaeota	Cren superphylum	1178906	658121	55.82	3315	2.81193	25	2019-02-01	3244	63	8	0	0	2.7517	0.0534394	0.00678595	0	0	99341	1959	275	0	0	101575	8.42654	0.166171	0.0233267	0	0	8.61604
GCA_003650625	QMQW01000001.1 Candidatus Verstraetearchaeota archaeon isolate B59_G16 B59_Guay16_scaffold_00624, whole genome shotgun sequence	Verstraetearchaeota	Cren superphylum	519149	231113	44.52	735	1.41578	25	2019-02-01	722	12	1	0	0	1.39074	0.0231148	0.00192623	0	0	21452	353	29	0	0	21834	4.13215	0.0679959	0.00558606	0	0	4.20573
GCA_003649155	QMRA01000001.1 Candidatus Verstraetearchaeota archaeon isolate B20_G2 B20_Guay2_scaffold_00200, whole genome shotgun sequence	Verstraetearchaeota	Cren superphylum	945697	393245	41.58	474	0.501218	25	2019-02-01	469	5	0	0	0	0.495931	0.00528711	0	0	0	13858	174	0	0	0	14032	1.46537	0.0183991	0	0	0	1.48377
GCA_002507395	DAZQ01000006.1 TPA_asm: Candidatus Verstraetearchaeota archaeon UBA76 UBA76_contig_10738, whole genome shotgun sequence	Verstraetearchaeota	Cren superphylum	1164921	682271	58.57	3996	3.43028	25	2019-02-01	3914	75	7	0	0	3.35988	0.064382	0.00600899	0	0	118155	2591	239	0	0	120985	10.1427	0.222419	0.0205164	0	0	10.3857
GCA_004028775	RXGA01000001.1 Candidatus Methanosuratus sp. isolate Ch88 Scaffold0, whole genome shotgun sequence	Verstraetearchaeota	Cren superphylum	1512112	823625	54.47	5024	3.32251	25	2019-02-01	4926	93	5	0	0	3.2577	0.0615034	0.00330663	0	0	148072	2963	143	0	0	151178	9.7924	0.195951	0.00945697	0	0	9.9978
GCA_004347955	QNVH01000001.1 Candidatus Verstraetearchaeota archaeon isolate WYZ-LMO10 Verstraetearchaeota_archaeon_WYZ-LMO10_contig-1, whole genome shotgun sequence	Verstraetearchaeota	Cren superphylum	1159412	582053	50.2	3278	2.82729	25	2019-02-01	3211	62	5	0	0	2.76951	0.0534754	0.00431253	0	0	97056	2040	147	0	0	99243	8.37114	0.175951	0.0126788	0	0	8.55977
			Statistics	LENGTH	GC COUNT	GC PERCENT	PQS COUNT	PQS FREQUENCY	WINDOW SIZE	THRESHOLD	COUNT 1.2-1.4	COUNT 1.4-1.6	COUNT 1.6-1.8	COUNT 1.8-2.0	COUNT 2.0-MORE	FREQ 1.2-1.4	FREQ 1.4-1.6	FREQ 1.6-1.8	FREQ 1.8-2.0	FREQ 2.0-MORE	LEN 1.2-1.4	LEN 1.4-1.6	LEN 1.6-1.8	LEN 1.8-2.0	LEN 2.0-MORE	LEN ALL	% LEN 1.2-1.4	% LEN 1.4-1.6	% LEN 1.6-1.8	% LEN 1.8-2.0	% LEN 2.0-MORE	% LEN ALL
			SUM	20734004	9912774	841.61	40586	32.8768	450	782946	39822	703	60	0	1	32.2671	0.561139	0.047795	0	0.00070025	1199329	22489	1963	0	78	1223859	97.1121	1.7865	0.154699	0	0.00546195	99.0588
			CNT	18	18	18	18	18	18	18	18	18	18	18	18	18	18	18	18	18	18	18	18	18	18	18	18	18	18	18	18	18
			AVG	1.15189e+06	550710	46.7561	2254.78	1.82649	25	43497	2212.33	39.0556	3.33333	0	0.0555556	1.79262	0.0311744	0.00265528	0	3.89028e-05	66629.4	1249.39	109.056	0	4.33333	67992.2	5.39512	0.0992498	0.0085944	0	0.000303442	5.50326
			MIN	419172	142021	28.44	103	0.0979796	25	43497	100	0	0	0	0	0.0951258	0	0	0	0	2925	0	0	0	0	3019	0.278243	0	0	0	0	0.287185
			MAX	1937662	943441	58.57	5261	3.43028	25	43497	5159	93	9	0	1	3.35988	0.064382	0.00678595	0	0.00070025	155288	3061	336	0	78	158685	10.1427	0.222419	0.0233267	0	0.00546195	10.3857
			VAR	1.69647e+11	6.10825e+10	101.119	3.56083e+06	1.78104	0	0	3.41431e+06	1312.64	12.1176	0	0.0555556	1.70616	0.000689701	6.48553e-06	0	2.72417e-08	3.10758e+09	1.39204e+06	14559	0	338	3.25227e+09	15.5489	0.00727591	7.62795e-05	0	1.65738e-06	16.2839
			STDEV	411882	247149	10.0558	1887.02	1.33455	0	0	1847.79	36.2304	3.48104	0	0.235702	1.3062	0.0262622	0.00254667	0	0.000165051	55745.7	1179.85	120.661	0	18.3848	57028.7	3.94321	0.0852989	0.00873381	0	0.00128739	4.03533
			Q1	972082	336337	41.855	539.25	0.59672	25	43497	532.25	5	0	0	0	0.592611	0.00536283	0	0	0	15756.5	154.5	0	0	0	15982.5	1.77342	0.0162042	0	0	0	1.78539
			Median Q2	1.17191e+06	599378	47.36	1812	2.06368	25	43497	1784.5	26.5	1.5	0	0	2.02278	0.0346841	0.00232351	0	0	53434.5	778	42.5	0	0	54240.5	6.12434	0.102154	0.00660214	0	0	6.25423
			Q3	1.41677e+06	746680	55.405	3928.75	3.1311	25	43497	3847.75	73.5	6.5	0	0	3.07317	0.0548587	0.00475445	0	0	116506	2353.5	215.25	0	0	119268	9.21607	0.178541	0.0156692	0	0	9.4032

## Sheet: Marsarchaeota
Table S2C: Overall results of PQS frequencies found in each analyzed genomic sequence (phylum) together with GC content, sequence length and other parameters.
ASSEMBLY NAME	FASTA NAME	Subgroup	Superphylum	LENGTH	GC COUNT	GC PERCENT	PQS COUNT	PQS FREQUENCY	WINDOW SIZE	THRESHOLD	COUNT 1.2-1.4	COUNT 1.4-1.6	COUNT 1.6-1.8	COUNT 1.8-2.0	COUNT 2.0-MORE	FREQ 1.2-1.4	FREQ 1.4-1.6	FREQ 1.6-1.8	FREQ 1.8-2.0	FREQ 2.0-MORE	LEN 1.2-1.4	LEN 1.4-1.6	LEN 1.6-1.8	LEN 1.8-2.0	LEN 2.0-MORE	LEN ALL	% LEN 1.2-1.4	% LEN 1.4-1.6	% LEN 1.6-1.8	% LEN 1.8-2.0	% LEN 2.0-MORE	% LEN ALL
GCA_003019615	NEXB01000001.1 Candidatus Marsarchaeota G1 archaeon OSP_C NAG2_G1-r02_contig00002, whole genome shotgun sequence	Marsarchaeota	Cren superphylum	1992348	880887	44.21	1411	0.70821	25	2019-02-01	1393	16	2	0	0	0.699175	0.00803073	0.00100384	0	0	42237	495	58	0	0	42790	2.11996	0.0248451	0.00291114	0	0	2.14772
GCA_003019595	NEXD01000001.1 Candidatus Marsarchaeota G1 archaeon BE_D NAG2_G1-r04_contig00002, whole genome shotgun sequence	Marsarchaeota	Cren superphylum	2190152	959598	43.81	1155	0.527361	25	2019-02-01	1145	8	2	0	0	0.522795	0.00365271	0.000913179	0	0	34160	226	58	0	0	34444	1.55971	0.0103189	0.00264822	0	0	1.57268
GCA_003019415	NEXM01000054.1 Candidatus Marsarchaeota G2 archaeon ECH_B_SAG-F08 NAG2_SAG_TGTA_F08_NODE_1, whole genome shotgun sequence	Marsarchaeota	Cren superphylum	902981	392759	43.5	482	0.533788	25	2019-02-01	478	4	0	0	0	0.529358	0.00442977	0	0	0	14553	145	0	0	0	14698	1.61166	0.0160579	0	0	0	1.62772
GCA_003019435	NEXF01000001.1 Candidatus Marsarchaeota G2 archaeon BE_D NAG2_G2-r02_contig00016, whole genome shotgun sequence	Marsarchaeota	Cren superphylum	3731392	1857197	49.77	10185	2.72954	25	2019-02-01	9992	186	7	0	0	2.67782	0.0498473	0.00187598	0	0	306859	6115	205	0	0	313179	8.22371	0.16388	0.00549393	0	0	8.39309
GCA_003019535	NEXG01000001.1 Candidatus Marsarchaeota G2 archaeon ECH_B_1 Archaeal_consort1_NAG2_g2_scaffold00001, whole genome shotgun sequence	Marsarchaeota	Cren superphylum	2552355	1270111	49.76	7174	2.81074	25	2019-02-01	7028	142	4	0	0	2.75354	0.0556349	0.00156718	0	0	215824	4606	116	0	0	220546	8.45588	0.180461	0.00454482	0	0	8.64088
GCA_003019375	NEXL01000033.1 Candidatus Marsarchaeota G2 archaeon ECH_B_SAG-E12 NAG2_SAG_TGSZ_E12_NODE_10, whole genome shotgun sequence	Marsarchaeota	Cren superphylum	351358	150477	42.83	164	0.46676	25	2019-02-01	164	0	0	0	0	0.46676	0	0	0	0	4889	0	0	0	0	4889	1.39146	0	0	0	0	1.39146
GCA_003019545	NEXE01000001.1 Candidatus Marsarchaeota G2 archaeon OSP_D NAG2_G2-r01_contig00011, whole genome shotgun sequence	Marsarchaeota	Cren superphylum	2779268	1397351	50.28	8169	2.93926	25	2019-02-01	8006	156	7	0	0	2.88061	0.0561299	0.00251865	0	0	245747	5201	272	0	0	251220	8.84215	0.187136	0.00978675	0	0	9.03907
GCA_003019475	NEXI01000001.1 Candidatus Marsarchaeota G2 archaeon ECH_B_3 Archaeal_consort3_NAG2_g2_scaffold00001, whole genome shotgun sequence	Marsarchaeota	Cren superphylum	2471134	1235985	50.02	7074	2.86265	25	2019-02-01	6930	140	4	0	0	2.80438	0.0566542	0.00161869	0	0	212809	4493	116	0	0	217418	8.6118	0.181819	0.0046942	0	0	8.79831
GCA_003019445	NEXA01000001.1 Candidatus Marsarchaeota G1 archaeon OSP_B NAG2_G1-r01_contig00150, whole genome shotgun sequence	Marsarchaeota	Cren superphylum	1077698	477353	44.29	522	0.484366	25	2019-02-01	514	6	2	0	0	0.476943	0.00556742	0.00185581	0	0	15289	167	58	0	0	15514	1.41867	0.015496	0.00538184	0	0	1.43955
GCA_003019565	NEXC01000001.1 Candidatus Marsarchaeota G1 archaeon OSP_D NAG2_G1-r03_contig00002, whole genome shotgun sequence	Marsarchaeota	Cren superphylum	1915630	841535	43.93	1058	0.552299	25	2019-02-01	1048	8	2	0	0	0.547079	0.00417617	0.00104404	0	0	31401	229	58	0	0	31688	1.6392	0.0119543	0.00302772	0	0	1.65418
GCA_003019485	NEXK01000093.1 Candidatus Marsarchaeota G2 archaeon ECH_B_SAG-C16 NAG2_SAG_TGST_C16_NODE_1, whole genome shotgun sequence	Marsarchaeota	Cren superphylum	1242243	614791	49.49	3272	2.63395	25	2019-02-01	3215	54	2	1	0	2.58806	0.0434698	0.00160999	0.000804995	0	98427	1720	61	70	0	100278	7.92333	0.138459	0.00491047	0.00563497	0	8.07233
GCA_003019515	NEXH01000001.1 Candidatus Marsarchaeota G2 archaeon ECH_B_2 Archaeal_consort2_NAG2_g2_JGI26468J51210_100001, whole genome shotgun sequence	Marsarchaeota	Cren superphylum	2586509	1291000	49.91	7375	2.85133	25	2019-02-01	7228	143	4	0	0	2.7945	0.0552869	0.00154649	0	0	222190	4598	116	0	0	226904	8.59034	0.177769	0.00448481	0	0	8.7726
GCA_003019385	NEXO01000038.1 Candidatus Marsarchaeota G2 archaeon ECH_B_SAG-G16 NAG2_SAG_TGSU_G16_NODE_10, whole genome shotgun sequence	Marsarchaeota	Cren superphylum	1158483	513462	44.32	866	0.747529	25	2019-02-01	853	11	2	0	0	0.736308	0.00949518	0.0017264	0	0	25710	358	58	0	0	26126	2.21928	0.0309025	0.00500655	0	0	2.25519
GCA_003019345	NEXJ01000047.1 Candidatus Marsarchaeota G2 archaeon ECH_B_SAG-M15 NAG2_SAG_TGSW_M15_NODE_1, whole genome shotgun sequence	Marsarchaeota	Cren superphylum	1164694	583064	50.06	3428	2.94326	25	2019-02-01	3358	65	5	0	0	2.88316	0.0558087	0.00429297	0	0	103090	2260	268	0	0	105618	8.85125	0.194042	0.0230103	0	0	9.0683
GCA_003019335	NEXN01000021.1 Candidatus Marsarchaeota G2 archaeon ECH_B_SAG-G06 NAG2_SAG_TGSY_G06_NODE_1, whole genome shotgun sequence	Marsarchaeota	Cren superphylum	692736	309248	44.64	518	0.74776	25	2019-02-01	514	4	0	0	0	0.741985	0.00577421	0	0	0	15578	155	0	0	0	15733	2.24876	0.022375	0	0	0	2.27114
			Statistics	LENGTH	GC COUNT	GC PERCENT	PQS COUNT	PQS FREQUENCY	WINDOW SIZE	THRESHOLD	COUNT 1.2-1.4	COUNT 1.4-1.6	COUNT 1.6-1.8	COUNT 1.8-2.0	COUNT 2.0-MORE	FREQ 1.2-1.4	FREQ 1.4-1.6	FREQ 1.6-1.8	FREQ 1.8-2.0	FREQ 2.0-MORE	LEN 1.2-1.4	LEN 1.4-1.6	LEN 1.6-1.8	LEN 1.8-2.0	LEN 2.0-MORE	LEN ALL	% LEN 1.2-1.4	% LEN 1.4-1.6	% LEN 1.6-1.8	% LEN 1.8-2.0	% LEN 2.0-MORE	% LEN ALL
			SUM	26808981	12774818	700.82	52853	24.5388	375	652455	51866	943	43	1	0	24.1025	0.413958	0.0215732	0.000804995	0	1588763	30768	1444	70	0	1621045	73.7072	1.35552	0.0759008	0.00563497	0	75.1442
			CNT	15	15	15	15	15	15	15	15	15	15	15	15	15	15	15	15	15	15	15	15	15	15	15	15	15	15	15	15	15
			AVG	1.78727e+06	851655	46.7213	3523.53	1.63592	25	43497	3457.73	62.8667	2.86667	0.0666667	0	1.60683	0.0275972	0.00143821	5.36664e-05	0	105918	2051.2	96.2667	4.66667	0	108070	4.91381	0.0903677	0.00506005	0.000375665	0	5.00961
			MIN	351358	150477	42.83	164	0.46676	25	43497	164	0	0	0	0	0.46676	0	0	0	0	4889	0	0	0	0	4889	1.39146	0	0	0	0	1.39146
			MAX	3731392	1857197	50.28	10185	2.94326	25	43497	9992	186	7	1	0	2.88316	0.0566542	0.00429297	0.000804995	0	306859	6115	272	70	0	313179	8.85125	0.194042	0.0230103	0.00563497	0	9.0683
			VAR	8.7869e+11	2.29751e+11	9.65403	1.2042e+07	1.33656	0	0	1.15523e+07	4826.84	5.12381	0.0666667	0	1.27758	0.000631889	1.19154e-06	4.32012e-08	0	1.09384e+10	5.17799e+06	7838.07	326.667	0	1.14319e+10	12.1682	0.00687509	3.12128e-05	2.11686e-06	0	12.7757
			STDEV	937385	479323	3.10709	3470.15	1.15609	0	0	3398.87	69.4754	2.26358	0.258199	0	1.1303	0.0251374	0.00109158	0.000207849	0	104587	2275.52	88.5329	18.0739	0	106920	3.4883	0.0829161	0.00558684	0.00145494	0	3.57431
			Q1	1.11809e+06	495408	44.07	694	0.543043	25	43497	683.5	7	2	0	0	0.538218	0.0049986	0.00095851	0	0	20644	196.5	58	0	0	20929.5	1.62543	0.015777	0.00277968	0	0	1.64095
			Median Q2	1915630	841535	44.64	1411	0.74776	25	43497	1393	16	2	0	0	0.741985	0.00949518	0.00156718	0	0	42237	495	58	0	0	42790	2.24876	0.0309025	0.00454482	0	0	2.27114
			Q3	2.51174e+06	1253048	49.84	7124	2.83104	25	43497	6979	141	4	0	0	2.77402	0.0554609	0.0017911	0	0	214316	4545.5	116	0	0	218982	8.52311	0.179115	0.00519419	0	0	8.70674

## Sheet: Geothermarchaeota
ASSEMBLY NAME	FASTA NAME	Subgroup	Superphylum	LENGTH	GC COUNT	GC PERCENT	PQS COUNT	PQS FREQUENCY	WINDOW SIZE	THRESHOLD	COUNT 1.2-1.4	COUNT 1.4-1.6	COUNT 1.6-1.8	COUNT 1.8-2.0	COUNT 2.0-MORE	FREQ 1.2-1.4	FREQ 1.4-1.6	FREQ 1.6-1.8	FREQ 1.8-2.0	FREQ 2.0-MORE	LEN 1.2-1.4	LEN 1.4-1.6	LEN 1.6-1.8	LEN 1.8-2.0	LEN 2.0-MORE	LEN ALL	% LEN 1.2-1.4	% LEN 1.4-1.6	% LEN 1.6-1.8	% LEN 1.8-2.0	% LEN 2.0-MORE	% LEN ALL
GCA_002011075	MTMA01000004.1 Candidatus Geothermarchaeota archaeon JdFR-13 JGI24019J35510_1000003, whole genome shotgun sequence	Geothermarchaeota	Cren superphylum	1671866	628933	37.62	1608	0.9618	25	2020-02-01	1587	21	0	0	0	0.949239	0.0125608	0	0	0	48015	703	0	0	0	48718	2.87194	0.0420488	0	0	0	2.91399
GCA_002011085	MTMB01000003.1 Candidatus Geothermarchaeota archaeon JdFR-14 JGI24020J35080_1000001, whole genome shotgun sequence	Geothermarchaeota	Cren superphylum	1635024	685999	41.96	2313	1.41466	25	2020-02-01	2284	28	1	0	0	1.39692	0.0171251	0.000611612	0	0	68523	885	28	0	0	69436	4.19095	0.0541276	0.00171251	0	0	4.24679
GCA_002412205	NJEN01000032.1 Candidatus Geothermarchaeota archaeon ex4572_27 ex4572_27_scaffold_10012_length_9630__count_21548, whole genome shotgun sequence	Geothermarchaeota	Cren superphylum	1338836	810579	60.54	9415	7.03223	25	2020-02-01	9178	219	18	0	0	6.85521	0.163575	0.0134445	0	0	286564	7550	573	0	0	294687	21.404	0.563923	0.0427984	0	0	22.0107
GCA_003661485	QMWF01000001.1 Candidatus Geothermarchaeota archaeon isolate B85_G16 B85_Guay16_scaffold_01839, whole genome shotgun sequence	Geothermarchaeota	Cren superphylum	958108	394032	41.13	1102	1.15018	25	2020-02-01	1088	13	1	0	0	1.13557	0.0135684	0.00104372	0	0	32783	387	28	0	0	33198	3.42164	0.0403921	0.00292243	0	0	3.46495
GCA_003661505	QMWG01000001.1 Candidatus Geothermarchaeota archaeon isolate B21_G17 B21_Guay17_scaffold_00205, whole genome shotgun sequence	Geothermarchaeota	Cren superphylum	1027455	379255	36.91	1114	1.08423	25	2020-02-01	1100	13	1	0	0	1.07061	0.0126526	0.000973279	0	0	33774	452	29	0	0	34255	3.28715	0.0439922	0.00282251	0	0	3.33397
GCA_003661525	QMWH01000001.1 Candidatus Geothermarchaeota archaeon isolate B109_G9 B109_Guay9_scaffold_00304, whole genome shotgun sequence	Geothermarchaeota	Cren superphylum	803797	306846	38.17	1030	1.28142	25	2020-02-01	1018	11	1	0	0	1.26649	0.013685	0.00124409	0	0	31098	334	29	0	0	31461	3.86889	0.0415528	0.00360788	0	0	3.91405
			Statistics	LENGTH	GC COUNT	GC PERCENT	PQS COUNT	PQS FREQUENCY	WINDOW SIZE	THRESHOLD	COUNT 1.2-1.4	COUNT 1.4-1.6	COUNT 1.6-1.8	COUNT 1.8-2.0	COUNT 2.0-MORE	FREQ 1.2-1.4	FREQ 1.4-1.6	FREQ 1.6-1.8	FREQ 1.8-2.0	FREQ 2.0-MORE	LEN 1.2-1.4	LEN 1.4-1.6	LEN 1.6-1.8	LEN 1.8-2.0	LEN 2.0-MORE	LEN ALL	% LEN 1.2-1.4	% LEN 1.4-1.6	% LEN 1.6-1.8	% LEN 1.8-2.0	% LEN 2.0-MORE	% LEN ALL
			SUM	7435086	3205644	256.33	16582	12.9245	150	263172	16255	305	22	0	0	12.674	0.233167	0.0173172	0	0	500757	10311	687	0	0	511755	39.0445	0.786036	0.0538637	0	0	39.8844
			CNT	6	6	6	6	6	6	6	6	6	6	6	6	6	6	6	6	6	6	6	6	6	6	6	6	6	6	6	6	6
			AVG	1239181	534274	42.7217	2763.67	2.15409	25	43862	2709.17	50.8333	3.66667	0	0	2.11234	0.0388612	0.0028862	0	0	83459.5	1718.5	114.5	0	0	85292.5	6.50742	0.131006	0.00897728	0	0	6.64741
			MIN	803797	306846	36.91	1030	0.9618	25	43862	1018	11	0	0	0	0.949239	0.0125608	0	0	0	31098	334	0	0	0	31461	2.87194	0.0403921	0	0	0	2.91399
			MAX	1671866	810579	60.54	9415	7.03223	25	43862	9178	219	18	0	0	6.85521	0.163575	0.0134445	0	0	286564	7550	573	0	0	294687	21.404	0.563923	0.0427984	0	0	22.0107
			VAR	133445653352	40749491808	80.2253	1.08534e+07	5.73571	0	0	1.02727e+07	6828.17	49.4667	0	0	5.42284	0.00373563	2.69465e-05	0	0	1.01019e+10	8.20522e+06	50583.5	0	0	1.07303e+10	53.4688	0.0450049	0.000276122	0	0	56.862
			STDEV	365302	201865	8.95686	3294.45	2.39493	0	0	3205.1	82.6327	7.03325	0	0	2.3287	0.0611198	0.005191	0	0	100508	2864.48	224.908	0	0	103587	7.31223	0.212144	0.0166169	0	0	7.54069
			Q1	975445	382949	37.7575	1105	1.10072	25	43862	1091	13	1	0	0	1.08685	0.0128816	0.000702029	0	0	33030.8	403.25	28	0	0	33462.2	3.32077	0.0416768	0.00199001	0	0	3.36671
			Median Q2	1.18315e+06	511482	39.65	1361	1.2158	25	43862	1343.5	17	1	0	0	1.20103	0.0136267	0.0010085	0	0	40894.5	577.5	28.5	0	0	41486.5	3.64526	0.0430205	0.00287247	0	0	3.6895
			Q3	1560977	671732	41.7525	2136.75	1.38135	25	43862	2109.75	26.25	1	0	0	1.36431	0.0162651	0.001194	0	0	63396	839.5	29	0	0	64256.5	4.11043	0.0515938	0.00343651	0	0	4.1636

## Sheet: Nezhaarchaeota
ASSEMBLY NAME	FASTA NAME	Subgroup	Superphylum	LENGTH	GC COUNT	GC PERCENT	PQS COUNT	PQS FREQUENCY	WINDOW SIZE	THRESHOLD	COUNT 1.2-1.4	COUNT 1.4-1.6	COUNT 1.6-1.8	COUNT 1.8-2.0	COUNT 2.0-MORE	FREQ 1.2-1.4	FREQ 1.4-1.6	FREQ 1.6-1.8	FREQ 1.8-2.0	FREQ 2.0-MORE	LEN 1.2-1.4	LEN 1.4-1.6	LEN 1.6-1.8	LEN 1.8-2.0	LEN 2.0-MORE	LEN ALL	% LEN 1.2-1.4	% LEN 1.4-1.6	% LEN 1.6-1.8	% LEN 1.8-2.0	% LEN 2.0-MORE	% LEN ALL
GCA_004347915	QNVE01000001.1 Candidatus Nezhaarchaeota archaeon WYZ-LMO7 Nezharchaeota_archaeon_WYZ-LMO7_contig-1, whole genome shotgun sequence	Nezhaarchaeota	Cren superphylum	1315707	572883	43.54	982	0.746367	25	2019-02-01	971	10	1	0	0	0.738006	0.00760048	0.000760048	0	0	29094	280	28	0	0	29402	2.21128	0.0212813	0.00212813	0	0	2.23469
GCA_004347965	QNVF01000001.1 Candidatus Nezhaarchaeota archaeon WYZ-LMO8 Nezharchaeota_archaeon_WYZ-LMO8_contig-1, whole genome shotgun sequence	Nezhaarchaeota	Cren superphylum	1348574	586884	43.52	1034	0.766736	25	2019-02-01	1023	10	1	0	0	0.758579	0.00741524	0.000741524	0	0	30680	281	28	0	0	30989	2.275	0.0208368	0.00207627	0	0	2.29791
			Statistics	LENGTH	GC COUNT	GC PERCENT	PQS COUNT	PQS FREQUENCY	WINDOW SIZE	THRESHOLD	COUNT 1.2-1.4	COUNT 1.4-1.6	COUNT 1.6-1.8	COUNT 1.8-2.0	COUNT 2.0-MORE	FREQ 1.2-1.4	FREQ 1.4-1.6	FREQ 1.6-1.8	FREQ 1.8-2.0	FREQ 2.0-MORE	LEN 1.2-1.4	LEN 1.4-1.6	LEN 1.6-1.8	LEN 1.8-2.0	LEN 2.0-MORE	LEN ALL	% LEN 1.2-1.4	% LEN 1.4-1.6	% LEN 1.6-1.8	% LEN 1.8-2.0	% LEN 2.0-MORE	% LEN ALL
			SUM	2664281	1159767	87.06	2016	1.5131	50	86994	1994	20	2	0	0	1.49659	0.0150157	0.00150157	0	0	59774	561	56	0	0	60391	4.48628	0.0421182	0.0042044	0	0	4.5326
			CNT	2	2	2	2	2	2	2	2	2	2	2	2	2	2	2	2	2	2	2	2	2	2	2	2	2	2	2	2	2
			AVG	1.33214e+06	579884	43.53	1008	0.756551	25	43497	997	10	1	0	0	0.748293	0.00750786	0.000750786	0	0	29887	280.5	28	0	0	30195.5	2.24314	0.0210591	0.0021022	0	0	2.2663
			MIN	1315707	572883	43.52	982	0.746367	25	43497	971	10	1	0	0	0.738006	0.00741524	0.000741524	0	0	29094	280	28	0	0	29402	2.21128	0.0208368	0.00207627	0	0	2.23469
			MAX	1348574	586884	43.54	1034	0.766736	25	43497	1023	10	1	0	0	0.758579	0.00760048	0.000760048	0	0	30680	281	28	0	0	30989	2.275	0.0212813	0.00212813	0	0	2.29791
			VAR	5.4012e+08	9.8014e+07	0.0002	1352	0.000207448	0	0	1352	0	0	0	0	0.00021162	1.71562e-08	1.71562e-10	0	0	1257698	0.5	0	0	0	1.25928e+06	0.00202968	9.87942e-08	1.34505e-09	0	0	0.00199817
			STDEV	23240.5	9900.2	0.0141421	36.7696	0.0144031	0	0	36.7696	0	0	0	0	0.0145472	0.000130982	1.30982e-05	0	0	1121.47	0.707107	0	0	0	1122.18	0.0450519	0.000314315	3.66749e-05	0	0	0.0447009
			Q1	1.32392e+06	576383	43.525	995	0.751459	25	43497	984	10	1	0	0	0.743149	0.00746155	0.000746155	0	0	29490.5	280.25	28	0	0	29798.8	2.22721	0.020948	0.00208923	0	0	2.2505
			Median Q2	1.33214e+06	579884	43.53	1008	0.756551	25	43497	997	10	1	0	0	0.748293	0.00750786	0.000750786	0	0	29887	280.5	28	0	0	30195.5	2.24314	0.0210591	0.0021022	0	0	2.2663
			Q3	1.34036e+06	583384	43.535	1021	0.761644	25	43497	1010	10	1	0	0	0.753436	0.00755417	0.000755417	0	0	30283.5	280.75	28	0	0	30592.2	2.25907	0.0211702	0.00211517	0	0	2.2821

## Sheet: Korarchaeota
ASSEMBLY NAME	FASTA NAME	Subgroup	Superphylum	LENGTH	GC COUNT	GC PERCENT	PQS COUNT	PQS FREQUENCY	WINDOW SIZE	THRESHOLD	COUNT 1.2-1.4	COUNT 1.4-1.6	COUNT 1.6-1.8	COUNT 1.8-2.0	COUNT 2.0-MORE	FREQ 1.2-1.4	FREQ 1.4-1.6	FREQ 1.6-1.8	FREQ 1.8-2.0	FREQ 2.0-MORE	LEN 1.2-1.4	LEN 1.4-1.6	LEN 1.6-1.8	LEN 1.8-2.0	LEN 2.0-MORE	LEN ALL	% LEN 1.2-1.4	% LEN 1.4-1.6	% LEN 1.6-1.8	% LEN 1.8-2.0	% LEN 2.0-MORE	% LEN ALL
GCA_003344655	MAIU01000001.1 Candidatus Korarchaeota archaeon NZ13-K Knz13_0, whole genome shotgun sequence	Korarchaeota	Cren superphylum	1374210	778533	56.65	7917	5.76113	25	2019-02-01	7751	161	5	0	0	310040	6440	200	0	0	235686	5061	144	0	0	240891	942744	20244	576	0	0	17.5294
GCA_004347975	QNVG01000001.1 Candidatus Korarchaeota archaeon isolate WYZ-LMO9 Korarchaeota_archaeon_WYZ-LMO9_contig-1, whole genome shotgun sequence	Korarchaeota	Cren superphylum	2243550	969924	43.23	3064	1.36569	25	2019-02-01	3032	32	0	0	0	121280	1280	0	0	0	90358	1048	0	0	0	91406	361432	4192	0	0	0	4.07417
GCA_003661445	QMWB01000001.1 Candidatus Korarchaeota archaeon isolate B10_G17 B10_Guay17_scaffold_00062, whole genome shotgun sequence	Korarchaeota	Cren superphylum	1675048	885027	52.84	4251	2.53784	25	2019-02-01	4185	62	4	0	0	167400	2480	160	0	0	126983	1932	119	0	0	129034	507932	7728	476	0	0	7.7033
GCA_002878355	PNIS01000014.1 Candidatus Korarchaeota archaeon isolate ARK-16 NODE_1024_length_7744_cov_2.80414, whole genome shotgun sequence	Korarchaeota	Cren superphylum	2051846	996043	48.54	2476	1.20672	25	2019-02-01	2445	30	1	0	0	97800	1200	40	0	0	71995	1091	29	0	0	73115	287980	4364	116	0	0	3.56338
GCA_003661265	QMVU01000001.1 Candidatus Korarchaeota archaeon isolate B8_G17 B8_Guay17_scaffold_00383, whole genome shotgun sequence	Korarchaeota	Cren superphylum	1490935	698598	46.86	3173	2.12819	25	2019-02-01	3123	49	1	0	0	124920	1960	40	0	0	94358	1431	28	0	0	95817	377432	5724	112	0	0	6.42664
GCA_003661245	QMVT01000001.1 Candidatus Korarchaeota archaeon isolate B81_G16 B81_Guay16_scaffold_01600, whole genome shotgun sequence	Korarchaeota	Cren superphylum	1103715	483804	43.83	1468	1.33005	25	2019-02-01	1451	17	0	0	0	58040	680	0	0	0	43625	506	0	0	0	44131	174500	2024	0	0	0	3.99841
GCA_002899815	PNIB01000041.1 Candidatus Korarchaeota archaeon isolate ZAV-18 NODE_10003_length_2614_cov_1.72646, whole genome shotgun sequence	Korarchaeota	Cren superphylum	1250281	550649	44.04	1899	1.51886	25	2019-02-01	1881	17	1	0	0	75240	680	40	0	0	56029	478	30	0	0	56537	224116	1912	120	0	0	4.52194
GCA_003661365	QMVZ01000001.1 Candidatus Korarchaeota archaeon isolate B15_G15 B15_Guay15_scaffold_00044, whole genome shotgun sequence	Korarchaeota	Cren superphylum	1823627	794452	43.56	1907	1.04572	25	2019-02-01	1894	13	0	0	0	75760	520	0	0	0	56628	373	0	0	0	57001	226512	1492	0	0	0	3.12569
GCA_003661225	QMVS01000001.1 Candidatus Korarchaeota archaeon isolate B85_G9 B85_Guay9_scaffold_01205, whole genome shotgun sequence	Korarchaeota	Cren superphylum	1388613	824179	59.35	7207	5.19007	25	2019-02-01	7032	162	12	0	1	281280	6480	480	0	40	211930	5440	363	0	120	217853	847720	21760	1452	0	480	15.6885
GCA_003661285	QMVV01000001.1 Candidatus Korarchaeota archaeon isolate B68_G1 B68_Guay1_scaffold_00023, whole genome shotgun sequence	Korarchaeota	Cren superphylum	1266122	535580	42.3	1456	1.14997	25	2019-02-01	1432	22	2	0	0	57280	880	80	0	0	43074	683	59	0	0	43816	172296	2732	236	0	0	3.46065
GCA_003661315	QMVX01000001.1 Candidatus Korarchaeota archaeon isolate B41_G2 B41_Guay2_scaffold_00155, whole genome shotgun sequence	Korarchaeota	Cren superphylum	1494989	658369	44.04	1801	1.20469	25	2019-02-01	1779	22	0	0	0	71160	880	0	0	0	53250	639	0	0	0	53889	213000	2556	0	0	0	3.60464
GCA_003661345	QMVY01000001.1 Candidatus Korarchaeota archaeon isolate B35_G17 B35_Guay17_scaffold_00267, whole genome shotgun sequence	Korarchaeota	Cren superphylum	834209	542293	65.01	7879	9.44488	25	2019-02-01	7652	214	13	0	0	306080	8560	520	0	0	232974	6767	486	0	0	240227	931896	27068	1944	0	0	28.797
GCA_000019605	CP000968.1 Candidatus Korarchaeum cryptofilum OPF8, complete genome	Korarchaeota	Cren superphylum	1590757	779482	49	5712	3.59074	25	2019-02-01	5599	107	6	0	0	223960	4280	240	0	0	171560	3401	177	0	0	175138	686240	13604	708	0	0	11.0097
GCA_003947435	RCOS01000001.1 Candidatus Methanodesulfokores washburnensis strain MDKW Ga0080004_1057137, whole genome shotgun sequence	Korarchaeota	Cren superphylum	2942065	1261078	42.86	3803	1.29263	25	2019-02-01	3760	42	1	0	0	150400	1680	40	0	0	111954	1366	30	0	0	113350	447816	5464	120	0	0	3.85274
GCA_004212055	RXII01000120.1 Candidatus Methanodesulfokores washburnensis isolate NM4 JGI20130J15133_1000253, whole genome shotgun sequence	Korarchaeota	Cren superphylum	1416215	614960	43.42	1929	1.36208	25	2019-02-01	1913	16	0	0	0	76520	640	0	0	0	56709	471	0	0	0	57180	226836	1884	0	0	0	4.03752
GCA_003661305	QMVW01000001.1 Candidatus Korarchaeota archaeon isolate B51_G1 B51_Guay1_scaffold_00326, whole genome shotgun sequence	Korarchaeota	Cren superphylum	1713564	752519	43.92	1887	1.10121	25	2019-02-01	1861	26	0	0	0	74440	1040	0	0	0	55425	747	0	0	0	56172	221700	2988	0	0	0	3.27808
GCA_003948265	RCOR01000001.1 Candidatus Korarchaeum cryptofilum strain WS Ga0080004_1062362, whole genome shotgun sequence	Korarchaeota	Cren superphylum	1769550	861357	48.68	6171	3.48733	25	2019-02-01	6043	122	6	0	0	241720	4880	240	0	0	185620	3876	177	0	0	189673	742480	15504	708	0	0	10.7187
GCA_003661385	QMWA01000001.1 Candidatus Korarchaeota archaeon isolate B14_G2 B14_Guay2_scaffold_00028, whole genome shotgun sequence	Korarchaeota	Cren superphylum	1739738	919084	52.83	4434	2.54866	25	2019-02-01	4377	52	5	0	0	175080	2080	200	0	0	132543	1691	182	0	0	134416	530172	6764	728	0	0	7.72622
			Statistics	LENGTH	GC COUNT	GC PERCENT	PQS COUNT	PQS FREQUENCY	WINDOW SIZE	THRESHOLD	COUNT 1.2-1.4	COUNT 1.4-1.6	COUNT 1.6-1.8	COUNT 1.8-2.0	COUNT 2.0-MORE	FREQ 1.2-1.4	FREQ 1.4-1.6	FREQ 1.6-1.8	FREQ 1.8-2.0	FREQ 2.0-MORE	LEN 1.2-1.4	LEN 1.4-1.6	LEN 1.6-1.8	LEN 1.8-2.0	LEN 2.0-MORE	LEN ALL	% LEN 1.2-1.4	% LEN 1.4-1.6	% LEN 1.6-1.8	% LEN 1.8-2.0	% LEN 2.0-MORE	% LEN ALL
			SUM	29169034	13905931	870.96	68434	47.2665	450	782946	67210	1166	57	0	1	2688400	46640	2280	0	40	2030701	37001	1824	0	120	2069646	8122804	148004	7296	0	480	143.117
			CNT	18	18	18	18	18	18	18	18	18	18	18	18	18	18	18	18	18	18	18	18	18	18	18	18	18	18	18	18	18
			AVG	1.6205e+06	772552	48.3867	3801.89	2.62591	25	43497	3733.89	64.7778	3.16667	0	0.0555556	149356	2591.11	126.667	0	2.22222	112817	2055.61	101.333	0	6.66667	114980	451267	8222.44	405.333	0	26.6667	7.95093
			MIN	834209	483804	42.3	1456	1.04572	25	43497	1432	13	0	0	0	57280	520	0	0	0	43074	373	0	0	0	43816	172296	1492	0	0	0	3.12569
			MAX	2942065	1261078	65.01	7917	9.44488	25	43497	7751	214	13	0	1	310040	8560	520	0	40	235686	6767	486	0	120	240891	942744	27068	1944	0	480	28.797
			VAR	2.20451e+11	3.87255e+10	42.8149	5.12071e+06	4.92583	0	0	4.84091e+06	3767.48	16.3824	0	0.0555556	7.74545e+09	6.02796e+06	26211.8	0	88.8889	4.54323e+09	3.91781e+06	18865.8	0	800	4.8216e+09	7.26917e+10	6.2685e+07	301852	0	12800	46.0923
			STDEV	469522	196788	6.54331	2262.9	2.21942	0	0	2200.21	61.3798	4.04751	0	0.235702	88008.2	2455.19	161.9	0	9.42809	67403.5	1979.35	137.353	0	28.2843	69437.7	269614	7917.39	549.411	0	113.137	6.78913
			Q1	1.37781e+06	625812	43.6275	1901	1.2282	25	43497	1884.25	22	0	0	0	75370	880	0	0	0	56178.8	650	0	0	0	56653	224715	2600	0	0	0	3.66667
			Median Q2	1542873	779008	45.45	3118.5	1.44228	25	43497	3077.5	37	1	0	0	123100	1480	40	0	0	92358	1228.5	30	0	0	93611.5	369432	4914	120	0	0	4.29806
			Q3	1762097	879110	51.8725	5392.5	3.25266	25	43497	5293.5	95.75	5	0	0	211740	3830	200	0	0	161806	3033.75	168.75	0	0	164958	647223	12135	675	0	0	9.97059

[truncated: 31 more sheets: Unclassified Crenarchaeota, Lokiarchaeota, Odinarchaeota, Thorarchaeota, Heimdallarchaeota, Aenigmarchaeota, Nanohaloarcheaota, Woesearchaeota, Pacearchaeota, Nanoarchaeota, Micrarchaeota, Diapherotrites, Unclassified DPANN, Hadesarchaeota, Persephonarchaeota, Thermococcales, Theinoarchaeota, Methanofastidiosa, Methanococcales, Methanobacteriales …]
