# Supplementary material for: G-Quadruplexes in the Archaea Domain
Source: Biomolecules. 2020 Sep 21;10(9):1349. doi: 10.3390/biom10091349 (PMC7565180; doi:10.3390/biom10091349)
Supplement: Supplementary file 1 [file biomolecules-10-01349-s001.zip › 00-SM-Biomolecules/Table S7.xlsx]

## Sheet: fimo methanosarcina mazei
Table S7: FIMO search for putative quadruplex binding motif.
(FIMO search for putative quadruplex binding motif RGRGRGRGGGSGGSGGRGRG in 15722 protein sequences of Methanosarcina mazei)
motif_alt_id (QUERY)	sequence_name (HIT)	protein length	start	stop	score	p-value	q-value	matched_sequence	Full name	Notes
RGRGRGRGGGSGGSGGRGRG	WP_048041623.1	164	97	116	11.0574	2.9e-09	0.0022	RGDGTGPAGQGPAGGGRGRG	DUF134 domain-containing protein	Protein of unknown function
RGRGRGRGGGSGGSGGRGRG	WP_048041623.1	164	111	130	10.6393	5.34e-09	0.00265	GGRGRGQGKGRGGRFGGPEG	DUF134 domain-containing protein	Protein of unknown function
RGRGRGRGGGSGGSGGRGRG	WP_048046011.1	164	111	130	10.6393	5.34e-09	0.00265	GGRGRGQGKGRGGRFGGPEG	DUF134 domain-containing protein	Protein of unknown function
RGRGRGRGGGSGGSGGRGRG	WP_048043720.1	73	11	30	3.87705	3.95e-08	0.00265	RGRDNNRGGRDGNRGGFRGG	DNA-directed RNA polymerase subunit	Contains candidate zinc-finger domain (CxxC-x17-CxxC)
RGRGRGRGGGSGGSGGRGRG	WP_048037612.1	164	97	116	3.87705	3.95e-08	0.00265	RGDGTGPAGQGPAGGGRERG	DUF134 domain-containing protein	Protein of unknown function
RGRGRGRGGGSGGSGGRGRG	WP_048046011.1	164	97	116	3.87705	3.95e-08	0.00265	RGDRTGPAGQGPAGGGRGRG	DUF134 domain-containing protein	Protein of unknown function
RGRGRGRGGGSGGSGGRGRG	WP_048046011.1	164	109	128	3.45902	7.67e-08	0.00265	AGGGRGRGQGKGRGGRFGGP	DUF134 domain-containing protein	Protein of unknown function
RGRGRGRGGGSGGSGGRGRG	WP_048041623.1	164	109	128	3.45902	7.67e-08	0.00265	AGGGRGRGQGKGRGGRFGGP	DUF134 domain-containing protein	Protein of unknown function
RGRGRGRGGGSGGSGGRGRG	WP_048037612.1	164	111	130	3.45902	7.67e-08	0.00265	GGRERGQGKGRGGRFGGPEG	DUF134 domain-containing protein	Protein of unknown function
RGRGRGRGGGSGGSGGRGRG	WP_048037612.1	164	115	134	3.45902	7.67e-08	0.00265	RGQGKGRGGRFGGPEGNCIC	DUF134 domain-containing protein	Protein of unknown function
RGRGRGRGGGSGGSGGRGRG	WP_048041623.1	164	115	134	3.45902	7.67e-08	0.00265	RGQGKGRGGRFGGPEGNCIC	DUF134 domain-containing protein	Protein of unknown function
RGRGRGRGGGSGGSGGRGRG	WP_048046011.1	164	115	134	3.45902	7.67e-08	0.00265	RGQGKGRGGRFGGPEGNCIC	DUF134 domain-containing protein	Protein of unknown function
RGRGRGRGGGSGGSGGRGRG	WP_048042923.1	445	199	218	2.44262	1.22e-07	0.00265	SSGGSSGSRGSGGSGGGGGG	PGF-pre-PGF domain-containing protein, partial	Protein of unknown function
RGRGRGRGGGSGGSGGRGRG	WP_048038979.1	502	256	275	2.44262	1.22e-07	0.00265	SSGGSSGNRGSGGSGGGGGG	PGF-pre-PGF domain-containing protein	Protein of unknown function
RGRGRGRGGGSGGSGGRGRG	WP_048045908.1	500	256	275	2.44262	1.22e-07	0.00265	SSGGSSGNRGSGGSGGGGGG	PGF-pre-PGF domain-containing protein	Protein of unknown function
RGRGRGRGGGSGGSGGRGRG	WP_048045281.1	502	256	275	2.44262	1.22e-07	0.00265	SSGGSSGSRGSGGSGGGGGG	PGF-pre-PGF domain-containing protein	Protein of unknown function
RGRGRGRGGGSGGSGGRGRG	WP_048045215.1	502	256	275	2.44262	1.22e-07	0.00265	SSGGSSGSRGSGGSGGGGGG	PGF-pre-PGF domain-containing protein	Protein of unknown function
RGRGRGRGGGSGGSGGRGRG	WP_048043822.1	502	256	275	2.44262	1.22e-07	0.00265	SSGGSSGNRGSGGSGGGGGG	PGF-pre-PGF domain-containing protein	Protein of unknown function
RGRGRGRGGGSGGSGGRGRG	WP_048036743.1	502	256	275	2.44262	1.22e-07	0.00265	SSGGSSGSRGSGGSGGGGGG	PGF-pre-PGF domain-containing protein	Protein of unknown function
RGRGRGRGGGSGGSGGRGRG	WP_011033395.1	130	54	73	-2.88525	2.13e-07	0.00458	RGTGRGFRCRKNSGLERGRG	DUF5320 domain-containing protein	Protein of unknown function
RGRGRGRGGGSGGSGGRGRG	WP_048037608.1	130	54	73	-2.88525	2.13e-07	0.00458	RGTGRGFRCRKNSGLERGRG	DUF5320 domain-containing protein	Protein of unknown function
RGRGRGRGGGSGGSGGRGRG	WP_048039335.1	73	11	30	-3.30328	4.55e-07	0.00968	RGRDNNRGDRDGNRGGFRGG	DNA-directed RNA polymerase subunit	Contains candidate zinc-finger domain (CxxC-x17-CxxC)
RGRGRGRGGGSGGSGGRGRG	WP_011033395.1	130	52	71	-3.30328	4.55e-07	0.00968	MGRGTGRGFRCRKNSGLERG	DUF5320 domain-containing protein	Protein of unknown function
RGRGRGRGGGSGGSGGRGRG	WP_048037608.1	130	52	71	-3.30328	4.55e-07	0.00968	MGRGTGRGFRCRKNSGLERG	DUF5320 domain-containing protein	Protein of unknown function
RGRGRGRGGGSGGSGGRGRG	WP_162197412.1	58	34	53	-3.72131	9.08e-07	0.0118	LGLGLGRRQGRGLGIRRGAG	DUF5320 domain-containing protein,partial	Protein of unknown function
RGRGRGRGGGSGGSGGRGRG	WP_162197412.1	58	36	55	-3.72131	9.08e-07	0.0118	LGLGRRQGRGLGIRRGAGRC	DUF5320 domain-containing protein,partial	Protein of unknown function
RGRGRGRGGGSGGSGGRGRG	WP_048041623.1	164	95	114	-3.72131	9.08e-07	0.0118	MPRGDGTGPAGQGPAGGGRG	DUF134 domain-containing protein	Protein of unknown function
RGRGRGRGGGSGGSGGRGRG	WP_048037612.1	164	109	128	-3.72131	9.08e-07	0.0118	AGGGRERGQGKGRGGRFGGP	DUF134 domain-containing protein	Protein of unknown function
RGRGRGRGGGSGGSGGRGRG	WP_048046011.1	164	113	132	-3.72131	9.08e-07	0.0118	RGRGQGKGRGGRFGGPEGNC	DUF134 domain-containing protein	Protein of unknown function
RGRGRGRGGGSGGSGGRGRG	WP_048041623.1	164	113	132	-3.72131	9.08e-07	0.0118	RGRGQGKGRGGRFGGPEGNC	DUF134 domain-containing protein	Protein of unknown function

## Sheet: fimo Mm-partial deleted
Supplementary material XY (searching putative quadruplex binding motif RGRGRGRGGGSGGSGGRGRG in 15722 protein sequences of Methanosarcina mazei)
motif_alt_id (QUERY)	sequence_name (HIT)	protein length	start	stop	score	p-value	q-value	matched_sequence	Full name	Notes
RGRGRGRGGGSGGSGGRGRG	WP_048041623.1	164	97	116	11.0574	2.9e-09	0.0022	RGDGTGPAGQGPAGGGRGRG	DUF134 domain-containing protein	Protein of unknown function
RGRGRGRGGGSGGSGGRGRG	WP_048041623.1	164	111	130	10.6393	5.34e-09	0.00265	GGRGRGQGKGRGGRFGGPEG	DUF134 domain-containing protein	Protein of unknown function
RGRGRGRGGGSGGSGGRGRG	WP_048046011.1	164	111	130	10.6393	5.34e-09	0.00265	GGRGRGQGKGRGGRFGGPEG	DUF134 domain-containing protein	Protein of unknown function
RGRGRGRGGGSGGSGGRGRG	WP_048043720.1	73	11	30	3.87705	3.95e-08	0.00265	RGRDNNRGGRDGNRGGFRGG	DNA-directed RNA polymerase subunit	Contains candidate zinc-finger domain (CxxC-x17-CxxC)
RGRGRGRGGGSGGSGGRGRG	WP_048037612.1	164	97	116	3.87705	3.95e-08	0.00265	RGDGTGPAGQGPAGGGRERG	DUF134 domain-containing protein	Protein of unknown function
RGRGRGRGGGSGGSGGRGRG	WP_048046011.1	164	97	116	3.87705	3.95e-08	0.00265	RGDRTGPAGQGPAGGGRGRG	DUF134 domain-containing protein	Protein of unknown function
RGRGRGRGGGSGGSGGRGRG	WP_048046011.1	164	109	128	3.45902	7.67e-08	0.00265	AGGGRGRGQGKGRGGRFGGP	DUF134 domain-containing protein	Protein of unknown function
RGRGRGRGGGSGGSGGRGRG	WP_048041623.1	164	109	128	3.45902	7.67e-08	0.00265	AGGGRGRGQGKGRGGRFGGP	DUF134 domain-containing protein	Protein of unknown function
RGRGRGRGGGSGGSGGRGRG	WP_048037612.1	164	111	130	3.45902	7.67e-08	0.00265	GGRERGQGKGRGGRFGGPEG	DUF134 domain-containing protein	Protein of unknown function
RGRGRGRGGGSGGSGGRGRG	WP_048037612.1	164	115	134	3.45902	7.67e-08	0.00265	RGQGKGRGGRFGGPEGNCIC	DUF134 domain-containing protein	Protein of unknown function
RGRGRGRGGGSGGSGGRGRG	WP_048041623.1	164	115	134	3.45902	7.67e-08	0.00265	RGQGKGRGGRFGGPEGNCIC	DUF134 domain-containing protein	Protein of unknown function
RGRGRGRGGGSGGSGGRGRG	WP_048046011.1	164	115	134	3.45902	7.67e-08	0.00265	RGQGKGRGGRFGGPEGNCIC	DUF134 domain-containing protein	Protein of unknown function
a	WP_048038979.1	502	256	275	2.44262	1.22e-07	0.00265	SSGGSSGNRGSGGSGGGGGG	PGF-pre-PGF domain-containing protein	Protein of unknown function
RGRGRGRGGGSGGSGGRGRG	WP_048045908.1	500	256	275	2.44262	1.22e-07	0.00265	SSGGSSGNRGSGGSGGGGGG	PGF-pre-PGF domain-containing protein	Protein of unknown function
RGRGRGRGGGSGGSGGRGRG	WP_048045281.1	502	256	275	2.44262	1.22e-07	0.00265	SSGGSSGSRGSGGSGGGGGG	PGF-pre-PGF domain-containing protein	Protein of unknown function
RGRGRGRGGGSGGSGGRGRG	WP_048045215.1	502	256	275	2.44262	1.22e-07	0.00265	SSGGSSGSRGSGGSGGGGGG	PGF-pre-PGF domain-containing protein	Protein of unknown function
RGRGRGRGGGSGGSGGRGRG	WP_048043822.1	502	256	275	2.44262	1.22e-07	0.00265	SSGGSSGNRGSGGSGGGGGG	PGF-pre-PGF domain-containing protein	Protein of unknown function
RGRGRGRGGGSGGSGGRGRG	WP_048036743.1	502	256	275	2.44262	1.22e-07	0.00265	SSGGSSGSRGSGGSGGGGGG	PGF-pre-PGF domain-containing protein	Protein of unknown function
RGRGRGRGGGSGGSGGRGRG	WP_011033395.1	130	54	73	-2.88525	2.13e-07	0.00458	RGTGRGFRCRKNSGLERGRG	DUF5320 domain-containing protein	Protein of unknown function
RGRGRGRGGGSGGSGGRGRG	WP_048037608.1	130	54	73	-2.88525	2.13e-07	0.00458	RGTGRGFRCRKNSGLERGRG	DUF5320 domain-containing protein	Protein of unknown function
RGRGRGRGGGSGGSGGRGRG	WP_048039335.1	73	11	30	-3.30328	4.55e-07	0.00968	RGRDNNRGDRDGNRGGFRGG	DNA-directed RNA polymerase subunit	Contains candidate zinc-finger domain (CxxC-x17-CxxC)
RGRGRGRGGGSGGSGGRGRG	WP_011033395.1	130	52	71	-3.30328	4.55e-07	0.00968	MGRGTGRGFRCRKNSGLERG	DUF5320 domain-containing protein	Protein of unknown function
RGRGRGRGGGSGGSGGRGRG	WP_048037608.1	130	52	71	-3.30328	4.55e-07	0.00968	MGRGTGRGFRCRKNSGLERG	DUF5320 domain-containing protein	Protein of unknown function
RGRGRGRGGGSGGSGGRGRG	WP_048041623.1	164	95	114	-3.72131	9.08e-07	0.0118	MPRGDGTGPAGQGPAGGGRG	DUF134 domain-containing protein	Protein of unknown function
RGRGRGRGGGSGGSGGRGRG	WP_048037612.1	164	109	128	-3.72131	9.08e-07	0.0118	AGGGRERGQGKGRGGRFGGP	DUF134 domain-containing protein	Protein of unknown function
RGRGRGRGGGSGGSGGRGRG	WP_048046011.1	164	113	132	-3.72131	9.08e-07	0.0118	RGRGQGKGRGGRFGGPEGNC	DUF134 domain-containing protein	Protein of unknown function
RGRGRGRGGGSGGSGGRGRG	WP_048041623.1	164	113	132	-3.72131	9.08e-07	0.0118	RGRGQGKGRGGRFGGPEGNC	DUF134 domain-containing protein	Protein of unknown function

## Sheet: fimo Mm-10-5
Supplementary material XY (searching putative quadruplex binding motif RGRGRGRGGGSGGSGGRGRG in 15722 protein sequences of Methanosarcina mazei)
motif_alt_id (QUERY)	sequence_name (HIT)	protein length	start	stop	score	p-value	q-value	matched_sequence	Full name	Notes
RGRGRGRGGGSGGSGGRGRG	WP_048041623.1	164	97	116	11.0574	2.9e-09	0.0022	RGDGTGPAGQGPAGGGRGRG	DUF134 domain-containing protein	Protein of unknown function
RGRGRGRGGGSGGSGGRGRG	WP_048041623.1	164	111	130	10.6393	5.34e-09	0.00265	GGRGRGQGKGRGGRFGGPEG	DUF134 domain-containing protein	Protein of unknown function
RGRGRGRGGGSGGSGGRGRG	WP_048046011.1	164	111	130	10.6393	5.34e-09	0.00265	GGRGRGQGKGRGGRFGGPEG	DUF134 domain-containing protein	Protein of unknown function
RGRGRGRGGGSGGSGGRGRG	WP_048043720.1	73	11	30	3.87705	3.95e-08	0.00265	RGRDNNRGGRDGNRGGFRGG	DNA-directed RNA polymerase subunit	Contains candidate zinc-finger domain (CxxC-x17-CxxC)
RGRGRGRGGGSGGSGGRGRG	WP_048037612.1	164	97	116	3.87705	3.95e-08	0.00265	RGDGTGPAGQGPAGGGRERG	DUF134 domain-containing protein	Protein of unknown function
RGRGRGRGGGSGGSGGRGRG	WP_048046011.1	164	97	116	3.87705	3.95e-08	0.00265	RGDRTGPAGQGPAGGGRGRG	DUF134 domain-containing protein	Protein of unknown function
RGRGRGRGGGSGGSGGRGRG	WP_048046011.1	164	109	128	3.45902	7.67e-08	0.00265	AGGGRGRGQGKGRGGRFGGP	DUF134 domain-containing protein	Protein of unknown function
RGRGRGRGGGSGGSGGRGRG	WP_048041623.1	164	109	128	3.45902	7.67e-08	0.00265	AGGGRGRGQGKGRGGRFGGP	DUF134 domain-containing protein	Protein of unknown function
RGRGRGRGGGSGGSGGRGRG	WP_048037612.1	164	111	130	3.45902	7.67e-08	0.00265	GGRERGQGKGRGGRFGGPEG	DUF134 domain-containing protein	Protein of unknown function
RGRGRGRGGGSGGSGGRGRG	WP_048037612.1	164	115	134	3.45902	7.67e-08	0.00265	RGQGKGRGGRFGGPEGNCIC	DUF134 domain-containing protein	Protein of unknown function
RGRGRGRGGGSGGSGGRGRG	WP_048041623.1	164	115	134	3.45902	7.67e-08	0.00265	RGQGKGRGGRFGGPEGNCIC	DUF134 domain-containing protein	Protein of unknown function
RGRGRGRGGGSGGSGGRGRG	WP_048046011.1	164	115	134	3.45902	7.67e-08	0.00265	RGQGKGRGGRFGGPEGNCIC	DUF134 domain-containing protein	Protein of unknown function
RGRGRGRGGGSGGSGGRGRG	WP_048042923.1	445	199	218	2.44262	1.22e-07	0.00265	SSGGSSGSRGSGGSGGGGGG	PGF-pre-PGF domain-containing protein, partial	Protein of unknown function
RGRGRGRGGGSGGSGGRGRG	WP_048038979.1	502	256	275	2.44262	1.22e-07	0.00265	SSGGSSGNRGSGGSGGGGGG	PGF-pre-PGF domain-containing protein	Protein of unknown function
RGRGRGRGGGSGGSGGRGRG	WP_048045908.1	500	256	275	2.44262	1.22e-07	0.00265	SSGGSSGNRGSGGSGGGGGG	PGF-pre-PGF domain-containing protein	Protein of unknown function
RGRGRGRGGGSGGSGGRGRG	WP_048045281.1	502	256	275	2.44262	1.22e-07	0.00265	SSGGSSGSRGSGGSGGGGGG	PGF-pre-PGF domain-containing protein	Protein of unknown function
RGRGRGRGGGSGGSGGRGRG	WP_048045215.1	502	256	275	2.44262	1.22e-07	0.00265	SSGGSSGSRGSGGSGGGGGG	PGF-pre-PGF domain-containing protein	Protein of unknown function
RGRGRGRGGGSGGSGGRGRG	WP_048043822.1	502	256	275	2.44262	1.22e-07	0.00265	SSGGSSGNRGSGGSGGGGGG	PGF-pre-PGF domain-containing protein	Protein of unknown function
RGRGRGRGGGSGGSGGRGRG	WP_048036743.1	502	256	275	2.44262	1.22e-07	0.00265	SSGGSSGSRGSGGSGGGGGG	PGF-pre-PGF domain-containing protein	Protein of unknown function
RGRGRGRGGGSGGSGGRGRG	WP_011033395.1	130	54	73	-2.88525	2.13e-07	0.00458	RGTGRGFRCRKNSGLERGRG	DUF5320 domain-containing protein	Protein of unknown function
RGRGRGRGGGSGGSGGRGRG	WP_048037608.1	130	54	73	-2.88525	2.13e-07	0.00458	RGTGRGFRCRKNSGLERGRG	DUF5320 domain-containing protein	Protein of unknown function
RGRGRGRGGGSGGSGGRGRG	WP_048039335.1	73	11	30	-3.30328	4.55e-07	0.00968	RGRDNNRGDRDGNRGGFRGG	DNA-directed RNA polymerase subunit	Contains candidate zinc-finger domain (CxxC-x17-CxxC)
RGRGRGRGGGSGGSGGRGRG	WP_011033395.1	130	52	71	-3.30328	4.55e-07	0.00968	MGRGTGRGFRCRKNSGLERG	DUF5320 domain-containing protein	Protein of unknown function
RGRGRGRGGGSGGSGGRGRG	WP_048037608.1	130	52	71	-3.30328	4.55e-07	0.00968	MGRGTGRGFRCRKNSGLERG	DUF5320 domain-containing protein	Protein of unknown function
RGRGRGRGGGSGGSGGRGRG	WP_162197412.1	58	34	53	-3.72131	9.08e-07	0.0118	LGLGLGRRQGRGLGIRRGAG	DUF5320 domain-containing protein,partial	Protein of unknown function
RGRGRGRGGGSGGSGGRGRG	WP_162197412.1	58	36	55	-3.72131	9.08e-07	0.0118	LGLGRRQGRGLGIRRGAGRC	DUF5320 domain-containing protein,partial	Protein of unknown function
RGRGRGRGGGSGGSGGRGRG	WP_048041623.1	164	95	114	-3.72131	9.08e-07	0.0118	MPRGDGTGPAGQGPAGGGRG	DUF134 domain-containing protein	Protein of unknown function
RGRGRGRGGGSGGSGGRGRG	WP_048037612.1	164	109	128	-3.72131	9.08e-07	0.0118	AGGGRERGQGKGRGGRFGGP	DUF134 domain-containing protein	Protein of unknown function
RGRGRGRGGGSGGSGGRGRG	WP_048046011.1	164	113	132	-3.72131	9.08e-07	0.0118	RGRGQGKGRGGRFGGPEGNC	DUF134 domain-containing protein	Protein of unknown function
RGRGRGRGGGSGGSGGRGRG	WP_048041623.1	164	113	132	-3.72131	9.08e-07	0.0118	RGRGQGKGRGGRFGGPEGNC	DUF134 domain-containing protein	Protein of unknown function
RGRGRGRGGGSGGSGGRGRG	WP_048045215.1	502	258	277	-4.13934	1.38e-06	0.0118	GGSSGSRGSGGSGGGGGGGG	PGF-pre-PGF domain-containing protein	Protein of unknown function
RGRGRGRGGGSGGSGGRGRG	WP_048036743.1	502	258	277	-4.13934	1.38e-06	0.0118	GGSSGSRGSGGSGGGGGGGG	PGF-pre-PGF domain-containing protein	Protein of unknown function
RGRGRGRGGGSGGSGGRGRG	WP_048045281.1	502	258	277	-4.13934	1.38e-06	0.0118	GGSSGSRGSGGSGGGGGGGG	PGF-pre-PGF domain-containing protein	Protein of unknown function
RGRGRGRGGGSGGSGGRGRG	WP_048045908.1	500	258	277	-4.13934	1.38e-06	0.0118	GGSSGNRGSGGSGGGGGGGG	PGF-pre-PGF domain-containing protein	Protein of unknown function
RGRGRGRGGGSGGSGGRGRG	WP_048045908.1	500	260	279	-4.13934	1.38e-06	0.0118	SSGNRGSGGSGGGGGGGGSP	PGF-pre-PGF domain-containing protein	Protein of unknown function
RGRGRGRGGGSGGSGGRGRG	WP_048036743.1	502	260	279	-4.13934	1.38e-06	0.0118	SSGSRGSGGSGGGGGGGGSP	PGF-pre-PGF domain-containing protein	Protein of unknown function
RGRGRGRGGGSGGSGGRGRG	WP_048038979.1	502	260	279	-4.13934	1.38e-06	0.0118	SSGNRGSGGSGGGGGGGGSP	PGF-pre-PGF domain-containing protein	Protein of unknown function
RGRGRGRGGGSGGSGGRGRG	WP_048045281.1	502	260	279	-4.13934	1.38e-06	0.0118	SSGSRGSGGSGGGGGGGGSP	PGF-pre-PGF domain-containing protein	Protein of unknown function
RGRGRGRGGGSGGSGGRGRG	WP_048045215.1	502	260	279	-4.13934	1.38e-06	0.0118	SSGSRGSGGSGGGGGGGGSP	PGF-pre-PGF domain-containing protein	Protein of unknown function
RGRGRGRGGGSGGSGGRGRG	WP_048043822.1	502	260	279	-4.13934	1.38e-06	0.0118	SSGNRGSGGSGGGGGGGGSP	PGF-pre-PGF domain-containing protein	Protein of unknown function
RGRGRGRGGGSGGSGGRGRG	WP_048036743.1	502	262	281	-4.13934	1.38e-06	0.0118	GSRGSGGSGGGGGGGGSPES	PGF-pre-PGF domain-containing protein	Protein of unknown function
RGRGRGRGGGSGGSGGRGRG	WP_048045908.1	500	262	281	-4.13934	1.38e-06	0.0118	GNRGSGGSGGGGGGGGSPES	PGF-pre-PGF domain-containing protein	Protein of unknown function
RGRGRGRGGGSGGSGGRGRG	WP_048038979.1	502	262	281	-4.13934	1.38e-06	0.0118	GNRGSGGSGGGGGGGGSPES	PGF-pre-PGF domain-containing protein	Protein of unknown function
RGRGRGRGGGSGGSGGRGRG	WP_048045215.1	502	262	281	-4.13934	1.38e-06	0.0118	GSRGSGGSGGGGGGGGSPES	PGF-pre-PGF domain-containing protein	Protein of unknown function
RGRGRGRGGGSGGSGGRGRG	WP_048043822.1	502	262	281	-4.13934	1.38e-06	0.0118	GNRGSGGSGGGGGGGGSPES	PGF-pre-PGF domain-containing protein	Protein of unknown function
RGRGRGRGGGSGGSGGRGRG	WP_048045281.1	502	262	281	-4.13934	1.38e-06	0.0118	GSRGSGGSGGGGGGGGSPES	PGF-pre-PGF domain-containing protein	Protein of unknown function
RGRGRGRGGGSGGSGGRGRG	WP_048052947.1	1780	1719	1738	-4.13934	1.38e-06	0.0118	GGYGSGYGGGYGGGYPRPAP	hypothetical protein	Protein of unknown function
RGRGRGRGGGSGGSGGRGRG	WP_048042923.1	445	208	227	-4.22951	1.52e-06	0.0118	GSGGSGGGGGGGGSPESTRN	PGF-pre-PGF domain-containing protein, partial	Protein of unknown function
RGRGRGRGGGSGGSGGRGRG	WP_048036743.1	502	265	284	-4.22951	1.52e-06	0.0118	GSGGSGGGGGGGGSPESTRN	PGF-pre-PGF domain-containing protein	Protein of unknown function
RGRGRGRGGGSGGSGGRGRG	WP_048045215.1	502	265	284	-4.22951	1.52e-06	0.0118	GSGGSGGGGGGGGSPESTRN	PGF-pre-PGF domain-containing protein	Protein of unknown function
RGRGRGRGGGSGGSGGRGRG	WP_048038979.1	502	265	284	-4.22951	1.52e-06	0.0118	GSGGSGGGGGGGGSPESTRN	PGF-pre-PGF domain-containing protein	Protein of unknown function
RGRGRGRGGGSGGSGGRGRG	WP_048045281.1	502	265	284	-4.22951	1.52e-06	0.0118	GSGGSGGGGGGGGSPESTRN	PGF-pre-PGF domain-containing protein	Protein of unknown function
RGRGRGRGGGSGGSGGRGRG	WP_048043822.1	502	265	284	-4.22951	1.52e-06	0.0118	GSGGSGGGGGGGGSPESTRN	PGF-pre-PGF domain-containing protein	Protein of unknown function
RGRGRGRGGGSGGSGGRGRG	WP_048045908.1	500	265	284	-4.22951	1.52e-06	0.0118	GSGGSGGGGGGGGSPESTRN	PGF-pre-PGF domain-containing protein	Protein of unknown function
RGRGRGRGGGSGGSGGRGRG	WP_155397885.1	522	280	299	-4.22951	1.52e-06	0.0118	GSSHRSSSGGSGGTGGSGGT	PGF-pre-PGF domain-containing protein	Protein of unknown function
RGRGRGRGGGSGGSGGRGRG	WP_155395400.1	721	483	502	-4.22951	1.52e-06	0.0118	SGKSSGGGGGTGGSPETPRN	PGF-pre-PGF domain-containing protein	Protein of unknown function
RGRGRGRGGGSGGSGGRGRG	WP_048037678.1	742	504	523	-4.22951	1.52e-06	0.0118	SGKSSGGGGGTGGSPETPRN	PGF-pre-PGF domain-containing protein	Protein of unknown function
RGRGRGRGGGSGGSGGRGRG	WP_048046979.1	742	504	523	-4.22951	1.52e-06	0.0118	SGKSSGGGGGTGGSPETPRN	PGF-pre-PGF domain-containing protein	Protein of unknown function
RGRGRGRGGGSGGSGGRGRG	WP_048039026.1	742	504	523	-4.22951	1.52e-06	0.0118	SGKSSGGGGGTGGSPETPRN	PGF-pre-PGF domain-containing protein	Protein of unknown function
RGRGRGRGGGSGGSGGRGRG	WP_048049252.1	752	504	523	-4.22951	1.52e-06	0.0118	SGKSSGGGGGTGGSPETPRN	PGF-pre-PGF domain-containing protein	Protein of unknown function
RGRGRGRGGGSGGSGGRGRG	WP_048043301.1	742	504	523	-4.22951	1.52e-06	0.0118	SGKSSGGGGGTGGSPETPRN	PGF-pre-PGF domain-containing protein	Protein of unknown function
RGRGRGRGGGSGGSGGRGRG	WP_048044196.1	879	637	656	-4.22951	1.52e-06	0.0118	VDRKSSGGGSSGGGGGGGSP	PGF-pre-PGF domain-containing protein	Protein of unknown function
RGRGRGRGGGSGGSGGRGRG	WP_011033534.1	879	637	656	-4.22951	1.52e-06	0.0118	VDRKSSGGGSSGGGGGGGSP	PGF-pre-PGF domain-containing protein	Protein of unknown function
RGRGRGRGGGSGGSGGRGRG	WP_048043448.1	879	637	656	-4.22951	1.52e-06	0.0118	VDRKSSGGGSSGGGGGGGSP	PGF-pre-PGF domain-containing protein	Protein of unknown function
RGRGRGRGGGSGGSGGRGRG	WP_048049389.1	879	637	656	-4.22951	1.52e-06	0.0118	VDRKSSGGGSSGGGGGGGSP	PGF-pre-PGF domain-containing protein	Protein of unknown function
RGRGRGRGGGSGGSGGRGRG	WP_048044899.1	879	637	656	-4.22951	1.52e-06	0.0118	VDRKSSGGGSSGGGGGGGSP	PGF-pre-PGF domain-containing protein	Protein of unknown function
RGRGRGRGGGSGGSGGRGRG	WP_015411936.1	879	637	656	-4.22951	1.52e-06	0.0118	VDRKSSGGGSSGGGGGGGSP	PGF-pre-PGF domain-containing protein	Protein of unknown function
RGRGRGRGGGSGGSGGRGRG	WP_048040125.1	879	637	656	-4.22951	1.52e-06	0.0118	VDRKSSGGGSSGGGGGGGSP	PGF-pre-PGF domain-containing protein	Protein of unknown function
RGRGRGRGGGSGGSGGRGRG	WP_048044162.1	359	110	129	-4.31967	1.61e-06	0.0118	EERVSSGSGGSGGSSAGGGG	PGF-pre-PGF domain-containing protein, partial	Protein of unknown function
RGRGRGRGGGSGGSGGRGRG	WP_048040935.1	870	621	640	-4.31967	1.61e-06	0.0118	EERVSSGSGGSGGSSAGGGG	PKD domain-containing protein	Protein of unknown function
RGRGRGRGGGSGGSGGRGRG	WP_048041822.1	870	621	640	-4.31967	1.61e-06	0.0118	EERVSSGSGGSGGSSAGGGG	PKD domain-containing protein	Protein of unknown function
RGRGRGRGGGSGGSGGRGRG	WP_048048336.1	870	621	640	-4.31967	1.61e-06	0.0118	EERVSSGSGGSGGSSAGGGG	PKD domain-containing protein	Protein of unknown function
RGRGRGRGGGSGGSGGRGRG	WP_048038975.1	870	621	640	-4.31967	1.61e-06	0.0118	EERVSSGSGGSGGSSAGGGG	PKD domain-containing protein	Protein of unknown function
RGRGRGRGGGSGGSGGRGRG	WP_048040365.1	870	621	640	-4.31967	1.61e-06	0.0118	EERVSSGSGGSGGSSAGGGG	PKD domain-containing protein	Protein of unknown function
RGRGRGRGGGSGGSGGRGRG	WP_048042213.1	870	621	640	-4.31967	1.61e-06	0.0118	EERVSSGSGGSGGSSAGGGG	PKD domain-containing protein	Protein of unknown function
RGRGRGRGGGSGGSGGRGRG	WP_048038017.1	870	621	640	-4.31967	1.61e-06	0.0118	EERVSSGSGGSGGSSAGGGG	PKD domain-containing protein	Protein of unknown function
RGRGRGRGGGSGGSGGRGRG	WP_048040079.1	870	621	640	-4.31967	1.61e-06	0.0118	EERVSSGSGGSGGSSAGGGG	PKD domain-containing protein	Protein of unknown function
RGRGRGRGGGSGGSGGRGRG	WP_048045261.1	870	621	640	-4.31967	1.61e-06	0.0118	EERVSSGSGGSGGSSAGGGG	PKD domain-containing protein	Protein of unknown function
RGRGRGRGGGSGGSGGRGRG	WP_048037282.1	870	621	640	-4.31967	1.61e-06	0.0118	EERVSSGSGGSGGSSAGGGG	PKD domain-containing protein	Protein of unknown function
RGRGRGRGGGSGGSGGRGRG	WP_011034527.1	617	598	617	-4.55738	1.61e-06	0.0118	SGGGVGGVGGGSGGGGGGAR	DUF2207 domain-containing protein	Protein of unknown function, predicted to be membrane
RGRGRGRGGGSGGSGGRGRG	WP_015412673.1	617	598	617	-4.55738	1.61e-06	0.0118	SGGGVGGVGGGSGGGGGGAR	DUF2207 domain-containing protein	Protein of unknown function, predicted to be membrane
RGRGRGRGGGSGGSGGRGRG	WP_048037706.1	617	598	617	-4.55738	1.61e-06	0.0118	SGGGVGGVGGGSGGGGGGAR	DUF2207 domain-containing protein	Protein of unknown function, predicted to be membrane
RGRGRGRGGGSGGSGGRGRG	WP_048041172.1	617	598	617	-4.55738	1.61e-06	0.0118	SGGGVGGVGGGSGGGGGGAR	DUF2207 domain-containing protein	Protein of unknown function, predicted to be membrane
RGRGRGRGGGSGGSGGRGRG	WP_048043486.1	617	598	617	-4.55738	1.61e-06	0.0118	SGGGVGGVGGGSGGGGGGAR	DUF2207 domain-containing protein	Protein of unknown function, predicted to be membrane
RGRGRGRGGGSGGSGGRGRG	WP_054868846.1	622	603	622	-4.55738	1.61e-06	0.0118	SGGGVGGVGGGSGGGGGGAR	DUF2207 domain-containing protein	Protein of unknown function, predicted to be membrane
RGRGRGRGGGSGGSGGRGRG	WP_048052947.1	1780	1711	1730	-4.55738	1.61e-06	0.0118	AGYGSGYNGGYGSGYGGGYG	hypothetical protein	Protein of unknown function
RGRGRGRGGGSGGSGGRGRG	WP_155397892.1	60	9	28	-4.64754	1.63e-06	0.0118	AGSGSGTGSGSGAGSGSGSR	hypothetical protein	Protein of unknown function
RGRGRGRGGGSGGSGGRGRG	WP_155397892.1	60	13	32	-4.64754	1.63e-06	0.0118	SGTGSGSGAGSGSGSRVGSG	hypothetical protein	Protein of unknown function
RGRGRGRGGGSGGSGGRGRG	WP_155397892.1	60	15	34	-4.64754	1.63e-06	0.0118	TGSGSGAGSGSGSRVGSGSV	hypothetical protein	Protein of unknown function
RGRGRGRGGGSGGSGGRGRG	WP_155400445.1	72	21	40	-4.64754	1.63e-06	0.0118	AGSGSGTGSGSGAGSGSGSR	hypothetical protein	Protein of unknown function
RGRGRGRGGGSGGSGGRGRG	WP_155400445.1	72	25	44	-4.64754	1.63e-06	0.0118	SGTGSGSGAGSGSGSRVGSG	hypothetical protein	Protein of unknown function
RGRGRGRGGGSGGSGGRGRG	WP_155400445.1	72	27	46	-4.64754	1.63e-06	0.0118	TGSGSGAGSGSGSRVGSGSV	hypothetical protein	Protein of unknown function
RGRGRGRGGGSGGSGGRGRG	WP_155401321.1	82	31	50	-4.64754	1.63e-06	0.0118	AGSGSGTGSGSGAGSGSGSR	hypothetical protein	Protein of unknown function
RGRGRGRGGGSGGSGGRGRG	WP_155401321.1	82	35	54	-4.64754	1.63e-06	0.0118	SGTGSGSGAGSGSGSRVGSG	hypothetical protein	Protein of unknown function
RGRGRGRGGGSGGSGGRGRG	WP_155401321.1	82	37	56	-4.64754	1.63e-06	0.0118	TGSGSGAGSGSGSRVGSGSV	hypothetical protein	Protein of unknown function
RGRGRGRGGGSGGSGGRGRG	WP_155398524.1	90	39	58	-4.64754	1.63e-06	0.0118	AGSGSGTGSGSGAGSGSGSR	hypothetical protein	Protein of unknown function
RGRGRGRGGGSGGSGGRGRG	WP_155398524.1	90	43	62	-4.64754	1.63e-06	0.0118	SGTGSGSGAGSGSGSRVGSG	hypothetical protein	Protein of unknown function
RGRGRGRGGGSGGSGGRGRG	WP_155399732.1	94	43	62	-4.64754	1.63e-06	0.0118	AGSGSGTGSGSGAGSGSGSR	hypothetical protein	Protein of unknown function
RGRGRGRGGGSGGSGGRGRG	WP_155398524.1	90	45	64	-4.64754	1.63e-06	0.0118	TGSGSGAGSGSGSRVGSGSV	hypothetical protein	Protein of unknown function
RGRGRGRGGGSGGSGGRGRG	WP_155399732.1	94	47	66	-4.64754	1.63e-06	0.0118	SGTGSGSGAGSGSGSRVGSG	hypothetical protein	Protein of unknown function
RGRGRGRGGGSGGSGGRGRG	WP_155399732.1	94	49	68	-4.64754	1.63e-06	0.0118	TGSGSGAGSGSGSRVGSGSV	hypothetical protein	Protein of unknown function
RGRGRGRGGGSGGSGGRGRG	WP_155402339.1	108	57	76	-4.64754	1.63e-06	0.0118	AGSGSGTGSGSGAGSGSGSR	hypothetical protein	Protein of unknown function
RGRGRGRGGGSGGSGGRGRG	WP_155402339.1	108	61	80	-4.64754	1.63e-06	0.0118	SGTGSGSGAGSGSGSRVGSG	hypothetical protein	Protein of unknown function
RGRGRGRGGGSGGSGGRGRG	WP_155402339.1	108	63	82	-4.64754	1.63e-06	0.0118	TGSGSGAGSGSGSRVGSGSV	hypothetical protein	Protein of unknown function
RGRGRGRGGGSGGSGGRGRG	WP_155400797.1	122	71	90	-4.64754	1.63e-06	0.0118	AGSGSGTGSGSGAGSGSGSR	hypothetical protein	Protein of unknown function
RGRGRGRGGGSGGSGGRGRG	WP_155400797.1	122	75	94	-4.64754	1.63e-06	0.0118	SGTGSGSGAGSGSGSRVGSG	hypothetical protein	Protein of unknown function
RGRGRGRGGGSGGSGGRGRG	WP_155400797.1	122	77	96	-4.64754	1.63e-06	0.0118	TGSGSGAGSGSGSRVGSGSV	hypothetical protein	Protein of unknown function
RGRGRGRGGGSGGSGGRGRG	WP_155403014.1	134	83	102	-4.64754	1.63e-06	0.0118	AGSGSGTGSGSGAGSGSGSR	hypothetical protein	Protein of unknown function
RGRGRGRGGGSGGSGGRGRG	WP_155403014.1	134	87	106	-4.64754	1.63e-06	0.0118	SGTGSGSGAGSGSGSRVGSG	hypothetical protein	Protein of unknown function
RGRGRGRGGGSGGSGGRGRG	WP_155403014.1	134	89	108	-4.64754	1.63e-06	0.0118	TGSGSGAGSGSGSRVGSGSV	hypothetical protein	Protein of unknown function
RGRGRGRGGGSGGSGGRGRG	WP_155402034.1	204	153	172	-4.64754	1.63e-06	0.0118	AGSGSGTGSGSGAGSGSGSR	hypothetical protein	Protein of unknown function
RGRGRGRGGGSGGSGGRGRG	WP_155402034.1	204	157	176	-4.64754	1.63e-06	0.0118	SGTGSGSGAGSGSGSRVGSG	hypothetical protein	Protein of unknown function
RGRGRGRGGGSGGSGGRGRG	WP_155402034.1	204	159	178	-4.64754	1.63e-06	0.0118	TGSGSGAGSGSGSRVGSGSV	hypothetical protein	Protein of unknown function
RGRGRGRGGGSGGSGGRGRG	WP_162197373.1	244	193	212	-4.64754	1.63e-06	0.0118	AGSGSGTGSGSGAGSGSGSR	hypothetical protein	Protein of unknown function
RGRGRGRGGGSGGSGGRGRG	WP_162197373.1	244	197	216	-4.64754	1.63e-06	0.0118	SGTGSGSGAGSGSGSRVGSG	hypothetical protein	Protein of unknown function
RGRGRGRGGGSGGSGGRGRG	WP_162197373.1	244	199	218	-4.64754	1.63e-06	0.0118	TGSGSGAGSGSGSRVGSGSV	hypothetical protein	Protein of unknown function
RGRGRGRGGGSGGSGGRGRG	WP_048042923.1	445	202	221	-4.64754	1.63e-06	0.0118	GSSGSRGSGGSGGGGGGGGS	PGF-pre-PGF domain-containing protein, partial	Protein of unknown function
RGRGRGRGGGSGGSGGRGRG	WP_048045215.1	502	259	278	-4.64754	1.63e-06	0.0118	GSSGSRGSGGSGGGGGGGGS	PGF-pre-PGF domain-containing protein	Protein of unknown function
RGRGRGRGGGSGGSGGRGRG	WP_048036743.1	502	259	278	-4.64754	1.63e-06	0.0118	GSSGSRGSGGSGGGGGGGGS	PGF-pre-PGF domain-containing protein	Protein of unknown function
RGRGRGRGGGSGGSGGRGRG	WP_048038979.1	502	259	278	-4.64754	1.63e-06	0.0118	GSSGNRGSGGSGGGGGGGGS	PGF-pre-PGF domain-containing protein	Protein of unknown function
RGRGRGRGGGSGGSGGRGRG	WP_048043822.1	502	259	278	-4.64754	1.63e-06	0.0118	GSSGNRGSGGSGGGGGGGGS	PGF-pre-PGF domain-containing protein	Protein of unknown function
RGRGRGRGGGSGGSGGRGRG	WP_048045281.1	502	259	278	-4.64754	1.63e-06	0.0118	GSSGSRGSGGSGGGGGGGGS	PGF-pre-PGF domain-containing protein	Protein of unknown function
RGRGRGRGGGSGGSGGRGRG	WP_048045908.1	500	259	278	-4.64754	1.63e-06	0.0118	GSSGNRGSGGSGGGGGGGGS	PGF-pre-PGF domain-containing protein	Protein of unknown function
RGRGRGRGGGSGGSGGRGRG	WP_155397885.1	522	283	302	-4.64754	1.63e-06	0.0118	HRSSSGGSGGTGGSGGTGGS	PGF-pre-PGF domain-containing protein	Protein of unknown function
RGRGRGRGGGSGGSGGRGRG	WP_048044162.1	359	107	126	-4.7377	1.65e-06	0.0118	AGEEERVSSGSGGSGGSSAG	PGF-pre-PGF domain-containing protein, partial	Protein of unknown function
RGRGRGRGGGSGGSGGRGRG	WP_048042923.1	445	196	215	-4.7377	1.65e-06	0.0118	EIQSSGGSSGSRGSGGSGGG	PGF-pre-PGF domain-containing protein, partial	Protein of unknown function
RGRGRGRGGGSGGSGGRGRG	WP_048036743.1	502	253	272	-4.7377	1.65e-06	0.0118	EIQSSGGSSGSRGSGGSGGG	PGF-pre-PGF domain-containing protein	Protein of unknown function
RGRGRGRGGGSGGSGGRGRG	WP_048045215.1	502	253	272	-4.7377	1.65e-06	0.0118	EIQSSGGSSGSRGSGGSGGG	PGF-pre-PGF domain-containing protein	Protein of unknown function
RGRGRGRGGGSGGSGGRGRG	WP_048045281.1	502	253	272	-4.7377	1.65e-06	0.0118	EIQSSGGSSGSRGSGGSGGG	PGF-pre-PGF domain-containing protein	Protein of unknown function
RGRGRGRGGGSGGSGGRGRG	WP_011034220.1	767	529	548	-4.7377	1.65e-06	0.0118	SGSGGSSKRGSSGSSGGGGG	PGF-pre-PGF domain-containing protein	Protein of unknown function
RGRGRGRGGGSGGSGGRGRG	WP_048048336.1	870	618	637	-4.7377	1.65e-06	0.0118	AGEEERVSSGSGGSGGSSAG	PKD domain-containing protein	Protein of unknown function
RGRGRGRGGGSGGSGGRGRG	WP_048037282.1	870	618	637	-4.7377	1.65e-06	0.0118	AGEEERVSSGSGGSGGSSAG	PKD domain-containing protein	Protein of unknown function
RGRGRGRGGGSGGSGGRGRG	WP_048038017.1	870	618	637	-4.7377	1.65e-06	0.0118	AGEEERVSSGSGGSGGSSAG	PKD domain-containing protein	Protein of unknown function
RGRGRGRGGGSGGSGGRGRG	WP_048038975.1	870	618	637	-4.7377	1.65e-06	0.0118	AGEEERVSSGSGGSGGSSAG	PKD domain-containing protein	Protein of unknown function
RGRGRGRGGGSGGSGGRGRG	WP_048040079.1	870	618	637	-4.7377	1.65e-06	0.0118	AGEEERVSSGSGGSGGSSAG	PKD domain-containing protein	Protein of unknown function
RGRGRGRGGGSGGSGGRGRG	WP_048040365.1	870	618	637	-4.7377	1.65e-06	0.0118	AGEEERVSSGSGGSGGSSAG	PKD domain-containing protein	Protein of unknown function
RGRGRGRGGGSGGSGGRGRG	WP_048040935.1	870	618	637	-4.7377	1.65e-06	0.0118	AGEEERVSSGSGGSGGSSAG	PKD domain-containing protein	Protein of unknown function
RGRGRGRGGGSGGSGGRGRG	WP_048041822.1	870	618	637	-4.7377	1.65e-06	0.0118	AGEEERVSSGSGGSGGSSAG	PKD domain-containing protein	Protein of unknown function
RGRGRGRGGGSGGSGGRGRG	WP_048042213.1	870	618	637	-4.7377	1.65e-06	0.0118	AGEEERVSSGSGGSGGSSAG	PKD domain-containing protein	Protein of unknown function
RGRGRGRGGGSGGSGGRGRG	WP_048045261.1	870	618	637	-4.7377	1.65e-06	0.0118	AGEEERVSSGSGGSGGSSAG	PKD domain-containing protein	Protein of unknown function
RGRGRGRGGGSGGSGGRGRG	WP_048038293.1	1256	237	256	-9.64754	1.72e-06	0.012	RKEERGRKEERGRKEERGRK	5-oxoprolinase	5-oxoprolinase
RGRGRGRGGGSGGSGGRGRG	WP_048040299.1	1256	237	256	-9.64754	1.72e-06	0.012	RKEERGRKEERGRKEERGRK	5-oxoprolinase	5-oxoprolinase
RGRGRGRGGGSGGSGGRGRG	WP_048048382.1	1256	237	256	-9.64754	1.72e-06	0.012	RKEERGRKEERGRKEERGRK	5-oxoprolinase	5-oxoprolinase
RGRGRGRGGGSGGSGGRGRG	WP_048043307.1	1256	237	256	-9.64754	1.72e-06	0.012	RKEERGRKEERGRKEERGRK	5-oxoprolinase	5-oxoprolinase
RGRGRGRGGGSGGSGGRGRG	WP_048047466.1	1256	237	256	-9.64754	1.72e-06	0.012	RKEERGRKEERGRKEERGRK	5-oxoprolinase	5-oxoprolinase
RGRGRGRGGGSGGSGGRGRG	WP_048047973.1	1256	237	256	-9.64754	1.72e-06	0.012	RKEERGRKEERGRKEERGRK	5-oxoprolinase	5-oxoprolinase
RGRGRGRGGGSGGSGGRGRG	WP_048046099.1	1256	237	256	-9.64754	1.72e-06	0.012	RKEERGRKEERGTKEERGRK	5-oxoprolinase	5-oxoprolinase
RGRGRGRGGGSGGSGGRGRG	WP_048049383.1	1256	237	256	-9.64754	1.72e-06	0.012	RKEERGRKEERGRKEERGRK	5-oxoprolinase	5-oxoprolinase
RGRGRGRGGGSGGSGGRGRG	WP_011034814.1	1256	237	256	-9.64754	1.72e-06	0.012	RKEERGRKEERGRKEERGRK	5-oxoprolinase	5-oxoprolinase
RGRGRGRGGGSGGSGGRGRG	WP_048047973.1	1262	243	262	-9.64754	1.72e-06	0.012	RKEERGRKEERGRKEERGRK	5-oxoprolinase	5-oxoprolinase
RGRGRGRGGGSGGSGGRGRG	WP_048040299.1	1262	243	262	-9.64754	1.72e-06	0.012	RKEERGRKEERGRKEERGRK	5-oxoprolinase	5-oxoprolinase
RGRGRGRGGGSGGSGGRGRG	WP_048038293.1	1262	243	262	-9.64754	1.72e-06	0.012	RKEERGRKEERGRKEERGRK	5-oxoprolinase	5-oxoprolinase
RGRGRGRGGGSGGSGGRGRG	WP_048047466.1	1262	243	262	-9.64754	1.72e-06	0.012	RKEERGRKEERGRKEERGRK	5-oxoprolinase	5-oxoprolinase
RGRGRGRGGGSGGSGGRGRG	WP_048048382.1	1262	243	262	-9.64754	1.72e-06	0.012	RKEERGRKEERGRKEERGRK	5-oxoprolinase	5-oxoprolinase
RGRGRGRGGGSGGSGGRGRG	WP_048043307.1	1256	243	262	-9.64754	1.72e-06	0.012	RKEERGRKEERGRKEERGRK	5-oxoprolinase	5-oxoprolinase
RGRGRGRGGGSGGSGGRGRG	WP_048047973.1	1262	249	268	-9.64754	1.72e-06	0.012	RKEERGRKEERGRKEERGRK	5-oxoprolinase	5-oxoprolinase
RGRGRGRGGGSGGSGGRGRG	WP_048048382.1	1274	249	268	-9.64754	1.72e-06	0.012	RKEERGRKEERGRKEERGRK	5-oxoprolinase	5-oxoprolinase
RGRGRGRGGGSGGSGGRGRG	WP_048048382.1	1274	255	274	-9.64754	1.72e-06	0.012	RKEERGRKEERGRKEERGRK	5-oxoprolinase	5-oxoprolinase
RGRGRGRGGGSGGSGGRGRG	WP_048048382.1	1274	261	280	-9.64754	1.72e-06	0.012	RKEERGRKEERGRKEERGRK	5-oxoprolinase	5-oxoprolinase
RGRGRGRGGGSGGSGGRGRG	WP_011033839.1	124	1	20	-10.0656	2.31e-06	0.0161	MNRGRDTSEGKGSLEPRERG	DUF2769 domain-containing protein	protein of unknown function
RGRGRGRGGGSGGSGGRGRG	WP_054869597.1	126	1	20	-10.0656	2.31e-06	0.0161	MNRGRDTSEGKGSLEPRERG	DUF2769 domain-containing protein	protein of unknown function
RGRGRGRGGGSGGSGGRGRG	WP_080936659.1	612	119	138	-10.0656	2.31e-06	0.0161	DARGRIRKNMWGGTSRRGIF	AAA family ATPase	AAA family ATPase
RGRGRGRGGGSGGSGGRGRG	WP_011034978.1	664	147	166	-10.1557	2.83e-06	0.0196	RARSLGRGGWSQNRYRRKVH	DUF460 domain-containing protein	protein of unknown function
RGRGRGRGGGSGGSGGRGRG	WP_048038618.1	664	147	166	-10.1557	2.83e-06	0.0196	RARSLGRGGWSQNRYRRKVH	DUF460 domain-containing protein	protein of unknown function
RGRGRGRGGGSGGSGGRGRG	WP_048045786.1	664	147	166	-10.1557	2.83e-06	0.0196	RARSLGRGGWSQNRYRRKVH	DUF460 domain-containing protein	protein of unknown function
RGRGRGRGGGSGGSGGRGRG	WP_054868892.1	68	11	30	-10.4836	4.48e-06	0.0308	RGRDSNRGGGFRGGNSGPPR	DNA-directed RNA polymerase subunit	Contains candidate zinc-finger domain (CxxC-x17-CxxC)
RGRGRGRGGGSGGSGGRGRG	WP_162197412.1	58	38	57	-10.4836	4.48e-06	0.0308	LGRRQGRGLGIRRGAGRCYY	DUF5320 family protein, partial	protein of unknown function
RGRGRGRGGGSGGSGGRGRG	WP_011033395.1	130	45	64	-10.4836	4.48e-06	0.0308	RGAGGRSMGRGTGRGFRCRK	DUF5320 domain-containing protein	protein of unknown function
RGRGRGRGGGSGGSGGRGRG	WP_048037608.1	130	45	64	-10.4836	4.48e-06	0.0308	RGAGGRSMGRGTGRGFRCRK	DUF5320 domain-containing protein	protein of unknown function
RGRGRGRGGGSGGSGGRGRG	WP_054869617.1	224	191	210	-10.4836	4.48e-06	0.0308	TGRNRGRGGKLVSVLCDENG	hypothetical protein	protein of unknown function
RGRGRGRGGGSGGSGGRGRG	WP_048042790.1	425	286	305	-10.4836	4.48e-06	0.0308	GERIQKAGGEFGTTTGRGRR	adenylosuccinate synthase	adenylosuccinate synthase
RGRGRGRGGGSGGSGGRGRG	WP_054869102.1	427	287	306	-10.4836	4.48e-06	0.0308	GERIQKAGGEFGTTTGRGRR	adenylosuccinate synthase	adenylosuccinate synthase
RGRGRGRGGGSGGSGGRGRG	WP_011033839.1	124	3	22	-10.5738	6.57e-06	0.0446	RGRDTSEGKGSLEPRERGTD	DUF2769 domain-containing protein	protein of unknown function
RGRGRGRGGGSGGSGGRGRG	WP_054869597.1	126	3	22	-10.5738	6.57e-06	0.0446	RGRDTSEGKGSLEPRERGTD	DUF2769 domain-containing protein	protein of unknown function
RGRGRGRGGGSGGSGGRGRG	WP_011032181.1	70	9	28	-10.5738	6.57e-06	0.0446	KDRDQSRESDSGKEGGFGRE	hypothetical protein	protein of unknown function
RGRGRGRGGGSGGSGGRGRG	WP_054869652.1	71	10	29	-10.5738	6.57e-06	0.0446	KDRDQSRESDSGKEGGFGRE	hypothetical protein	protein of unknown function
RGRGRGRGGGSGGSGGRGRG	WP_011033569.1	331	29	48	-10.5738	6.57e-06	0.0446	RDRGSTAGPGAGTSSVFFRA	radical SAM protein	Contains CxxxCxxC motif
RGRGRGRGGGSGGSGGRGRG	WP_048046816.1	331	29	48	-10.5738	6.57e-06	0.0446	RDRGSTAGPGAGTSSVFFRA	radical SAM protein	Contains CxxxCxxC motif
RGRGRGRGGGSGGSGGRGRG	WP_015411964.1	331	29	48	-10.5738	6.57e-06	0.0446	RDRGSTAGPGAGTSSVFFRA	radical SAM protein	Contains CxxxCxxC motif
RGRGRGRGGGSGGSGGRGRG	WP_048038923.1	331	29	48	-10.5738	6.57e-06	0.0446	RDRGSTAGPGAGTSSVFFRA	radical SAM protein	Contains CxxxCxxC motif
RGRGRGRGGGSGGSGGRGRG	WP_048042003.1	331	29	48	-10.5738	6.57e-06	0.0446	RDRGSTAGPGAGTSSVFFRA	radical SAM protein	Contains CxxxCxxC motif
RGRGRGRGGGSGGSGGRGRG	WP_048048900.1	331	29	48	-10.5738	6.57e-06	0.0446	RDRGSTAGPGAGTSSVFFRA	radical SAM protein	Contains CxxxCxxC motif
RGRGRGRGGGSGGSGGRGRG	WP_152688804.1	69	11	30	-10.9016	8.94e-06	0.0598	GGRDNNRGGGFGGAPREMHN	hypothetical protein	protein of unknown function
RGRGRGRGGGSGGSGGRGRG	WP_048043720.1	73	18	37	-10.9016	8.94e-06	0.0598	GGRDGNRGGFRGGNSGPREM	DNA-directed RNA polymerase subunit	Contains candidate zinc-finger domain (CxxC-x17-CxxC)
RGRGRGRGGGSGGSGGRGRG	WP_048037608.1	130	48	67	-10.9016	8.94e-06	0.0598	GGRSMGRGTGRGFRCRKNSG	DUF5320 domain-containing protein	protein of unknown function
RGRGRGRGGGSGGSGGRGRG	WP_011033395.1	130	48	67	-10.9016	8.94e-06	0.0598	GGRSMGRGTGRGFRCRKNSG	DUF5320 domain-containing protein	protein of unknown function
RGRGRGRGGGSGGSGGRGRG	WP_048037612.1	164	95	114	-10.9016	8.94e-06	0.0598	MPRGDGTGPAGQGPAGGGRE	DUF134 domain-containing protein	protein of unknown function
RGRGRGRGGGSGGSGGRGRG	WP_048046011.1	164	95	114	-10.9016	8.94e-06	0.0598	MPRGDRTGPAGQGPAGGGRG	DUF134 domain-containing protein	protein of unknown function
RGRGRGRGGGSGGSGGRGRG	WP_054868513.1	393	99	118	-10.9016	8.94e-06	0.0598	FFGGGRRGGGPMGPPRRGSD	molecular chaperone DnaJ	molecular chaperone DnaJ
RGRGRGRGGGSGGSGGRGRG	WP_048037612.1	164	113	132	-10.9016	8.94e-06	0.0598	RERGQGKGRGGRFGGPEGNC	DUF134 domain-containing protein	protein of unknown function
RGRGRGRGGGSGGSGGRGRG	WP_054868847.1	199	157	176	-10.9016	8.94e-06	0.0598	IRGGRATRGGKTSAGRKGRG	50S ribosomal protein L15e	structural constituent of ribosome
RGRGRGRGGGSGGSGGRGRG	WP_048043241.1	319	291	310	-10.9016	8.94e-06	0.0598	YGKGSVRGGRGQMHEGRGSE	hypothetical protein	protein of unknown function
RGRGRGRGGGSGGSGGRGRG	WP_050035763.1	936	439	458	-10.9016	8.94e-06	0.0598	QYRFRSQGGSLGAGGGPMNG	DNA methylase	S-adenosylmethionine-dependent methyltransferases (SAM or AdoMet-MTase), class I; AdoMet-MTases are enzymes that use S-adenosyl-L-methionine (SAM or AdoMet) as a substrate for methyltransfer, creating the product S-adenosyl-L-homocysteine (AdoHcy)
