# Supplementary material for: G-Quadruplexes in the Archaea Domain
Source: Biomolecules. 2020 Sep 21;10(9):1349. doi: 10.3390/biom10091349 (PMC7565180; doi:10.3390/biom10091349)
Supplement: Supplementary file 1 [file biomolecules-10-01349-s001.zip › 00-SM-Biomolecules/Table S6.xlsx]

## Sheet: Supplementary material RecQ hom
Table S6: Blastp search for RecQ and NIQI in Archaea
BLASTP search using RecQ (UNIPROT ID: P15043) from E. coli as a query. 1206 homologic protein sequences were found in domain Archaea with E-value cutoff = 0.0001
QUERY	HIT	% ident	% positives	E-value
sp|P15043|RECQ_ECOLI	SET06443.1	44.007	64.37	0
sp|P15043|RECQ_ECOLI	WP_091690646.1	44.007	64.37	0
sp|P15043|RECQ_ECOLI	KXS43639.1	44.588	64.46	0
sp|P15043|RECQ_ECOLI	MBE03187.1	49.239	65.82	0
sp|P15043|RECQ_ECOLI	WP_135606362.1	43.689	63.11	0
sp|P15043|RECQ_ECOLI	WP_135613187.1	42.476	61.91	0
sp|P15043|RECQ_ECOLI	WP_048204879.1	42.747	60.49	0
sp|P15043|RECQ_ECOLI	RCU60224.1	45.516	65.65	0
sp|P15043|RECQ_ECOLI	OFV67186.1	45.96	66.84	0
sp|P15043|RECQ_ECOLI	RZN39760.1	44.652	66.38	0
sp|P15043|RECQ_ECOLI	GBE55849.1	45.501	65.53	0
sp|P15043|RECQ_ECOLI	WP_013194955.1	44.482	65.2	0
sp|P15043|RECQ_ECOLI	GBE18289.1	45.501	65.2	0
sp|P15043|RECQ_ECOLI	WP_080943168.1	44.774	61.15	0
sp|P15043|RECQ_ECOLI	WP_084685041.1	44.774	61.15	0
sp|P15043|RECQ_ECOLI	WP_011498247.1	43.168	60.87	0
sp|P15043|RECQ_ECOLI	AKB66640.1	44.724	61.1	0
sp|P15043|RECQ_ECOLI	PXF59466.1	45.118	65.66	0
sp|P15043|RECQ_ECOLI	PXF59466.1	26.59	49.13	3.81e-13
sp|P15043|RECQ_ECOLI	WP_080927438.1	44.618	61	0
sp|P15043|RECQ_ECOLI	WP_080929443.1	44.618	61	0
sp|P15043|RECQ_ECOLI	WP_080925722.1	44.618	61	0
sp|P15043|RECQ_ECOLI	WP_011033166.1	44.618	61	0
sp|P15043|RECQ_ECOLI	WP_080939216.1	44.618	61	0
sp|P15043|RECQ_ECOLI	WP_135389289.1	43.811	64.17	0
sp|P15043|RECQ_ECOLI	KKG61554.1	44.904	61.31	0
sp|P15043|RECQ_ECOLI	AGF96643.1	44.567	60.94	0
sp|P15043|RECQ_ECOLI	KKG04119.1	44.904	61.31	0
sp|P15043|RECQ_ECOLI	AKB60083.1	44.567	60.94	0
sp|P15043|RECQ_ECOLI	AKB39089.1	44.567	60.94	0
sp|P15043|RECQ_ECOLI	RZN69145.1	45.068	65.31	0
sp|P15043|RECQ_ECOLI	AKB34488.1	44.515	61.53	0
sp|P15043|RECQ_ECOLI	RLG31459.1	44.781	65.49	0
sp|P15043|RECQ_ECOLI	RLG31459.1	27.119	49.72	1.46e-14
sp|P15043|RECQ_ECOLI	WP_082093142.1	44.356	61.53	0
sp|P15043|RECQ_ECOLI	PAV12213.1	43.239	60.06	0
sp|P15043|RECQ_ECOLI	AKB38887.1	44.356	61.53	0
sp|P15043|RECQ_ECOLI	WP_095644901.1	43.239	60.06	0
sp|P15043|RECQ_ECOLI	WP_013898174.1	45.254	64.75	0
sp|P15043|RECQ_ECOLI	WP_082089093.1	44.356	61.37	0
sp|P15043|RECQ_ECOLI	WP_128505454.1	43.818	60.09	0
sp|P15043|RECQ_ECOLI	WP_052730646.1	43.417	60.19	0
sp|P15043|RECQ_ECOLI	AKB76320.1	42.947	61.13	0
sp|P15043|RECQ_ECOLI	WP_052722999.1	42.947	61.13	0
sp|P15043|RECQ_ECOLI	AAM07847.1	43.879	61.53	0
sp|P15043|RECQ_ECOLI	WP_080942373.1	42.724	59.6	0
sp|P15043|RECQ_ECOLI	WP_109968786.1	45.363	65.26	0
sp|P15043|RECQ_ECOLI	WP_048168491.1	43.214	59.28	0
sp|P15043|RECQ_ECOLI	WP_128694133.1	46.678	63.2	0
sp|P15043|RECQ_ECOLI	WP_023845535.1	42.81	63.73	0
sp|P15043|RECQ_ECOLI	TKY91292.1	43.39	65.76	0
sp|P15043|RECQ_ECOLI	WP_015053313.1	44.243	64.31	0
sp|P15043|RECQ_ECOLI	SDF72896.1	42.951	63.61	0
sp|P15043|RECQ_ECOLI	SFM77674.1	42.599	63.98	0
sp|P15043|RECQ_ECOLI	OPY18664.1	41.148	63.16	0
sp|P15043|RECQ_ECOLI	WP_091937425.1	42.599	63.98	0
sp|P15043|RECQ_ECOLI	WP_074369868.1	45.932	63.73	0
sp|P15043|RECQ_ECOLI	SCL75614.1	45.932	63.73	0
sp|P15043|RECQ_ECOLI	KUK60738.1	46.206	63.58	0
sp|P15043|RECQ_ECOLI	WP_066954419.1	47.128	65.03	0
sp|P15043|RECQ_ECOLI	AKB13421.1	43.214	59.28	1.48e-180
sp|P15043|RECQ_ECOLI	WP_052725612.1	42.547	59.94	1.52e-180
sp|P15043|RECQ_ECOLI	WP_052728030.1	42.547	59.94	1.74e-180
sp|P15043|RECQ_ECOLI	AKB15944.1	43.214	59.28	1.76e-180
sp|P15043|RECQ_ECOLI	WP_062265048.1	45.424	63.22	2.61e-180
sp|P15043|RECQ_ECOLI	KKG14527.1	43.218	61.51	2.73e-180
sp|P15043|RECQ_ECOLI	AKB45875.1	42.547	59.94	3.4e-180
sp|P15043|RECQ_ECOLI	KKI00405.1	43.375	61.36	3.55e-180
sp|P15043|RECQ_ECOLI	WP_014867950.1	45.424	62.88	4.3e-180
sp|P15043|RECQ_ECOLI	AKB42371.1	42.547	59.94	4.63e-180
sp|P15043|RECQ_ECOLI	WP_082105864.1	43.375	61.36	5.19e-180
sp|P15043|RECQ_ECOLI	WP_082099742.1	43.218	61.51	6.34e-180
sp|P15043|RECQ_ECOLI	KKH49326.1	43.375	61.36	8.14e-180
sp|P15043|RECQ_ECOLI	WP_015323731.1	42.105	63.8	1.12e-179
sp|P15043|RECQ_ECOLI	WP_082107557.1	43.375	61.36	1.19e-179
sp|P15043|RECQ_ECOLI	WP_074175582.1	45.254	63.05	1.27e-179
sp|P15043|RECQ_ECOLI	PKL61844.1	46.465	63.13	1.5e-179
sp|P15043|RECQ_ECOLI	WP_052725820.1	42.767	60.22	2.74e-179
sp|P15043|RECQ_ECOLI	TFH47351.1	43.508	64.92	3.1e-179
sp|P15043|RECQ_ECOLI	AKB59860.1	42.767	60.22	5.22e-179
sp|P15043|RECQ_ECOLI	KKG08666.1	43.561	61.37	5.24e-179
sp|P15043|RECQ_ECOLI	PPA80170.1	43.39	65.76	6.54e-179
sp|P15043|RECQ_ECOLI	WP_011306187.1	42.476	59.87	6.7e-179
sp|P15043|RECQ_ECOLI	AKB52805.1	42.476	59.87	8.21e-179
sp|P15043|RECQ_ECOLI	OPY26011.1	44.816	61.87	8.62e-179
sp|P15043|RECQ_ECOLI	WP_067073925.1	46.374	64.42	1.3e-178
sp|P15043|RECQ_ECOLI	WP_052712975.1	42.61	60.22	1.47e-178
sp|P15043|RECQ_ECOLI	WP_053010707.1	42.61	60.22	1.54e-178
sp|P15043|RECQ_ECOLI	WP_054299890.1	42.835	59.03	1.87e-178
sp|P15043|RECQ_ECOLI	AKB56389.1	42.61	60.22	2.87e-178
sp|P15043|RECQ_ECOLI	WP_012035591.1	44.684	62.79	3.9e-178
sp|P15043|RECQ_ECOLI	WP_048112812.1	46.939	63.61	6.15e-178
sp|P15043|RECQ_ECOLI	WP_011844279.1	46.362	64.47	6.78e-178
sp|P15043|RECQ_ECOLI	WP_096711673.1	43.833	61.67	7.7e-178
sp|P15043|RECQ_ECOLI	WP_094227236.1	42.459	63.61	2.12e-177
sp|P15043|RECQ_ECOLI	AKB23321.1	42.146	60.19	3.39e-177
sp|P15043|RECQ_ECOLI	AKB18779.1	42.146	60.19	6.33e-177
sp|P15043|RECQ_ECOLI	WP_128754569.1	43.813	61.87	7.87e-177
sp|P15043|RECQ_ECOLI	WP_052723199.1	42.146	60.19	8.15e-177
sp|P15043|RECQ_ECOLI	WP_052722691.1	42.146	60.19	8.6e-177
sp|P15043|RECQ_ECOLI	WP_013037670.1	44.128	62.25	1.41e-176
sp|P15043|RECQ_ECOLI	RSD33564.1	43.833	61.67	3.84e-176
sp|P15043|RECQ_ECOLI	WP_129599230.1	44.295	61.91	1.28e-175
sp|P15043|RECQ_ECOLI	WP_072359822.1	43.478	62.04	2.83e-175
sp|P15043|RECQ_ECOLI	WP_072561754.1	44.314	61.71	3.75e-175
sp|P15043|RECQ_ECOLI	WP_048185340.1	46.206	63.58	4.88e-175
sp|P15043|RECQ_ECOLI	WP_133517496.1	49.296	69.22	5.35e-175
sp|P15043|RECQ_ECOLI	WP_133517496.1	32.174	55.65	1.37e-09
sp|P15043|RECQ_ECOLI	WP_082090446.1	41.203	59.7	8.25e-175
sp|P15043|RECQ_ECOLI	MBK71792.1	43.75	62.67	2.18e-174
sp|P15043|RECQ_ECOLI	CVK32067.1	45.685	62.61	4.07e-174
sp|P15043|RECQ_ECOLI	WP_123135880.1	43.072	61.94	1.25e-173
sp|P15043|RECQ_ECOLI	WP_014866561.1	45.685	62.61	1.76e-173
sp|P15043|RECQ_ECOLI	WP_109941060.1	42.379	62.31	9.33e-173
sp|P15043|RECQ_ECOLI	PKL70312.1	44.652	62.82	9.41e-173
sp|P15043|RECQ_ECOLI	WP_097298604.1	43.522	62.46	1.1e-172
sp|P15043|RECQ_ECOLI	WP_048193346.1	47.862	68.23	1.17e-172
sp|P15043|RECQ_ECOLI	WP_048193346.1	43.243	66.22	2.22e-10
sp|P15043|RECQ_ECOLI	KPQ42641.1	43.522	62.46	1.32e-172
sp|P15043|RECQ_ECOLI	WP_116481265.1	43.697	62.69	7.3e-172
sp|P15043|RECQ_ECOLI	WP_011449358.1	42.399	63.01	1.29e-171
sp|P15043|RECQ_ECOLI	RUA00386.1	45.347	63.28	1.52e-171
sp|P15043|RECQ_ECOLI	TAN35446.1	43.098	62.79	1.52e-171
sp|P15043|RECQ_ECOLI	WP_052358986.1	41.34	61.6	2.38e-171
sp|P15043|RECQ_ECOLI	RQW80199.1	41.475	62.95	1.57e-170
sp|P15043|RECQ_ECOLI	PKL55062.1	45.516	61.93	3.79e-169
sp|P15043|RECQ_ECOLI	WP_012619039.1	42.881	61.98	1.75e-168
sp|P15043|RECQ_ECOLI	PKL56921.1	43.486	61.42	4.14e-167
sp|P15043|RECQ_ECOLI	WP_004076831.1	41.736	60.77	2.63e-166
sp|P15043|RECQ_ECOLI	WP_015286755.1	42.71	62.09	3.42e-165
sp|P15043|RECQ_ECOLI	WP_067050519.1	43.686	61.77	1.6e-164
sp|P15043|RECQ_ECOLI	RPI40104.1	42.244	59.9	2.96e-162
sp|P15043|RECQ_ECOLI	WP_004039158.1	42	60.5	1.14e-161
sp|P15043|RECQ_ECOLI	OPX62538.1	42.809	61.25	1.25e-161
sp|P15043|RECQ_ECOLI	OEU43135.1	45.698	64.82	1.56e-160
sp|P15043|RECQ_ECOLI	MBM55909.1	40.864	59.8	3.5e-156
sp|P15043|RECQ_ECOLI	MAG62580.1	41.413	55.7	2.25e-153
sp|P15043|RECQ_ECOLI	WP_004038769.1	45.4	62.2	5.16e-147
sp|P15043|RECQ_ECOLI	WP_130646200.1	44.807	62.12	1.58e-142
sp|P15043|RECQ_ECOLI	PKG31846.1	45.648	63.06	9.94e-142
sp|P15043|RECQ_ECOLI	MBK00815.1	36.125	59.93	2.65e-137
sp|P15043|RECQ_ECOLI	WP_004077334.1	35.987	58.21	2.24e-136
sp|P15043|RECQ_ECOLI	PKM92488.1	37.879	55.56	9.65e-135
sp|P15043|RECQ_ECOLI	WP_067091358.1	33.951	54.01	7.88e-134
sp|P15043|RECQ_ECOLI	WP_067091358.1	47.222	69.44	1.04e-11
sp|P15043|RECQ_ECOLI	KHO52725.1	47.98	67.93	1.98e-133
sp|P15043|RECQ_ECOLI	WP_011832399.1	49.875	65.59	3.15e-132
sp|P15043|RECQ_ECOLI	KUL04514.1	43.724	60.67	7.18e-132
sp|P15043|RECQ_ECOLI	RBQ24660.1	49.626	65.34	7.41e-132
sp|P15043|RECQ_ECOLI	WP_052332060.1	38.835	60.78	1.35e-130
sp|P15043|RECQ_ECOLI	WP_052332060.1	45.714	72.86	2.28e-13
sp|P15043|RECQ_ECOLI	WP_080460219.1	38.835	60.58	7.97e-130
sp|P15043|RECQ_ECOLI	WP_080460219.1	40.698	66.28	4.11e-13
sp|P15043|RECQ_ECOLI	WP_066958579.1	47.826	67.52	1.94e-129
sp|P15043|RECQ_ECOLI	PKL62626.1	48.718	66.92	8.57e-129
sp|P15043|RECQ_ECOLI	KHO55073.1	47.704	67.35	1.19e-128
sp|P15043|RECQ_ECOLI	KHO55073.1	42.718	61.17	2.04e-12
sp|P15043|RECQ_ECOLI	WP_042699006.1	49.495	64.14	1.39e-128
sp|P15043|RECQ_ECOLI	RQD82080.1	49.505	65.35	1.48e-128
sp|P15043|RECQ_ECOLI	RQD80671.1	47.5	67.25	2.47e-128
sp|P15043|RECQ_ECOLI	WP_067073566.1	47.436	67.44	2.85e-128
sp|P15043|RECQ_ECOLI	WP_095641831.1	49.495	64.14	3.16e-128
sp|P15043|RECQ_ECOLI	PKL55561.1	46.715	63.99	1.87e-127
sp|P15043|RECQ_ECOLI	WP_109940797.1	48.866	64.23	9.08e-127
sp|P15043|RECQ_ECOLI	WP_066972062.1	39.376	59.26	4.85e-126
sp|P15043|RECQ_ECOLI	WP_066972062.1	45.07	74.65	1.03e-12
sp|P15043|RECQ_ECOLI	WP_066972062.1	38.235	67.65	7.05e-07
sp|P15043|RECQ_ECOLI	MAG78227.1	45.455	67.68	6.81e-126
sp|P15043|RECQ_ECOLI	MAG78227.1	51.351	71.62	2.15e-15
sp|P15043|RECQ_ECOLI	WP_128694416.1	48.593	67.26	6.84e-126
sp|P15043|RECQ_ECOLI	PKL65502.1	49.746	64.47	8.54e-126
sp|P15043|RECQ_ECOLI	PKL65502.1	36.486	63.51	1.35e-06
sp|P15043|RECQ_ECOLI	OGJ18243.1	47.194	67.09	8.69e-126
sp|P15043|RECQ_ECOLI	OGJ18243.1	42.105	65.79	4.06e-12
sp|P15043|RECQ_ECOLI	WP_012106637.1	48.718	65.9	1.25e-125
sp|P15043|RECQ_ECOLI	WP_048112283.1	46.667	67.44	1.76e-125
sp|P15043|RECQ_ECOLI	WP_048185106.1	47.423	66.75	2.83e-125
sp|P15043|RECQ_ECOLI	WP_011844159.1	46.667	67.18	3.58e-125
sp|P15043|RECQ_ECOLI	WP_074370235.1	47.692	65.64	5e-125
sp|P15043|RECQ_ECOLI	RQD90152.1	54.434	70.95	4.69e-124
sp|P15043|RECQ_ECOLI	TAH56032.1	54.023	68.97	1.93e-123
sp|P15043|RECQ_ECOLI	GBE20314.1	46.096	65.24	9.94e-123
sp|P15043|RECQ_ECOLI	GBE20314.1	43.59	61.54	3.3e-11
sp|P15043|RECQ_ECOLI	WP_014868192.1	46.939	66.33	3.23e-122
sp|P15043|RECQ_ECOLI	WP_074175423.1	46.429	65.82	3.11e-120
sp|P15043|RECQ_ECOLI	WP_062265611.1	46.429	65.82	3.18e-120
sp|P15043|RECQ_ECOLI	KUK59789.1	48.056	67.22	2.7e-118
sp|P15043|RECQ_ECOLI	WP_054835213.1	46.708	69.28	1.24e-101
sp|P15043|RECQ_ECOLI	WP_062399179.1	40.647	56.58	2.8e-96
sp|P15043|RECQ_ECOLI	MBQ64172.1	45.562	65.98	1.64e-95
sp|P15043|RECQ_ECOLI	MBQ64172.1	30.742	46.29	7.23e-28
sp|P15043|RECQ_ECOLI	RYG59083.1	41.644	61.64	3.06e-92
sp|P15043|RECQ_ECOLI	WP_062399626.1	34.326	52.54	2.63e-89
sp|P15043|RECQ_ECOLI	RJS68336.1	41.813	62.28	4.11e-82
sp|P15043|RECQ_ECOLI	PXF53554.1	40.29	62.32	4.37e-82
sp|P15043|RECQ_ECOLI	RJS70763.1	40.116	61.92	1.13e-80
sp|P15043|RECQ_ECOLI	RLG31217.1	40.116	61.63	2.72e-80
sp|P15043|RECQ_ECOLI	AAU83667.1	40.173	60.69	1.25e-73
sp|P15043|RECQ_ECOLI	AAU83667.1	26.894	47.35	8.08e-20
sp|P15043|RECQ_ECOLI	CBH37905.1	40.173	60.69	1.86e-73
sp|P15043|RECQ_ECOLI	CBH37905.1	25.573	45.42	9.04e-18
sp|P15043|RECQ_ECOLI	RCV64076.1	39.13	60.58	5.33e-73
sp|P15043|RECQ_ECOLI	RCV64076.1	24.809	46.95	6.44e-18
sp|P15043|RECQ_ECOLI	OIQ04690.1	40.059	57.57	6.19e-72
sp|P15043|RECQ_ECOLI	PIN67237.1	40.059	57.57	6.38e-72
sp|P15043|RECQ_ECOLI	PKP60921.1	39.316	56.98	1.62e-71
sp|P15043|RECQ_ECOLI	PKP60921.1	30	65.71	7.65e-08
sp|P15043|RECQ_ECOLI	RLG60207.1	40.58	60.58	2.1e-71
sp|P15043|RECQ_ECOLI	PIX49027.1	40	56.18	2.49e-71
sp|P15043|RECQ_ECOLI	KYK30869.1	36.813	55.49	6.91e-59
sp|P15043|RECQ_ECOLI	RYH29294.1	32.88	54.62	1.3e-49
sp|P15043|RECQ_ECOLI	PKL62722.1	33.69	52.14	1.05e-48
sp|P15043|RECQ_ECOLI	WP_136591589.1	36.232	53.62	3.99e-48
sp|P15043|RECQ_ECOLI	PKL56235.1	34.521	50.96	4.37e-48
sp|P15043|RECQ_ECOLI	SFR98245.1	36.036	55.26	6.28e-48
sp|P15043|RECQ_ECOLI	WP_089817163.1	36.036	55.26	7.54e-48
sp|P15043|RECQ_ECOLI	RZN66578.1	31.011	48.09	1.08e-47
sp|P15043|RECQ_ECOLI	WP_135665851.1	36.522	55.36	1.22e-47
sp|P15043|RECQ_ECOLI	WP_129069921.1	34.646	51.44	6.19e-47
sp|P15043|RECQ_ECOLI	WP_015285255.1	36.223	56.97	2.86e-46
sp|P15043|RECQ_ECOLI	WP_123536878.1	36.119	54.93	3.03e-46
sp|P15043|RECQ_ECOLI	WP_089735760.1	36.991	54.55	3.23e-46
sp|P15043|RECQ_ECOLI	WP_054520062.1	35.088	55.26	4.41e-46
sp|P15043|RECQ_ECOLI	WP_050049461.1	35.088	55.26	4.72e-46
sp|P15043|RECQ_ECOLI	WP_082222478.1	36.056	52.11	1.73e-45
sp|P15043|RECQ_ECOLI	EMA69262.1	35.775	51.83	1.81e-45
sp|P15043|RECQ_ECOLI	AKH98700.1	35.562	55.02	2.12e-45
sp|P15043|RECQ_ECOLI	ALG83144.1	35.562	55.02	2.16e-45
sp|P15043|RECQ_ECOLI	OPX59378.1	32.812	50.26	4.16e-45
sp|P15043|RECQ_ECOLI	WP_080510592.1	35.775	51.83	1.51e-44
sp|P15043|RECQ_ECOLI	TKX69211.1	36.337	53.49	1.54e-44
sp|P15043|RECQ_ECOLI	RYG42903.1	46.798	62.56	2.93e-44
sp|P15043|RECQ_ECOLI	RYG42903.1	34.317	53.14	1.18e-34
sp|P15043|RECQ_ECOLI	WP_080510477.1	37.176	53.03	9.36e-44
sp|P15043|RECQ_ECOLI	OPY17052.1	29.104	55.22	1.74e-43
sp|P15043|RECQ_ECOLI	PKL59105.1	33.473	53.97	6.01e-42
sp|P15043|RECQ_ECOLI	RLF05039.1	31.152	51.05	1.13e-41
sp|P15043|RECQ_ECOLI	RLI78189.1	28.916	49.4	4.17e-41
sp|P15043|RECQ_ECOLI	WP_015590949.1	29.723	48.36	4.43e-40
sp|P15043|RECQ_ECOLI	PMP60201.1	29.545	47.73	1.35e-39
sp|P15043|RECQ_ECOLI	PXF53377.1	39.894	60.64	5.94e-39
sp|P15043|RECQ_ECOLI	WP_131159953.1	31.62	46.02	7.46e-38
sp|P15043|RECQ_ECOLI	WP_048816627.1	30.352	49.86	9.68e-38
sp|P15043|RECQ_ECOLI	AFZ69841.1	30.352	49.86	1.05e-37
sp|P15043|RECQ_ECOLI	BAA80347.2	31.62	45.76	3.29e-37
sp|P15043|RECQ_ECOLI	ESQ24581.1	30.198	47.28	3.68e-37
sp|P15043|RECQ_ECOLI	ACB07434.1	28.404	46.24	5.41e-37
sp|P15043|RECQ_ECOLI	WP_125671497.1	28.404	46.24	5.87e-37
sp|P15043|RECQ_ECOLI	WP_083758157.1	28.404	46.24	5.98e-37
sp|P15043|RECQ_ECOLI	WP_013266470.1	32.143	48.9	6.22e-37
sp|P15043|RECQ_ECOLI	ESQ23737.1	29.703	47.03	2.74e-36
sp|P15043|RECQ_ECOLI	WP_062662724.1	31.865	45.85	3.05e-36
sp|P15043|RECQ_ECOLI	ESQ21579.1	29.703	47.03	3.93e-36
sp|P15043|RECQ_ECOLI	BAN90323.1	31.606	45.6	4.04e-36
sp|P15043|RECQ_ECOLI	ESQ24741.1	29.703	47.03	4.81e-36
sp|P15043|RECQ_ECOLI	TDA41761.1	30.618	49.72	6.6e-36
sp|P15043|RECQ_ECOLI	WP_125671773.1	30.618	49.72	8.54e-36
sp|P15043|RECQ_ECOLI	RLE69578.1	29.75	49.75	2.29e-35
sp|P15043|RECQ_ECOLI	RLE71794.1	29.353	49.25	6.59e-35
sp|P15043|RECQ_ECOLI	RQD85179.1	35.323	59.2	2.84e-34
sp|P15043|RECQ_ECOLI	ELZ43677.1	36.765	52.21	1.12e-32
sp|P15043|RECQ_ECOLI	PMP90065.1	28.499	46.31	8.34e-31
sp|P15043|RECQ_ECOLI	MAG60995.1	36.275	56.37	1.19e-30
sp|P15043|RECQ_ECOLI	MAG60995.1	38.235	66.18	4.66e-09
sp|P15043|RECQ_ECOLI	RLE69240.1	27.387	45.73	2.36e-28
sp|P15043|RECQ_ECOLI	WP_052297596.1	36.765	55.88	1.27e-27
sp|P15043|RECQ_ECOLI	WP_052297596.1	46.341	57.32	3.29e-12
sp|P15043|RECQ_ECOLI	AEB69707.1	36.765	55.88	1.34e-27
sp|P15043|RECQ_ECOLI	AEB69707.1	37.6	47.2	3.07e-12
sp|P15043|RECQ_ECOLI	RYH01772.1	40.741	64.44	2.24e-26
sp|P15043|RECQ_ECOLI	RYH01771.1	30.466	48.03	5.15e-25
sp|P15043|RECQ_ECOLI	RLE57050.1	27.628	45.05	6.46e-25
sp|P15043|RECQ_ECOLI	WP_012035079.1	26.904	53.81	3.27e-21
sp|P15043|RECQ_ECOLI	WP_052723011.1	25.201	43.97	1.3e-19
sp|P15043|RECQ_ECOLI	AKB74830.1	25.201	43.97	1.43e-19
sp|P15043|RECQ_ECOLI	WP_052735362.1	25.77	43.7	2.3e-19
sp|P15043|RECQ_ECOLI	KKH50452.1	25.77	43.7	2.97e-19
sp|P15043|RECQ_ECOLI	MBI20165.1	25.369	43.36	3.07e-19
sp|P15043|RECQ_ECOLI	WP_091933269.1	25	47.25	3.1e-19
sp|P15043|RECQ_ECOLI	WP_052734482.1	25.77	43.7	5.66e-19
sp|P15043|RECQ_ECOLI	WP_052733451.1	25.77	43.7	6.03e-19
sp|P15043|RECQ_ECOLI	KKG16714.1	25.77	43.7	6.65e-19
sp|P15043|RECQ_ECOLI	KKI00108.1	25.77	43.7	7.35e-19
sp|P15043|RECQ_ECOLI	RYG61232.1	41.237	63.92	1.01e-18
sp|P15043|RECQ_ECOLI	OPY37945.1	25.419	42.74	2.11e-18
sp|P15043|RECQ_ECOLI	PKL69099.1	30.159	51.85	2.27e-18
sp|P15043|RECQ_ECOLI	OPX59628.1	25.815	46.74	5.97e-18
sp|P15043|RECQ_ECOLI	WP_128505125.1	25.281	42.7	1.1e-17
sp|P15043|RECQ_ECOLI	KQC11194.1	25.843	45.22	1.16e-17
sp|P15043|RECQ_ECOLI	AKB25070.1	24.675	42.34	1.46e-17
sp|P15043|RECQ_ECOLI	KKG03678.1	25.562	42.7	1.5e-17
sp|P15043|RECQ_ECOLI	TAL47477.1	25.287	43.39	1.67e-17
sp|P15043|RECQ_ECOLI	WP_052735050.1	25.562	42.7	1.68e-17
sp|P15043|RECQ_ECOLI	WP_011034472.1	25.562	42.7	1.79e-17
sp|P15043|RECQ_ECOLI	AKB47048.1	25.281	42.42	2.01e-17
sp|P15043|RECQ_ECOLI	RYG99429.1	23.885	43.95	2.05e-17
sp|P15043|RECQ_ECOLI	WP_052718338.1	24.675	42.34	2.07e-17
sp|P15043|RECQ_ECOLI	WP_052725627.1	25.281	42.42	2.19e-17
sp|P15043|RECQ_ECOLI	WP_050035274.1	25.281	42.7	2.3e-17
sp|P15043|RECQ_ECOLI	WP_015324576.1	25.641	44.44	2.33e-17
sp|P15043|RECQ_ECOLI	AGF97907.1	25.281	42.7	2.36e-17
sp|P15043|RECQ_ECOLI	WP_053228920.1	25.281	42.7	2.38e-17
sp|P15043|RECQ_ECOLI	WP_052728035.1	25.281	42.42	2.38e-17
sp|P15043|RECQ_ECOLI	AKB43598.1	25.281	42.42	2.54e-17
sp|P15043|RECQ_ECOLI	KKG00849.1	25.281	42.7	2.54e-17
sp|P15043|RECQ_ECOLI	AKB80923.1	25.469	42.09	2.57e-17
sp|P15043|RECQ_ECOLI	KKG69939.1	25.281	42.98	2.59e-17
sp|P15043|RECQ_ECOLI	AKB41230.1	25.281	42.98	2.81e-17
sp|P15043|RECQ_ECOLI	WP_013193740.1	26.062	43.63	3.65e-17
sp|P15043|RECQ_ECOLI	WP_052723239.1	25.469	42.09	3.67e-17
sp|P15043|RECQ_ECOLI	WP_052716873.1	25.281	42.98	3.87e-17
sp|P15043|RECQ_ECOLI	WP_052724862.1	25.281	42.42	4.43e-17
sp|P15043|RECQ_ECOLI	PKL69169.1	25.07	45.35	4.64e-17
sp|P15043|RECQ_ECOLI	WP_080942080.1	25.281	42.7	4.76e-17
sp|P15043|RECQ_ECOLI	OYT54301.1	24.438	42.98	5.08e-17
sp|P15043|RECQ_ECOLI	KKH37330.1	25.281	42.42	5.77e-17
sp|P15043|RECQ_ECOLI	WP_095645497.1	25	42.42	5.88e-17
sp|P15043|RECQ_ECOLI	RLF42339.1	25.414	42.54	7.06e-17
sp|P15043|RECQ_ECOLI	AKB17996.1	25	42.42	7.18e-17
sp|P15043|RECQ_ECOLI	WP_052722791.1	25	42.42	7.19e-17
sp|P15043|RECQ_ECOLI	WP_052734306.1	25	42.7	8.32e-17
sp|P15043|RECQ_ECOLI	KKG10469.1	25	42.7	8.53e-17
sp|P15043|RECQ_ECOLI	WP_023846496.1	24.658	43.84	8.63e-17
sp|P15043|RECQ_ECOLI	PKL58897.1	25.07	44.79	1.38e-16
sp|P15043|RECQ_ECOLI	SDG14903.1	24.576	45.48	1.75e-16
sp|P15043|RECQ_ECOLI	WP_082706432.1	24.59	44.54	2e-16
sp|P15043|RECQ_ECOLI	DAC15539.1	25	43.2	2.12e-16
sp|P15043|RECQ_ECOLI	OPY21622.1	24.044	43.72	2.16e-16
sp|P15043|RECQ_ECOLI	WP_094228540.1	23.611	44.17	2.17e-16
sp|P15043|RECQ_ECOLI	WP_134483650.1	24.397	43.97	2.23e-16
sp|P15043|RECQ_ECOLI	WP_015054938.1	25.485	45.15	2.45e-16
sp|P15043|RECQ_ECOLI	MBK54350.1	25	43.2	2.7e-16
sp|P15043|RECQ_ECOLI	WP_069283196.1	23.81	42.02	2.74e-16
sp|P15043|RECQ_ECOLI	PKL65469.1	23.276	44.25	2.77e-16
sp|P15043|RECQ_ECOLI	WP_075054516.1	24.932	41.92	2.77e-16
sp|P15043|RECQ_ECOLI	RMD58151.1	26.099	42.03	3.22e-16
sp|P15043|RECQ_ECOLI	KYH39246.1	24.484	42.48	3.4e-16
sp|P15043|RECQ_ECOLI	WP_082096099.1	24.348	42.61	4.22e-16
sp|P15043|RECQ_ECOLI	RWX72817.1	26.331	42.01	4.7e-16
sp|P15043|RECQ_ECOLI	EKQ51762.1	23.885	45.14	5.23e-16
sp|P15043|RECQ_ECOLI	WP_067092599.1	25.269	43.55	5.64e-16
sp|P15043|RECQ_ECOLI	MBR60908.1	25.479	43.84	5.72e-16
sp|P15043|RECQ_ECOLI	PKL53887.1	25.496	43.34	7.68e-16
sp|P15043|RECQ_ECOLI	WP_081844884.1	23.876	42.7	1.06e-15
sp|P15043|RECQ_ECOLI	WP_071906166.1	24.734	43.09	1.11e-15
sp|P15043|RECQ_ECOLI	RQD82150.1	24.646	44.19	1.15e-15
sp|P15043|RECQ_ECOLI	WP_012037175.1	24.865	42.43	1.16e-15
sp|P15043|RECQ_ECOLI	WP_023991667.1	25	45.65	1.24e-15
sp|P15043|RECQ_ECOLI	DAC11274.1	23.587	42.75	1.24e-15
sp|P15043|RECQ_ECOLI	WP_015286519.1	24.011	43.22	1.6e-15
sp|P15043|RECQ_ECOLI	TET80788.1	24.217	45.01	1.79e-15
sp|P15043|RECQ_ECOLI	RLI08539.1	26.567	42.69	2.02e-15
sp|P15043|RECQ_ECOLI	EWG07980.1	25.762	42.94	2.04e-15
sp|P15043|RECQ_ECOLI	PXY71637.1	23.919	43.8	2.23e-15
sp|P15043|RECQ_ECOLI	PIN90556.1	25.532	42.55	2.28e-15
sp|P15043|RECQ_ECOLI	WP_012106189.1	25.071	43.02	2.5e-15
sp|P15043|RECQ_ECOLI	WP_011832748.1	22.989	43.1	2.5e-15
sp|P15043|RECQ_ECOLI	OPY26607.1	24.784	46.11	2.82e-15
sp|P15043|RECQ_ECOLI	WP_094227016.1	23.699	45.38	2.91e-15
sp|P15043|RECQ_ECOLI	OLD05034.1	24.444	43.33	3.28e-15
sp|P15043|RECQ_ECOLI	KHO48403.1	25	44.19	3.4e-15
sp|P15043|RECQ_ECOLI	PKG33873.1	24.011	43.22	3.56e-15
sp|P15043|RECQ_ECOLI	WP_042696385.1	22.701	43.1	4.2e-15
sp|P15043|RECQ_ECOLI	RBQ24787.1	22.989	43.1	4.68e-15
sp|P15043|RECQ_ECOLI	WP_004031348.1	23.919	45.24	4.92e-15
sp|P15043|RECQ_ECOLI	PIV68024.1	32.824	52.67	5.01e-15
sp|P15043|RECQ_ECOLI	WP_012617279.1	25.143	42	5.56e-15
sp|P15043|RECQ_ECOLI	AXV39596.1	24.709	46.22	6.46e-15
sp|P15043|RECQ_ECOLI	RPJ53311.1	25.495	42.57	6.98e-15
sp|P15043|RECQ_ECOLI	WP_135389436.1	23.333	43.06	7.08e-15
sp|P15043|RECQ_ECOLI	WP_095642383.1	22.701	43.1	7.28e-15
sp|P15043|RECQ_ECOLI	PIN74885.1	27.202	42.49	7.45e-15
sp|P15043|RECQ_ECOLI	WP_012034458.1	23.848	43.09	7.45e-15
sp|P15043|RECQ_ECOLI	WP_100904681.1	23.837	44.77	7.71e-15
sp|P15043|RECQ_ECOLI	OPX61994.1	24.157	43.26	8.33e-15
sp|P15043|RECQ_ECOLI	MAT86527.1	23.358	42.58	8.75e-15
sp|P15043|RECQ_ECOLI	WP_117353885.1	33.962	52.83	9.62e-15
sp|P15043|RECQ_ECOLI	WP_117353885.1	51.724	75.86	1.04e-11
sp|P15043|RECQ_ECOLI	WP_004033385.1	25.281	42.98	1.05e-14
sp|P15043|RECQ_ECOLI	RJU91706.1	24.866	40.11	1.08e-14
sp|P15043|RECQ_ECOLI	KUK70491.1	23.988	44.51	1.09e-14
sp|P15043|RECQ_ECOLI	ALI34606.1	22.52	42.9	1.18e-14
sp|P15043|RECQ_ECOLI	WP_081141815.1	23.288	38.9	1.32e-14
sp|P15043|RECQ_ECOLI	WP_019265332.1	26.074	43.55	1.37e-14
sp|P15043|RECQ_ECOLI	WP_071906597.1	27.411	48.73	1.37e-14
sp|P15043|RECQ_ECOLI	KUK74354.1	24.709	46.22	1.38e-14
sp|P15043|RECQ_ECOLI	WP_016940329.1	22.849	43.82	1.43e-14
sp|P15043|RECQ_ECOLI	WP_048073710.1	24.709	46.22	1.45e-14
sp|P15043|RECQ_ECOLI	RPI40229.1	24.286	44	1.48e-14
sp|P15043|RECQ_ECOLI	WP_008081954.1	24.309	42.54	1.48e-14
sp|P15043|RECQ_ECOLI	WP_009887768.1	24.363	43.06	1.59e-14
sp|P15043|RECQ_ECOLI	AFS82823.1	22.849	43.82	1.67e-14
sp|P15043|RECQ_ECOLI	WP_008085981.1	24.309	42.54	1.68e-14
sp|P15043|RECQ_ECOLI	MBQ70054.1	24.079	43.34	2.02e-14
sp|P15043|RECQ_ECOLI	RMW33753.1	22.124	41.89	2.21e-14
sp|P15043|RECQ_ECOLI	WP_004076615.1	23.256	43.49	2.22e-14
sp|P15043|RECQ_ECOLI	PIY35106.1	30.435	51.45	2.31e-14
sp|P15043|RECQ_ECOLI	WP_091932069.1	22.189	44.67	2.44e-14
sp|P15043|RECQ_ECOLI	WP_007314205.1	25.429	44	2.47e-14
sp|P15043|RECQ_ECOLI	MBT60813.1	24.062	44.38	2.56e-14
sp|P15043|RECQ_ECOLI	WP_011170401.1	23.955	43.73	2.92e-14
sp|P15043|RECQ_ECOLI	WP_042705121.1	24.064	44.39	2.92e-14
sp|P15043|RECQ_ECOLI	OIN86732.1	30.435	51.45	3.08e-14
sp|P15043|RECQ_ECOLI	WP_100181830.1	22.701	43.39	3.12e-14
sp|P15043|RECQ_ECOLI	WP_013998863.1	23.955	43.73	3.16e-14
sp|P15043|RECQ_ECOLI	DAC54722.1	26.567	43.88	3.22e-14
sp|P15043|RECQ_ECOLI	RQD82226.1	23.077	43.59	3.23e-14
sp|P15043|RECQ_ECOLI	MBI99264.1	26.567	43.88	3.24e-14
sp|P15043|RECQ_ECOLI	RLF58697.1	23.677	41.78	3.47e-14
sp|P15043|RECQ_ECOLI	EHK02710.1	22.432	42.16	3.57e-14
sp|P15043|RECQ_ECOLI	OYT28757.1	23.677	41.78	3.63e-14
sp|P15043|RECQ_ECOLI	WP_015324695.1	23.99	44.19	4.4e-14
sp|P15043|RECQ_ECOLI	SDF80947.1	22.788	42.36	4.44e-14
sp|P15043|RECQ_ECOLI	WP_039698660.1	22.011	43.48	4.61e-14
sp|P15043|RECQ_ECOLI	RMW38011.1	21.829	41.89	4.81e-14
sp|P15043|RECQ_ECOLI	KXS44326.1	21.918	43.84	4.82e-14
sp|P15043|RECQ_ECOLI	OPX69641.1	26	43.43	4.86e-14
sp|P15043|RECQ_ECOLI	WP_048050192.1	22.011	43.48	5.01e-14
sp|P15043|RECQ_ECOLI	WP_014963607.1	22.255	41.84	5.1e-14
sp|P15043|RECQ_ECOLI	AGB04430.1	23.691	43.8	5.23e-14
sp|P15043|RECQ_ECOLI	WP_010923742.1	22.011	43.48	5.38e-14
sp|P15043|RECQ_ECOLI	WP_048103730.1	23.691	43.8	5.4e-14
sp|P15043|RECQ_ECOLI	WP_013824983.1	24.403	44.3	5.51e-14
sp|P15043|RECQ_ECOLI	MBJ14874.1	25.373	43.58	5.57e-14
sp|P15043|RECQ_ECOLI	WP_116669036.1	26.099	42.58	5.68e-14
sp|P15043|RECQ_ECOLI	WP_012713341.1	22.011	43.48	5.68e-14
sp|P15043|RECQ_ECOLI	MAJ01124.1	24.148	43.18	5.8e-14
sp|P15043|RECQ_ECOLI	TDA38943.1	25.691	45.03	6.03e-14
sp|P15043|RECQ_ECOLI	WP_014512192.1	22.011	43.48	6.16e-14
sp|P15043|RECQ_ECOLI	WP_086908339.1	22.781	42.31	6.29e-14
sp|P15043|RECQ_ECOLI	ABX13078.1	22.414	41.67	6.85e-14
sp|P15043|RECQ_ECOLI	MAE78619.1	24.198	42.27	7.13e-14
sp|P15043|RECQ_ECOLI	PIU59149.1	22.955	41.69	7.46e-14
sp|P15043|RECQ_ECOLI	WP_008082977.1	24.581	44.41	7.48e-14
sp|P15043|RECQ_ECOLI	RCL31735.1	22.781	42.31	7.56e-14
sp|P15043|RECQ_ECOLI	ODS37426.1	24.731	51.61	7.62e-14
sp|P15043|RECQ_ECOLI	WP_009992772.1	22.283	43.48	7.63e-14
sp|P15043|RECQ_ECOLI	WP_069592330.1	23.592	43.43	7.67e-14
sp|P15043|RECQ_ECOLI	WP_054835212.1	45.714	72.86	7.73e-14
sp|P15043|RECQ_ECOLI	WP_054835212.1	26.667	48	1.68e-11
sp|P15043|RECQ_ECOLI	ARS64104.1	22.781	42.31	7.79e-14
sp|P15043|RECQ_ECOLI	WP_096204673.1	42.222	58.89	8.04e-14
sp|P15043|RECQ_ECOLI	RJU91648.1	23.907	40.36	8.2e-14
sp|P15043|RECQ_ECOLI	RMW39031.1	21.958	41.84	8.41e-14
sp|P15043|RECQ_ECOLI	RQD82278.1	25.641	43.59	8.53e-14
sp|P15043|RECQ_ECOLI	WP_012193244.1	23.513	44.76	9.01e-14
sp|P15043|RECQ_ECOLI	WP_052334650.1	22.475	42.93	9.85e-14
sp|P15043|RECQ_ECOLI	WP_008083890.1	24.581	44.41	9.87e-14
sp|P15043|RECQ_ECOLI	MBT93547.1	26.269	43.58	1.05e-13
sp|P15043|RECQ_ECOLI	MBM54656.1	25.22	42.23	1.09e-13
sp|P15043|RECQ_ECOLI	WP_023844187.1	22.52	43.7	1.11e-13
sp|P15043|RECQ_ECOLI	WP_011974073.1	32.54	52.38	1.12e-13
sp|P15043|RECQ_ECOLI	RLJ01011.1	24.642	43.55	1.17e-13
sp|P15043|RECQ_ECOLI	WP_123136894.1	23.481	43.37	1.23e-13
sp|P15043|RECQ_ECOLI	WP_012710804.1	21.739	42.93	1.24e-13
sp|P15043|RECQ_ECOLI	WP_048069694.1	21.958	41.84	1.25e-13
sp|P15043|RECQ_ECOLI	WP_109876662.1	22.807	41.81	1.26e-13
sp|P15043|RECQ_ECOLI	WP_016358721.1	24.611	40.93	1.26e-13
sp|P15043|RECQ_ECOLI	MAV43152.1	23.249	42.58	1.29e-13
sp|P15043|RECQ_ECOLI	WP_095609212.1	24.372	42.96	1.33e-13
sp|P15043|RECQ_ECOLI	OPY29630.1	23.204	43.37	1.36e-13
sp|P15043|RECQ_ECOLI	WP_050553510.1	24.611	41.19	1.43e-13
sp|P15043|RECQ_ECOLI	WP_109876845.1	23.204	44.75	1.46e-13
sp|P15043|RECQ_ECOLI	PIN99772.1	25.145	41.04	1.47e-13
sp|P15043|RECQ_ECOLI	WP_013328617.1	23.143	43.43	1.58e-13
sp|P15043|RECQ_ECOLI	WP_008296713.1	23.077	41.42	1.59e-13
sp|P15043|RECQ_ECOLI	RLF33793.1	22.388	43.03	1.61e-13
sp|P15043|RECQ_ECOLI	AFU60123.1	23.72	44.2	1.68e-13
sp|P15043|RECQ_ECOLI	WP_011868933.1	23.295	45.17	1.84e-13
sp|P15043|RECQ_ECOLI	RMW35421.1	22.034	44.63	1.93e-13
sp|P15043|RECQ_ECOLI	WP_067958491.1	21.598	42.01	1.94e-13
sp|P15043|RECQ_ECOLI	WP_067258625.1	23.41	42.75	1.94e-13
sp|P15043|RECQ_ECOLI	MBS71539.1	25.071	41.31	1.96e-13
sp|P15043|RECQ_ECOLI	WP_048151490.1	24.294	44.35	2.25e-13
sp|P15043|RECQ_ECOLI	WP_012067980.1	23.229	44.76	2.26e-13
sp|P15043|RECQ_ECOLI	RYH07260.1	45.946	63.51	2.29e-13
sp|P15043|RECQ_ECOLI	EGG41280.1	24.011	41.95	2.3e-13
sp|P15043|RECQ_ECOLI	WP_048115793.1	23.353	43.41	2.38e-13
sp|P15043|RECQ_ECOLI	RJU80596.1	23.662	42.25	2.45e-13
sp|P15043|RECQ_ECOLI	RPG74390.1	23.446	41.53	2.47e-13
sp|P15043|RECQ_ECOLI	WP_088539734.1	23.773	42.12	2.47e-13
sp|P15043|RECQ_ECOLI	RMG29216.1	21.995	40.92	2.48e-13
sp|P15043|RECQ_ECOLI	WP_048189941.1	24.294	42.37	2.53e-13
sp|P15043|RECQ_ECOLI	WP_013413111.1	23.292	46.89	2.55e-13
sp|P15043|RECQ_ECOLI	WP_013099496.1	32.5	55.83	2.55e-13
sp|P15043|RECQ_ECOLI	OIO80846.1	25.33	43.54	2.56e-13
sp|P15043|RECQ_ECOLI	EQB74112.1	23.677	42.62	2.7e-13
sp|P15043|RECQ_ECOLI	GBH34234.1	23.204	44.75	2.94e-13
sp|P15043|RECQ_ECOLI	RPG77467.1	23.249	42.3	2.95e-13
sp|P15043|RECQ_ECOLI	PKL69735.1	24.581	43.02	3.04e-13
sp|P15043|RECQ_ECOLI	RLG79540.1	33.854	48.44	3.22e-13
sp|P15043|RECQ_ECOLI	PIN71942.1	25.152	44.55	3.44e-13
sp|P15043|RECQ_ECOLI	WP_012066435.1	31.852	53.33	3.5e-13
sp|P15043|RECQ_ECOLI	MBA88192.1	24.189	43.66	3.73e-13
sp|P15043|RECQ_ECOLI	WP_071906601.1	28.718	45.64	3.76e-13
sp|P15043|RECQ_ECOLI	PIN89437.1	25.722	42.26	3.85e-13
sp|P15043|RECQ_ECOLI	WP_048095804.1	25.926	47.22	3.99e-13
sp|P15043|RECQ_ECOLI	WP_014965490.1	22.189	41.42	4.16e-13
sp|P15043|RECQ_ECOLI	MAP58451.1	23.478	42.32	4.73e-13
sp|P15043|RECQ_ECOLI	RLF91074.1	23.967	46.28	4.83e-13
sp|P15043|RECQ_ECOLI	RJU98773.1	23.607	41.11	4.86e-13
sp|P15043|RECQ_ECOLI	MAY04130.1	24.804	40.73	5.06e-13
sp|P15043|RECQ_ECOLI	RZD47351.1	25.143	45.71	5.43e-13
sp|P15043|RECQ_ECOLI	AXV38001.1	23.94	41.65	5.44e-13
sp|P15043|RECQ_ECOLI	AJM92139.1	21.958	41.25	5.49e-13
sp|P15043|RECQ_ECOLI	WP_012717614.1	21.739	43.21	5.52e-13
sp|P15043|RECQ_ECOLI	WP_072562354.1	22.992	43.77	6.14e-13
sp|P15043|RECQ_ECOLI	MAP58726.1	22.535	43.1	6.31e-13
sp|P15043|RECQ_ECOLI	APH39427.1	22.992	43.77	6.8e-13
sp|P15043|RECQ_ECOLI	WP_072361200.1	22.751	43.39	6.89e-13
sp|P15043|RECQ_ECOLI	RPG69786.1	23.192	40.9	6.92e-13
sp|P15043|RECQ_ECOLI	MBK65327.1	24.207	43.8	7.06e-13
sp|P15043|RECQ_ECOLI	MBR95462.1	22.535	43.1	7.21e-13
sp|P15043|RECQ_ECOLI	RAH11012.1	23.977	42.11	7.63e-13
sp|P15043|RECQ_ECOLI	RLF37571.1	22.343	41.96	7.69e-13
sp|P15043|RECQ_ECOLI	KUK01154.1	25.936	43.32	7.91e-13
sp|P15043|RECQ_ECOLI	MBS85045.1	24.533	44	8.03e-13
sp|P15043|RECQ_ECOLI	EHR76580.1	24.308	42.15	8.33e-13
sp|P15043|RECQ_ECOLI	PKL68813.1	23.936	43.35	8.35e-13
sp|P15043|RECQ_ECOLI	SDW97354.1	22.992	43.77	8.71e-13
sp|P15043|RECQ_ECOLI	OEU41430.1	22.928	43.37	8.72e-13
sp|P15043|RECQ_ECOLI	WP_015849316.1	30.128	53.21	9.21e-13
sp|P15043|RECQ_ECOLI	WP_067051765.1	24.069	42.69	9.66e-13
sp|P15043|RECQ_ECOLI	RMW34991.1	21.37	44.66	1.03e-12
sp|P15043|RECQ_ECOLI	PIU30318.1	24.926	43.92	1.03e-12
sp|P15043|RECQ_ECOLI	WP_048118834.1	22.466	43.56	1.03e-12
sp|P15043|RECQ_ECOLI	OPX67442.1	24.496	43.52	1.08e-12
sp|P15043|RECQ_ECOLI	WP_048096455.1	23.913	45.38	1.08e-12
sp|P15043|RECQ_ECOLI	WP_012617707.1	23.631	44.67	1.1e-12
sp|P15043|RECQ_ECOLI	RUM34197.1	22.396	43.49	1.12e-12
sp|P15043|RECQ_ECOLI	RMW39748.1	21.951	44.17	1.12e-12
sp|P15043|RECQ_ECOLI	RDJ32612.1	21.574	41.4	1.27e-12
sp|P15043|RECQ_ECOLI	WP_069583487.1	23.664	41.73	1.28e-12
sp|P15043|RECQ_ECOLI	OPX82110.1	25.203	42.28	1.29e-12
sp|P15043|RECQ_ECOLI	OIO42661.1	23.099	42.25	1.31e-12
sp|P15043|RECQ_ECOLI	WP_019176996.1	27.647	50	1.33e-12
sp|P15043|RECQ_ECOLI	PIZ50968.1	24.1	44.6	1.33e-12
sp|P15043|RECQ_ECOLI	DAC32906.1	25.065	40.31	1.33e-12
sp|P15043|RECQ_ECOLI	MBK30324.1	25.698	44.13	1.34e-12
sp|P15043|RECQ_ECOLI	MBJ99863.1	24.438	42.7	1.39e-12
sp|P15043|RECQ_ECOLI	RJU97052.1	24.251	41.62	1.44e-12
sp|P15043|RECQ_ECOLI	MBR68639.1	24.251	41.62	1.44e-12
sp|P15043|RECQ_ECOLI	MAR46828.1	25.369	41.59	1.46e-12
sp|P15043|RECQ_ECOLI	RZD38949.1	24.138	41.95	1.47e-12
sp|P15043|RECQ_ECOLI	RLF51805.1	23.077	45.23	1.52e-12
sp|P15043|RECQ_ECOLI	PJB21418.1	24.59	51.37	1.56e-12
sp|P15043|RECQ_ECOLI	OPX68454.1	24.642	44.99	1.58e-12
sp|P15043|RECQ_ECOLI	PDH23450.1	25.762	42.66	1.59e-12
sp|P15043|RECQ_ECOLI	RLF98952.1	22.995	44.65	1.63e-12
sp|P15043|RECQ_ECOLI	WP_096711606.1	23.269	42.94	1.65e-12
sp|P15043|RECQ_ECOLI	WP_082697435.1	22.034	44.63	1.66e-12
sp|P15043|RECQ_ECOLI	EMR74425.1	22.992	40.72	1.68e-12
sp|P15043|RECQ_ECOLI	CBH36977.1	24.274	45.38	1.69e-12
sp|P15043|RECQ_ECOLI	PHY03820.1	22.485	41.12	1.71e-12
sp|P15043|RECQ_ECOLI	OPY42960.1	29.412	50.74	1.72e-12
sp|P15043|RECQ_ECOLI	MAI01618.1	22.599	44.92	1.74e-12
sp|P15043|RECQ_ECOLI	DAC20465.1	23.438	42.5	1.75e-12
sp|P15043|RECQ_ECOLI	MBS84849.1	22.38	42.78	1.78e-12
sp|P15043|RECQ_ECOLI	RJQ18940.1	24.798	39.89	1.85e-12
sp|P15043|RECQ_ECOLI	WP_011921200.1	23.547	45.35	1.85e-12
sp|P15043|RECQ_ECOLI	DAC41944.1	25.672	42.39	1.89e-12
sp|P15043|RECQ_ECOLI	MBG45709.1	23.647	41.31	1.93e-12
sp|P15043|RECQ_ECOLI	WP_105460218.1	23.269	42.94	1.95e-12
sp|P15043|RECQ_ECOLI	MAW22613.1	25.672	42.39	1.97e-12
sp|P15043|RECQ_ECOLI	MBF92386.1	22.899	44.35	2.01e-12
sp|P15043|RECQ_ECOLI	RLF92883.1	22.995	44.65	2.03e-12
sp|P15043|RECQ_ECOLI	OYT49416.1	21.774	41.67	2.07e-12
sp|P15043|RECQ_ECOLI	AJW70217.1	22.466	43.56	2.12e-12
sp|P15043|RECQ_ECOLI	TCL11007.1	23.269	42.94	2.13e-12
sp|P15043|RECQ_ECOLI	OBZ36041.1	23.269	42.94	2.19e-12
sp|P15043|RECQ_ECOLI	OYT49868.1	41.667	68.06	2.2e-12
sp|P15043|RECQ_ECOLI	WP_013645770.1	29.24	47.37	2.24e-12
sp|P15043|RECQ_ECOLI	MAK96107.1	24.646	41.64	2.3e-12
sp|P15043|RECQ_ECOLI	KUK44641.1	23.737	43.94	2.34e-12
sp|P15043|RECQ_ECOLI	MBA45301.1	23.631	43.23	2.49e-12
sp|P15043|RECQ_ECOLI	DAC46330.1	23.478	43.19	2.56e-12
sp|P15043|RECQ_ECOLI	OLB71201.1	23.913	42.12	2.56e-12
sp|P15043|RECQ_ECOLI	MBJ61781.1	23.077	42.45	2.59e-12
sp|P15043|RECQ_ECOLI	RCH70871.1	25.414	43.09	2.63e-12
sp|P15043|RECQ_ECOLI	WP_086907512.1	22.599	44.92	2.63e-12
sp|P15043|RECQ_ECOLI	DAC52409.1	25.672	42.39	2.74e-12
sp|P15043|RECQ_ECOLI	MAK96204.1	22.222	40.17	2.82e-12
sp|P15043|RECQ_ECOLI	MAR23034.1	25.672	42.39	2.99e-12
sp|P15043|RECQ_ECOLI	PDH26199.1	26.036	43.2	3.13e-12
sp|P15043|RECQ_ECOLI	ODS36003.1	24.176	51.65	3.19e-12
sp|P15043|RECQ_ECOLI	RMW38124.1	21.951	44.17	3.19e-12
sp|P15043|RECQ_ECOLI	DAC54901.1	22.535	43.1	3.43e-12
sp|P15043|RECQ_ECOLI	ODS38012.1	24.176	51.65	3.48e-12
sp|P15043|RECQ_ECOLI	RAH07059.1	22.626	44.13	3.51e-12
sp|P15043|RECQ_ECOLI	MAZ42972.1	23.188	43.19	3.55e-12
sp|P15043|RECQ_ECOLI	MBE02674.1	24.706	41.47	3.63e-12
sp|P15043|RECQ_ECOLI	RMW35658.1	21.68	44.44	3.64e-12
sp|P15043|RECQ_ECOLI	OPY20211.1	29.134	51.18	3.77e-12
sp|P15043|RECQ_ECOLI	OPY31100.1	25.356	45.01	3.77e-12
sp|P15043|RECQ_ECOLI	RZD49417.1	23.464	45.53	3.8e-12
sp|P15043|RECQ_ECOLI	RMW35142.1	22.189	41.42	3.94e-12
sp|P15043|RECQ_ECOLI	OLD08421.1	23.913	42.12	4e-12
sp|P15043|RECQ_ECOLI	OGD54373.1	21.937	42.74	4.13e-12
sp|P15043|RECQ_ECOLI	MAR61341.1	25.291	42.73	4.38e-12
sp|P15043|RECQ_ECOLI	MBM56282.1	25.575	43.39	4.46e-12
sp|P15043|RECQ_ECOLI	MAU74133.1	22.817	41.97	4.49e-12
sp|P15043|RECQ_ECOLI	OLS23386.1	22.286	40.57	4.54e-12
sp|P15043|RECQ_ECOLI	OPY24382.1	22.792	43.3	4.65e-12
sp|P15043|RECQ_ECOLI	MBI31224.1	23.46	42.23	4.66e-12
sp|P15043|RECQ_ECOLI	WP_129596817.1	21.958	43.12	4.67e-12
sp|P15043|RECQ_ECOLI	WP_014406569.1	24.518	41.32	4.79e-12
sp|P15043|RECQ_ECOLI	OLB67859.1	24.675	41.56	4.86e-12
sp|P15043|RECQ_ECOLI	OIO64277.1	20.93	43.02	4.94e-12
sp|P15043|RECQ_ECOLI	DAC10808.1	24.207	43.52	5.01e-12
sp|P15043|RECQ_ECOLI	WP_048064577.1	23.848	43.63	5.01e-12
sp|P15043|RECQ_ECOLI	WP_112149693.1	29.167	45.24	5.13e-12
sp|P15043|RECQ_ECOLI	RLG22695.1	24.699	44.88	5.21e-12
sp|P15043|RECQ_ECOLI	WP_048080820.1	23.846	42.56	5.29e-12
sp|P15043|RECQ_ECOLI	WP_011406805.1	29.167	45.24	5.31e-12
sp|P15043|RECQ_ECOLI	WP_058995487.1	24.854	42.11	5.37e-12
sp|P15043|RECQ_ECOLI	RCV63790.1	23.28	43.39	5.38e-12
sp|P15043|RECQ_ECOLI	KYK25577.1	23.782	41.26	5.55e-12
sp|P15043|RECQ_ECOLI	WP_081868573.1	23.848	43.63	5.85e-12
sp|P15043|RECQ_ECOLI	MBI88439.1	22.74	42.19	6.23e-12
sp|P15043|RECQ_ECOLI	RZD44912.1	27.011	42.53	6.33e-12
sp|P15043|RECQ_ECOLI	MAS62500.1	23.647	42.17	6.38e-12
sp|P15043|RECQ_ECOLI	KPU80927.1	22.255	41.84	6.43e-12
sp|P15043|RECQ_ECOLI	KHO51764.1	22.973	42.7	6.43e-12
sp|P15043|RECQ_ECOLI	RLF47906.1	23.955	45.4	6.47e-12
sp|P15043|RECQ_ECOLI	MAK04531.1	24.157	42.7	6.56e-12
sp|P15043|RECQ_ECOLI	RAH08367.1	24.496	38.33	6.68e-12
sp|P15043|RECQ_ECOLI	AAB91259.1	23.848	43.63	6.72e-12
sp|P15043|RECQ_ECOLI	MBF54574.1	25.672	42.39	7.04e-12
sp|P15043|RECQ_ECOLI	PIN74433.1	24.289	42.12	7.24e-12
sp|P15043|RECQ_ECOLI	PJB97497.1	21.239	42.18	7.26e-12
sp|P15043|RECQ_ECOLI	DAC27847.1	20.963	42.21	7.59e-12
sp|P15043|RECQ_ECOLI	WP_007550997.1	21.239	42.18	7.69e-12
sp|P15043|RECQ_ECOLI	PMP74110.1	25.074	43.36	7.94e-12
sp|P15043|RECQ_ECOLI	MAH03624.1	24.054	42.7	7.99e-12
sp|P15043|RECQ_ECOLI	MAH98948.1	23.423	45.05	8.12e-12
sp|P15043|RECQ_ECOLI	MBL71745.1	23.46	43.7	8.27e-12
sp|P15043|RECQ_ECOLI	MBK71430.1	20.984	41.19	8.29e-12
sp|P15043|RECQ_ECOLI	PIN83985.1	21.239	42.18	8.49e-12
sp|P15043|RECQ_ECOLI	RLF94719.1	23.964	45.56	8.5e-12
sp|P15043|RECQ_ECOLI	WP_048100145.1	21.024	42.59	8.55e-12
sp|P15043|RECQ_ECOLI	WP_015590808.1	22.613	40.95	9.38e-12
sp|P15043|RECQ_ECOLI	RLF73128.1	41.667	68.06	9.42e-12
sp|P15043|RECQ_ECOLI	MAU17845.1	25.691	42.54	9.61e-12
sp|P15043|RECQ_ECOLI	RJU93158.1	23.204	42.27	9.87e-12
sp|P15043|RECQ_ECOLI	OYT32316.1	28.777	53.96	9.92e-12
sp|P15043|RECQ_ECOLI	PIZ53698.1	23.889	48.89	1.02e-11
sp|P15043|RECQ_ECOLI	RLF85757.1	28.777	53.96	1.04e-11
sp|P15043|RECQ_ECOLI	MAV02688.1	22.928	41.16	1.06e-11
sp|P15043|RECQ_ECOLI	OPY26712.1	23.851	43.68	1.08e-11
sp|P15043|RECQ_ECOLI	AJM91353.1	24.39	43.09	1.09e-11
sp|P15043|RECQ_ECOLI	RJS68335.1	41.096	64.38	1.11e-11
sp|P15043|RECQ_ECOLI	RJU84844.1	23.631	43.23	1.13e-11
sp|P15043|RECQ_ECOLI	MBN74103.1	25.291	42.44	1.16e-11
sp|P15043|RECQ_ECOLI	OPX71420.1	23.932	42.45	1.19e-11
sp|P15043|RECQ_ECOLI	MAK25651.1	23.143	42.86	1.21e-11
sp|P15043|RECQ_ECOLI	KQM12027.1	24.211	40.79	1.21e-11
sp|P15043|RECQ_ECOLI	MBN55707.1	23.12	42.62	1.23e-11
sp|P15043|RECQ_ECOLI	WP_074358697.1	22.905	41.62	1.23e-11
sp|P15043|RECQ_ECOLI	KQC04064.1	22.969	42.02	1.25e-11
sp|P15043|RECQ_ECOLI	RZD38962.1	22.192	42.19	1.27e-11
sp|P15043|RECQ_ECOLI	MBE01666.1	27.778	51.59	1.29e-11
sp|P15043|RECQ_ECOLI	RJU89709.1	24.058	42.32	1.37e-11
sp|P15043|RECQ_ECOLI	TAK22283.1	21.534	41.89	1.38e-11
sp|P15043|RECQ_ECOLI	RLF83375.1	28.777	53.96	1.41e-11
sp|P15043|RECQ_ECOLI	OPX61398.1	26.486	43.78	1.45e-11
sp|P15043|RECQ_ECOLI	OGD55975.1	23.288	41.64	1.48e-11
sp|P15043|RECQ_ECOLI	RLG65391.1	24.543	44.65	1.49e-11
sp|P15043|RECQ_ECOLI	TAN45412.1	24.855	42.2	1.5e-11
sp|P15043|RECQ_ECOLI	RLG65189.1	24.543	44.65	1.53e-11
sp|P15043|RECQ_ECOLI	RLI81819.1	26.14	41.64	1.57e-11
sp|P15043|RECQ_ECOLI	RPG75134.1	24.207	43.23	1.6e-11
sp|P15043|RECQ_ECOLI	GCF15467.1	24.128	41.86	1.63e-11
sp|P15043|RECQ_ECOLI	MAV06681.1	23.143	42.57	1.8e-11
sp|P15043|RECQ_ECOLI	PJC51034.1	21.598	41.42	1.9e-11
sp|P15043|RECQ_ECOLI	OYT43539.1	27.407	49.63	1.9e-11
sp|P15043|RECQ_ECOLI	RJU91311.1	24.225	40	2.07e-11
sp|P15043|RECQ_ECOLI	DAC34074.1	23.631	43.23	2.09e-11
sp|P15043|RECQ_ECOLI	MAO70399.1	24.363	43.34	2.13e-11
sp|P15043|RECQ_ECOLI	RPG80584.1	24.702	41.96	2.16e-11
sp|P15043|RECQ_ECOLI	WP_004592477.1	24.128	41.86	2.23e-11
sp|P15043|RECQ_ECOLI	WP_052734519.1	42.667	62.67	2.24e-11
sp|P15043|RECQ_ECOLI	PKG33659.1	25.648	42.07	2.28e-11
sp|P15043|RECQ_ECOLI	MAS50005.1	24.107	41.07	2.53e-11
sp|P15043|RECQ_ECOLI	EPA06058.1	21.994	41.06	2.56e-11
sp|P15043|RECQ_ECOLI	RJU97249.1	24.107	41.37	2.57e-11
sp|P15043|RECQ_ECOLI	ENO12135.1	22.46	39.57	2.71e-11
sp|P15043|RECQ_ECOLI	WP_053969201.1	23.977	41.81	2.72e-11
sp|P15043|RECQ_ECOLI	MAR94082.1	23.014	41.92	2.76e-11
sp|P15043|RECQ_ECOLI	MBE57092.1	24.781	41.98	2.83e-11
sp|P15043|RECQ_ECOLI	MBD37991.1	24.107	40.77	2.86e-11
sp|P15043|RECQ_ECOLI	MAE12997.1	24.39	43.9	2.86e-11
sp|P15043|RECQ_ECOLI	RLI47193.1	21.512	41.28	2.93e-11
sp|P15043|RECQ_ECOLI	WP_048097035.1	21.994	41.06	3.03e-11
sp|P15043|RECQ_ECOLI	RQW80976.1	24.181	40.55	3.07e-11
sp|P15043|RECQ_ECOLI	MAH90234.1	21.203	40.4	3.12e-11
sp|P15043|RECQ_ECOLI	DAC72241.1	23.577	40.38	3.22e-11
sp|P15043|RECQ_ECOLI	OLB45566.1	23.056	42.5	3.33e-11
sp|P15043|RECQ_ECOLI	WP_048092041.1	23.714	44.86	3.35e-11
sp|P15043|RECQ_ECOLI	MBD40682.1	24.074	44.44	3.49e-11
sp|P15043|RECQ_ECOLI	RYY35201.1	31.193	53.21	3.51e-11
sp|P15043|RECQ_ECOLI	MAI04676.1	22.156	40.72	3.62e-11
sp|P15043|RECQ_ECOLI	WP_015284491.1	25.217	42.03	3.63e-11
sp|P15043|RECQ_ECOLI	MAV78384.1	23.276	39.94	3.67e-11
sp|P15043|RECQ_ECOLI	OYT59724.1	24.513	42.06	3.69e-11
sp|P15043|RECQ_ECOLI	PKL66021.1	26.377	41.74	3.69e-11
sp|P15043|RECQ_ECOLI	WP_005534096.1	23.837	41.57	3.7e-11
sp|P15043|RECQ_ECOLI	WP_048096271.1	24.167	40.83	3.74e-11
sp|P15043|RECQ_ECOLI	MBR50169.1	25.22	42.52	3.76e-11
sp|P15043|RECQ_ECOLI	PPA80014.1	24.286	40.86	3.84e-11
sp|P15043|RECQ_ECOLI	PIZ52452.1	28.409	50	3.87e-11
sp|P15043|RECQ_ECOLI	RJU85904.1	23.563	39.66	3.87e-11
sp|P15043|RECQ_ECOLI	KUJ93345.1	24.167	40.83	3.94e-11
sp|P15043|RECQ_ECOLI	MAZ23278.1	24	44	4.01e-11
sp|P15043|RECQ_ECOLI	RLF72015.1	41.667	68.06	4.1e-11
sp|P15043|RECQ_ECOLI	OGI15388.1	29.032	50.81	4.18e-11
sp|P15043|RECQ_ECOLI	MBV18378.1	23.442	41.54	4.18e-11
sp|P15043|RECQ_ECOLI	WP_074798780.1	26.549	43.36	4.24e-11
sp|P15043|RECQ_ECOLI	PIN79950.1	23.193	42.47	4.44e-11
sp|P15043|RECQ_ECOLI	PIT85629.1	23.76	40.99	4.6e-11
sp|P15043|RECQ_ECOLI	MBO57419.1	22.905	42.18	4.64e-11
sp|P15043|RECQ_ECOLI	TDQ71284.1	25.071	42.45	4.69e-11
sp|P15043|RECQ_ECOLI	RBQ22908.1	25.275	42.58	4.7e-11
sp|P15043|RECQ_ECOLI	PXY74072.1	24.058	41.45	4.72e-11
sp|P15043|RECQ_ECOLI	MAF93906.1	23.599	43.66	4.82e-11
sp|P15043|RECQ_ECOLI	RPI81793.1	22.312	42.74	5.37e-11
sp|P15043|RECQ_ECOLI	MBD51350.1	23.919	43.23	5.42e-11
sp|P15043|RECQ_ECOLI	WP_067146541.1	26.549	43.36	5.46e-11
sp|P15043|RECQ_ECOLI	WP_007190135.1	23.837	41.28	5.5e-11
sp|P15043|RECQ_ECOLI	RJU99254.1	23.46	43.4	5.51e-11
sp|P15043|RECQ_ECOLI	WP_050038174.1	23.837	41.28	5.6e-11
sp|P15043|RECQ_ECOLI	RPI85734.1	22.312	42.74	5.62e-11
sp|P15043|RECQ_ECOLI	MBJ63298.1	21.739	40	5.93e-11
sp|P15043|RECQ_ECOLI	WP_121303190.1	23.837	41.28	6.1e-11
sp|P15043|RECQ_ECOLI	WP_014040548.1	23.837	41.28	6.43e-11
sp|P15043|RECQ_ECOLI	MAP43324.1	23.615	43.15	6.55e-11
sp|P15043|RECQ_ECOLI	WP_127013084.1	23.837	41.28	6.6e-11
sp|P15043|RECQ_ECOLI	MBK38931.1	24.927	42.52	6.65e-11
sp|P15043|RECQ_ECOLI	MAX34683.1	24.706	41.47	6.83e-11
sp|P15043|RECQ_ECOLI	OPY37155.1	25.852	42.33	6.88e-11
sp|P15043|RECQ_ECOLI	PIN96534.1	24.438	41.57	7.01e-11
sp|P15043|RECQ_ECOLI	WP_052735353.1	41.333	60	7.11e-11
sp|P15043|RECQ_ECOLI	PDH24527.1	23.121	44.51	7.22e-11
sp|P15043|RECQ_ECOLI	MBN16637.1	24.501	41.6	7.28e-11
sp|P15043|RECQ_ECOLI	RJU82519.1	23.913	41.61	7.35e-11
sp|P15043|RECQ_ECOLI	MAM36256.1	24.83	40.48	7.36e-11
sp|P15043|RECQ_ECOLI	WP_004960901.1	23.837	41.28	7.44e-11
sp|P15043|RECQ_ECOLI	WP_011223461.1	23.837	41.28	7.51e-11
sp|P15043|RECQ_ECOLI	RJV00580.1	22.826	42.39	7.52e-11
sp|P15043|RECQ_ECOLI	KXA93469.1	23.947	41.84	7.58e-11
sp|P15043|RECQ_ECOLI	WP_088819519.1	24.496	44.67	7.73e-11
sp|P15043|RECQ_ECOLI	OIO24052.1	23.848	42.28	7.83e-11
sp|P15043|RECQ_ECOLI	WP_064288188.1	23.837	41.28	7.84e-11
sp|P15043|RECQ_ECOLI	WP_110269985.1	26.797	50.33	8.2e-11
sp|P15043|RECQ_ECOLI	WP_110380320.1	24.149	43.34	8.85e-11
sp|P15043|RECQ_ECOLI	MBR85086.1	25.225	42.64	8.94e-11
sp|P15043|RECQ_ECOLI	OIO41244.1	24.438	41.57	9.21e-11
sp|P15043|RECQ_ECOLI	WP_013037551.1	21.777	43.27	9.21e-11
sp|P15043|RECQ_ECOLI	RDE12959.1	23.316	43.78	9.36e-11
sp|P15043|RECQ_ECOLI	RYH30436.1	21.937	43.02	9.41e-11
sp|P15043|RECQ_ECOLI	RJU89926.1	24.242	41.21	9.59e-11
sp|P15043|RECQ_ECOLI	MAS23492.1	25	41.47	9.71e-11
sp|P15043|RECQ_ECOLI	RZD43923.1	31.405	45.45	9.88e-11
sp|P15043|RECQ_ECOLI	WP_074370735.1	44.928	68.12	9.9e-11
sp|P15043|RECQ_ECOLI	OLB68991.1	23.224	41.8	1.01e-10
sp|P15043|RECQ_ECOLI	MBE45135.1	22.523	44.44	1.04e-10
sp|P15043|RECQ_ECOLI	RLG79541.1	29.204	58.41	1.05e-10
sp|P15043|RECQ_ECOLI	DAC63330.1	25	42.44	1.13e-10
sp|P15043|RECQ_ECOLI	MBB69706.1	21.246	42.49	1.13e-10
sp|P15043|RECQ_ECOLI	WP_129755242.1	23.837	41.28	1.15e-10
sp|P15043|RECQ_ECOLI	RPI37631.1	25.501	42.98	1.16e-10
sp|P15043|RECQ_ECOLI	RPI35673.1	25.501	42.98	1.19e-10
sp|P15043|RECQ_ECOLI	RLF97118.1	25.321	45.51	1.19e-10
sp|P15043|RECQ_ECOLI	WP_097300011.1	25.989	41.24	1.22e-10
sp|P15043|RECQ_ECOLI	MBC28336.1	25	42.44	1.25e-10
sp|P15043|RECQ_ECOLI	KQM12009.1	26.866	53.73	1.26e-10
sp|P15043|RECQ_ECOLI	PVU73732.1	22.727	41.71	1.26e-10
sp|P15043|RECQ_ECOLI	OPX64078.1	26.012	43.35	1.26e-10
sp|P15043|RECQ_ECOLI	WP_048100411.1	21.148	42.3	1.27e-10
sp|P15043|RECQ_ECOLI	MAG78854.1	23.227	40.83	1.28e-10
sp|P15043|RECQ_ECOLI	MBH35022.1	24.036	43.32	1.3e-10
sp|P15043|RECQ_ECOLI	RLF90845.1	25.321	45.51	1.31e-10
sp|P15043|RECQ_ECOLI	MBA41191.1	23.143	41.71	1.35e-10
sp|P15043|RECQ_ECOLI	WP_101350235.1	24.036	41.84	1.35e-10
sp|P15043|RECQ_ECOLI	WP_013180878.1	25.18	49.64	1.37e-10
sp|P15043|RECQ_ECOLI	MBM73195.1	23.055	43.52	1.4e-10
sp|P15043|RECQ_ECOLI	PIZ92232.1	23.848	42.28	1.53e-10
sp|P15043|RECQ_ECOLI	WP_014586993.1	24.615	43.33	1.54e-10
sp|P15043|RECQ_ECOLI	WP_055040875.1	24.416	42.6	1.59e-10
sp|P15043|RECQ_ECOLI	KPQ43241.1	25.989	41.24	1.69e-10
sp|P15043|RECQ_ECOLI	MAP85550.1	22.609	42.61	1.69e-10
sp|P15043|RECQ_ECOLI	PXF21210.1	24.167	41.94	1.72e-10
sp|P15043|RECQ_ECOLI	MBO96072.1	23.768	42.61	1.77e-10
sp|P15043|RECQ_ECOLI	OIQ04691.1	23.864	53.98	1.83e-10
sp|P15043|RECQ_ECOLI	PIZ83686.1	23.864	42.33	2.03e-10
sp|P15043|RECQ_ECOLI	WP_066971531.1	23.936	41.49	2.06e-10
sp|P15043|RECQ_ECOLI	RCH74452.1	23.919	38.33	2.09e-10
sp|P15043|RECQ_ECOLI	MBJ47308.1	22.571	40	2.12e-10
sp|P15043|RECQ_ECOLI	OUV64852.1	27.451	47.71	2.19e-10
sp|P15043|RECQ_ECOLI	RLJ05087.1	23.647	42.74	2.31e-10
sp|P15043|RECQ_ECOLI	TET57287.1	35.172	51.72	2.32e-10
sp|P15043|RECQ_ECOLI	DAC49215.1	23.22	41.49	2.43e-10
sp|P15043|RECQ_ECOLI	WP_010875842.1	33.043	53.04	2.47e-10
sp|P15043|RECQ_ECOLI	WP_069592389.1	23.913	44.72	2.5e-10
sp|P15043|RECQ_ECOLI	MAG61160.1	21.925	40.91	2.58e-10
sp|P15043|RECQ_ECOLI	MAG47280.1	21.792	40.44	2.6e-10
sp|P15043|RECQ_ECOLI	OYT56596.1	23.647	42.74	2.69e-10
sp|P15043|RECQ_ECOLI	WP_004515536.1	24.11	40.27	2.78e-10
sp|P15043|RECQ_ECOLI	RAP50601.1	23.46	44.28	2.86e-10
sp|P15043|RECQ_ECOLI	PXF62052.1	27.273	46.15	2.92e-10
sp|P15043|RECQ_ECOLI	OIO27843.1	24.359	41.03	3.15e-10
sp|P15043|RECQ_ECOLI	RAH16511.1	22.881	42.66	3.19e-10
sp|P15043|RECQ_ECOLI	TKJ21403.1	32.065	50.54	3.33e-10
sp|P15043|RECQ_ECOLI	MBJ29425.1	22.823	44.44	3.48e-10
sp|P15043|RECQ_ECOLI	MAX45261.1	22.286	41.14	3.63e-10
sp|P15043|RECQ_ECOLI	WP_126450035.1	23.143	40.29	3.98e-10
sp|P15043|RECQ_ECOLI	PKL58523.1	39.506	58.02	4.03e-10
sp|P15043|RECQ_ECOLI	WP_052733590.1	40	58.67	4.11e-10
sp|P15043|RECQ_ECOLI	RAP49572.1	24.179	44.18	4.3e-10
sp|P15043|RECQ_ECOLI	MAG38216.1	23.81	42.26	4.32e-10
sp|P15043|RECQ_ECOLI	ARM76077.1	24.496	42.07	4.41e-10
sp|P15043|RECQ_ECOLI	RLG26547.1	25.217	41.16	4.55e-10
sp|P15043|RECQ_ECOLI	OLS24124.1	23.177	44.79	4.6e-10
sp|P15043|RECQ_ECOLI	PKL68026.1	26.163	43.31	4.89e-10
sp|P15043|RECQ_ECOLI	PBO85013.1	22.287	39.59	4.95e-10
sp|P15043|RECQ_ECOLI	AHC51393.1	22.543	42.49	5.11e-10
sp|P15043|RECQ_ECOLI	RJU86262.1	27.119	48.59	5.31e-10
sp|P15043|RECQ_ECOLI	RLE36851.1	29.104	49.25	5.5e-10
sp|P15043|RECQ_ECOLI	WP_052656876.1	23.274	41.18	5.73e-10
sp|P15043|RECQ_ECOLI	DAC59028.1	23.171	40.24	5.75e-10
sp|P15043|RECQ_ECOLI	WP_115892491.1	33.043	52.17	5.92e-10
sp|P15043|RECQ_ECOLI	RJU89078.1	21.614	39.48	5.99e-10
sp|P15043|RECQ_ECOLI	WP_015283707.1	24.403	41.91	6.11e-10
sp|P15043|RECQ_ECOLI	WP_012107817.1	26.471	43.24	6.14e-10
sp|P15043|RECQ_ECOLI	OUW14325.1	27.119	48.59	6.22e-10
sp|P15043|RECQ_ECOLI	KHO51244.1	21.813	41.08	6.22e-10
sp|P15043|RECQ_ECOLI	KYC55210.1	22.525	39.85	6.27e-10
sp|P15043|RECQ_ECOLI	MAL19966.1	23.171	40.24	6.38e-10
sp|P15043|RECQ_ECOLI	WP_052457267.1	29.565	50.43	6.41e-10
sp|P15043|RECQ_ECOLI	MBQ64604.1	25	40.69	6.54e-10
sp|P15043|RECQ_ECOLI	WP_013295471.1	29.565	50.43	6.59e-10
sp|P15043|RECQ_ECOLI	WP_054963987.1	24.033	41.16	6.63e-10
sp|P15043|RECQ_ECOLI	RJS71451.1	23.131	42.99	6.73e-10
sp|P15043|RECQ_ECOLI	WP_055032512.1	24.033	41.16	6.93e-10
sp|P15043|RECQ_ECOLI	MAP79036.1	23.077	42.6	7.15e-10
sp|P15043|RECQ_ECOLI	TFF99476.1	24.722	46.67	7.38e-10
sp|P15043|RECQ_ECOLI	OLD55928.1	22.404	41.26	7.46e-10
sp|P15043|RECQ_ECOLI	AIF18658.1	21.488	40.22	7.61e-10
sp|P15043|RECQ_ECOLI	RJQ15823.1	27.737	46.72	7.65e-10
sp|P15043|RECQ_ECOLI	WP_013037244.1	24.921	43.22	7.76e-10
sp|P15043|RECQ_ECOLI	OGS47811.1	25.128	41.03	7.89e-10
sp|P15043|RECQ_ECOLI	WP_013099560.1	25.348	43.45	7.99e-10
sp|P15043|RECQ_ECOLI	RLF36377.1	23.167	40.76	8.15e-10
sp|P15043|RECQ_ECOLI	OPX59330.1	24.473	43.46	8.23e-10
sp|P15043|RECQ_ECOLI	WP_080460312.1	30	50.91	8.34e-10
sp|P15043|RECQ_ECOLI	RLG78220.1	25.549	43.68	9.12e-10
sp|P15043|RECQ_ECOLI	MAC97093.1	23.647	41.88	9.25e-10
sp|P15043|RECQ_ECOLI	DAC09307.1	23.313	40.49	9.35e-10
sp|P15043|RECQ_ECOLI	WP_052332184.1	30	50.91	9.86e-10
sp|P15043|RECQ_ECOLI	DAC24965.1	22.159	42.05	9.89e-10
sp|P15043|RECQ_ECOLI	PIN75551.1	22.384	40.99	9.98e-10
sp|P15043|RECQ_ECOLI	RZD54254.1	23.851	41.67	1.03e-09
sp|P15043|RECQ_ECOLI	MAY12380.1	20.613	42.34	1.03e-09
sp|P15043|RECQ_ECOLI	WP_052368547.1	24.716	41.19	1.04e-09
sp|P15043|RECQ_ECOLI	KCZ73320.1	24.716	41.19	1.06e-09
sp|P15043|RECQ_ECOLI	KYC51615.1	25	42.76	1.07e-09
sp|P15043|RECQ_ECOLI	RLI98426.1	25	47.79	1.07e-09
sp|P15043|RECQ_ECOLI	PIZ91233.1	24.103	40.77	1.09e-09
sp|P15043|RECQ_ECOLI	PXF61556.1	38	62	1.09e-09
sp|P15043|RECQ_ECOLI	MAK20128.1	21.751	41.81	1.09e-09
sp|P15043|RECQ_ECOLI	RYG41386.1	28.058	48.2	1.16e-09
sp|P15043|RECQ_ECOLI	OGS47595.1	23.496	40.4	1.21e-09
sp|P15043|RECQ_ECOLI	WP_013898102.1	26.332	43.26	1.25e-09
sp|P15043|RECQ_ECOLI	AAY80444.1	22.543	42.77	1.26e-09
sp|P15043|RECQ_ECOLI	WP_116481765.1	24.533	42.13	1.27e-09
sp|P15043|RECQ_ECOLI	TFG55013.1	23.077	42.74	1.31e-09
sp|P15043|RECQ_ECOLI	MAQ57606.1	24.925	42.64	1.35e-09
sp|P15043|RECQ_ECOLI	MBD42686.1	21.751	41.24	1.35e-09
sp|P15043|RECQ_ECOLI	AIF23327.1	24.277	43.64	1.39e-09
sp|P15043|RECQ_ECOLI	GBL42108.1	21.345	39.18	1.48e-09
sp|P15043|RECQ_ECOLI	DAC27522.1	21.751	41.24	1.51e-09
sp|P15043|RECQ_ECOLI	WP_013825044.1	24.528	43.08	1.53e-09
sp|P15043|RECQ_ECOLI	WP_012021438.1	25.694	52.08	1.53e-09
sp|P15043|RECQ_ECOLI	WP_081579853.1	24.138	42.44	1.54e-09
sp|P15043|RECQ_ECOLI	TFG18335.1	22.715	39.43	1.55e-09
sp|P15043|RECQ_ECOLI	MBC88389.1	22.35	41.55	1.55e-09
sp|P15043|RECQ_ECOLI	WP_015385551.1	22.543	42.77	1.59e-09
sp|P15043|RECQ_ECOLI	OIO25886.1	21.798	39.78	1.73e-09
sp|P15043|RECQ_ECOLI	PIN93438.1	27.35	41.6	1.89e-09
sp|P15043|RECQ_ECOLI	OUV25000.1	23.055	41.79	1.92e-09
sp|P15043|RECQ_ECOLI	ODS39822.1	25.389	48.19	1.96e-09
sp|P15043|RECQ_ECOLI	WP_095609166.1	24.299	42.68	1.99e-09
sp|P15043|RECQ_ECOLI	RLG24862.1	26.25	43.12	2.13e-09
sp|P15043|RECQ_ECOLI	WP_096207097.1	23.398	39	2.17e-09
sp|P15043|RECQ_ECOLI	MBQ59776.1	21.751	41.24	2.32e-09
sp|P15043|RECQ_ECOLI	MAG48473.1	22.129	40.62	2.48e-09
sp|P15043|RECQ_ECOLI	SNQ62533.1	23.398	39	2.49e-09
sp|P15043|RECQ_ECOLI	PIN89318.1	23.316	38.34	2.49e-09
sp|P15043|RECQ_ECOLI	MBJ17569.1	22.346	41.9	2.51e-09
sp|P15043|RECQ_ECOLI	MBD18308.1	22.985	42.99	2.66e-09
sp|P15043|RECQ_ECOLI	PKK86244.1	24.523	39.78	2.68e-09
sp|P15043|RECQ_ECOLI	WP_010980545.1	22.792	43.87	3.03e-09
sp|P15043|RECQ_ECOLI	DAC38822.1	24.713	42.82	3.1e-09
sp|P15043|RECQ_ECOLI	OPY46743.1	22.532	38.73	3.14e-09
sp|P15043|RECQ_ECOLI	TDA28225.1	22.84	42.9	3.19e-09
sp|P15043|RECQ_ECOLI	ODS35591.1	23.343	41.21	3.21e-09
sp|P15043|RECQ_ECOLI	MBS73289.1	22.314	42.15	3.33e-09
sp|P15043|RECQ_ECOLI	MBJ33057.1	25	42.53	3.41e-09
sp|P15043|RECQ_ECOLI	OPX61349.1	22.812	41.91	3.43e-09
sp|P15043|RECQ_ECOLI	KRO29980.1	21.408	44.23	3.49e-09
sp|P15043|RECQ_ECOLI	PJE81133.1	24.377	41	3.53e-09
sp|P15043|RECQ_ECOLI	RLF93585.1	25.688	48.62	3.56e-09
sp|P15043|RECQ_ECOLI	RLF27758.1	22.084	40.69	3.57e-09
sp|P15043|RECQ_ECOLI	MBF46289.1	24.713	42.82	3.6e-09
sp|P15043|RECQ_ECOLI	RAP51497.1	23.148	44.44	3.77e-09
sp|P15043|RECQ_ECOLI	RAP52725.1	22.321	42.86	3.9e-09
sp|P15043|RECQ_ECOLI	OUX25679.1	25.352	44.13	3.95e-09
sp|P15043|RECQ_ECOLI	RZD39697.1	28.696	48.7	4.04e-09
sp|P15043|RECQ_ECOLI	TFG07427.1	22.905	41.06	4.61e-09
sp|P15043|RECQ_ECOLI	PIN88143.1	23.782	40.97	4.83e-09
sp|P15043|RECQ_ECOLI	MBP51122.1	22.191	41.85	4.96e-09
sp|P15043|RECQ_ECOLI	DAC33032.1	25.108	44.59	5.08e-09
sp|P15043|RECQ_ECOLI	WP_101298036.1	24.096	40	5.59e-09
sp|P15043|RECQ_ECOLI	RZN46222.1	32.11	52.29	5.62e-09
sp|P15043|RECQ_ECOLI	OYV10245.1	25	41.07	5.65e-09
sp|P15043|RECQ_ECOLI	MAZ61857.1	22.807	40.94	5.82e-09
sp|P15043|RECQ_ECOLI	RMF89360.1	22.865	39.12	5.86e-09
sp|P15043|RECQ_ECOLI	MBR79631.1	21.944	41.94	6.02e-09
sp|P15043|RECQ_ECOLI	OYV08384.1	25	41.07	6.08e-09
sp|P15043|RECQ_ECOLI	WP_014404864.1	24.928	44.06	6.61e-09
sp|P15043|RECQ_ECOLI	OUX24442.1	23.343	37.75	7.41e-09
sp|P15043|RECQ_ECOLI	MBS65480.1	24.857	42.57	7.64e-09
sp|P15043|RECQ_ECOLI	WP_042706309.1	22.946	40.79	7.72e-09
sp|P15043|RECQ_ECOLI	WP_008444635.1	22.97	39.68	8e-09
sp|P15043|RECQ_ECOLI	OYV11926.1	25	40.77	8.28e-09
sp|P15043|RECQ_ECOLI	SDG03856.1	25.68	41.39	8.58e-09
sp|P15043|RECQ_ECOLI	AQS32172.1	23.161	41.42	8.92e-09
sp|P15043|RECQ_ECOLI	OLC81728.1	23.2	43.47	9.2e-09
sp|P15043|RECQ_ECOLI	TDA27398.1	22.84	42.59	9.85e-09
sp|P15043|RECQ_ECOLI	PDH27645.1	24.561	40.35	1.08e-08
sp|P15043|RECQ_ECOLI	RZD41535.1	28.467	48.18	1.2e-08
sp|P15043|RECQ_ECOLI	WP_012186915.1	22.572	42.78	1.21e-08
sp|P15043|RECQ_ECOLI	RYG61230.1	67.742	80.65	1.33e-08
sp|P15043|RECQ_ECOLI	OYT58854.1	21.393	39.8	1.43e-08
sp|P15043|RECQ_ECOLI	WP_048060872.1	22.543	41.91	1.49e-08
sp|P15043|RECQ_ECOLI	QBM01703.1	20.52	40.75	1.51e-08
sp|P15043|RECQ_ECOLI	WP_082007233.1	27.397	48.63	1.54e-08
sp|P15043|RECQ_ECOLI	AAB85161.1	22.543	41.91	1.55e-08
sp|P15043|RECQ_ECOLI	OUV40852.1	24.451	42.63	1.56e-08
sp|P15043|RECQ_ECOLI	PXF50472.1	21.345	42.11	1.58e-08
sp|P15043|RECQ_ECOLI	BAZ98701.1	22.543	41.91	1.7e-08
sp|P15043|RECQ_ECOLI	PNX53003.1	22.609	39.42	1.7e-08
sp|P15043|RECQ_ECOLI	MBI19278.1	22.388	39.7	1.7e-08
sp|P15043|RECQ_ECOLI	RAP44417.1	24.765	44.2	1.73e-08
sp|P15043|RECQ_ECOLI	RLG97210.1	21.534	41.3	1.75e-08
sp|P15043|RECQ_ECOLI	WP_091933752.1	25.926	42.59	1.85e-08
sp|P15043|RECQ_ECOLI	MBJ32984.1	24.204	43.63	1.86e-08
sp|P15043|RECQ_ECOLI	PNX45307.1	22.609	39.42	1.89e-08
sp|P15043|RECQ_ECOLI	KQC05602.1	24.412	42.06	1.89e-08
sp|P15043|RECQ_ECOLI	WP_013719687.1	23.121	40.17	2.01e-08
sp|P15043|RECQ_ECOLI	AGB49750.1	24.765	42.63	2.05e-08
sp|P15043|RECQ_ECOLI	WP_048054903.1	22.767	40.35	2.15e-08
sp|P15043|RECQ_ECOLI	RLF13468.1	25.069	41.32	2.17e-08
sp|P15043|RECQ_ECOLI	WP_048831282.1	24.765	42.63	2.23e-08
sp|P15043|RECQ_ECOLI	PIN67238.1	33.333	68.42	2.23e-08
sp|P15043|RECQ_ECOLI	WP_130645664.1	25	37.8	2.25e-08
sp|P15043|RECQ_ECOLI	KHO45848.1	21.448	41.82	2.28e-08
sp|P15043|RECQ_ECOLI	RLF11763.1	25.069	41.32	2.41e-08
sp|P15043|RECQ_ECOLI	MAM99961.1	24.051	43.67	2.58e-08
sp|P15043|RECQ_ECOLI	RLF47174.1	21.186	41.53	2.58e-08
sp|P15043|RECQ_ECOLI	RCH76362.1	23.939	42.42	2.6e-08
sp|P15043|RECQ_ECOLI	MAV19072.1	23.939	42.42	2.62e-08
sp|P15043|RECQ_ECOLI	RLI17242.1	23.864	43.47	2.98e-08
sp|P15043|RECQ_ECOLI	MAS18603.1	23.939	42.42	3.04e-08
sp|P15043|RECQ_ECOLI	AEE93837.1	27.703	45.95	3.06e-08
sp|P15043|RECQ_ECOLI	OPX65453.1	26.667	48.89	3.25e-08
sp|P15043|RECQ_ECOLI	OGJ12593.1	24.286	40.57	3.27e-08
sp|P15043|RECQ_ECOLI	WP_048204966.1	26.019	43.26	3.64e-08
sp|P15043|RECQ_ECOLI	RLG32141.1	21.176	42.35	3.64e-08
sp|P15043|RECQ_ECOLI	WP_112124982.1	21.922	42.34	3.69e-08
sp|P15043|RECQ_ECOLI	PIO08470.1	23.964	41.12	3.72e-08
sp|P15043|RECQ_ECOLI	WP_066075764.1	26.119	50	3.84e-08
sp|P15043|RECQ_ECOLI	MBP03394.1	22.802	39.56	4.15e-08
sp|P15043|RECQ_ECOLI	WP_129596492.1	23.975	42.9	4.26e-08
sp|P15043|RECQ_ECOLI	TFF99418.1	21.203	43.04	4.66e-08
sp|P15043|RECQ_ECOLI	RAH16393.1	22.286	41.14	4.9e-08
sp|P15043|RECQ_ECOLI	MBO53892.1	24.051	43.67	4.92e-08
sp|P15043|RECQ_ECOLI	WP_023991775.1	26.393	40.76	4.97e-08
sp|P15043|RECQ_ECOLI	WP_009074329.1	21.538	40	5.23e-08
sp|P15043|RECQ_ECOLI	OPY54892.1	22.636	41.83	5.25e-08
sp|P15043|RECQ_ECOLI	MAE42274.1	31.944	72.22	5.58e-08
sp|P15043|RECQ_ECOLI	MBV22714.1	23.306	42.01	5.76e-08
sp|P15043|RECQ_ECOLI	MAD72518.1	23.636	42.12	5.76e-08
sp|P15043|RECQ_ECOLI	AGN26194.1	30.328	49.18	5.85e-08
sp|P15043|RECQ_ECOLI	WP_011498352.1	26.205	43.67	5.9e-08
sp|P15043|RECQ_ECOLI	MBU04332.1	25.49	45.75	5.98e-08
sp|P15043|RECQ_ECOLI	PDH22121.1	22.841	40.67	6.17e-08
sp|P15043|RECQ_ECOLI	RAP47206.1	24.299	45.17	6.34e-08
sp|P15043|RECQ_ECOLI	WP_081633168.1	30.328	49.18	6.39e-08
sp|P15043|RECQ_ECOLI	MBU89533.1	23.636	42.12	6.45e-08
sp|P15043|RECQ_ECOLI	TFG32926.1	23.387	40.05	6.7e-08
sp|P15043|RECQ_ECOLI	RLJ00722.1	34.247	63.01	7.06e-08
sp|P15043|RECQ_ECOLI	DAC13542.1	22.527	39.56	7.25e-08
sp|P15043|RECQ_ECOLI	WP_048163897.1	23.944	47.42	7.26e-08
sp|P15043|RECQ_ECOLI	KHO50451.1	23.944	47.18	7.26e-08
sp|P15043|RECQ_ECOLI	RLE47707.1	26.429	44.29	7.92e-08
sp|P15043|RECQ_ECOLI	MAG74888.1	22.911	40.43	7.94e-08
sp|P15043|RECQ_ECOLI	MBH33267.1	22.527	40.11	8.19e-08
sp|P15043|RECQ_ECOLI	WP_048111545.1	28.099	47.11	8.47e-08
sp|P15043|RECQ_ECOLI	PMB78640.1	24.789	41.97	8.5e-08
sp|P15043|RECQ_ECOLI	AGI48077.1	23.944	47.42	8.56e-08
sp|P15043|RECQ_ECOLI	KYC52111.1	32.231	47.93	8.95e-08
sp|P15043|RECQ_ECOLI	OFX17291.1	23.143	40.29	8.99e-08
sp|P15043|RECQ_ECOLI	MAS80411.1	21.49	44.13	8.99e-08
sp|P15043|RECQ_ECOLI	MBR19255.1	22.527	39.56	9.25e-08
sp|P15043|RECQ_ECOLI	AXV36853.1	23.636	42.34	1.05e-07
sp|P15043|RECQ_ECOLI	DAC33854.1	31.25	46.43	1.1e-07
sp|P15043|RECQ_ECOLI	MBM67527.1	26.846	48.32	1.12e-07
sp|P15043|RECQ_ECOLI	DAC71364.1	22.527	39.56	1.16e-07
sp|P15043|RECQ_ECOLI	PIZ52446.1	21.515	41.52	1.16e-07
sp|P15043|RECQ_ECOLI	AIF24980.1	23.276	40.8	1.19e-07
sp|P15043|RECQ_ECOLI	BAW31114.1	24.586	42.54	1.26e-07
sp|P15043|RECQ_ECOLI	WP_089822852.1	23.628	39.62	1.29e-07
sp|P15043|RECQ_ECOLI	AIE92406.1	23.324	41.11	1.33e-07
sp|P15043|RECQ_ECOLI	MBF26415.1	22.192	40.55	1.37e-07
sp|P15043|RECQ_ECOLI	WP_015492150.1	21.246	41.08	1.4e-07
sp|P15043|RECQ_ECOLI	MAU18376.1	24.036	41.84	1.49e-07
sp|P15043|RECQ_ECOLI	MAV94764.1	24.189	43.07	1.51e-07
sp|P15043|RECQ_ECOLI	WP_135604452.1	25.705	43.26	1.54e-07
sp|P15043|RECQ_ECOLI	OPY16558.1	24.398	43.07	1.63e-07
sp|P15043|RECQ_ECOLI	KYC50477.1	22.535	39.72	1.65e-07
sp|P15043|RECQ_ECOLI	WP_091690031.1	26.168	43.61	1.65e-07
sp|P15043|RECQ_ECOLI	WP_089803800.1	24.819	39.04	1.68e-07
sp|P15043|RECQ_ECOLI	MBU12935.1	23.442	41.84	1.75e-07
sp|P15043|RECQ_ECOLI	RYG63248.1	33.333	52.69	1.86e-07
sp|P15043|RECQ_ECOLI	RZD50369.1	23.977	40.64	1.87e-07
sp|P15043|RECQ_ECOLI	MBM48122.1	26.174	48.32	1.89e-07
sp|P15043|RECQ_ECOLI	WP_013737382.1	21.221	43.31	1.92e-07
sp|P15043|RECQ_ECOLI	WP_089693039.1	23.515	39.67	1.95e-07
sp|P15043|RECQ_ECOLI	KYC54616.1	23.179	42.38	1.96e-07
sp|P15043|RECQ_ECOLI	KQC02887.1	23.894	42.77	1.98e-07
sp|P15043|RECQ_ECOLI	MAS31687.1	20.857	37.71	2.06e-07
sp|P15043|RECQ_ECOLI	PSN97001.1	21.096	42.47	2.1e-07
sp|P15043|RECQ_ECOLI	WP_048085381.1	27.628	40.84	2.15e-07
sp|P15043|RECQ_ECOLI	WP_082730063.1	21.774	41.4	2.26e-07
sp|P15043|RECQ_ECOLI	MAJ18763.1	23.214	41.37	2.45e-07
sp|P15043|RECQ_ECOLI	MAG40161.1	23.429	38.57	2.47e-07
sp|P15043|RECQ_ECOLI	WP_048073625.1	27.628	40.84	2.48e-07
sp|P15043|RECQ_ECOLI	WP_060537411.1	27.628	40.84	2.48e-07
sp|P15043|RECQ_ECOLI	RAH15763.1	25.145	44.22	2.49e-07
sp|P15043|RECQ_ECOLI	WP_023843755.1	25.378	40.48	2.57e-07
sp|P15043|RECQ_ECOLI	AIF17153.1	23.032	41.11	2.75e-07
sp|P15043|RECQ_ECOLI	RCH71041.1	23.032	41.11	2.84e-07
sp|P15043|RECQ_ECOLI	PSN85891.1	21.096	42.47	3.07e-07
sp|P15043|RECQ_ECOLI	MBE39275.1	22.715	42.04	3.19e-07
sp|P15043|RECQ_ECOLI	WP_054836536.1	23.611	50	3.34e-07
sp|P15043|RECQ_ECOLI	PIO07030.1	23.256	39.53	3.41e-07
sp|P15043|RECQ_ECOLI	PSN82202.1	21.096	42.47	3.49e-07
sp|P15043|RECQ_ECOLI	MAV95046.1	22.376	40.06	3.57e-07
sp|P15043|RECQ_ECOLI	AIF13611.1	32.381	47.62	3.6e-07
sp|P15043|RECQ_ECOLI	WP_008366702.1	21.86	39.3	3.7e-07
sp|P15043|RECQ_ECOLI	WP_007345673.1	21.86	39.3	3.73e-07
sp|P15043|RECQ_ECOLI	MBL11405.1	23.188	41.45	3.83e-07
sp|P15043|RECQ_ECOLI	AIF03821.1	32.381	47.62	3.89e-07
sp|P15043|RECQ_ECOLI	PXF24417.1	28.696	46.09	3.9e-07
sp|P15043|RECQ_ECOLI	MAM82679.1	22.715	42.04	4.06e-07
sp|P15043|RECQ_ECOLI	WP_048193937.1	25.705	42.63	4.12e-07
sp|P15043|RECQ_ECOLI	WP_129785262.1	23.81	39.05	4.15e-07
sp|P15043|RECQ_ECOLI	WP_006055614.1	23.81	39.05	4.22e-07
sp|P15043|RECQ_ECOLI	WP_129114115.1	24.096	39.28	4.24e-07
sp|P15043|RECQ_ECOLI	AMH95052.1	23.464	41.62	4.41e-07
sp|P15043|RECQ_ECOLI	WP_066075800.1	23.464	41.62	4.44e-07
sp|P15043|RECQ_ECOLI	PXF19537.1	23.512	41.07	4.48e-07
sp|P15043|RECQ_ECOLI	PIO06391.1	23.706	42.23	4.48e-07
sp|P15043|RECQ_ECOLI	GBE56510.1	23.611	42.36	4.52e-07
sp|P15043|RECQ_ECOLI	WP_096394238.1	21.86	39.07	4.52e-07
sp|P15043|RECQ_ECOLI	MBS86135.1	33.962	56.6	4.55e-07
sp|P15043|RECQ_ECOLI	DAC68360.1	22.775	42.41	4.62e-07
sp|P15043|RECQ_ECOLI	MBK70365.1	25.071	39.89	4.64e-07
sp|P15043|RECQ_ECOLI	RMG31597.1	22.93	44.59	4.69e-07
sp|P15043|RECQ_ECOLI	GBE17590.1	23.611	42.36	4.76e-07
sp|P15043|RECQ_ECOLI	PSP89351.1	25.762	43.21	4.93e-07
sp|P15043|RECQ_ECOLI	EKQ50646.1	26.875	42.5	5.03e-07
sp|P15043|RECQ_ECOLI	TFF87629.1	25.77	45.66	5.5e-07
sp|P15043|RECQ_ECOLI	AKA49470.1	23.123	43.54	5.8e-07
sp|P15043|RECQ_ECOLI	RJS74301.1	25.507	43.48	5.82e-07
sp|P15043|RECQ_ECOLI	AXV39495.1	27.187	43.12	5.87e-07
sp|P15043|RECQ_ECOLI	PXF24508.1	31.304	46.96	6.02e-07
sp|P15043|RECQ_ECOLI	WP_017343524.1	21.86	39.07	6.2e-07
sp|P15043|RECQ_ECOLI	MBL80274.1	32.381	46.67	6.75e-07
sp|P15043|RECQ_ECOLI	AIE94846.1	32.381	47.62	6.98e-07
sp|P15043|RECQ_ECOLI	RZD53403.1	23.214	41.07	7.36e-07
sp|P15043|RECQ_ECOLI	OPX59268.1	24.823	43.97	7.48e-07
sp|P15043|RECQ_ECOLI	RMG37613.1	21.345	38.89	7.49e-07
sp|P15043|RECQ_ECOLI	WP_135612567.1	25.857	43.61	7.71e-07
sp|P15043|RECQ_ECOLI	GBE54575.1	22.159	41.19	7.81e-07
sp|P15043|RECQ_ECOLI	WP_082662471.1	23.118	39.52	8.34e-07
sp|P15043|RECQ_ECOLI	DAC26756.1	22.513	42.41	8.86e-07
sp|P15043|RECQ_ECOLI	WP_074369758.1	29.121	47.25	8.96e-07
sp|P15043|RECQ_ECOLI	MBT86696.1	23.41	40.75	9.73e-07
sp|P15043|RECQ_ECOLI	RLG29833.1	23.494	41.27	1.03e-06
sp|P15043|RECQ_ECOLI	MAE36135.1	22.513	43.19	1.06e-06
sp|P15043|RECQ_ECOLI	PIN81698.1	26.531	57.14	1.06e-06
sp|P15043|RECQ_ECOLI	OIO20923.1	22.222	45.93	1.23e-06
sp|P15043|RECQ_ECOLI	MAG20111.1	26.087	46.96	1.31e-06
sp|P15043|RECQ_ECOLI	WP_121822627.1	23.67	36.44	1.37e-06
sp|P15043|RECQ_ECOLI	PIN83152.1	22.222	45.93	1.38e-06
sp|P15043|RECQ_ECOLI	KXB01827.1	22.193	38.5	1.47e-06
sp|P15043|RECQ_ECOLI	ERH09645.1	43.548	64.52	1.65e-06
sp|P15043|RECQ_ECOLI	WP_089788419.1	22.816	40.29	1.82e-06
sp|P15043|RECQ_ECOLI	TFG23516.1	27.473	49.45	1.87e-06
sp|P15043|RECQ_ECOLI	DAC64471.1	22.626	41.06	1.89e-06
sp|P15043|RECQ_ECOLI	AIF08696.1	28.571	46.43	1.99e-06
sp|P15043|RECQ_ECOLI	WP_084486476.1	24.189	41.89	2.02e-06
sp|P15043|RECQ_ECOLI	RLI25853.1	25.291	43.9	2.04e-06
sp|P15043|RECQ_ECOLI	PXY70766.1	24.405	39.88	2.05e-06
sp|P15043|RECQ_ECOLI	KYH37418.1	25.291	43.9	2.14e-06
sp|P15043|RECQ_ECOLI	RZP09947.1	27.679	46.43	2.17e-06
sp|P15043|RECQ_ECOLI	EKF84719.1	26.562	42.5	2.25e-06
sp|P15043|RECQ_ECOLI	TFH48743.1	30.827	46.62	2.47e-06
sp|P15043|RECQ_ECOLI	WP_048204262.1	26.562	42.5	2.55e-06
sp|P15043|RECQ_ECOLI	WP_004966358.1	29.255	44.15	2.66e-06
sp|P15043|RECQ_ECOLI	WP_048190004.1	23.009	41	2.67e-06
sp|P15043|RECQ_ECOLI	WP_006079234.1	23.544	41.01	2.81e-06
sp|P15043|RECQ_ECOLI	AMK13609.1	26	52	2.92e-06
sp|P15043|RECQ_ECOLI	WP_008386358.1	24.096	39.76	2.94e-06
sp|P15043|RECQ_ECOLI	PSP47277.1	26.444	43.47	3.37e-06
sp|P15043|RECQ_ECOLI	WP_048196709.1	23.362	41.31	3.39e-06
sp|P15043|RECQ_ECOLI	GBE19303.1	23.256	42.15	3.45e-06
sp|P15043|RECQ_ECOLI	ACX72278.1	23.362	41.31	3.48e-06
sp|P15043|RECQ_ECOLI	AIF05520.1	32	48	3.5e-06
sp|P15043|RECQ_ECOLI	MAK88684.1	23.193	40.96	3.53e-06
sp|P15043|RECQ_ECOLI	RCH76729.1	22.271	38.65	3.56e-06
sp|P15043|RECQ_ECOLI	WP_112094444.1	23.823	41.55	3.6e-06
sp|P15043|RECQ_ECOLI	RLE73772.1	20.659	41.02	3.6e-06
sp|P15043|RECQ_ECOLI	RZD35160.1	22.543	39.31	3.64e-06
sp|P15043|RECQ_ECOLI	PWI47305.1	23.269	41	3.94e-06
sp|P15043|RECQ_ECOLI	RLF16567.1	24.403	40.85	4.26e-06
sp|P15043|RECQ_ECOLI	MBP50979.1	29.73	45.05	4.28e-06
sp|P15043|RECQ_ECOLI	DAC45540.1	23.123	41.74	4.28e-06
sp|P15043|RECQ_ECOLI	MBP12782.1	22.414	36.85	4.49e-06
sp|P15043|RECQ_ECOLI	MBP13072.1	23.123	41.74	4.54e-06
sp|P15043|RECQ_ECOLI	WP_042684700.1	26.457	43.5	4.8e-06
sp|P15043|RECQ_ECOLI	WP_010870918.1	23.824	43.26	4.98e-06
sp|P15043|RECQ_ECOLI	MBA45339.1	22.985	41.19	5.28e-06
sp|P15043|RECQ_ECOLI	PSO07831.1	25.6	48	5.46e-06
sp|P15043|RECQ_ECOLI	MBS72227.1	27.027	45.05	5.59e-06
sp|P15043|RECQ_ECOLI	MAR42266.1	29.907	46.73	6.44e-06
sp|P15043|RECQ_ECOLI	MBJ09354.1	22.093	39.83	6.6e-06
sp|P15043|RECQ_ECOLI	MAZ24024.1	24.571	41.43	6.61e-06
sp|P15043|RECQ_ECOLI	WP_058747248.1	23.361	40.98	6.64e-06
sp|P15043|RECQ_ECOLI	RAH16286.1	29.907	46.73	7.02e-06
sp|P15043|RECQ_ECOLI	WP_054838399.1	22.923	40.97	7.04e-06
sp|P15043|RECQ_ECOLI	KYC48537.1	23.204	40.06	7.04e-06
sp|P15043|RECQ_ECOLI	MAE38593.1	21.508	40.78	7.32e-06
sp|P15043|RECQ_ECOLI	RLG24835.1	23.919	40.63	8.03e-06
sp|P15043|RECQ_ECOLI	RJS73807.1	31.405	47.93	8.14e-06
sp|P15043|RECQ_ECOLI	MAG08149.1	25.926	46.3	8.43e-06
sp|P15043|RECQ_ECOLI	PIU22397.1	23.077	49.23	8.67e-06
sp|P15043|RECQ_ECOLI	RYY70979.1	26.923	46.92	9.6e-06
sp|P15043|RECQ_ECOLI	WP_052886489.1	23.607	40.85	9.69e-06
sp|P15043|RECQ_ECOLI	TFF84818.1	31.532	50.45	1e-05
sp|P15043|RECQ_ECOLI	ANV80286.1	27.826	45.22	1.04e-05
sp|P15043|RECQ_ECOLI	AJB41380.1	23.607	40.85	1.05e-05
sp|P15043|RECQ_ECOLI	RAH07947.1	20.891	39	1.1e-05
sp|P15043|RECQ_ECOLI	OLS30337.1	31.452	50	1.11e-05
sp|P15043|RECQ_ECOLI	MBF71348.1	25	47.32	1.13e-05
sp|P15043|RECQ_ECOLI	MAG74728.1	21.229	40.78	1.14e-05
sp|P15043|RECQ_ECOLI	KYC45071.1	26.471	45.1	1.2e-05
sp|P15043|RECQ_ECOLI	WP_048089535.1	24.848	42.12	1.22e-05
sp|P15043|RECQ_ECOLI	ERH08298.1	26.027	41.64	1.3e-05
sp|P15043|RECQ_ECOLI	WP_052884206.1	23.514	40.81	1.46e-05
sp|P15043|RECQ_ECOLI	MBC64253.1	21.687	40.66	1.62e-05
sp|P15043|RECQ_ECOLI	PSQ37318.1	26.14	43.16	1.72e-05
sp|P15043|RECQ_ECOLI	RLI25796.1	24.26	42.9	1.76e-05
sp|P15043|RECQ_ECOLI	WP_048181262.1	44.444	64.44	1.95e-05
sp|P15043|RECQ_ECOLI	MAH49379.1	23.204	39.23	1.97e-05
sp|P15043|RECQ_ECOLI	WP_048179763.1	24.784	42.07	2.03e-05
sp|P15043|RECQ_ECOLI	PXF61746.1	22.581	40.76	2.03e-05
sp|P15043|RECQ_ECOLI	WP_015504980.1	24.752	48.51	2.13e-05
sp|P15043|RECQ_ECOLI	KXH72650.1	31.967	50	2.14e-05
sp|P15043|RECQ_ECOLI	RLI92463.1	26.562	42.58	2.33e-05
sp|P15043|RECQ_ECOLI	PIN92794.1	20.71	41.72	2.39e-05
sp|P15043|RECQ_ECOLI	WP_015232314.1	32.673	49.5	2.4e-05
sp|P15043|RECQ_ECOLI	RCH77098.1	22.781	40.83	2.41e-05
sp|P15043|RECQ_ECOLI	PIN94377.1	30.882	61.76	3e-05
sp|P15043|RECQ_ECOLI	PKM92193.1	34.615	48.72	3.11e-05
sp|P15043|RECQ_ECOLI	ERG90135.1	24.561	39.35	3.23e-05
sp|P15043|RECQ_ECOLI	RZN35463.1	25.98	45.1	3.23e-05
sp|P15043|RECQ_ECOLI	RNJ78248.1	30.189	49.06	3.82e-05
sp|P15043|RECQ_ECOLI	MBL21158.1	21.614	38.04	3.82e-05
sp|P15043|RECQ_ECOLI	CDF30966.1	24.752	47.52	4.01e-05
sp|P15043|RECQ_ECOLI	RNJ77715.1	30.189	49.06	4.12e-05
sp|P15043|RECQ_ECOLI	PKL62660.1	29.67	48.35	4.4e-05
sp|P15043|RECQ_ECOLI	RZB29408.1	30.088	48.67	4.96e-05
sp|P15043|RECQ_ECOLI	RJS83168.1	32.323	50.51	5.13e-05
sp|P15043|RECQ_ECOLI	PDM26999.1	32.323	50.51	5.35e-05
sp|P15043|RECQ_ECOLI	WP_015492590.1	26.471	48.04	5.53e-05
sp|P15043|RECQ_ECOLI	MBM55874.1	20.776	37.67	5.55e-05
sp|P15043|RECQ_ECOLI	MAO69616.1	28.421	50.53	5.68e-05
sp|P15043|RECQ_ECOLI	RLG97985.1	32.323	50.51	6.6e-05
sp|P15043|RECQ_ECOLI	PSP23317.1	25.532	43.47	7.4e-05
sp|P15043|RECQ_ECOLI	MAQ05427.1	21.779	40.18	8.1e-05
sp|P15043|RECQ_ECOLI	MAE41020.1	22.647	42.65	8.78e-05
sp|P15043|RECQ_ECOLI	RAH07901.1	22.647	42.65	9.24e-05
sp|P15043|RECQ_ECOLI	WP_128692834.1	31.868	47.25	9.46e-05
sp|P15043|RECQ_ECOLI	MAN21792.1	22.647	42.65	9.64e-05

## Sheet: Supplementary material NIQI hom
BLASTP search using NIQI motif (RGRGRGRGGGSGGSGGRGRG) as a query. 23 homologic protein sequences were found in domain Archaea with E-value cutoff = 0.05
QUERY	HIT	Accesion	% ident	E-value
RGRGRGRGGGSGGSGGRGRG	dinitrogenase iron-molybdenum cofactor [Thermococci archaeon]	NPA48286.1	0.85	6e-05
RGRGRGRGGGSGGSGGRGRG	hypothetical protein [Crenarchaeota archaeon]	NPB00904.1	0.7727	0.0001
RGRGRGRGGGSGGSGGRGRG	hypothetical protein A3K65_00685 [Euryarchaeota archaeon RBG_16_68_12]	OGS51194.1	0.75	0.0001
RGRGRGRGGGSGGSGGRGRG	hypothetical protein [Crenarchaeota archaeon]	NPA69980.1	0.7391	0.0002
RGRGRGRGGGSGGSGGRGRG	hypothetical protein [Crenarchaeota archaeon]	NPA22916.1	0.7083	0.0002
RGRGRGRGGGSGGSGGRGRG	30S ribosomal protein S4 [Methanosarcinales archaeon]	NOR59290.1	0.8421	0.0006
RGRGRGRGGGSGGSGGRGRG	30S ribosomal protein S4 [ANME-2 cluster archaeon]	MRG76598.1	0.8421	0.0006
RGRGRGRGGGSGGSGGRGRG	hypothetical protein CW691_05625 [Candidatus Bathyarchaeota archaeon]	PVX25095.1	0.9333	0.002
RGRGRGRGGGSGGSGGRGRG	hypothetical protein MBEHAL_0504 [Halarchaeum acidiphilum MH1-52-1]	GAD51744.1	0.6818	0.005
RGRGRGRGGGSGGSGGRGRG	hypothetical protein CW708_02660 [Candidatus Bathyarchaeota archaeon]	RJS79205.1	0.7619	0.007
RGRGRGRGGGSGGSGGRGRG	hypothetical protein EOO41_05260 [Euryarchaeota archaeon]	RYE95819.1	0.875	0.007
RGRGRGRGGGSGGSGGRGRG	hypothetical protein BAJATHORv1_20558 [Candidatus Thorarchaeota archaeon]	TXT56960.1	0.75	0.01
RGRGRGRGGGSGGSGGRGRG	dinitrogenase iron-molybdenum cofactor biosynthesis protein [Euryarchaeota archaeon ex4484_178]	OYT58968.1	0.7895	0.02
RGRGRGRGGGSGGSGGRGRG	ATP-dependent helicase [Candidatus Poseidoniales archaeon]	RJU89926.1	0.7619	0.02
RGRGRGRGGGSGGSGGRGRG	ATPase [Halobacteriales archaeon QS_5_70_15]	PSQ09853.1	0.9333	0.02
RGRGRGRGGGSGGSGGRGRG	hypothetical protein DSY33_03955 [Archaeoglobus sp.]	RUM33674.1	0.7143	0.027
RGRGRGRGGGSGGSGGRGRG	NifB/NifX family molybdenum-iron cluster-binding protein [Palaeococcus ferrophilus]	WP_048147999.1	0.75	0.028
RGRGRGRGGGSGGSGGRGRG	NifB/NifX family molybdenum-iron cluster-binding protein [Thermococcus siculi]	WP_088856680.1	0.75	0.028
RGRGRGRGGGSGGSGGRGRG	hypothetical protein [Halobellus sp. Atlit-31R]	WP_158598643.1	0.5667	0.028
RGRGRGRGGGSGGSGGRGRG	TPA: 26S protease regulatory subunit [Methanomicrobia archaeon]	HDN68115.1	0.68	0.029
RGRGRGRGGGSGGSGGRGRG	hypothetical protein C4B55_04465 [Methanophagales archaeon]	PXF51625.1	0.5862	0.029
RGRGRGRGGGSGGSGGRGRG	hypothetical protein [uncultured marine thaumarchaeote KM3_53_E03]	AIF11750.1	0.8235	0.04
RGRGRGRGGGSGGSGGRGRG	ATP-dependent RNA helicase [Candidatus Pacearchaeota archaeon]	MAG40161.1	0.7368	0.04
