# Supplementary material for: G-Quadruplexes in the Archaea Domain
Source: Biomolecules. 2020 Sep 21;10(9):1349. doi: 10.3390/biom10091349 (PMC7565180; doi:10.3390/biom10091349)
Supplement: Supplementary file 1 [file biomolecules-10-01349-s001.zip › 00-SM-Biomolecules/Table S5.xlsx]

## Sheet: Statistica
SM_05: Statistical evaluation - differencies of PQS frequency in Groups and Subgroups of Archea
Superphylum	Multiple Comparisons p values (2-tailed); Var12 (Spreadsheet1) Independent (grouping) variable: Var11 Kruskal-Wallis test: H ( 4, N= 2619) =218.5866 p =0.000
	BAT superphylum	Cren superphylum	Asgard superphylum	DPANN	Euryarchaeota
BAT superphylum		0	0.0159123	0.482148	0
Cren superphylum	0		0	0	1
Asgard superphylum	0.0159123	0		0.511551	0
DPANN	0.482148	0	0.511551		0
Euryarchaeota	0	1	0	0
Subgoutp	Multiple Comparisons p values (2-tailed); Var3 (Spreadsheet1) Independent (grouping) variable: Var2 Kruskal-Wallis test: H ( 33, N= 2619) =1058.900 p =0.000
	Bathyarchaeota	Thaumarchaeota	Thermoproteales	Sulfolobales	Desulfurococcales	Verstraetearchaeota	Marsarchaeota	Geothermarchaeota	Nezhaarchaeota	Korarchaeota	Lokiarchaeota	Thorarchaeota	Heimdallarchaeota	Aenigmarchaeota	Nanohaloarchaeota	Woesearchaeota	Pacearchaeota	Nanoarchaeota	Micrarchaeota	Diapherotrites	Hadesarchaea	Persephonarchaeota	Thermococcales	Methanofastidiosa	Methanococcales	Methanobacteriales	Methanomassilicoccales	Thermoplasmatales	Acidoprofondum/DHV2-2	Archaeoglobales	Methanosarcinales	Methanomicrobiales	Methanocellales	Halobacteriales
Bathyarchaeota		1.71006e-09	0.29907	0.315131	1	1	1	1	1	0.853679	0.000205884	1	0.0105793	1	0.0751458	0.000448757	0.000508283	0.0859563	1	0.0812973	0.0595	1	0.924632	0.130149	0.00211727	0	0.000161871	1	1	1	1	0	1	0.000157412
Thaumarchaeota	1.71006e-09		0	1	9.48712e-08	0.00414648	0.0229355	1	1	5.61715e-08	1	1	1	1	1	1	1	1	0.0020029	1	2.18746e-08	3.45536e-09	0	1	1	0.244586	0	0.0858731	1	3.3479e-08	5.82077e-09	0	1	0
Thermoproteales	0.29907	0		2.05959e-09	1	1	1	1	1	1	0	0.000174867	6.85746e-06	0.000124963	2.34792e-05	0	0	4.66619e-06	1	1.60903e-05	1	1	1	1.67169e-09	2.7613e-08	0	1	1.98192e-08	1	1	8.44418e-06	0.00936046	1	1
Sulfolobales	0.315131	1	2.05959e-09		0.00545971	1	1	1	1	0.000554881	1	1	1	1	1	1	1	1	1	1	5.97775e-05	0.00101601	2.27533e-06	1	1	3.86661e-07	0	1	1	0.0370917	1	0	1	0
Desulfurococcales	1	9.48712e-08	1	0.00545971		1	1	1	1	1	3.78942e-06	0.0164579	0.000145352	0.0222509	0.000947879	2.49199e-05	2.07883e-05	0.000987474	1	0.000986173	1	1	1	0.00243388	2.76855e-05	0	1	0.0195316	1	1	0.640106	1	1	1
Verstraetearchaeota	1	0.00414648	1	1	1		1	1	1	1	0.00355551	1	0.00982635	1	0.0723746	0.0474346	0.0342772	0.132299	1	0.0882714	1	1	1	0.95516	0.0100697	1.78656e-06	1	1	1	1	1	1	1	1
Marsarchaeota	1	0.0229355	1	1	1	1		1	1	1	0.0123257	1	0.0213137	1	0.152484	0.157593	0.11428	0.297402	1	0.18955	1	1	1	1	0.028997	3.3274e-05	1	1	1	1	1	1	1	1
Geothermarchaeota	1	1	1	1	1	1	1		1	1	0.374907	1	0.221742	1	1	1	1	1	1	1	1	1	1	1	0.532876	0.0495108	1	1	1	1	1	1	1	1
Nezhaarchaeota	1	1	1	1	1	1	1	1		1	1	1	1	1	1	1	1	1	1	1	1	1	1	1	1	1	1	1	1	1	1	1	1	1
Korarchaeota	0.853679	5.61715e-08	1	0.000554881	1	1	1	1	1		4.48035e-07	0.00126684	1.15396e-05	0.00171847	7.45178e-05	4.0057e-06	3.12913e-06	8.08966e-05	1	7.79832e-05	1	1	1	0.000257855	2.6283e-06	0	1	0.00179035	1	1	0.0471561	1	1	1
Lokiarchaeota	0.000205884	1	0	1	3.78942e-06	0.00355551	0.0123257	0.374907	1	4.48035e-07		1	1	1	1	1	1	1	0.00802572	1	6.01659e-08	7.07055e-07	5.80707e-09	1	1	1	0	0.545175	1	2.40939e-05	0.00301882	0	1	0
Thorarchaeota	1	1	0.000174867	1	0.0164579	1	1	1	1	0.00126684	1		1	1	1	1	1	1	1	1	0.00010137	0.0059998	0.00047973	1	1	1	2.96041e-07	1	1	0.153981	1	0	1	1.71344e-06
Heimdallarchaeota	0.0105793	1	6.85746e-06	1	0.000145352	0.00982635	0.0213137	0.221742	1	1.15396e-05	1	1		1	1	1	1	1	0.0407767	1	9.18785e-07	6.02028e-05	9.46449e-06	1	1	1	4.62511e-08	1	1	0.00128038	0.0678695	0	1	3.6624e-07
Aenigmarchaeota	1	1	0.000124963	1	0.0222509	1	1	1	1	0.00171847	1	1	1		1	1	1	1	1	1	0.000139575	0.00768375	0.000469859	1	1	0.702352	1.37986e-07	1	1	0.209759	1	0	1	5.97727e-07
Nanohaloarchaeota	0.0751458	1	2.34792e-05	1	0.000947879	0.0723746	0.152484	1	1	7.45178e-05	1	1	1	1		1	1	1	0.309289	1	6.02553e-06	0.000363634	4.17132e-05	1	1	1	9.07598e-08	1	1	0.00857625	0.517869	0	1	6.94765e-07
Woesearchaeota	0.000448757	1	0	1	2.49199e-05	0.0474346	0.157593	1	1	4.0057e-06	1	1	1	1	1		1	1	0.100026	1	6.53705e-07	3.00134e-06	1.70046e-09	1	1	1	0	1	1	9.50863e-05	0.00944336	0	1	0
Pacearchaeota	0.000508283	1	0	1	2.07883e-05	0.0342772	0.11428	1	1	3.12913e-06	1	1	1	1	1	1		1	0.0737559	1	4.91436e-07	2.73532e-06	2.80488e-09	1	1	1	0	1	1	8.97768e-05	0.0101342	0	1	0
Nanoarchaeota	0.0859563	1	4.66619e-06	1	0.000987474	0.132299	0.297402	1	1	8.08966e-05	1	1	1	1	1	1	1		0.539055	1	7.14973e-06	0.000310287	1.63954e-05	1	1	1	6.66894e-09	1	1	0.00888889	0.751722	0	1	3.57152e-08
Micrarchaeota	1	0.0020029	1	1	1	1	1	1	1	1	0.00802572	1	0.0407767	1	0.309289	0.100026	0.0737559	0.539055		0.372909	0.270803	1	1	1	0.0307707	1.29046e-08	0.191862	1	1	1	1	0.000300365	1	1
Diapherotrites	0.0812973	1	1.60903e-05	1	0.000986173	0.0882714	0.18955	1	1	7.79832e-05	1	1	1	1	1	1	1	1	0.372909		6.44522e-06	0.000358255	3.35968e-05	1	1	1	4.72785e-08	1	1	0.00897359	0.597842	0	1	3.41938e-07
Hadesarchaea	0.0595	2.18746e-08	1	5.97775e-05	1	1	1	1	1	1	6.01659e-08	0.00010137	9.18785e-07	0.000139575	6.02553e-06	6.53705e-07	4.91436e-07	7.14973e-06	0.270803	6.44522e-06		1	1	2.89973e-05	2.80918e-07	0	1	0.000175445	0.307397	1	0.00370349	1	1	1
Persephonarchaeota	1	3.45536e-09	1	0.00101601	1	1	1	1	1	1	7.07055e-07	0.0059998	6.02028e-05	0.00768375	0.000363634	3.00134e-06	2.73532e-06	0.000310287	1	0.000358255	1		1	0.000438747	6.8618e-06	0	1	0.00413685	1	1	0.196939	1	1	1
Thermococcales	0.924632	0	1	2.27533e-06	1	1	1	1	1	1	5.80707e-09	0.00047973	9.46449e-06	0.000469859	4.17132e-05	1.70046e-09	2.80488e-09	1.63954e-05	1	3.35968e-05	1	1		1.02585e-06	1.70342e-07	0	1	1.4885e-05	1	1	0.0027087	1	1	1
Methanofastidiosa	0.130149	1	1.67169e-09	1	0.00243388	0.95516	1	1	1	0.000257855	1	1	1	1	1	1	1	1	1	1	2.89973e-05	0.000438747	1.02585e-06		1	7.00693e-05	0	1	1	0.0158366	1	0	1	0
Methanococcales	0.00211727	1	2.7613e-08	1	2.76855e-05	0.0100697	0.028997	0.532876	1	2.6283e-06	1	1	1	1	1	1	1	1	0.0307707	1	2.80918e-07	6.8618e-06	1.70342e-07	1		1	0	1	1	0.000220586	0.0241142	0	1	0
Methanobacteriales	0	0.244586	0	3.86661e-07	0	1.78656e-06	3.3274e-05	0.0495108	1	0	1	1	1	0.702352	1	1	1	1	1.29046e-08	1	0	0	0	7.00693e-05	1		0	0	1	0	0	0	1	0
Methanomassilicoccales	0.000161871	0	1	0	1	1	1	1	1	1	0	2.96041e-07	4.62511e-08	1.37986e-07	9.07598e-08	0	0	6.66894e-09	0.191862	4.72785e-08	1	1	1	0	0	0		0	1	1	0	1	1	1
Thermoplasmatales	1	0.0858731	1.98192e-08	1	0.0195316	1	1	1	1	0.00179035	0.545175	1	1	1	1	1	1	1	1	1	0.000175445	0.00413685	1.4885e-05	1	1	0	0		1	0.152192	1	0	1	0
Acidoprofondum/DHV2-2	1	1	1	1	1	1	1	1	1	1	1	1	1	1	1	1	1	1	1	1	0.307397	1	1	1	1	1	1	1		1	1	0.0750766	1	1
Archaeoglobales	1	3.3479e-08	1	0.0370917	1	1	1	1	1	1	2.40939e-05	0.153981	0.00128038	0.209759	0.00857625	9.50863e-05	8.97768e-05	0.00888889	1	0.00897359	1	1	1	0.0158366	0.000220586	0	1	0.152192	1		1	0.00669215	1	1
Methanosarcinales	1	5.82077e-09	8.44418e-06	1	0.640106	1	1	1	1	0.0471561	0.00301882	1	0.0678695	1	0.517869	0.00944336	0.0101342	0.751722	1	0.597842	0.00370349	0.196939	0.0027087	1	0.0241142	0	0	1	1	1		0	1	0
Methanomicrobiales	0	0	0.00936046	0	1	1	1	1	1	1	0	0	0	0	0	0	0	0	0.000300365	0	1	1	1	0	0	0	1	0	0.0750766	0.00669215	0		1	0.0119687
Methanocellales	1	1	1	1	1	1	1	1	1	1	1	1	1	1	1	1	1	1	1	1	1	1	1	1	1	1	1	1	1	1	1	1		1
Halobacteriales	0.000157412	0	1	0	1	1	1	1	1	1	0	1.71344e-06	3.6624e-07	5.97727e-07	6.94765e-07	0	0	3.57152e-08	1	3.41938e-07	1	1	1	0	0	0	1	0	1	1	0	0.0119687	1
