# Supplementary material for: G-Quadruplexes in the Archaea Domain
Source: Biomolecules. 2020 Sep 21;10(9):1349. doi: 10.3390/biom10091349 (PMC7565180; doi:10.3390/biom10091349)
Supplement: Supplementary file 1 [file biomolecules-10-01349-s001.zip › 00-SM-Biomolecules/Table S8.xlsx]

## Sheet: List1
Table S8: The most similar protein of RecQ (E. coli) in Hadesarchaea archaeon.
QUERY
WP_045170230.1 (ATP-dependent DNA helicase RecQ [Escherichia coli]
DATABASE
Hadesarchaea archaeon isolate WYZ-LMO6 Hadesarchaea_archaeon_WYZ-LMO6
BEST HIT BY TBLASTN
QNVD01000240.1 Hadesarchaea archaeon isolate WYZ-LMO6 Hadesarchaea_archaeon_WYZ-LMO6_contig-240, whole genome shotgun sequence (E-value = 6.57984e-008)
Protein-protein dotplot (x-axis E. coli, y-axis Hadesarchaea homolog)
TRANLATED PROTEIN SEQUENCE
> VIRT-70582:5'3' Frame 1, start_pos=2126 MRIREVCERWGIPQVADVLEREGLTSLYPPQEEAVRRGVMEGRNLVLAVP TAGGKTLVAELCMFRSILVGRGKALYIVPLRALASEKYEEFRERYGPLGV KVGISTGDFDVADTRLARYDLLVATSEKVDSLLRHRAKWLADVVSVVVLD EVHLINDPDRGPTLEVLTARLRQVNPGVQVLALSATVRNAEERAEWLGAE LVRSDWRPVPLRKGVFHGGRILFEDGSRREVGEGEPLTVLSLDTVREGGQ VLIFVSTRKSAQSVASQLSEGVAPLLGEEERRELREVARRVEGALGEPTR TCRALAECVRRGTAFHHAGLHPDQRAEVERAFRRNLIKVICATPTLAAGM …
CDD search
