# Supplementary material for: G-Quadruplexes in the Archaea Domain
Source: Biomolecules. 2020 Sep 21;10(9):1349. doi: 10.3390/biom10091349 (PMC7565180; doi:10.3390/biom10091349)
Supplement: Supplementary file 1 [file biomolecules-10-01349-s001.zip › 00-SM-Biomolecules/Table S4.xlsx]

## Sheet: R data and code
Table S4: PQS characteristics used for the dendrogram shown in Figure 10.
	Bathyarchaeota	Thaumarchaeota	Thermoproteales	Sulfolobales	Desulfurococcales	Verstraetearchaeota	Marsarchaeota	Geothermarchaeota	Nezhaarchaeota	Korarchaeota	Unclassified_Crenarchaeota	Lokiarchaeota	Odinarchaeota	Thorarchaeota	Heimdallarchaeota	Hadesarchaeota	Persephonarchaeota	Aenigmarchaeota	Nanohaloarchaeota	Woesearchaeota	Pacearchaeota	Nanoarchaeota	Micrarchaeota	Diapherotrites	Unclassified_DPANN	Thermococcales	Theinoarchaeota	Methanofastidiosa	Methanococcales	Methanobacteriales	Methanopyrales	Methanomassilicoccales	Thermoplasmatales	Acidoprofondum/DHV2-2	Archaeoglobales	Methanosarcinales	Methanomicrobiales	Methanocellales	Halobacteriales	Unclassified_Diaforarchaea
Mean_f	1.53885	0.914898	2.06791	0.79416	2.28805	1.82649	1.63592	2.15409	0.756551	2.62591	0.440189	0.411724	0.710613	0.600964	0.272989	4.60688	1.4878	0.711807	0.483366	0.655595	0.560848	0.592446	1.16867	0.492619	0.673645	1.71904	0.659904	0.834434	0.394562	0.385361	2.33534	1.84766	1.13069	1.20971	1.21746	1.18762	2.37647	1.20791	1.56315	1.02719
Min_f	0.2273	0.0528477	0.114455	0.336951	0.403727	0.0979796	0.46676	0.9618	0.746367	1.04572	0.0857204	0.205081	0.710613	0.238259	0.116994	1.26127	0.587821	0.105832	0.0935307	0.0792783	0.0751524	0.133653	0.153376	0.106225	0.145307	0.465098	0.645004	0.0769225	0.19934	0.03697	1.96531	0.223125	0.106247	0.285573	0.572763	0.146884	0.229193	0.405385	0.0803861	0.182642
Max_f	8.41849	5.32384	7.38071	4.57994	6.37032	3.43028	2.94326	7.03223	0.766736	9.44488	1.49174	1.49925	0.710613	1.17824	0.499151	15.3104	2.36107	3.77948	1.82005	3.91569	2.9873	4.19669	2.865	2.33394	2.38945	7.53381	0.674805	3.64187	0.863817	2.32013	3.00359	4.41293	7.02753	4.1192	3.29079	7.51838	7.19799	1.88023	4.24864	2.55298
%_PQS	3	2.73	6.31	2.38	6.95	5.5	5.01	6.65	2.27	7.95	1.29	1.24	2.16	1.76	0.82	14.55	4.49	2.12	1.5	1.96	1.73	1.7	3.47	1.46	2.04	5.15	1.94	2.54	1.19	1.14	6.84	5.38	3.42	3.59	3.66	3.54	7.07	3.51	4.5	3.02
R code
x<-read.table("clipboard",h=T)
library(pvclust)
fit <- pvclust(x, method.hclust="ward.D2", method.dist="euclidean", nboot=10 000)
plot(fit,print.pv="au",print.num=FALSE,col.pv=c(au=4),main="Cluster dendrogram of PQS characteristics in Archaea")
pvrect(fit, alpha=.95,lty=2)
