# Supplementary material for: G-Quadruplexes in the Archaea Domain
Source: Biomolecules. 2020 Sep 21;10(9):1349. doi: 10.3390/biom10091349 (PMC7565180; doi:10.3390/biom10091349)
Supplement: Supplementary file 1 [file biomolecules-10-01349-s001.zip › 00-SM-Biomolecules/Table S3.xlsx]

## Sheet: List 1
Table S3: Feature counts.
Feature	Feature count	Feature len.	Avg feat. len.	All inside	All after	All before	1.2 inside	1.4 inside	1.6 inside	1.8 inside	2.0 inside	1.2 before	1.4 before	1.6 before	1.8 before	2.0 before	1.2 after	1.4 after	1.6 after	1.8 after	2.0 after
gene	339753	291395607	857.669	354889	45540	45538	349856	4858	175	0	0	44783	728	27	0	0	44803	711	26	0	0
repeat_region	557	1039812	1866.81	777	68	93	773	2	2	0	0	92	1	0	0	0	68	0	0	0	0
ncRNA	353	94164	266.754	622	56	42	613	9	0	0	0	41	1	0	0	0	55	1	0	0	0
tRNA	6455	465620	72.1332	1530	1063	1177	1493	37	0	0	0	1148	29	0	0	0	1040	22	1	0	0
rRNA	794	1100741	1386.32	4285	175	170	4235	50	0	0	0	170	0	0	0	0	174	1	0	0	0
misc_feature	6	1312	218.667	7	5	3	7	0	0	0	0	3	0	0	0	0	5	0	0	0	0
regulatory	15	1762	117.467	2	0	1	2	0	0	0	0	1	0	0	0	0	0	0	0	0	0
Frequency	All before	All inside	All after			Ratio to gene	All before	All inside	All after
gene	0.00134033	0.00121789	0.00134039			repeat_region	1.24571	0.613559	0.910802
repeat_region	0.00166966	0.00074725	0.00122083			ncRNA	0.887695	5.4237	1.18354
ncRNA	0.0011898	0.0066055	0.0015864			tRNA	1.36041	2.69805	1.22859
tRNA	0.00182339	0.00328594	0.00164679			rRNA	1.59742	3.19636	1.64433
rRNA	0.00214106	0.00389283	0.00220403			misc_feature	3.73043	4.38081	6.21712
misc_feature	0.005	0.00533537	0.00833333			regulatory	0.497391	0.931997	0
regulatory	0.000666667	0.00113507	0
Freq/1000bp table	All before	All inside	All after
gene	1.34033	1.21789	1.34039
reoeat_region	1.66966	0.74725	1.22083
ncRNA	1.1898	6.6055	1.5864
tRNA	1.82339	3.28594	1.64679
rRNA	2.14106	3.89283	2.20403
misc_feature	5	5.33537	8.33333
regulatory	0.666667	1.13507	0
