# Supplementary material for: G-Quadruplexes in the Archaea Domain
Source: Biomolecules. 2020 Sep 21;10(9):1349. doi: 10.3390/biom10091349 (PMC7565180; doi:10.3390/biom10091349)
Supplement: Supplementary file 1 [file biomolecules-10-01349-s001.zip › 00-SM-Biomolecules/Table S2A.xlsx]

## Sheet: g4hunter_results
Table S2A: Overall results of PQS frequencies found in each analyzed genomic sequence together with GC content, sequence length and other parameters.
PF -Superphylum level 1	PF-Superphylum-level2	PF-SuperPhylum-level 3	PF - Phylum	ASSEMBLY NAME	FASTA NAME	SUBGROUP	GROUP	LENGTH	GC COUNT	GC PERCENT	PQS COUNT	PQS FREQUENCY	WINDOW SIZE	THRESHOLD	COUNT 1.2-1.4	COUNT 1.4-1.6	COUNT 1.6-1.8	COUNT 1.8-2.0	COUNT 2.0-MORE	FREQ 1.2-1.4	FREQ 1.4-1.6	FREQ 1.6-1.8	FREQ 1.8-2.0	FREQ 2.0-MORE	LEN 1.2-1.4	LEN 1.4-1.6	LEN 1.6-1.8	LEN 1.8-2.0	LEN 2.0-MORE	LEN ALL	% LEN 1.2-1.4	% LEN 1.4-1.6	% LEN 1.6-1.8	% LEN 1.8-2.0	% LEN 2.0-MORE	% LEN ALL
Asgard group	Asgard superphylum	Asgard	Lokiarchaeota	GCA_004524035	SDMT01000061.1 Candidatus Lokiarchaeota archaeon isolate TEKIR_13 Tekir-sed17-102418, whole genome shotgun sequence	Candidatus Lokiarchaeota	Asgard group	415163	132657	31.95	132	0.317947	25	2019-02-01	131	1	0	0	0	0.315539	0.00240869	0	0	0	3957	27	0	0	0	3984	0.95312	0.00650347	0	0	0	0.959623
Asgard group	Asgard superphylum	Asgard	Lokiarchaeota	GCA_004524455	SDNR01000050.1 Candidatus Lokiarchaeota archaeon isolate AMARA_3 AMARA-sed17-103864, whole genome shotgun sequence	Candidatus Lokiarchaeota	Asgard group	1102801	447407	40.57	1239	1.1235	25	2019-02-01	1212	26	1	0	0	1.09902	0.0235763	0.000906782	0	0	36939	738	36	0	0	37713	3.34956	0.0669205	0.00326441	0	0	3.41975
Asgard group	Asgard superphylum	Asgard	Lokiarchaeota	GCA_004524255	SDNE01000295.1 Candidatus Lokiarchaeota archaeon isolate TEKIR_7S Tekir-sed17-100016, whole genome shotgun sequence	Candidatus Lokiarchaeota	Asgard group	2374651	788776	33.22	1003	0.422378	25	2019-02-01	992	10	1	0	0	0.417746	0.00421115	0.000421115	0	0	29734	294	28	0	0	30056	1.25214	0.0123808	0.00117912	0	0	1.2657
Asgard group	Asgard superphylum	Asgard	Lokiarchaeota	GCA_004524515	SDNV01000217.1 Candidatus Lokiarchaeota archaeon isolate AMARA_7 AMARA-sed17-100065, whole genome shotgun sequence	Candidatus Lokiarchaeota	Asgard group	3111768	946218	30.41	951	0.305614	25	2019-02-01	942	9	0	0	0	0.302722	0.00289225	0	0	0	28349	299	0	0	0	28648	0.911026	0.00960869	0	0	0	0.920634
Asgard group	Asgard superphylum	Asgard	Lokiarchaeota	GCA_004524165	SDMZ01000077.1 Candidatus Lokiarchaeota archaeon isolate TEKIR_9 Tekir-sed17-101453, whole genome shotgun sequence	Candidatus Lokiarchaeota	Asgard group	1120860	355156	31.69	385	0.343486	25	2019-02-01	382	3	0	0	0	0.34081	0.00267652	0	0	0	11483	108	0	0	0	11591	1.02448	0.00963546	0	0	0	1.03412
Asgard group	Asgard superphylum	Asgard	Lokiarchaeota	GCA_004524155	SDMY01000015.1 Candidatus Lokiarchaeota archaeon isolate TEKIR_10 Tekir-sed17-10200, whole genome shotgun sequence	Candidatus Lokiarchaeota	Asgard group	622199	195892	31.48	162	0.260367	25	2019-02-01	162	0	0	0	0	0.260367	0	0	0	0	4862	0	0	0	0	4862	0.781422	0	0	0	0	0.781422
Asgard group	Asgard superphylum	Asgard	Lokiarchaeota	GCA_004526085	SPBL01000395.1 Candidatus Lokiarchaeota archaeon isolate das_tool.concoct.64 k141_101738, whole genome shotgun sequence	Candidatus Lokiarchaeota	Asgard group	1594785	632026	39.63	1674	1.04967	25	2019-02-01	1644	30	0	0	0	1.03086	0.0188113	0	0	0	49641	863	0	0	0	50504	3.11271	0.0541139	0	0	0	3.16682
Asgard group	Asgard superphylum	Asgard	Lokiarchaeota	GCA_004524185	SDNB01000108.1 Candidatus Lokiarchaeota archaeon isolate TEKIR_4 Tekir-sed17-100312, whole genome shotgun sequence	Candidatus Lokiarchaeota	Asgard group	804460	238739	29.68	172	0.213808	25	2019-02-01	170	2	0	0	0	0.211322	0.00248614	0	0	0	5076	60	0	0	0	5136	0.630982	0.00745842	0	0	0	0.638441
Asgard group	Asgard superphylum	Asgard	Lokiarchaeota	GCA_004524355	SDNK01000030.1 Candidatus Lokiarchaeota archaeon isolate TEKIR_5S Tekir-sed17-10026, whole genome shotgun sequence	Candidatus Lokiarchaeota	Asgard group	2056690	659639	32.07	549	0.266934	25	2019-02-01	544	2	3	0	0	0.264503	0.000972436	0.00145865	0	0	16321	57	85	0	0	16463	0.793557	0.00277144	0.00413285	0	0	0.800461
Asgard group	Asgard superphylum	Asgard	Lokiarchaeota	GCA_004524495	SDNS01000109.1 Candidatus Lokiarchaeota archaeon isolate AMARA_2S AMARA-sed17-100591, whole genome shotgun sequence	Candidatus Lokiarchaeota	Asgard group	2009600	641887	31.94	786	0.391123	25	2019-02-01	775	11	0	0	0	0.385649	0.00547373	0	0	0	23283	314	0	0	0	23597	1.15859	0.015625	0	0	0	1.17421
Asgard group	Asgard superphylum	Asgard	Lokiarchaeota	GCA_004524265	SDNF01000029.1 Candidatus Lokiarchaeota archaeon isolate TEKIR_1 Tekir-sed17-10126, whole genome shotgun sequence	Candidatus Lokiarchaeota	Asgard group	1726522	524228	30.36	614	0.355628	25	2019-02-01	609	5	0	0	0	0.352732	0.002896	0	0	0	18035	163	0	0	0	18198	1.04459	0.00944095	0	0	0	1.05403
Asgard group	Asgard superphylum	Asgard	Lokiarchaeota	GCA_004376705	SOJD01000118.1 Candidatus Lokiarchaeota archaeon isolate E29_bin63 NODE_10098_length_4732_cov_14.675861, whole genome shotgun sequence	Candidatus Lokiarchaeota	Asgard group	2672110	789113	29.53	548	0.205081	25	2019-02-01	540	7	1	0	0	0.202087	0.00261965	0.000374236	0	0	16424	251	29	0	0	16704	0.614645	0.00939333	0.00108528	0	0	0.625124
Asgard group	Asgard superphylum	Asgard	Lokiarchaeota	GCA_004524725	SDNW01000163.1 Candidatus Lokiarchaeota archaeon isolate AMARA_5S AMARA-sed17-101219, whole genome shotgun sequence	Candidatus Lokiarchaeota	Asgard group	2406751	772185	32.08	664	0.275891	25	2019-02-01	659	5	0	0	0	0.273813	0.00207749	0	0	0	19558	134	0	0	0	19692	0.812631	0.00556767	0	0	0	0.818198
Asgard group	Asgard superphylum	Asgard	Lokiarchaeota	GCA_001940655	MBAA01000194.1 Candidatus Lokiarchaeota archaeon CR_4 RBG_13_scaffold_10015, whole genome shotgun sequence	Candidatus Lokiarchaeota	Asgard group	4334170	1908753	44.04	6498	1.49925	25	2019-02-01	6387	106	5	0	0	1.47364	0.0244568	0.00115362	0	0	193472	3267	172	0	0	196911	4.46388	0.0753778	0.00396846	0	0	4.54322
Asgard group	Asgard superphylum	Asgard	Lokiarchaeota	GCA_004524545	SDNX01000056.1 Candidatus Lokiarchaeota archaeon isolate AMARA_1 AMARA-sed17-10058, whole genome shotgun sequence	Candidatus Lokiarchaeota	Asgard group	2547497	910267	35.73	1108	0.434937	25	2019-02-01	1096	10	2	0	0	0.430226	0.00392542	0.000785084	0	0	32868	281	57	0	0	33206	1.29021	0.0110304	0.00223749	0	0	1.30348
Asgard group	Asgard superphylum	Asgard	Lokiarchaeota	GCA_004524365	SDNL01000034.1 Candidatus Lokiarchaeota archaeon isolate TEKIR_8 Tekir-sed17-10267, whole genome shotgun sequence	Candidatus Lokiarchaeota	Asgard group	1894998	587713	31.01	729	0.384697	25	2019-02-01	721	8	0	0	0	0.380475	0.00422164	0	0	0	21515	226	0	0	0	21741	1.13536	0.0119261	0	0	0	1.14728
Asgard group	Asgard superphylum	Asgard	Lokiarchaeota	GCA_004375715	SOKP01000103.1 Candidatus Lokiarchaeota archaeon isolate E44_bin85 NODE_1005_length_18323_cov_52.577841, whole genome shotgun sequence	Candidatus Lokiarchaeota	Asgard group	3073626	992811	32.3	712	0.231648	25	2019-02-01	704	7	0	0	1	0.229045	0.00227744	0	0	0.000325349	21042	204	0	0	90	21336	0.684599	0.00663711	0	0	0.00292814	0.694164
Asgard group	Asgard superphylum	Asgard	Lokiarchaeota	GCA_004524075	SDMV01000002.1 Candidatus Lokiarchaeota archaeon isolate TEKIR_2 Tekir-sed17-10459, whole genome shotgun sequence	Candidatus Lokiarchaeota	Asgard group	423195	119957	28.35	102	0.241024	25	2019-02-01	98	4	0	0	0	0.231572	0.00945191	0	0	0	2923	112	0	0	0	3035	0.690698	0.0264653	0	0	0	0.717163
Asgard group	Asgard superphylum	Asgard	Lokiarchaeota	GCA_004524645	SDNJ01000166.1 Candidatus Lokiarchaeota archaeon isolate TEKIR_18 Tekir-sed17-100148, whole genome shotgun sequence	Candidatus Lokiarchaeota	Asgard group	1307073	397514	30.41	349	0.267009	25	2019-02-01	348	1	0	0	0	0.266244	0.000765068	0	0	0	10468	32	0	0	0	10500	0.800873	0.00244822	0	0	0	0.803322
Asgard group	Asgard superphylum	Asgard	Lokiarchaeota	GCA_004524535	SDNY01000184.1 Candidatus Lokiarchaeota archaeon isolate AMARA_1S AMARA-sed17-100891, whole genome shotgun sequence	Candidatus Lokiarchaeota	Asgard group	3664620	1113996	30.4	927	0.252959	25	2019-02-01	919	8	0	0	0	0.250776	0.00218304	0	0	0	27632	261	0	0	0	27893	0.754021	0.00712216	0	0	0	0.761143
Asgard group	Asgard superphylum	Asgard	Lokiarchaeota	GCA_004524425	SDNN01000251.1 Candidatus Lokiarchaeota archaeon isolate TEKIR_21 Tekir-sed17-101801, whole genome shotgun sequence	Candidatus Lokiarchaeota	Asgard group	2969355	963939	32.46	861	0.289962	25	2019-02-01	857	3	1	0	0	0.288615	0.00101032	0.000336773	0	0	25300	82	29	0	0	25411	0.852037	0.00276154	0.000976643	0	0	0.855775
Asgard group	Asgard superphylum	Asgard	Lokiarchaeota	GCA_003662865	QMYW01000001.1 Candidatus Lokiarchaeota archaeon isolate B53_G9 B53_Guay9_scaffold_00105, whole genome shotgun sequence	Candidatus Lokiarchaeota	Asgard group	3147059	1068894	33.96	987	0.313626	25	2019-02-01	975	12	0	0	0	0.309813	0.00381308	0	0	0	29184	346	0	0	0	29530	0.927342	0.0109944	0	0	0	0.938336
Asgard group	Asgard superphylum	Asgard	Lokiarchaeota	GCA_004524205	SDNC01000138.1 Candidatus Lokiarchaeota archaeon isolate TEKIR_23 Tekir-sed17-100108, whole genome shotgun sequence	Candidatus Lokiarchaeota	Asgard group	1181003	352951	29.89	263	0.222692	25	2019-02-01	260	3	0	0	0	0.220152	0.00254021	0	0	0	7678	84	0	0	0	7762	0.650125	0.0071126	0	0	0	0.657238
Asgard group	Asgard superphylum	Asgard	Lokiarchaeota	GCA_004524705	SDNU01000240.1 Candidatus Lokiarchaeota archaeon isolate AMARA_5 AMARA-sed17-100380, whole genome shotgun sequence	Candidatus Lokiarchaeota	Asgard group	1892624	615945	32.54	628	0.331814	25	2019-02-01	621	7	0	0	0	0.328116	0.00369857	0	0	0	18437	204	0	0	0	18641	0.97415	0.0107787	0	0	0	0.984929
Asgard group	Asgard superphylum	Asgard	Lokiarchaeota	GCA_004524635	SDNA01000047.1 Candidatus Lokiarchaeota archaeon isolate TEKIR_24 Tekir-sed17-100542, whole genome shotgun sequence	Candidatus Lokiarchaeota	Asgard group	320847	109806	34.22	103	0.321025	25	2019-02-01	102	1	0	0	0	0.317909	0.00311675	0	0	0	3033	29	0	0	0	3062	0.94531	0.00903858	0	0	0	0.954349
Asgard group	Asgard superphylum	Asgard	Lokiarchaeota	GCA_000986845	JYIM01000001.1 Lokiarchaeum sp. GC14_75 Lokiarch_contig000001, whole genome shotgun sequence	Candidatus Lokiarchaeota	Asgard group	5143417	1599239	31.09	1677	0.326048	25	2019-02-01	1658	19	0	0	0	0.322354	0.00369404	0	0	0	50108	551	0	0	0	50659	0.974216	0.0107127	0	0	0	0.984929
Asgard group	Asgard superphylum	Asgard	Lokiarchaeota	GCA_004524325	SDNI01000191.1 Candidatus Lokiarchaeota archaeon isolate TEKIR_15 Tekir-sed17-100015, whole genome shotgun sequence	Candidatus Lokiarchaeota	Asgard group	1362677	507269	37.23	1147	0.841725	25	2019-02-01	1133	13	1	0	0	0.831452	0.00954005	0.00073385	0	0	33953	420	28	0	0	34401	2.49164	0.0308217	0.00205478	0	0	2.52452
Asgard group	Asgard superphylum	Asgard	Lokiarchaeota	GCA_004524385	SDNM01000240.1 Candidatus Lokiarchaeota archaeon isolate TEKIR_6S Tekir-sed17-100068, whole genome shotgun sequence	Candidatus Lokiarchaeota	Asgard group	1836571	559739	30.48	422	0.229776	25	2019-02-01	420	2	0	0	0	0.228687	0.00108899	0	0	0	12674	63	0	0	0	12737	0.69009	0.00343031	0	0	0	0.693521
Asgard group	Asgard superphylum	Asgard	Lokiarchaeota	GCA_004524615	SDMS01000006.1 Candidatus Lokiarchaeota archaeon isolate TEKIR_5 Tekir-sed17-12625, whole genome shotgun sequence	Candidatus Lokiarchaeota	Asgard group	394765	124235	31.47	87	0.220384	25	2019-02-01	87	0	0	0	0	0.220384	0	0	0	0	2605	0	0	0	0	2605	0.659886	0	0	0	0	0.659886
Eury superphylum	Euryarchaeota	Diaforarchaea	Acidoprofondum/DHV2-2	GCA_002010375	MTNF01000049.1 Aciduliprofundum sp. JdFR-44 JGI24019J35510_1001017, whole genome shotgun sequence	Diaforarchaea group	Euryarchaeota	519420	284253	54.73	1879	3.6175	25	2019-02-01	1852	27	0	0	0	3.56552	0.0519811	0	0	0	55176	843	0	0	0	56019	10.6226	0.162296	0	0	0	10.7849
Eury superphylum	Euryarchaeota	Diaforarchaea	Acidoprofondum/DHV2-2	GCA_001399695	LJCQ01000275.1 Acidiplasma aeolicum strain V contig_1, whole genome shotgun sequence	Diaforarchaea group	Euryarchaeota	1746790	600469	34.38	517	0.295971	25	2019-02-01	513	3	1	0	0	0.293682	0.00171744	0.000572479	0	0	14955	87	30	0	0	15072	0.856142	0.00498056	0.00171744	0	0	0.86284
Eury superphylum	Euryarchaeota	Diaforarchaea	Acidoprofondum/DHV2-2	GCA_001402935	LKBH01000001.1 Acidiplasma cupricumulans strain BH2 Contig1, whole genome shotgun sequence	Diaforarchaea group	Euryarchaeota	1731076	591430	34.17	525	0.30328	25	2019-02-01	518	7	0	0	0	0.299236	0.00404373	0	0	0	15222	259	0	0	0	15481	0.879337	0.0149618	0	0	0	0.894299
Eury superphylum	Euryarchaeota	Diaforarchaea	Acidoprofondum/DHV2-2	GCA_002878135	PNIT01000053.1 Aciduliprofundum sp. isolate ARK-15 NODE_1000_length_7939_cov_87.5627, whole genome shotgun sequence	Diaforarchaea group	Euryarchaeota	1366358	560336	41.01	1751	1.28151	25	2019-02-01	1735	16	0	0	0	1.2698	0.01171	0	0	0	51997	516	0	0	0	52513	3.80552	0.0377646	0	0	0	3.84328
Eury superphylum	Euryarchaeota	Diaforarchaea	Acidoprofondum/DHV2-2	GCA_001316225	BBDK01000001.1 Acidiplasma cupricumulans JCM 13668 DNA, contig: JCM13668.contig00001, whole genome shotgun sequence	Diaforarchaea group	Euryarchaeota	1747526	592461	33.9	540	0.309008	25	2019-02-01	535	5	0	0	0	0.306147	0.00286119	0	0	0	15696	140	0	0	0	15836	0.898184	0.00801133	0	0	0	0.906195
Eury superphylum	Euryarchaeota	Diaforarchaea	Acidoprofondum/DHV2-2	GCA_000949015	JYHS01000001.1 Acidiplasma sp. MBA-1 accurate_c1, whole genome shotgun sequence	Diaforarchaea group	Euryarchaeota	1747364	594518	34.02	499	0.285573	25	2019-02-01	496	3	0	0	0	0.283856	0.00171687	0	0	0	14505	87	0	0	0	14592	0.830108	0.00497893	0	0	0	0.835086
Eury superphylum	Euryarchaeota	Diaforarchaea	Acidoprofondum/DHV2-2	GCA_001402945	LKBG01000001.1 Acidiplasma aeolicum strain VT contig_1, whole genome shotgun sequence	Diaforarchaea group	Euryarchaeota	1778901	604503	33.98	510	0.286694	25	2019-02-01	506	3	1	0	0	0.284445	0.00168643	0.000562145	0	0	14786	87	30	0	0	14903	0.831187	0.00489066	0.00168643	0	0	0.837764
Eury superphylum	Euryarchaeota	Diaforarchaea	Acidoprofondum/DHV2-2	GCA_000327505	CP003168.1 Aciduliprofundum sp. MAR08-339, complete genome	Diaforarchaea group	Euryarchaeota	1437090	634180	44.13	1868	1.29985	25	2019-02-01	1848	19	1	0	0	1.28593	0.0132212	0.000695851	0	0	53979	531	28	0	0	54538	3.75613	0.0369497	0.00194838	0	0	3.79503
Eury superphylum	Euryarchaeota	Diaforarchaea	Acidoprofondum/DHV2-2	GCA_000151085	DS990555.1 Aciduliprofundum boonei T469 scf_1104670154725 genomic scaffold, whole genome shotgun sequence	Diaforarchaea group	Euryarchaeota	2981805	1163713	39.03	2253	0.755583	25	2019-02-01	2226	25	2	0	0	0.746528	0.00838418	0.000670735	0	0	65412	734	56	0	0	66202	2.1937	0.024616	0.00187806	0	0	2.2202
Eury superphylum	Euryarchaeota	Diaforarchaea	Acidoprofondum/DHV2-2	GCA_000025665	CP001941.1 Aciduliprofundum boonei T469, complete genome	Diaforarchaea group	Euryarchaeota	1486778	582192	39.16	1119	0.752634	25	2019-02-01	1108	10	1	0	0	0.745236	0.00672595	0.000672595	0	0	32636	294	28	0	0	32958	2.19508	0.0197743	0.00188327	0	0	2.21674
Eury superphylum	Euryarchaeota	Diaforarchaea	Acidoprofondum/DHV2-2	GCA_002011395	MTNG01000087.1 Aciduliprofundum sp. JdFR-45 JGI24019J35510_1007515, whole genome shotgun sequence	Diaforarchaea group	Euryarchaeota	1249758	719729	57.59	5148	4.1192	25	2019-02-01	5063	82	3	0	0	4.05118	0.0656127	0.00240046	0	0	151305	2456	86	0	0	153847	12.1067	0.196518	0.00688133	0	0	12.3101
Eury superphylum	DPANN	DPANN	Aenigmarchaeota	GCA_003553905	PWEA01000021.1 Candidatus Aenigmarchaeota archaeon isolate T1Sed10_94 T1-Sed10-C1050, whole genome shotgun sequence	Candidatus Aenigmarchaeota	DPANN group	702328	291778	41.54	408	0.580925	25	2019-02-01	402	6	0	0	0	0.572382	0.00854302	0	0	0	11938	163	0	0	0	12101	1.69978	0.0232085	0	0	0	1.72298
Eury superphylum	DPANN	DPANN	Aenigmarchaeota	GCA_002789635	PFTQ01000060.1 Candidatus Aenigmarchaeota archaeon CG_4_9_14_3_um_filter_37_18 CG_4_9_14_3_um_filter_150_scaffold_10269_c, whole genome shotgun sequence	Candidatus Aenigmarchaeota	DPANN group	891026	331174	37.17	519	0.582475	25	2019-02-01	511	7	1	0	0	0.573496	0.00785611	0.0011223	0	0	15332	189	28	0	0	15549	1.72071	0.0212115	0.00314244	0	0	1.74507
Eury superphylum	DPANN	DPANN	Aenigmarchaeota	GCA_003554045	PWEY01000081.1 Candidatus Aenigmarchaeota archaeon isolate T1Sed10_66 T1-Sed10-C11446, whole genome shotgun sequence	Candidatus Aenigmarchaeota	DPANN group	995233	443330	44.55	767	0.770674	25	2019-02-01	755	12	0	0	0	0.758616	0.0120575	0	0	0	22181	340	0	0	0	22521	2.22872	0.0341629	0	0	0	2.26289
Eury superphylum	DPANN	DPANN	Aenigmarchaeota	GCA_002791855	PFNF01000004.1 Candidatus Aenigmarchaeota archaeon CG_4_10_14_0_8_um_filter_37_24 CG_4_10_14_0.8_um_filter_scaffold_10014_c, whole genome shotgun sequence	Candidatus Aenigmarchaeota	DPANN group	861294	320350	37.19	516	0.599099	25	2019-02-01	509	6	1	0	0	0.590971	0.00696626	0.00116104	0	0	15264	162	28	0	0	15454	1.77222	0.0188089	0.00325092	0	0	1.79428
Eury superphylum	DPANN	DPANN	Aenigmarchaeota	GCA_003663295	QMZS01000001.1 Candidatus Aenigmarchaeota archaeon isolate B56_G9 B56_Guay9_scaffold_00195, whole genome shotgun sequence	Candidatus Aenigmarchaeota	DPANN group	820294	269871	32.9	447	0.544927	25	2019-02-01	438	9	0	0	0	0.533955	0.0109717	0	0	0	13103	255	0	0	0	13358	1.59735	0.0310864	0	0	0	1.62844
Eury superphylum	DPANN	DPANN	Aenigmarchaeota	GCA_003663235	QMZO01000001.1 Candidatus Aenigmarchaeota archaeon isolate B84_G16 B84_Guay16_scaffold_02401, whole genome shotgun sequence	Candidatus Aenigmarchaeota	DPANN group	1004064	388206	38.66	668	0.665296	25	2019-02-01	660	8	0	0	0	0.657329	0.00796762	0	0	0	19761	230	0	0	0	19991	1.9681	0.0229069	0	0	0	1.99101
Eury superphylum	DPANN	DPANN	Aenigmarchaeota	GCA_002781145	PETH01000024.1 Candidatus Aenigmarchaeota archaeon CG01_land_8_20_14_3_00_37_9 CG01_land_8_20_14_3.00_scaffold_10185_c, whole genome shotgun sequence	Candidatus Aenigmarchaeota	DPANN group	857356	319538	37.27	514	0.599518	25	2019-02-01	507	6	1	0	0	0.591353	0.00699826	0.00116638	0	0	15156	162	28	0	0	15346	1.76776	0.0188953	0.00326585	0	0	1.78992
Eury superphylum	DPANN	DPANN	Aenigmarchaeota	GCA_003663285	QMZR01000001.1 Candidatus Aenigmarchaeota archaeon isolate B62_G1 B62_Guay1_scaffold_00250, whole genome shotgun sequence	Candidatus Aenigmarchaeota	DPANN group	1410470	551852	39.13	957	0.678497	25	2019-02-01	939	17	1	0	0	0.665736	0.0120527	0.000708984	0	0	28294	549	31	0	0	28874	2.006	0.0389232	0.00219785	0	0	2.04712
Eury superphylum	DPANN	DPANN	Aenigmarchaeota	GCA_003554235	PWFY01000009.1 Candidatus Aenigmarchaeota archaeon isolate T1Sed10_213 T1-Sed10-C10070, whole genome shotgun sequence	Candidatus Aenigmarchaeota	DPANN group	560609	245651	43.82	519	0.925779	25	2019-02-01	515	4	0	0	0	0.918644	0.0071351	0	0	0	15265	111	0	0	0	15376	2.72293	0.0197999	0	0	0	2.74273
Eury superphylum	DPANN	DPANN	Aenigmarchaeota	GCA_003550625	PUKU01000021.1 Candidatus Aenigmarchaeota archaeon isolate B1Sed10_69 B1-Sed10-C10022, whole genome shotgun sequence	Candidatus Aenigmarchaeota	DPANN group	723616	324426	44.83	465	0.642606	25	2019-02-01	458	7	0	0	0	0.632932	0.00967364	0	0	0	13281	196	0	0	0	13477	1.83537	0.0270862	0	0	0	1.86245
Eury superphylum	DPANN	DPANN	Aenigmarchaeota	GCA_002254415	NJDR01000029.1 Candidatus Aenigmarchaeota archaeon ex4484_52 ex4484_52_scaffold_10043_length_12142__count_1800, whole genome shotgun sequence	Candidatus Aenigmarchaeota	DPANN group	614182	171690	27.95	65	0.105832	25	2019-02-01	65	0	0	0	0	0.105832	0	0	0	0	1902	0	0	0	0	1902	0.30968	0	0	0	0	0.30968
Eury superphylum	DPANN	DPANN	Aenigmarchaeota	GCA_003555465	PWIB01000062.1 Candidatus Aenigmarchaeota archaeon isolate T1Sed10_105 T1-Sed10-C1010, whole genome shotgun sequence	Candidatus Aenigmarchaeota	DPANN group	631996	290809	46.01	336	0.531649	25	2019-02-01	334	2	0	0	0	0.528484	0.00316458	0	0	0	9783	80	0	0	0	9863	1.54795	0.0126583	0	0	0	1.56061
Eury superphylum	DPANN	DPANN	Aenigmarchaeota	GCA_003663405	QMZX01000001.1 Candidatus Aenigmarchaeota archaeon isolate B31_G9 B31_Guay9_scaffold_02094, whole genome shotgun sequence	Candidatus Aenigmarchaeota	DPANN group	945477	356340	37.69	478	0.505565	25	2019-02-01	473	5	0	0	0	0.500277	0.00528834	0	0	0	14025	173	0	0	0	14198	1.48338	0.0182976	0	0	0	1.50168
Eury superphylum	DPANN	DPANN	Aenigmarchaeota	GCA_003663345	QMZU01000001.1 Candidatus Aenigmarchaeota archaeon isolate B50_G15 B50_Guay15_scaffold_00282, whole genome shotgun sequence	Candidatus Aenigmarchaeota	DPANN group	951466	431788	45.38	1348	1.41676	25	2019-02-01	1326	21	1	0	0	1.39364	0.0220712	0.00105101	0	0	39699	662	31	0	0	40392	4.1724	0.0695768	0.00325813	0	0	4.24524
Eury superphylum	DPANN	DPANN	Aenigmarchaeota	GCA_003663265	QMZQ01000001.1 Candidatus Aenigmarchaeota archaeon isolate B73_G9 B73_Guay9_scaffold_00088, whole genome shotgun sequence	Candidatus Aenigmarchaeota	DPANN group	575058	225749	39.26	148	0.257365	25	2019-02-01	147	1	0	0	0	0.255626	0.00173896	0	0	0	4354	32	0	0	0	4386	0.757141	0.00556466	0	0	0	0.762706
Eury superphylum	DPANN	DPANN	Aenigmarchaeota	GCA_002784265	PFKR01000064.1 Candidatus Aenigmarchaeota archaeon CG_4_10_14_3_um_filter_37_21 CG_4_10_14_3_um_filter_scaffold_100474_c, whole genome shotgun sequence	Candidatus Aenigmarchaeota	DPANN group	901736	336008	37.26	535	0.5933	25	2019-02-01	527	7	1	0	0	0.584428	0.0077628	0.00110897	0	0	15700	194	28	0	0	15922	1.74109	0.0215141	0.00310512	0	0	1.76571
Eury superphylum	DPANN	DPANN	Aenigmarchaeota	GCA_000405245	ASMQ01000001.1 Candidatus Aenigmarchaeum subterraneum SCGC AAA011-O16 A11O16DRAFT_contig_0_0.1_C, whole genome shotgun sequence	Candidatus Aenigmarchaeota	DPANN group	428886	165449	38.58	133	0.310106	25	2019-02-01	131	2	0	0	0	0.305442	0.00466324	0	0	0	3820	101	0	0	0	3921	0.89068	0.0235494	0	0	0	0.914229
Eury superphylum	DPANN	DPANN	Aenigmarchaeota	GCA_003663325	QMZT01000001.1 Candidatus Aenigmarchaeota archaeon isolate B55_G9 B55_Guay9_scaffold_00009, whole genome shotgun sequence	Candidatus Aenigmarchaeota	DPANN group	734982	275155	37.44	613	0.834034	25	2019-02-01	611	2	0	0	0	0.831313	0.00272116	0	0	0	18268	59	0	0	0	18327	2.4855	0.00802741	0	0	0	2.49353
Eury superphylum	DPANN	DPANN	Aenigmarchaeota	GCA_000380865	AQYU01000001.1 Candidatus Aenigmarchaeota archaeon SCGC AAA011-F07 A11F7DRAFT_redundant_region_0.18_C, whole genome shotgun sequence	Candidatus Aenigmarchaeota	DPANN group	248182	132694	53.47	938	3.77948	25	2019-02-01	918	17	3	0	0	3.6989	0.0684981	0.0120879	0	0	27508	611	88	0	0	28207	11.0838	0.24619	0.0354578	0	0	11.3654
Eury superphylum	DPANN	DPANN	Aenigmarchaeota	GCA_003663355	QMZV01000001.1 Candidatus Aenigmarchaeota archaeon isolate B34_G15 B34_Guay15_scaffold_00019, whole genome shotgun sequence	Candidatus Aenigmarchaeota	DPANN group	751672	226511	30.13	137	0.18226	25	2019-02-01	136	1	0	0	0	0.18093	0.00133037	0	0	0	4072	27	0	0	0	4099	0.541726	0.00359199	0	0	0	0.545318
Eury superphylum	DPANN	DPANN	Aenigmarchaeota	GCA_001873985	MNUF01000070.1 Candidatus Aenigmarchaeota archaeon CG1_02_38_14 cg1_0.2_scaffold_1045_c, whole genome shotgun sequence	Candidatus Aenigmarchaeota	DPANN group	878809	329658	37.51	545	0.620158	25	2019-02-01	537	7	1	0	0	0.611054	0.00796533	0.0011379	0	0	16016	208	28	0	0	16252	1.82247	0.0236684	0.00318613	0	0	1.84932
Eury superphylum	DPANN	DPANN	Aenigmarchaeota	GCA_002254545	NJEA01000009.1 Candidatus Aenigmarchaeota archaeon ex4484_224 ex4484_224_scaffold_1014_length_24677__count_3301, whole genome shotgun sequence	Candidatus Aenigmarchaeota	DPANN group	485206	134633	27.75	66	0.136025	25	2019-02-01	66	0	0	0	0	0.136025	0	0	0	0	1978	0	0	0	0	1978	0.407662	0	0	0	0	0.407662
Eury superphylum	DPANN	DPANN	Aenigmarchaeota	GCA_000404305	ASMO01000001.1 Candidatus Aenigmarchaeota archaeon JGI 0000106-F11 J0000106F11DRAFT_contig_0_0.1_C, whole genome shotgun sequence	Candidatus Aenigmarchaeota	DPANN group	361035	135200	37.45	156	0.432091	25	2019-02-01	154	2	0	0	0	0.426551	0.00553963	0	0	0	4473	66	0	0	0	4539	1.23894	0.0182808	0	0	0	1.25722
Eury superphylum	DPANN	DPANN	Aenigmarchaeota	GCA_002781865	PFGF01000070.1 Candidatus Aenigmarchaeota archaeon CG15_BIG_FIL_POST_REV_8_21_14_020_37_27 CG15_8_21_14_0.20_scaffold_10186_c, whole genome shotgun sequence	Candidatus Aenigmarchaeota	DPANN group	852786	316284	37.09	508	0.595695	25	2019-02-01	500	7	1	0	0	0.586314	0.00820839	0.00117263	0	0	14955	189	28	0	0	15172	1.75366	0.0221627	0.00328336	0	0	1.77911
Eury superphylum	DPANN	DPANN	Aenigmarchaeota	GCA_002254685	NJDQ01000026.1 Candidatus Aenigmarchaeota archaeon ex4484_56 ex4484_56_scaffold_11250_length_10508__count_1236, whole genome shotgun sequence	Candidatus Aenigmarchaeota	DPANN group	566759	164269	28.98	74	0.130567	25	2019-02-01	74	0	0	0	0	0.130567	0	0	0	0	2166	0	0	0	0	2166	0.382173	0	0	0	0	0.382173
Eury superphylum	DPANN	DPANN	Aenigmarchaeota	GCA_002782805	PFIV01000022.1 Candidatus Aenigmarchaeota archaeon CG_4_8_14_3_um_filter_37_24 CG_4_8_14_3_um_filter_scaffold_10062_c, whole genome shotgun sequence	Candidatus Aenigmarchaeota	DPANN group	823804	306379	37.19	489	0.593588	25	2019-02-01	482	6	1	0	0	0.585091	0.00728329	0.00121388	0	0	14425	162	28	0	0	14615	1.75102	0.0196649	0.00339887	0	0	1.77409
Eury superphylum	DPANN	DPANN	Aenigmarchaeota	GCA_003663445	QMZZ01000001.1 Candidatus Aenigmarchaeota archaeon isolate B14_G16 B14_Guay16_scaffold_00521, whole genome shotgun sequence	Candidatus Aenigmarchaeota	DPANN group	574541	269468	46.9	1184	2.06078	25	2019-02-01	1173	10	1	0	0	2.04163	0.0174052	0.00174052	0	0	35068	290	28	0	0	35386	6.10365	0.0504751	0.00487346	0	0	6.159
Eury superphylum	DPANN	DPANN	Aenigmarchaeota	GCA_003553585	PWEQ01000029.1 Candidatus Aenigmarchaeota archaeon isolate T1Sed10_75 T1-Sed10-C10029, whole genome shotgun sequence	Candidatus Aenigmarchaeota	DPANN group	659201	304034	46.12	555	0.841928	25	2019-02-01	548	7	0	0	0	0.831309	0.0106189	0	0	0	16082	194	0	0	0	16276	2.43962	0.0294296	0	0	0	2.46905
Eury superphylum	DPANN	DPANN	Aenigmarchaeota	GCA_003663415	QMZY01000001.1 Candidatus Aenigmarchaeota archaeon isolate B30_G1 B30_Guay1_scaffold_00116, whole genome shotgun sequence	Candidatus Aenigmarchaeota	DPANN group	1112198	432058	38.85	610	0.548463	25	2019-02-01	605	5	0	0	0	0.543968	0.0044956	0	0	0	18105	206	0	0	0	18311	1.62786	0.0185219	0	0	0	1.64638
Eury superphylum	DPANN	DPANN	Aenigmarchaeota	GCA_003663225	QMZP01000001.1 Candidatus Aenigmarchaeota archaeon isolate B8_G16 B8_Guay16_scaffold_01173, whole genome shotgun sequence	Candidatus Aenigmarchaeota	DPANN group	941786	488990	51.92	1464	1.55449	25	2019-02-01	1449	15	0	0	0	1.53857	0.0159272	0	0	0	41987	424	0	0	0	42411	4.45823	0.0450208	0	0	0	4.50325
Eury superphylum	DPANN	DPANN	Aenigmarchaeota	GCA_003554845	PWHK01000003.1 Candidatus Aenigmarchaeota archaeon isolate T1Sed10_130 T1-Sed10-C1229, whole genome shotgun sequence	Candidatus Aenigmarchaeota	DPANN group	633124	274772	43.4	329	0.519645	25	2019-02-01	328	1	0	0	0	0.518066	0.00157947	0	0	0	9613	29	0	0	0	9642	1.51834	0.00458046	0	0	0	1.52292
Eury superphylum	DPANN	DPANN	Aenigmarchaeota	GCA_003663465	QNAB01000001.1 Candidatus Aenigmarchaeota archaeon isolate B110_G9 B110_Guay9_scaffold_03027, whole genome shotgun sequence	Candidatus Aenigmarchaeota	DPANN group	749300	292011	38.97	416	0.555185	25	2019-02-01	409	6	1	0	0	0.545843	0.00800747	0.00133458	0	0	12145	252	79	0	0	12476	1.62085	0.0336314	0.0105432	0	0	1.66502
Eury superphylum	DPANN	DPANN	Aenigmarchaeota	GCA_003663385	QMZW01000001.1 Candidatus Aenigmarchaeota archaeon isolate B34_G1 B34_Guay1_scaffold_01935, whole genome shotgun sequence	Candidatus Aenigmarchaeota	DPANN group	951047	356250	37.46	558	0.586722	25	2019-02-01	553	5	0	0	0	0.581464	0.00525736	0	0	0	16566	141	0	0	0	16707	1.74187	0.0148258	0	0	0	1.7567
Eury superphylum	DPANN	DPANN	Aenigmarchaeota	GCA_003663475	QNAA01000001.1 Candidatus Aenigmarchaeota archaeon isolate B13_G16 B13_Guay16_scaffold_00559, whole genome shotgun sequence	Candidatus Aenigmarchaeota	DPANN group	872632	329021	37.7	374	0.428588	25	2019-02-01	371	3	0	0	0	0.425151	0.00343788	0	0	0	10936	83	0	0	0	11019	1.25322	0.00951146	0	0	0	1.26273
Eury superphylum	DPANN	DPANN	Aenigmarchaeota	GCA_002255055	NJEI01000020.1 Candidatus Aenigmarchaeota archaeon ex4484_14 ex4484_14_scaffold_10886_length_6955__count_952, whole genome shotgun sequence	Candidatus Aenigmarchaeota	DPANN group	743210	289585	38.96	151	0.203173	25	2019-02-01	149	2	0	0	0	0.200482	0.00269103	0	0	0	4368	61	0	0	0	4429	0.587721	0.00820764	0	0	0	0.595928
Eury superphylum	Euryarchaeota	Archaeoglobi	Archaeoglobales	GCA_004347865	QNUZ01000001.1 Archaeoglobi archaeon isolate WYZ-LMO2 Archaeoglobi_archaeon_WYZ-LMO2_contig-1, whole genome shotgun sequence	Archaeoglobi	Euryarchaeota	1514415	695405	45.92	2224	1.46855	25	2019-02-01	2200	20	4	0	0	1.45271	0.0132064	0.00264128	0	0	65861	583	117	0	0	66561	4.34894	0.0384967	0.00772576	0	0	4.39516
Eury superphylum	Euryarchaeota	Archaeoglobi	Archaeoglobales	GCA_003662965	QMZA01000001.1 Archaeoglobales archaeon isolate B8_G15 B8_Guay15_scaffold_00112, whole genome shotgun sequence	Archaeoglobi	Euryarchaeota	1860707	686830	36.91	1397	0.75079	25	2019-02-01	1383	14	0	0	0	0.743266	0.00752402	0	0	0	41751	451	0	0	0	42202	2.24382	0.0242381	0	0	0	2.26806
Eury superphylum	Euryarchaeota	Archaeoglobi	Archaeoglobales	GCA_002011295	MTMV01000054.1 Archaeoglobus sp. JdFR-34 JGI24019J35510_1000164, whole genome shotgun sequence	Archaeoglobi	Euryarchaeota	1088064	450620	41.41	983	0.903439	25	2019-02-01	972	10	1	0	0	0.89333	0.00919064	0.000919064	0	0	29081	385	29	0	0	29495	2.67273	0.0353839	0.00266528	0	0	2.71078
Eury superphylum	Euryarchaeota	Archaeoglobi	Archaeoglobales	GCA_900069765	FJNF01000206.1 Archaeoglobus fulgidus isolate Archaeoglobus_fulgidus_oil genome assembly, contig: Archaeoglobus_oil_215_2171501-2178400, whole genome shotgun sequence	Archaeoglobi	Euryarchaeota	2036821	992884	48.75	4984	2.44695	25	2019-02-01	4926	58	0	0	0	2.41847	0.0284757	0	0	0	148804	1780	0	0	0	150584	7.3057	0.0873911	0	0	0	7.39309
Eury superphylum	Euryarchaeota	Archaeoglobi	Archaeoglobales	GCA_002494665	DACI01000073.1 TPA_asm: Archaeoglobus sp. UBA236 UBA236_contig_101, whole genome shotgun sequence	Archaeoglobi	Euryarchaeota	2227330	976652	43.85	3169	1.42278	25	2019-02-01	3133	34	2	0	0	1.40662	0.0152649	0.000897936	0	0	94589	992	56	0	0	95637	4.24674	0.0445376	0.00251422	0	0	4.2938
Eury superphylum	Euryarchaeota	Archaeoglobi	Archaeoglobales	GCA_000734035	CP006577.1 Archaeoglobus fulgidus DSM 8774, complete genome	Archaeoglobi	Euryarchaeota	2316287	1113590	48.08	5226	2.2562	25	2019-02-01	5169	57	0	0	0	2.23159	0.0246083	0	0	0	156063	1692	0	0	0	157755	6.73764	0.0730479	0	0	0	6.81068
Eury superphylum	Euryarchaeota	Archaeoglobi	Archaeoglobales	GCA_002010295	MTNA01000015.1 Archaeoglobus sp. JdFR-39 JGI24020J35080_1000037, whole genome shotgun sequence	Archaeoglobi	Euryarchaeota	2279225	1009066	44.27	3246	1.42417	25	2019-02-01	3211	34	1	0	0	1.40881	0.0149174	0.000438746	0	0	96980	992	28	0	0	98000	4.25496	0.0435236	0.00122849	0	0	4.29971
Eury superphylum	Euryarchaeota	Archaeoglobi	Archaeoglobales	GCA_002254865	NJDI01000058.1 Archaeoglobales archaeon ex4484_92 ex4484_82_scaffold_10024_length_9767__count_5480, whole genome shotgun sequence	Archaeoglobi	Euryarchaeota	3408041	1299371	38.13	1952	0.572763	25	2019-02-01	1939	13	0	0	0	0.568949	0.00381451	0	0	0	57879	393	0	0	0	58272	1.69831	0.0115316	0	0	0	1.70984
Eury superphylum	Euryarchaeota	Archaeoglobi	Archaeoglobales	GCA_000025505	CP001899.1 Ferroglobus placidus DSM 10642, complete genome	Archaeoglobi	Euryarchaeota	2196266	969331	44.14	2285	1.0404	25	2019-02-01	2259	25	1	0	0	1.02856	0.011383	0.000455318	0	0	67958	1061	28	0	0	69047	3.09425	0.0483093	0.00127489	0	0	3.14384
Eury superphylum	Euryarchaeota	Archaeoglobi	Archaeoglobales	GCA_003978865	QNXS01000035.1 Archaeoglobus sp. isolate MAG 85 Ga0232641_1000045, whole genome shotgun sequence	Archaeoglobi	Euryarchaeota	1106720	433345	39.16	660	0.596357	25	2019-02-01	658	2	0	0	0	0.59455	0.00180714	0	0	0	19924	54	0	0	0	19978	1.80027	0.00487928	0	0	0	1.80515
Eury superphylum	Euryarchaeota	Archaeoglobi	Archaeoglobales	GCA_003935005	RSFX01000001.1 Archaeoglobi archaeon isolate rG16 scaffold1, whole genome shotgun sequence	Archaeoglobi	Euryarchaeota	2128522	855965	40.21	1728	0.811831	25	2019-02-01	1707	20	1	0	0	0.801965	0.00939619	0.00046981	0	0	51250	629	29	0	0	51908	2.40777	0.029551	0.00136245	0	0	2.43869
Eury superphylum	Euryarchaeota	Archaeoglobi	Archaeoglobales	GCA_002010275	MTNB01000038.1 Archaeoglobus sp. JdFR-40 JGI24019J35510_1000574, whole genome shotgun sequence	Archaeoglobi	Euryarchaeota	530115	225710	42.58	605	1.14126	25	2019-02-01	600	4	1	0	0	1.13183	0.00754553	0.00188638	0	0	18296	116	28	0	0	18440	3.45133	0.021882	0.00528187	0	0	3.47849
Eury superphylum	Euryarchaeota	Archaeoglobi	Archaeoglobales	GCA_002010125	MTMK01000077.1 Archaeoglobus sp. JdFR-23 JGI24019J35510_1000130, whole genome shotgun sequence	Archaeoglobi	Euryarchaeota	1629140	650648	39.94	1269	0.778939	25	2019-02-01	1257	10	2	0	0	0.771573	0.00613821	0.00122764	0	0	37525	288	113	0	0	37926	2.30336	0.017678	0.00693617	0	0	2.32798
Eury superphylum	Euryarchaeota	Archaeoglobi	Archaeoglobales	GCA_002010195	MTMT01000051.1 Archaeoglobus sp. JdFR-32 JGI24019J35510_1002966, whole genome shotgun sequence	Archaeoglobi	Euryarchaeota	1966558	829346	42.17	2264	1.15125	25	2019-02-01	2237	27	0	0	0	1.13752	0.0137296	0	0	0	67412	809	0	0	0	68221	3.42792	0.0411379	0	0	0	3.46906
Eury superphylum	Euryarchaeota	Archaeoglobi	Archaeoglobales	GCA_002011235	MTMO01000014.1 Archaeoglobus sp. JdFR-27 JGI24019J35510_1000567, whole genome shotgun sequence	Archaeoglobi	Euryarchaeota	2360045	954717	40.45	2123	0.899559	25	2019-02-01	2095	27	1	0	0	0.887695	0.0114405	0.000423721	0	0	63354	982	28	0	0	64364	2.68444	0.0416094	0.00118642	0	0	2.72724
Eury superphylum	Euryarchaeota	Archaeoglobi	Archaeoglobales	GCA_002011335	MTMZ01000004.1 Archaeoglobus sp. JdFR-38 JGI24019J35510_1000257, whole genome shotgun sequence	Archaeoglobi	Euryarchaeota	1025490	456116	44.48	1439	1.40323	25	2019-02-01	1420	19	0	0	0	1.3847	0.0185277	0	0	0	42658	538	0	0	0	43196	4.15977	0.0524627	0	0	0	4.21223
Eury superphylum	Euryarchaeota	Archaeoglobi	Archaeoglobales	GCA_002010205	MTMU01000035.1 Archaeoglobus sp. JdFR-33 JGI24019J35510_1000280, whole genome shotgun sequence	Archaeoglobi	Euryarchaeota	478535	191401	40	436	0.911114	25	2019-02-01	434	2	0	0	0	0.906935	0.00417942	0	0	0	12903	62	0	0	0	12965	2.69635	0.0129562	0	0	0	2.70931
Eury superphylum	Euryarchaeota	Archaeoglobi	Archaeoglobales	GCA_000194625	CP002588.1 Archaeoglobus veneficus SNP6, complete genome	Archaeoglobi	Euryarchaeota	1901943	894845	47.05	1933	1.01633	25	2019-02-01	1914	18	1	0	0	1.00634	0.00946401	0.000525778	0	0	56632	531	28	0	0	57191	2.97759	0.0279188	0.00147218	0	0	3.00698
Eury superphylum	Euryarchaeota	Archaeoglobi	Archaeoglobales	GCA_002494725	DACG01000008.1 TPA_asm: Geoglobus sp. UBA235 UBA235_contig_10, whole genome shotgun sequence	Archaeoglobi	Euryarchaeota	1849604	823821	44.54	2564	1.38624	25	2019-02-01	2537	27	0	0	0	1.37164	0.0145977	0	0	0	76201	761	0	0	0	76962	4.11985	0.0411439	0	0	0	4.161
Eury superphylum	Euryarchaeota	Archaeoglobi	Archaeoglobales	GCA_000385565	CP005290.1 Archaeoglobus sulfaticallidus PM70-1, complete genome	Archaeoglobi	Euryarchaeota	2076931	898044	43.24	1821	0.876774	25	2019-02-01	1804	17	0	0	0	0.868589	0.00818515	0	0	0	53922	552	0	0	0	54474	2.59623	0.0265777	0	0	0	2.62281
Eury superphylum	Euryarchaeota	Archaeoglobi	Archaeoglobales	GCA_004366975	SETC01000001.1 Archaeoglobaceae archaeon isolate JdFRolivine-10, whole genome shotgun sequence	Archaeoglobi	Euryarchaeota	1861238	827851	44.48	2594	1.3937	25	2019-02-01	2568	26	0	0	0	1.37973	0.0139692	0	0	0	77169	729	0	0	0	77898	4.14611	0.0391675	0	0	0	4.18528
Eury superphylum	Euryarchaeota	Archaeoglobi	Archaeoglobales	GCA_002011245	MTMP01000012.1 Archaeoglobus sp. JdFR-28 JGI24019J35510_1000014, whole genome shotgun sequence	Archaeoglobi	Euryarchaeota	752164	304086	40.43	644	0.856196	25	2019-02-01	635	9	0	0	0	0.844231	0.0119655	0	0	0	19193	318	0	0	0	19511	2.5517	0.042278	0	0	0	2.59398
Eury superphylum	Euryarchaeota	Archaeoglobi	Archaeoglobales	GCA_001508815	LGEX01000088.1 Archaeoglobus fulgidus isolate 49_2300 MPF_scaffold_1021, whole genome shotgun sequence	Archaeoglobi	Euryarchaeota	2017823	980808	48.61	4814	2.38574	25	2019-02-01	4755	59	0	0	0	2.3565	0.0292394	0	0	0	143667	1776	0	0	0	145443	7.1199	0.0880156	0	0	0	7.20792
Eury superphylum	Euryarchaeota	Archaeoglobi	Archaeoglobales	GCA_003662925	QMZB01000001.1 Archaeoglobales archaeon isolate B50_G17 B50_Guay17_scaffold_00027, whole genome shotgun sequence	Archaeoglobi	Euryarchaeota	2626133	1075755	40.96	2093	0.796989	25	2019-02-01	2064	28	1	0	0	0.785946	0.0106621	0.000380788	0	0	62402	829	28	0	0	63259	2.37619	0.0315673	0.00106621	0	0	2.40883
Eury superphylum	Euryarchaeota	Archaeoglobi	Archaeoglobales	GCA_003663055	QMZF01000001.1 Archaeoglobales archaeon isolate B10_G2 B10_Guay2_scaffold_00470, whole genome shotgun sequence	Archaeoglobi	Euryarchaeota	1448793	635744	43.88	1241	0.856575	25	2019-02-01	1227	14	0	0	0	0.846912	0.00966322	0	0	0	36802	404	0	0	0	37206	2.54018	0.0278853	0	0	0	2.56807
Eury superphylum	Euryarchaeota	Archaeoglobi	Archaeoglobales	GCA_002507315	DAZM01000029.1 TPA_asm: Archaeoglobus sp. UBA231 UBA231_contig_12, whole genome shotgun sequence	Archaeoglobi	Euryarchaeota	2176051	963901	44.3	3138	1.44206	25	2019-02-01	3105	32	1	0	0	1.4269	0.0147055	0.000459548	0	0	93798	925	28	0	0	94751	4.31047	0.0425082	0.00128673	0	0	4.35426
Eury superphylum	Euryarchaeota	Archaeoglobi	Archaeoglobales	GCA_002494625	DACH01000013.1 TPA_asm: Archaeoglobus sp. UBA234 UBA234_contig_117, whole genome shotgun sequence	Archaeoglobi	Euryarchaeota	2090826	857862	41.03	1948	0.931689	25	2019-02-01	1925	22	1	0	0	0.920689	0.0105222	0.00047828	0	0	57492	737	29	0	0	58258	2.74973	0.0352492	0.00138701	0	0	2.78636
Eury superphylum	Euryarchaeota	Archaeoglobi	Archaeoglobales	GCA_002507275	DAZK01000052.1 TPA_asm: Geoglobus sp. UBA232 UBA232_contig_1044, whole genome shotgun sequence	Archaeoglobi	Euryarchaeota	1521336	668974	43.97	2155	1.41652	25	2019-02-01	2130	25	0	0	0	1.40009	0.0164329	0	0	0	63808	704	0	0	0	64512	4.19421	0.0462751	0	0	0	4.24048
Eury superphylum	Euryarchaeota	Archaeoglobi	Archaeoglobales	GCA_003663025	QMZE01000001.1 Archaeoglobales archaeon isolate B35_G2 B35_Guay2_scaffold_00004, whole genome shotgun sequence	Archaeoglobi	Euryarchaeota	1869676	789071	42.2	2560	1.36922	25	2019-02-01	2532	28	0	0	0	1.35425	0.0149759	0	0	0	77999	818	0	0	0	78817	4.17179	0.0437509	0	0	0	4.21554
Eury superphylum	Euryarchaeota	Archaeoglobi	Archaeoglobales	GCA_002010155	MTMS01000078.1 Archaeoglobus sp. JdFR-31 JGI24019J35510_1000038, whole genome shotgun sequence	Archaeoglobi	Euryarchaeota	2351345	994864	42.31	2623	1.11553	25	2019-02-01	2592	31	0	0	0	1.10235	0.0131839	0	0	0	78202	974	0	0	0	79176	3.32584	0.0414231	0	0	0	3.36726
Eury superphylum	Euryarchaeota	Archaeoglobi	Archaeoglobales	GCA_000008665	AE000782.1 Archaeoglobus fulgidus DSM 4304, complete genome	Archaeoglobi	Euryarchaeota	2178400	1058303	48.58	5227	2.39947	25	2019-02-01	5168	59	0	0	0	2.37238	0.0270841	0	0	0	155977	1814	0	0	0	157791	7.16016	0.0832721	0	0	0	7.24344
Eury superphylum	Euryarchaeota	Archaeoglobi	Archaeoglobales	GCA_000789255	CP009552.1 Geoglobus acetivorans strain SBH6, complete genome	Archaeoglobi	Euryarchaeota	1860815	871618	46.84	2586	1.38971	25	2019-02-01	2561	25	0	0	0	1.37628	0.013435	0	0	0	75313	699	0	0	0	76012	4.04731	0.0375642	0	0	0	4.08488
Eury superphylum	Euryarchaeota	Archaeoglobi	Archaeoglobales	GCA_003662985	QMZD01000001.1 Archaeoglobales archaeon isolate B4_G15 B4_Guay15_scaffold_00196, whole genome shotgun sequence	Archaeoglobi	Euryarchaeota	2151393	895936	41.64	2280	1.05978	25	2019-02-01	2257	23	0	0	0	1.04909	0.0106907	0	0	0	67400	725	0	0	0	68125	3.13285	0.0336991	0	0	0	3.16655
Eury superphylum	Euryarchaeota	Archaeoglobi	Archaeoglobales	GCA_002011195	MTMM01000018.1 Archaeoglobus sp. JdFR-25 JGI24019J35510_1000023, whole genome shotgun sequence	Archaeoglobi	Euryarchaeota	885114	354278	40.03	909	1.02699	25	2019-02-01	898	11	0	0	0	1.01456	0.0124278	0	0	0	27249	478	0	0	0	27727	3.07859	0.0540043	0	0	0	3.13259
Eury superphylum	Euryarchaeota	Archaeoglobi	Archaeoglobales	GCA_002010165	MTMR01000011.1 Archaeoglobus sp. JdFR-30 JGI24019J35510_1000018, whole genome shotgun sequence	Archaeoglobi	Euryarchaeota	1100408	437695	39.78	820	0.745178	25	2019-02-01	812	7	1	0	0	0.737908	0.00636128	0.000908754	0	0	24724	197	28	0	0	24949	2.2468	0.0179025	0.00254451	0	0	2.26725
Eury superphylum	Euryarchaeota	Archaeoglobi	Archaeoglobales	GCA_002010215	MTMY01000003.1 Archaeoglobus sp. JdFR-37 JGI24020J35080_1000040, whole genome shotgun sequence	Archaeoglobi	Euryarchaeota	1972400	883804	44.81	2783	1.41097	25	2019-02-01	2761	22	0	0	0	1.39982	0.0111539	0	0	0	83324	806	0	0	0	84130	4.2245	0.0408639	0	0	0	4.26536
Eury superphylum	Euryarchaeota	Archaeoglobi	Archaeoglobales	GCA_002010285	MTNC01000040.1 Archaeoglobus sp. JdFR-41 JGI24020J35080_1000201, whole genome shotgun sequence	Archaeoglobi	Euryarchaeota	1752477	740245	42.24	1430	0.815988	25	2019-02-01	1416	14	0	0	0	0.807999	0.00798869	0	0	0	42300	419	0	0	0	42719	2.41373	0.023909	0	0	0	2.43764
Eury superphylum	Euryarchaeota	Archaeoglobi	Archaeoglobales	GCA_002010115	MTMN01000015.1 Archaeoglobus sp. JdFR-26 JGI24019J35510_1000016, whole genome shotgun sequence	Archaeoglobi	Euryarchaeota	644825	260183	40.35	510	0.790912	25	2019-02-01	507	3	0	0	0	0.78626	0.00465243	0	0	0	15112	85	0	0	0	15197	2.34358	0.0131819	0	0	0	2.35676
Eury superphylum	Euryarchaeota	Archaeoglobi	Archaeoglobales	GCA_002010045	MTMJ01000022.1 Archaeoglobus sp. JdFR-22 JGI24020J35080_1000127, whole genome shotgun sequence	Archaeoglobi	Euryarchaeota	2062531	820819	39.8	1410	0.683626	25	2019-02-01	1401	8	1	0	0	0.679263	0.00387873	0.000484841	0	0	41618	219	30	0	0	41867	2.01781	0.010618	0.00145452	0	0	2.02988
Eury superphylum	Euryarchaeota	Archaeoglobi	Archaeoglobales	GCA_004366995	SETD01000001.1 Archaeoglobaceae archaeon isolate JdFRolivine-11, whole genome shotgun sequence	Archaeoglobi	Euryarchaeota	2358571	1044326	44.28	3326	1.41018	25	2019-02-01	3288	37	1	0	0	1.39406	0.0156875	0.000423986	0	0	99284	1087	28	0	0	100399	4.2095	0.0460872	0.00118716	0	0	4.25677
Eury superphylum	Euryarchaeota	Archaeoglobi	Archaeoglobales	GCA_002011255	MTMQ01000034.1 Archaeoglobus sp. JdFR-29 JGI24019J35510_1001365, whole genome shotgun sequence	Archaeoglobi	Euryarchaeota	737977	331544	44.93	1059	1.435	25	2019-02-01	1042	16	1	0	0	1.41197	0.0216809	0.00135506	0	0	31275	480	28	0	0	31783	4.23794	0.0650427	0.00379416	0	0	4.30677
Eury superphylum	Euryarchaeota	Archaeoglobi	Archaeoglobales	GCA_002011315	MTMW01000130.1 Archaeoglobus sp. JdFR-35 JGI24020J35080_1000244, whole genome shotgun sequence	Archaeoglobi	Euryarchaeota	1703394	704198	41.34	1569	0.921102	25	2019-02-01	1551	17	1	0	0	0.910535	0.00998008	0.000587063	0	0	46229	548	29	0	0	46806	2.71393	0.0321711	0.00170248	0	0	2.74781
Eury superphylum	Euryarchaeota	Archaeoglobi	Archaeoglobales	GCA_004347825	QNUY01000001.1 Archaeoglobi archaeon isolate WYZ-LMO1 Archaeoglobi_archaeon_WYZ-LMO1_contig-1, whole genome shotgun sequence	Archaeoglobi	Euryarchaeota	1557307	681757	43.78	1845	1.18474	25	2019-02-01	1831	12	2	0	0	1.17575	0.00770561	0.00128427	0	0	54782	358	61	0	0	55201	3.51774	0.0229884	0.00391702	0	0	3.54464
Eury superphylum	Euryarchaeota	Archaeoglobi	Archaeoglobales	GCA_000025285	CP001857.1 Archaeoglobus profundus DSM 5631, complete genome	Archaeoglobi	Euryarchaeota	1563423	656709	42	1284	0.821275	25	2019-02-01	1275	8	1	0	0	0.815518	0.00511698	0.000639622	0	0	38148	264	28	0	0	38440	2.44003	0.016886	0.00179094	0	0	2.45871
Eury superphylum	Euryarchaeota	Archaeoglobi	Archaeoglobales	GCA_002010225	MTMX01000023.1 Archaeoglobus sp. JdFR-36 JGI24019J35510_1000450, whole genome shotgun sequence	Archaeoglobi	Euryarchaeota	581015	235443	40.52	550	0.946619	25	2019-02-01	547	3	0	0	0	0.941456	0.00516338	0	0	0	16539	82	0	0	0	16621	2.84657	0.0141132	0	0	0	2.86068
Eury superphylum	Euryarchaeota	Archaeoglobi	Archaeoglobales	GCA_002507545	DAVR01000050.1 TPA_asm: Archaeoglobus sp. UBA230 UBA230_contig_104, whole genome shotgun sequence	Archaeoglobi	Euryarchaeota	2274654	1007921	44.31	3247	1.42747	25	2019-02-01	3213	33	1	0	0	1.41252	0.0145077	0.000439627	0	0	96962	965	28	0	0	97955	4.26271	0.042424	0.00123096	0	0	4.30637
Eury superphylum	Euryarchaeota	Archaeoglobi	Archaeoglobales	GCA_002011215	MTML01000047.1 Archaeoglobus sp. JdFR-24 JGI24019J35510_1000277, whole genome shotgun sequence	Archaeoglobi	Euryarchaeota	2701738	1067003	39.49	2097	0.776167	25	2019-02-01	2082	13	2	0	0	0.770615	0.00481172	0.000740264	0	0	62404	491	56	0	0	62951	2.30977	0.0181735	0.00207274	0	0	2.33002
Eury superphylum	Euryarchaeota	Archaeoglobi	Archaeoglobales	GCA_003662995	QMZC01000001.1 Archaeoglobales archaeon isolate B5_G16 B5_Guay16_scaffold_00067, whole genome shotgun sequence	Archaeoglobi	Euryarchaeota	2609224	1002327	38.41	2177	0.834348	25	2019-02-01	2161	16	0	0	0	0.828216	0.00613209	0	0	0	65085	464	0	0	0	65549	2.49442	0.0177831	0	0	0	2.5122
Eury superphylum	Euryarchaeota	Archaeoglobi	Archaeoglobales	GCA_001508745	LGEQ01000028.1 Archaeoglobus fulgidus isolate 49_95 PW_scaffold_101, whole genome shotgun sequence	Archaeoglobi	Euryarchaeota	2037571	995195	48.84	4976	2.44212	25	2019-02-01	4920	56	0	0	0	2.41464	0.0274837	0	0	0	148698	1670	0	0	0	150368	7.29781	0.0819603	0	0	0	7.37977
Eury superphylum	Euryarchaeota	Archaeoglobi	Archaeoglobales	GCA_004367345	SETB01000001.1 Archaeoglobaceae archaeon isolate JdFRolivine-9, whole genome shotgun sequence	Archaeoglobi	Euryarchaeota	2046314	841254	41.11	1894	0.925567	25	2019-02-01	1870	23	1	0	0	0.913838	0.0112397	0.000488684	0	0	55812	811	29	0	0	56652	2.72744	0.0396322	0.00141718	0	0	2.76849
Eury superphylum	Euryarchaeota	Archaeoglobi	Archaeoglobales	GCA_001006045	CP011267.1 Geoglobus ahangari strain 234, complete genome	Archaeoglobi	Euryarchaeota	1770093	940071	53.11	5825	3.29079	25	2019-02-01	5739	83	3	0	0	3.2422	0.0468902	0.00169483	0	0	171475	2541	85	0	0	174101	9.68734	0.143552	0.00480201	0	0	9.8357
Eury superphylum	Euryarchaeota	Archaeoglobi	Archaeoglobales	GCA_004347845	QNVA01000001.1 Archaeoglobi archaeon isolate WYZ-LMO3 Archaeoglobi_archaeon_WYZ-LMO3_contig-1, whole genome shotgun sequence	Archaeoglobi	Euryarchaeota	1567523	688197	43.9	1815	1.15788	25	2019-02-01	1798	16	1	0	0	1.14703	0.0102072	0.000637949	0	0	53905	459	28	0	0	54392	3.43887	0.0292819	0.00178626	0	0	3.46993
Eury superphylum	Euryarchaeota	Archaeoglobi	Archaeoglobales	GCA_002010305	MTND01000022.1 Archaeoglobi archaeon JdFR-42 JGI24020J35080_1000017, whole genome shotgun sequence	Archaeoglobi	Euryarchaeota	2148619	864080	40.22	1733	0.806565	25	2019-02-01	1713	19	1	0	0	0.797256	0.00884289	0.000465415	0	0	51432	573	29	0	0	52034	2.39372	0.0266683	0.0013497	0	0	2.42174
TACK group	BAT superphylum		Bathyarchaeota	GCA_001774245	MEZF01000001.1 Candidatus Bathyarchaeota archaeon RBG_13_52_12 RBG_13_scaffold_10212, whole genome shotgun sequence	Candidatus Bathyarchaeota	TACK group	2081685	1050763	50.48	3918	1.88213	25	2019-02-01	3856	59	3	0	0	1.85235	0.0283424	0.00144114	0	0	114680	1863	91	0	0	116634	5.509	0.0894948	0.00437146	0	0	5.60286
TACK group	BAT superphylum		Bathyarchaeota	GCA_003662035	QMXH01000001.1 Candidatus Bathyarchaeota archaeon isolate B59_G2 B59_Guay2_scaffold_02239, whole genome shotgun sequence	Candidatus Bathyarchaeota	TACK group	999599	472996	47.32	1096	1.09644	25	2019-02-01	1084	12	0	0	0	1.08443	0.0120048	0	0	0	32330	339	0	0	0	32669	3.2343	0.0339136	0	0	0	3.26821
TACK group	BAT superphylum		Bathyarchaeota	GCA_001775995	MEZH01000001.1 Candidatus Bathyarchaeota archaeon RBG_16_48_13 RBG_16_scaffold_104, whole genome shotgun sequence	Candidatus Bathyarchaeota	TACK group	848615	407267	47.99	814	0.95921	25	2019-02-01	807	7	0	0	0	0.950961	0.00824873	0	0	0	24074	206	0	0	0	24280	2.83686	0.0242748	0	0	0	2.86113
TACK group	BAT superphylum		Bathyarchaeota	GCA_002726865	PBSW01000012.1 Candidatus Bathyarchaeota archaeon isolate NP77 43861, whole genome shotgun sequence	Candidatus Bathyarchaeota	TACK group	1996248	966036	48.39	4388	2.19812	25	2019-02-01	4285	101	2	0	0	2.14653	0.0505949	0.00100188	0	0	128696	3097	59	0	0	131852	6.44689	0.155141	0.00295554	0	0	6.60499
TACK group	BAT superphylum		Bathyarchaeota	GCA_003662565	QMYH01000001.1 Candidatus Bathyarchaeota archaeon isolate B23_G17 B23_Guay17_scaffold_00722, whole genome shotgun sequence	Candidatus Bathyarchaeota	TACK group	890676	314027	35.26	458	0.514216	25	2019-02-01	453	5	0	0	0	0.508602	0.00561371	0	0	0	13786	143	0	0	0	13929	1.54781	0.0160552	0	0	0	1.56387
TACK group	BAT superphylum		Bathyarchaeota	GCA_003662685	QMYN01000001.1 Candidatus Bathyarchaeota archaeon isolate B1_G2 B1_Guay2_scaffold_00319, whole genome shotgun sequence	Candidatus Bathyarchaeota	TACK group	2087467	928584	44.48	2494	1.19475	25	2019-02-01	2469	25	0	0	0	1.18277	0.0119762	0	0	0	74176	708	0	0	0	74884	3.5534	0.0339167	0	0	0	3.58731
TACK group	BAT superphylum		Bathyarchaeota	GCA_002009955	MTLS01000017.1 Candidatus Bathyarchaeota archaeon JdFR-05 JGI24019J35510_1001353, whole genome shotgun sequence	Candidatus Bathyarchaeota	TACK group	433479	184686	42.61	378	0.872015	25	2019-02-01	373	4	1	0	0	0.86048	0.00922767	0.00230692	0	0	11108	138	31	0	0	11277	2.56252	0.0318355	0.00715144	0	0	2.60151
TACK group	BAT superphylum		Bathyarchaeota	GCA_003662065	QMXI01000001.1 Candidatus Bathyarchaeota archaeon isolate B58_G16 B58_Guay16_scaffold_00819, whole genome shotgun sequence	Candidatus Bathyarchaeota	TACK group	853520	352429	41.29	329	0.385463	25	2019-02-01	322	7	0	0	0	0.377261	0.00820133	0	0	0	9359	215	0	0	0	9574	1.09652	0.0251898	0	0	0	1.12171
TACK group	BAT superphylum		Bathyarchaeota	GCA_003662515	QMYF01000001.1 Candidatus Bathyarchaeota archaeon isolate B24_G17 B24_Guay17_scaffold_00734, whole genome shotgun sequence	Candidatus Bathyarchaeota	TACK group	840820	430377	51.19	2405	2.8603	25	2019-02-01	2376	28	1	0	0	2.82581	0.0333008	0.00118932	0	0	70174	809	30	0	0	71013	8.3459	0.0962156	0.00356795	0	0	8.44568
TACK group	BAT superphylum		Bathyarchaeota	GCA_003141855	PLNS01000012.1 Candidatus Bathyarchaeota archaeon isolate fen_992 73.20120800_E1X.15_contig_1021, whole genome shotgun sequence	Candidatus Bathyarchaeota	TACK group	2394173	1060954	44.31	1549	0.646988	25	2019-02-01	1516	32	1	0	0	0.633204	0.0133658	0.000417681	0	0	45508	1003	28	0	0	46539	1.90078	0.0418934	0.00116951	0	0	1.94384
TACK group	BAT superphylum		Bathyarchaeota	GCA_001399795	LIHK01000024.1 Candidatus Bathyarchaeota archaeon BA2 ba2_01, whole genome shotgun sequence	Candidatus Bathyarchaeota	TACK group	1455689	643434	44.2	1272	0.873813	25	2019-02-01	1260	12	0	0	0	0.86557	0.00824352	0	0	0	37536	341	0	0	0	37877	2.57857	0.0234253	0	0	0	2.602
TACK group	BAT superphylum		Bathyarchaeota	GCA_003601635	PIYD01000038.1 Candidatus Bathyarchaeota archaeon isolate M10_bin242 bin242_scaffold10147, whole genome shotgun sequence	Candidatus Bathyarchaeota	TACK group	497722	242991	48.82	659	1.32403	25	2019-02-01	654	3	2	0	0	1.31399	0.00602746	0.00401831	0	0	19414	86	56	0	0	19556	3.90057	0.0172787	0.0112513	0	0	3.9291
TACK group	BAT superphylum		Bathyarchaeota	GCA_003662585	QMYI01000001.1 Candidatus Bathyarchaeota archaeon isolate B23_G15 B23_Guay15_scaffold_00421, whole genome shotgun sequence	Candidatus Bathyarchaeota	TACK group	1005652	579936	57.67	7439	7.39719	25	2019-02-01	7237	188	12	1	1	7.19633	0.186943	0.0119326	0.00099438	0.00099438	223926	5921	359	31	85	230322	22.2667	0.588772	0.0356982	0.00308258	0.00845223	22.9028
TACK group	BAT superphylum		Bathyarchaeota	GCA_001273385	LFWW01000043.1 Miscellaneous Crenarchaeota group-6 archaeon AD8-1 WOR_8-12_10197, whole genome shotgun sequence	Candidatus Bathyarchaeota	TACK group	1583813	513641	32.43	360	0.2273	25	2019-02-01	354	6	0	0	0	0.223511	0.00378833	0	0	0	10585	229	0	0	0	10814	0.668324	0.0144588	0	0	0	0.682783
TACK group	BAT superphylum		Bathyarchaeota	GCA_001774235	MEZE01000001.1 Candidatus Bathyarchaeota archaeon RBG_13_46_16b RBG_13_scaffold_10074, whole genome shotgun sequence	Candidatus Bathyarchaeota	TACK group	1369378	619126	45.21	545	0.397991	25	2019-02-01	540	5	0	0	0	0.39434	0.00365129	0	0	0	15733	174	0	0	0	15907	1.14892	0.0127065	0	0	0	1.16162
TACK group	BAT superphylum		Bathyarchaeota	GCA_003601885	PIYM01000027.1 Candidatus Bathyarchaeota archaeon isolate M10_bin143 bin1432_scaffold10508, whole genome shotgun sequence	Candidatus Bathyarchaeota	TACK group	474510	267341	56.34	2639	5.56153	25	2019-02-01	2580	57	2	0	0	5.43719	0.120124	0.00421487	0	0	79048	1770	62	0	0	80880	16.6589	0.373016	0.0130661	0	0	17.045
TACK group	BAT superphylum		Bathyarchaeota	GCA_003601845	PIYC01000059.1 Candidatus Bathyarchaeota archaeon isolate M10_bin26 bin26_scaffold10058, whole genome shotgun sequence	Candidatus Bathyarchaeota	TACK group	1331265	690775	51.89	3023	2.27077	25	2019-02-01	2975	48	0	0	0	2.23472	0.0360559	0	0	0	88176	1412	0	0	0	89588	6.62347	0.106065	0	0	0	6.72954
TACK group	BAT superphylum		Bathyarchaeota	GCA_004376385	SOJY01000154.1 Candidatus Bathyarchaeota archaeon isolate E44_bin4 NODE_10055_length_5133_cov_8.454904, whole genome shotgun sequence	Candidatus Bathyarchaeota	TACK group	1586999	687952	43.35	1020	0.642723	25	2019-02-01	1009	11	0	0	0	0.635791	0.00693132	0	0	0	29870	322	0	0	0	30192	1.88217	0.0202899	0	0	0	1.90246
TACK group	BAT superphylum		Bathyarchaeota	GCA_001273495	LFWY01000035.1 Miscellaneous Crenarchaeota group archaeon SMTZ-80 WORSMTZ_10295, whole genome shotgun sequence	Candidatus Bathyarchaeota	TACK group	1510195	520292	34.45	519	0.343664	25	2019-02-01	514	5	0	0	0	0.340353	0.00331083	0	0	0	15530	137	0	0	0	15667	1.02834	0.00907168	0	0	0	1.03742
TACK group	BAT superphylum		Bathyarchaeota	GCA_003662185	QMXO01000001.1 Candidatus Bathyarchaeota archaeon isolate B49_G15 B49_Guay15_scaffold_01736, whole genome shotgun sequence	Candidatus Bathyarchaeota	TACK group	964090	503459	52.22	3591	3.72476	25	2019-02-01	3533	56	2	0	0	3.6646	0.0580859	0.0020745	0	0	107259	1781	57	0	0	109097	11.1254	0.184734	0.00591231	0	0	11.3161
TACK group	BAT superphylum		Bathyarchaeota	GCA_003133625	PKYH01000138.1 Candidatus Bathyarchaeota archaeon isolate palsa_986 73.20120500_P19.30_contig_10124, whole genome shotgun sequence	Candidatus Bathyarchaeota	TACK group	2545071	1088691	42.78	975	0.383093	25	2019-02-01	970	5	0	0	0	0.381129	0.00196458	0	0	0	28739	144	0	0	0	28883	1.1292	0.005658	0	0	0	1.13486
TACK group	BAT superphylum		Bathyarchaeota	GCA_003662145	QMXM01000001.1 Candidatus Bathyarchaeota archaeon isolate B55_G16 B55_Guay16_scaffold_01428, whole genome shotgun sequence	Candidatus Bathyarchaeota	TACK group	843372	305928	36.27	460	0.54543	25	2019-02-01	457	3	0	0	0	0.541872	0.00355715	0	0	0	13650	115	0	0	0	13765	1.6185	0.0136357	0	0	0	1.63214
TACK group	BAT superphylum		Bathyarchaeota	GCA_004526075	SPBI01000293.1 Candidatus Bathyarchaeota archaeon isolate das_tool.concoct.36 k141_1000280, whole genome shotgun sequence	Candidatus Bathyarchaeota	TACK group	947893	395027	41.67	375	0.395614	25	2019-02-01	371	3	1	0	0	0.391394	0.00316491	0.00105497	0	0	10868	85	28	0	0	10981	1.14654	0.00896726	0.00295392	0	0	1.15846
TACK group	BAT superphylum		Bathyarchaeota	GCA_003601785	PIYA01000051.1 Candidatus Bathyarchaeota archaeon isolate M8_bin163 bin163_scaffold10395, whole genome shotgun sequence	Candidatus Bathyarchaeota	TACK group	816136	354644	43.45	342	0.419048	25	2019-02-01	337	5	0	0	0	0.412921	0.00612643	0	0	0	9932	140	0	0	0	10072	1.21695	0.017154	0	0	0	1.23411
TACK group	BAT superphylum		Bathyarchaeota	GCA_003662325	QMXV01000001.1 Candidatus Bathyarchaeota archaeon isolate B34_G9 B34_Guay9_scaffold_00028, whole genome shotgun sequence	Candidatus Bathyarchaeota	TACK group	1068935	466068	43.6	588	0.55008	25	2019-02-01	583	5	0	0	0	0.545403	0.00467755	0	0	0	17243	153	0	0	0	17396	1.6131	0.0143133	0	0	0	1.62741
TACK group	BAT superphylum		Bathyarchaeota	GCA_003662395	QMXZ01000001.1 Candidatus Bathyarchaeota archaeon isolate B29_G1 B29_Guay1_scaffold_01099, whole genome shotgun sequence	Candidatus Bathyarchaeota	TACK group	1126864	514581	45.66	1128	1.00101	25	2019-02-01	1116	12	0	0	0	0.990359	0.010649	0	0	0	33050	356	0	0	0	33406	2.93292	0.0315921	0	0	0	2.96451
TACK group	BAT superphylum		Bathyarchaeota	GCA_004377085	SOIQ01000021.1 Candidatus Bathyarchaeota archaeon isolate E29_bin39 NODE_10011_length_4751_cov_31.899915, whole genome shotgun sequence	Candidatus Bathyarchaeota	TACK group	1184819	708044	59.76	6310	5.32571	25	2019-02-01	6113	185	12	0	0	5.15944	0.156142	0.0101281	0	0	183539	6048	370	0	0	189957	15.4909	0.510458	0.0312284	0	0	16.0326
TACK group	BAT superphylum		Bathyarchaeota	GCA_004377395	SOHX01000100.1 Candidatus Bathyarchaeota archaeon isolate E26_bin4 NODE_10139_length_1705_cov_4.745455, whole genome shotgun sequence	Candidatus Bathyarchaeota	TACK group	1631483	960905	58.9	7569	4.63934	25	2019-02-01	7384	170	15	0	0	4.52594	0.1042	0.00919409	0	0	222053	5340	479	0	0	227872	13.6105	0.32731	0.0293598	0	0	13.9672
TACK group	BAT superphylum		Bathyarchaeota	GCA_001775955	MEZD01000001.1 Candidatus Bathyarchaeota archaeon RBG_13_38_9 RBG_13_scaffold_11, whole genome shotgun sequence	Candidatus Bathyarchaeota	TACK group	1724111	633874	36.77	417	0.241864	25	2019-02-01	414	3	0	0	0	0.240124	0.00174003	0	0	0	12263	83	0	0	0	12346	0.711265	0.00481408	0	0	0	0.716079
TACK group	BAT superphylum		Bathyarchaeota	GCA_002010885	MTLO01000013.1 Candidatus Bathyarchaeota archaeon JdFR-01 JGI24019J35510_1001372, whole genome shotgun sequence	Candidatus Bathyarchaeota	TACK group	200493	76534	38.17	137	0.683316	25	2019-02-01	135	2	0	0	0	0.67334	0.00997541	0	0	0	4051	104	0	0	0	4155	2.02052	0.0518721	0	0	0	2.07239
TACK group	BAT superphylum		Bathyarchaeota	GCA_003164295	PLTA01000041.1 Candidatus Bathyarchaeota archaeon isolate bog_990 73.20120700_S1D.254_contig_1082413, whole genome shotgun sequence	Candidatus Bathyarchaeota	TACK group	3264811	1316293	40.32	1070	0.327737	25	2019-02-01	1060	9	1	0	0	0.324674	0.00275667	0.000306296	0	0	31315	311	28	0	0	31654	0.959167	0.00952582	0.00085763	0	0	0.969551
TACK group	BAT superphylum		Bathyarchaeota	GCA_002010975	MTLU01000019.1 Candidatus Bathyarchaeota archaeon JdFR-07 JGI24019J35510_1000149, whole genome shotgun sequence	Candidatus Bathyarchaeota	TACK group	907597	351581	38.74	370	0.40767	25	2019-02-01	366	4	0	0	0	0.403263	0.00440724	0	0	0	10877	110	0	0	0	10987	1.19844	0.0121199	0	0	0	1.21056
TACK group	BAT superphylum		Bathyarchaeota	GCA_003250545	QKGC01000061.1 Candidatus Bathyarchaeota archaeon isolate SZUA-518 scaffold_127624, whole genome shotgun sequence	Candidatus Bathyarchaeota	TACK group	320667	143387	44.72	148	0.461538	25	2019-02-01	148	0	0	0	0	0.461538	0	0	0	0	4284	0	0	0	0	4284	1.33597	0	0	0	0	1.33597
TACK group	BAT superphylum		Bathyarchaeota	GCA_001593845	LUCF01000080.1 Candidatus Bathyarchaeota archaeon B63 scaffold10306, whole genome shotgun sequence	Candidatus Bathyarchaeota	TACK group	859377	462821	53.86	3088	3.5933	25	2019-02-01	3008	74	6	0	0	3.50021	0.0861089	0.0069818	0	0	90096	2221	170	0	0	92487	10.4839	0.258443	0.0197818	0	0	10.7621
TACK group	BAT superphylum		Bathyarchaeota	GCA_003601735	PIYL01000049.1 Candidatus Bathyarchaeota archaeon isolate M10_bin182 bin182_scaffold10050, whole genome shotgun sequence	Candidatus Bathyarchaeota	TACK group	597004	264554	44.31	518	0.867666	25	2019-02-01	514	4	0	0	0	0.860966	0.00670012	0	0	0	15265	111	0	0	0	15376	2.55693	0.0185928	0	0	0	2.57553
TACK group	BAT superphylum		Bathyarchaeota	GCA_003662705	QMYP01000001.1 Candidatus Bathyarchaeota archaeon isolate B1_G13 B1_Guay13_scaffold_00009, whole genome shotgun sequence	Candidatus Bathyarchaeota	TACK group	1599602	685104	42.83	950	0.593898	25	2019-02-01	938	12	0	0	0	0.586396	0.00750187	0	0	0	27712	348	0	0	0	28060	1.73243	0.0217554	0	0	0	1.75419
TACK group	BAT superphylum		Bathyarchaeota	GCA_002010955	MTLT01000008.1 Candidatus Bathyarchaeota archaeon JdFR-06 JGI24019J35510_1000054, whole genome shotgun sequence	Candidatus Bathyarchaeota	TACK group	735249	281792	38.33	310	0.421626	25	2019-02-01	308	2	0	0	0	0.418906	0.00272017	0	0	0	9184	57	0	0	0	9241	1.2491	0.00775248	0	0	0	1.25685
TACK group	BAT superphylum		Bathyarchaeota	GCA_003601835	PIYB01000060.1 Candidatus Bathyarchaeota archaeon isolate M8_bin162 bin162_scaffold10210, whole genome shotgun sequence	Candidatus Bathyarchaeota	TACK group	1251171	585741	46.82	765	0.611427	25	2019-02-01	757	8	0	0	0	0.605033	0.00639401	0	0	0	21706	219	0	0	0	21925	1.73485	0.0175036	0	0	0	1.75236
TACK group	BAT superphylum		Bathyarchaeota	GCA_003662655	QMYM01000001.1 Candidatus Bathyarchaeota archaeon isolate B13_G2 B13_Guay2_scaffold_01183, whole genome shotgun sequence	Candidatus Bathyarchaeota	TACK group	1036406	645117	62.25	3908	3.77072	25	2019-02-01	3847	57	4	0	0	3.71187	0.0549978	0.00385949	0	0	115211	1725	116	0	0	117052	11.1164	0.166441	0.0111925	0	0	11.294
TACK group	BAT superphylum		Bathyarchaeota	GCA_003662535	QMYG01000001.1 Candidatus Bathyarchaeota archaeon isolate B24_G1 B24_Guay1_scaffold_00823, whole genome shotgun sequence	Candidatus Bathyarchaeota	TACK group	721938	389842	54	2070	2.86728	25	2019-02-01	2034	34	2	0	0	2.81742	0.0470955	0.00277032	0	0	60811	990	56	0	0	61857	8.4233	0.137131	0.0077569	0	0	8.56819
TACK group	BAT superphylum		Bathyarchaeota	GCA_002010995	MTLV01000035.1 Candidatus Bathyarchaeota archaeon JdFR-08 JGI24019J35510_1001116, whole genome shotgun sequence	Candidatus Bathyarchaeota	TACK group	919095	354561	38.58	407	0.442827	25	2019-02-01	403	4	0	0	0	0.438475	0.00435211	0	0	0	11882	111	0	0	0	11993	1.29279	0.0120771	0	0	0	1.30487
TACK group	BAT superphylum		Bathyarchaeota	GCA_003662095	QMXK01000001.1 Candidatus Bathyarchaeota archaeon isolate B56_G2 B56_Guay2_scaffold_01370, whole genome shotgun sequence	Candidatus Bathyarchaeota	TACK group	1029926	373669	36.28	596	0.578682	25	2019-02-01	588	8	0	0	0	0.570915	0.00776755	0	0	0	17714	251	0	0	0	17965	1.71993	0.0243707	0	0	0	1.7443
TACK group	BAT superphylum		Bathyarchaeota	GCA_004525915	SPBR01000215.1 Candidatus Bathyarchaeota archaeon isolate das_tool.concoct.117 k141_1000299, whole genome shotgun sequence	Candidatus Bathyarchaeota	TACK group	2421389	1143197	47.21	3178	1.31247	25	2019-02-01	3132	45	1	0	0	1.29347	0.0185844	0.000412986	0	0	92682	1314	28	0	0	94024	3.82764	0.0542664	0.00115636	0	0	3.88306
TACK group	BAT superphylum		Bathyarchaeota	GCA_004376295	SOJZ01000011.1 Candidatus Bathyarchaeota archaeon isolate E44_bin43 NODE_1042_length_17978_cov_46.867098, whole genome shotgun sequence	Candidatus Bathyarchaeota	TACK group	1889860	816925	43.23	1163	0.615389	25	2019-02-01	1153	10	0	0	0	0.610098	0.0052914	0	0	0	34754	290	0	0	0	35044	1.83897	0.0153451	0	0	0	1.85432
TACK group	BAT superphylum		Bathyarchaeota	GCA_001399805	LIHJ01000010.1 Candidatus Bathyarchaeota archaeon BA1 ba1_01, whole genome shotgun sequence	Candidatus Bathyarchaeota	TACK group	1931714	909311	47.07	3966	2.0531	25	2019-02-01	3916	48	2	0	0	2.02722	0.0248484	0.00103535	0	0	117827	1503	58	0	0	119388	6.09961	0.0778065	0.00300251	0	0	6.18042
TACK group	BAT superphylum		Bathyarchaeota	GCA_003662265	QMXS01000001.1 Candidatus Bathyarchaeota archaeon isolate B38_G1 B38_Guay1_scaffold_02798, whole genome shotgun sequence	Candidatus Bathyarchaeota	TACK group	606224	263006	43.38	256	0.422286	25	2019-02-01	254	2	0	0	0	0.418987	0.00329911	0	0	0	7571	54	0	0	0	7625	1.24888	0.0089076	0	0	0	1.25779
TACK group	BAT superphylum		Bathyarchaeota	GCA_003662305	QMXU01000001.1 Candidatus Bathyarchaeota archaeon isolate B35_G15 B35_Guay15_scaffold_00102, whole genome shotgun sequence	Candidatus Bathyarchaeota	TACK group	1116001	567571	50.86	2248	2.01433	25	2019-02-01	2219	26	3	0	0	1.98835	0.0232975	0.00268817	0	0	64984	750	85	0	0	65819	5.82293	0.0672042	0.00761648	0	0	5.89775
TACK group	BAT superphylum		Bathyarchaeota	GCA_003662155	QMXN01000001.1 Candidatus Bathyarchaeota archaeon isolate B53_G15 B53_Guay15_scaffold_01256, whole genome shotgun sequence	Candidatus Bathyarchaeota	TACK group	784285	351427	44.81	637	0.812205	25	2019-02-01	622	15	0	0	0	0.793079	0.0191257	0	0	0	18461	419	0	0	0	18880	2.35386	0.0534245	0	0	0	2.40729
TACK group	BAT superphylum		Bathyarchaeota	GCA_002871245	PNIH01000077.1 Candidatus Bathyarchaeota archaeon isolate ZAV-11 NODE_10227_length_2559_cov_3.11941, whole genome shotgun sequence	Candidatus Bathyarchaeota	TACK group	421985	176109	41.73	165	0.391009	25	2019-02-01	163	2	0	0	0	0.38627	0.0047395	0	0	0	4843	59	0	0	0	4902	1.14767	0.0139815	0	0	0	1.16165
TACK group	BAT superphylum		Bathyarchaeota	GCA_003604315	PIYK01000020.1 Candidatus Bathyarchaeota archaeon isolate M10_bin185 bin185_scaffold1076, whole genome shotgun sequence	Candidatus Bathyarchaeota	TACK group	1310867	438299	33.44	570	0.434827	25	2019-02-01	564	6	0	0	0	0.43025	0.00457712	0	0	0	16984	174	0	0	0	17158	1.29563	0.0132737	0	0	0	1.3089
TACK group	BAT superphylum		Bathyarchaeota	GCA_001593855	LUCC01000065.1 Candidatus Bathyarchaeota archaeon B25 scaffold10483, whole genome shotgun sequence	Candidatus Bathyarchaeota	TACK group	818882	413379	50.48	1499	1.83054	25	2019-02-01	1481	18	0	0	0	1.80856	0.0219812	0	0	0	43451	529	0	0	0	43980	5.30614	0.0646003	0	0	0	5.37074
TACK group	BAT superphylum		Bathyarchaeota	GCA_002509245	DAEP01000104.1 TPA_asm: Candidatus Bathyarchaeota archaeon UBA589 UBA589_contig_1008, whole genome shotgun sequence	Candidatus Bathyarchaeota	TACK group	1574458	673692	42.79	1363	0.865695	25	2019-02-01	1347	15	1	0	0	0.855533	0.00952709	0.000635139	0	0	40202	428	28	0	0	40658	2.55339	0.027184	0.00177839	0	0	2.58235
TACK group	BAT superphylum		Bathyarchaeota	GCA_003165195	PLSP01000144.1 Candidatus Bathyarchaeota archaeon isolate bog_991 73.20120700_S1D.335_contig_1019248, whole genome shotgun sequence	Candidatus Bathyarchaeota	TACK group	3164738	1358396	42.92	1671	0.528006	25	2019-02-01	1646	24	1	0	0	0.520106	0.00758357	0.000315982	0	0	48920	706	28	0	0	49654	1.54578	0.0223083	0.000884749	0	0	1.56898
TACK group	BAT superphylum		Bathyarchaeota	GCA_003662645	QMYL01000001.1 Candidatus Bathyarchaeota archaeon isolate B17_G17 B17_Guay17_scaffold_00488, whole genome shotgun sequence	Candidatus Bathyarchaeota	TACK group	1227202	627139	51.1	3729	3.03862	25	2019-02-01	3677	51	1	0	0	2.99625	0.041558	0.000814862	0	0	110958	1526	29	0	0	112513	9.04154	0.124348	0.0023631	0	0	9.16825
TACK group	BAT superphylum		Bathyarchaeota	GCA_002495485	DAFH01000027.1 TPA_asm: Candidatus Bathyarchaeota archaeon UBA185 UBA185_contig_100579, whole genome shotgun sequence	Candidatus Bathyarchaeota	TACK group	1805477	972555	53.87	1907	1.05623	25	2019-02-01	1893	14	0	0	0	1.04848	0.00775418	0	0	0	55138	419	0	0	0	55557	3.05393	0.0232072	0	0	0	3.07714
TACK group	BAT superphylum		Bathyarchaeota	GCA_003661975	QMXE01000001.1 Candidatus Bathyarchaeota archaeon isolate B71_G16 B71_Guay16_scaffold_00136, whole genome shotgun sequence	Candidatus Bathyarchaeota	TACK group	1775367	810412	45.65	2217	1.24876	25	2019-02-01	2189	28	0	0	0	1.23298	0.0157714	0	0	0	65349	806	0	0	0	66155	3.68087	0.0453991	0	0	0	3.72627
TACK group	BAT superphylum		Bathyarchaeota	GCA_003662445	QMYC01000001.1 Candidatus Bathyarchaeota archaeon isolate B27_G16 B27_Guay16_scaffold_01698, whole genome shotgun sequence	Candidatus Bathyarchaeota	TACK group	1622263	803145	49.51	3092	1.90598	25	2019-02-01	3052	37	3	0	0	1.88132	0.0228076	0.00184927	0	0	90907	1087	84	0	0	92078	5.60372	0.0670052	0.00517795	0	0	5.6759
TACK group	BAT superphylum		Bathyarchaeota	GCA_003589585	QYYE01000001.1 Candidatus Bathyarchaeota archaeon strain BE326-BA-RLH BE326-BA-RLH_1, whole genome shotgun sequence	Candidatus Bathyarchaeota	TACK group	2076091	932152	44.9	1567	0.754784	25	2019-02-01	1552	14	1	0	0	0.747559	0.00674344	0.000481674	0	0	46528	418	29	0	0	46975	2.24113	0.020134	0.00139686	0	0	2.26267
TACK group	BAT superphylum		Bathyarchaeota	GCA_003662485	QMYD01000001.1 Candidatus Bathyarchaeota archaeon isolate B26_G17 B26_Guay17_scaffold_00125, whole genome shotgun sequence	Candidatus Bathyarchaeota	TACK group	1057698	548957	51.9	4550	4.30179	25	2019-02-01	4480	67	3	0	0	4.23561	0.0633451	0.00283635	0	0	136197	2022	87	0	0	138306	12.8767	0.19117	0.00822541	0	0	13.0761
TACK group	BAT superphylum		Bathyarchaeota	GCA_003662505	QMYE01000001.1 Candidatus Bathyarchaeota archaeon isolate B26_G15 B26_Guay15_scaffold_01011, whole genome shotgun sequence	Candidatus Bathyarchaeota	TACK group	796725	374503	47.01	446	0.559792	25	2019-02-01	445	1	0	0	0	0.558537	0.00125514	0	0	0	12917	33	0	0	0	12950	1.62126	0.00414196	0	0	0	1.6254
TACK group	BAT superphylum		Bathyarchaeota	GCA_002011035	MTLY01000003.1 Candidatus Bathyarchaeota archaeon JdFR-11 JGI24020J35080_1000002, whole genome shotgun sequence	Candidatus Bathyarchaeota	TACK group	1725730	896364	51.94	5201	3.0138	25	2019-02-01	5103	90	7	1	0	2.95701	0.0521518	0.00405625	0.000579465	0	151579	2825	253	69	0	154726	8.78347	0.163699	0.0146605	0.00399831	0	8.96583
TACK group	BAT superphylum		Bathyarchaeota	GCA_003141295	PLLN01000084.1 Candidatus Bathyarchaeota archaeon isolate fen_993 73.20120800_E3X.32_contig_10000, whole genome shotgun sequence	Candidatus Bathyarchaeota	TACK group	2369190	1050119	44.32	1543	0.651277	25	2019-02-01	1510	32	1	0	0	0.637349	0.0135067	0.000422085	0	0	45270	1004	28	0	0	46302	1.91078	0.0423774	0.00118184	0	0	1.95434
TACK group	BAT superphylum		Bathyarchaeota	GCA_002782745	PFIN01000174.1 Candidatus Bathyarchaeota archaeon CG_4_8_14_3_um_filter_42_8 CG_4_8_14_3_um_filter_scaffold_100940_c, whole genome shotgun sequence	Candidatus Bathyarchaeota	TACK group	678723	277334	40.86	286	0.42138	25	2019-02-01	281	5	0	0	0	0.414013	0.00736678	0	0	0	8305	146	0	0	0	8451	1.22362	0.021511	0	0	0	1.24513
TACK group	BAT superphylum		Bathyarchaeota	GCA_003662345	QMXW01000001.1 Candidatus Bathyarchaeota archaeon isolate B33_G1 B33_Guay1_scaffold_01899, whole genome shotgun sequence	Candidatus Bathyarchaeota	TACK group	1011763	499551	49.37	3412	3.37233	25	2019-02-01	3342	69	1	0	0	3.30315	0.0681978	0.000988374	0	0	101946	2096	33	0	0	104075	10.0761	0.207163	0.00326163	0	0	10.2865
TACK group	BAT superphylum		Bathyarchaeota	GCA_003601695	PIYH01000084.1 Candidatus Bathyarchaeota archaeon isolate M10_bin190 bin1904_scaffold10436, whole genome shotgun sequence	Candidatus Bathyarchaeota	TACK group	1257418	537220	42.72	858	0.682351	25	2019-02-01	850	7	1	0	0	0.675988	0.00556696	0.00079528	0	0	25156	193	28	0	0	25377	2.00061	0.0153489	0.00222679	0	0	2.01818
TACK group	BAT superphylum		Bathyarchaeota	GCA_003601715	PIYI01000131.1 Candidatus Bathyarchaeota archaeon isolate M10_bin190 bin1903_scaffold10057, whole genome shotgun sequence	Candidatus Bathyarchaeota	TACK group	1879918	809826	43.08	1230	0.654284	25	2019-02-01	1214	16	0	0	0	0.645773	0.00851101	0	0	0	36212	457	0	0	0	36669	1.92625	0.0243096	0	0	0	1.95056
TACK group	BAT superphylum		Bathyarchaeota	GCA_002254475	NJDU01000116.1 Candidatus Bathyarchaeota archaeon ex4484_40 ex4484_40_scaffold_102422_length_5866__count_2418, whole genome shotgun sequence	Candidatus Bathyarchaeota	TACK group	1136163	586299	51.6	2464	2.1687	25	2019-02-01	2422	41	1	0	0	2.13174	0.0360864	0.000880155	0	0	71881	1195	28	0	0	73104	6.32665	0.105179	0.00246444	0	0	6.43429
TACK group	BAT superphylum		Bathyarchaeota	GCA_002009985	MTLX01000048.1 Candidatus Bathyarchaeota archaeon JdFR-10 JGI24019J35510_1000009, whole genome shotgun sequence	Candidatus Bathyarchaeota	TACK group	1817752	941405	51.79	5335	2.93494	25	2019-02-01	5232	95	8	0	0	2.87828	0.0522624	0.00440104	0	0	155470	3022	299	0	0	158791	8.55287	0.166249	0.0164489	0	0	8.73557
TACK group	BAT superphylum		Bathyarchaeota	GCA_003249775	QKIA01000146.1 Candidatus Bathyarchaeota archaeon isolate SZUA-568 scaffold_101689, whole genome shotgun sequence	Candidatus Bathyarchaeota	TACK group	1641847	675024	41.11	623	0.379451	25	2019-02-01	616	6	1	0	0	0.375187	0.00365442	0.00060907	0	0	18013	175	30	0	0	18218	1.09712	0.0106587	0.00182721	0	0	1.1096
TACK group	BAT superphylum		Bathyarchaeota	GCA_003247875	QJXQ01000094.1 Candidatus Bathyarchaeota archaeon isolate SZUA-298 scaffold_100628, whole genome shotgun sequence	Candidatus Bathyarchaeota	TACK group	475536	199065	41.86	197	0.414269	25	2019-02-01	194	3	0	0	0	0.407961	0.00630867	0	0	0	5613	88	0	0	0	5701	1.18035	0.0185054	0	0	0	1.19886
TACK group	BAT superphylum		Bathyarchaeota	GCA_004377325	SOHV01000062.1 Candidatus Bathyarchaeota archaeon isolate E26_bin22 NODE_10114_length_1706_cov_15.629921, whole genome shotgun sequence	Candidatus Bathyarchaeota	TACK group	1140988	502043	44	707	0.619638	25	2019-02-01	699	6	0	0	2	0.612627	0.0052586	0	0	0.00175287	20699	176	0	0	175	21050	1.81413	0.0154252	0	0	0.0153376	1.84489
TACK group	BAT superphylum		Bathyarchaeota	GCA_003662275	QMXT01000001.1 Candidatus Bathyarchaeota archaeon isolate B37_G15 B37_Guay15_scaffold_00051, whole genome shotgun sequence	Candidatus Bathyarchaeota	TACK group	1039993	439029	42.21	620	0.596158	25	2019-02-01	612	8	0	0	0	0.588465	0.00769236	0	0	0	18238	230	0	0	0	18468	1.75367	0.0221155	0	0	0	1.77578
TACK group	BAT superphylum		Bathyarchaeota	GCA_003661965	QMXD01000001.1 Candidatus Bathyarchaeota archaeon isolate B76_G16 B76_Guay16_scaffold_00043, whole genome shotgun sequence	Candidatus Bathyarchaeota	TACK group	1300992	508821	39.11	1746	1.34205	25	2019-02-01	1734	12	0	0	0	1.33283	0.00922373	0	0	0	52668	385	0	0	0	53053	4.0483	0.0295928	0	0	0	4.07789
TACK group	BAT superphylum		Bathyarchaeota	GCA_001273415	LFWZ01000063.1 Miscellaneous Crenarchaeota group-15 archaeon DG-45 WOR1_52_54_10011, whole genome shotgun sequence	Candidatus Bathyarchaeota	TACK group	1423268	883641	62.09	8139	5.71853	25	2019-02-01	7950	181	8	0	0	5.58574	0.127172	0.00562087	0	0	237972	5765	266	0	0	244003	16.7201	0.405054	0.0186894	0	0	17.1439
TACK group	BAT superphylum		Bathyarchaeota	GCA_003601595	PIXY01000042.1 Candidatus Bathyarchaeota archaeon isolate M8_bin26 bin26_scaffold10260, whole genome shotgun sequence	Candidatus Bathyarchaeota	TACK group	503563	269805	53.58	1344	2.66898	25	2019-02-01	1317	26	1	0	0	2.61536	0.0516321	0.00198585	0	0	39252	763	28	0	0	40043	7.79485	0.15152	0.00556038	0	0	7.95193
TACK group	BAT superphylum		Bathyarchaeota	GCA_003662085	QMXJ01000001.1 Candidatus Bathyarchaeota archaeon isolate B57_G1 B57_Guay1_scaffold_02725, whole genome shotgun sequence	Candidatus Bathyarchaeota	TACK group	1485374	653490	43.99	1384	0.931752	25	2019-02-01	1361	23	0	0	0	0.916268	0.0154843	0	0	0	40646	658	0	0	0	41304	2.73642	0.0442986	0	0	0	2.78071
TACK group	BAT superphylum		Bathyarchaeota	GCA_003601725	PIYJ01000079.1 Candidatus Bathyarchaeota archaeon isolate M10_bin190 bin1901_scaffold10196, whole genome shotgun sequence	Candidatus Bathyarchaeota	TACK group	1202259	538793	44.82	838	0.697021	25	2019-02-01	824	14	0	0	0	0.685376	0.0116447	0	0	0	24339	411	0	0	0	24750	2.02444	0.0341856	0	0	0	2.05862
TACK group	BAT superphylum		Bathyarchaeota	GCA_003601875	PIYF01000056.1 Candidatus Bathyarchaeota archaeon isolate M10_bin214 bin214_scaffold10155, whole genome shotgun sequence	Candidatus Bathyarchaeota	TACK group	597499	222535	37.24	169	0.282846	25	2019-02-01	166	3	0	0	0	0.277825	0.00502093	0	0	0	4913	86	0	0	0	4999	0.822261	0.0143933	0	0	0	0.836654
TACK group	BAT superphylum		Bathyarchaeota	GCA_001593935	LUCE01000024.1 Candidatus Bathyarchaeota archaeon B26-2 scaffold1013, whole genome shotgun sequence	Candidatus Bathyarchaeota	TACK group	1890193	981254	51.91	3103	1.64163	25	2019-02-01	3056	47	0	0	0	1.61677	0.0248652	0	0	0	89446	1344	0	0	0	90790	4.73211	0.0711039	0	0	0	4.80321
TACK group	BAT superphylum		Bathyarchaeota	GCA_002507245	DAZI01000025.1 TPA_asm: Candidatus Bathyarchaeota archaeon UBA233 UBA233_contig_1019, whole genome shotgun sequence	Candidatus Bathyarchaeota	TACK group	1581017	644009	40.73	773	0.488926	25	2019-02-01	764	9	0	0	0	0.483233	0.00569254	0	0	0	22483	258	0	0	0	22741	1.42206	0.0163186	0	0	0	1.43838
TACK group	BAT superphylum		Bathyarchaeota	GCA_003151735	PLYI01000022.1 Candidatus Bathyarchaeota archaeon isolate palsa_989 73.20120700_P3D.286_contig_104405, whole genome shotgun sequence	Candidatus Bathyarchaeota	TACK group	3506105	1483796	42.32	1818	0.518524	25	2019-02-01	1791	26	1	0	0	0.510823	0.00741564	0.000285217	0	0	53393	824	28	0	0	54245	1.52286	0.0235019	0.000798607	0	0	1.54716
TACK group	BAT superphylum		Bathyarchaeota	GCA_003662455	QMYB01000001.1 Candidatus Bathyarchaeota archaeon isolate B27_G17 B27_Guay17_scaffold_00049, whole genome shotgun sequence	Candidatus Bathyarchaeota	TACK group	1656479	843568	50.93	3676	2.21916	25	2019-02-01	3633	41	2	0	0	2.19321	0.0247513	0.00120738	0	0	108351	1225	57	0	0	109633	6.54104	0.073952	0.00344103	0	0	6.61844
TACK group	BAT superphylum		Bathyarchaeota	GCA_001273375	LFWX01000028.1 Miscellaneous Crenarchaeota group archaeon SMTZ1-55 WOR1_30_36_10151, whole genome shotgun sequence	Candidatus Bathyarchaeota	TACK group	1257002	690798	54.96	4240	3.37311	25	2019-02-01	4169	65	6	0	0	3.31662	0.0517103	0.00477326	0	0	125710	2175	340	0	0	128225	10.0008	0.173031	0.0270485	0	0	10.2009
TACK group	BAT superphylum		Bathyarchaeota	GCA_003601655	PIYE01000068.1 Candidatus Bathyarchaeota archaeon isolate M10_bin241 bin241_scaffold10345, whole genome shotgun sequence	Candidatus Bathyarchaeota	TACK group	1132007	532780	47.07	1132	0.999994	25	2019-02-01	1125	7	0	0	0	0.99381	0.00618371	0	0	0	33119	198	0	0	0	33317	2.92569	0.0174911	0	0	0	2.94318
TACK group	BAT superphylum		Bathyarchaeota	GCA_001776015	MEZI01000001.1 Candidatus Bathyarchaeota archaeon RBG_16_57_9 RBG_16_scaffold_10326, whole genome shotgun sequence	Candidatus Bathyarchaeota	TACK group	1523517	887641	58.26	4934	3.23856	25	2019-02-01	4809	122	3	0	0	3.15651	0.0800779	0.00196913	0	0	142264	3560	84	0	0	145908	9.33787	0.23367	0.00551356	0	0	9.57705
TACK group	BAT superphylum		Bathyarchaeota	GCA_001593875	LUCA01000064.1 Candidatus Bathyarchaeota archaeon B23 scaffold10052, whole genome shotgun sequence	Candidatus Bathyarchaeota	TACK group	717825	443443	61.78	6043	8.41849	25	2019-02-01	5858	166	19	0	0	8.16076	0.231254	0.0264688	0	0	181277	5670	583	0	0	187530	25.2536	0.789886	0.0812176	0	0	26.1248
TACK group	BAT superphylum		Bathyarchaeota	GCA_003662125	QMXL01000001.1 Candidatus Bathyarchaeota archaeon isolate B56_G16 B56_Guay16_scaffold_01423, whole genome shotgun sequence	Candidatus Bathyarchaeota	TACK group	1475537	676723	45.86	1097	0.743458	25	2019-02-01	1086	11	0	0	0	0.736003	0.00745491	0	0	0	32207	317	0	0	0	32524	2.18273	0.0214837	0	0	0	2.20421
TACK group	BAT superphylum		Bathyarchaeota	GCA_003246955	QKBX01000070.1 Candidatus Bathyarchaeota archaeon isolate SZUA-409 scaffold_100828, whole genome shotgun sequence	Candidatus Bathyarchaeota	TACK group	272161	120745	44.37	102	0.374778	25	2019-02-01	102	0	0	0	0	0.374778	0	0	0	0	3050	0	0	0	0	3050	1.12066	0	0	0	0	1.12066
TACK group	BAT superphylum		Bathyarchaeota	GCA_001593925	LUCD01000114.1 Candidatus Bathyarchaeota archaeon B26-1 scaffold10046, whole genome shotgun sequence	Candidatus Bathyarchaeota	TACK group	1348101	709916	52.66	3416	2.53393	25	2019-02-01	3352	62	2	0	0	2.48646	0.0459906	0.00148357	0	0	99101	1820	57	0	0	100978	7.35116	0.135005	0.00422817	0	0	7.49039
TACK group	BAT superphylum		Bathyarchaeota	GCA_002490245	PCNA01000014.1 Candidatus Bathyarchaeota archaeon B24-2 bin242_scaffold1051, whole genome shotgun sequence	Candidatus Bathyarchaeota	TACK group	1347170	637882	47.35	1500	1.11345	25	2019-02-01	1485	14	0	1	0	1.10231	0.0103922	0	0.000742297	0	43914	404	0	65	0	44383	3.25972	0.0299888	0	0.00482493	0	3.29454
TACK group	BAT superphylum		Bathyarchaeota	GCA_003662595	QMYJ01000001.1 Candidatus Bathyarchaeota archaeon isolate B2_G12 B2_Guay12_scaffold_00014, whole genome shotgun sequence	Candidatus Bathyarchaeota	TACK group	2266412	999653	44.11	2084	0.919515	25	2019-02-01	2054	28	2	0	0	0.906278	0.0123543	0.000882452	0	0	61251	897	57	0	0	62205	2.70255	0.039578	0.00251499	0	0	2.74465
TACK group	BAT superphylum		Bathyarchaeota	GCA_002871235	PNIC01000028.1 Candidatus Bathyarchaeota archaeon isolate ZAV-17 NODE_1107_length_12906_cov_2.987, whole genome shotgun sequence	Candidatus Bathyarchaeota	TACK group	295809	129800	43.88	143	0.48342	25	2019-02-01	140	3	0	0	0	0.473278	0.0101417	0	0	0	4220	89	0	0	0	4309	1.4266	0.030087	0	0	0	1.45668
TACK group	BAT superphylum		Bathyarchaeota	GCA_003601775	PIYN01000045.1 Candidatus Bathyarchaeota archaeon isolate M10_bin139 bin139_scaffold10035, whole genome shotgun sequence	Candidatus Bathyarchaeota	TACK group	1527575	892393	58.42	12003	7.85755	25	2019-02-01	11627	352	23	1	0	7.61141	0.230431	0.0150565	0.000654632	0	362225	11958	749	31	0	374963	23.7124	0.782809	0.049032	0.00202936	0	24.5463
TACK group	BAT superphylum		Bathyarchaeota	GCA_002255045	NJEE01000051.1 Candidatus Bathyarchaeota archaeon ex4484_205 ex4484_205_scaffold_10037_length_7221__count_864, whole genome shotgun sequence	Candidatus Bathyarchaeota	TACK group	1282106	539907	42.11	1671	1.30332	25	2019-02-01	1654	17	0	0	0	1.29006	0.0132594	0	0	0	50129	512	0	0	0	50641	3.9099	0.0399343	0	0	0	3.94983
TACK group	BAT superphylum		Bathyarchaeota	GCA_003662005	QMXF01000001.1 Candidatus Bathyarchaeota archaeon isolate B64_G1 B64_Guay1_scaffold_00806, whole genome shotgun sequence	Candidatus Bathyarchaeota	TACK group	1398678	700889	50.11	2873	2.05408	25	2019-02-01	2823	48	2	0	0	2.01833	0.0343181	0.00142992	0	0	84221	1416	56	0	0	85693	6.02147	0.101238	0.00400378	0	0	6.12671
TACK group	BAT superphylum		Bathyarchaeota	GCA_003662715	QMYO01000001.1 Candidatus Bathyarchaeota archaeon isolate B1_G15 B1_Guay15_scaffold_00228, whole genome shotgun sequence	Candidatus Bathyarchaeota	TACK group	2560388	1064229	41.57	1393	0.544058	25	2019-02-01	1382	11	0	0	0	0.539762	0.00429622	0	0	0	41394	331	0	0	0	41725	1.61671	0.0129277	0	0	0	1.62964
TACK group	BAT superphylum		Bathyarchaeota	GCA_003096255	PIXS01000001.1 Candidatus Bathyarchaeota archaeon isolate Bin-L-2 yttl____100045, whole genome shotgun sequence	Candidatus Bathyarchaeota	TACK group	2333481	1015130	43.5	1218	0.521967	25	2019-02-01	1205	13	0	0	0	0.516396	0.00557108	0	0	0	35723	404	0	0	0	36127	1.53089	0.0173132	0	0	0	1.5482
TACK group	BAT superphylum		Bathyarchaeota	GCA_003152955	PMBQ01000173.1 Candidatus Bathyarchaeota archaeon isolate fen_987 73.20120700_E3M.383_contig_1004033, whole genome shotgun sequence	Candidatus Bathyarchaeota	TACK group	2711891	1353713	49.92	2528	0.932191	25	2019-02-01	2502	25	1	0	0	0.922603	0.00921866	0.000368746	0	0	74258	799	32	0	0	75089	2.73824	0.0294628	0.00117999	0	0	2.76888
TACK group	BAT superphylum		Bathyarchaeota	GCA_003662425	QMYA01000001.1 Candidatus Bathyarchaeota archaeon isolate B27_G2 B27_Guay2_scaffold_00149, whole genome shotgun sequence	Candidatus Bathyarchaeota	TACK group	773739	337034	43.56	372	0.480782	25	2019-02-01	366	6	0	0	0	0.473028	0.00775455	0	0	0	10594	172	0	0	0	10766	1.3692	0.0222297	0	0	0	1.39143
TACK group	BAT superphylum		Bathyarchaeota	GCA_002254975	NJEB01000022.1 Candidatus Bathyarchaeota archaeon ex4484_218 ex4484_218_scaffold_10310_length_10014__count_1370, whole genome shotgun sequence	Candidatus Bathyarchaeota	TACK group	628054	207867	33.1	258	0.410793	25	2019-02-01	257	1	0	0	0	0.4092	0.00159222	0	0	0	7806	29	0	0	0	7835	1.24289	0.00461744	0	0	0	1.2475
TACK group	BAT superphylum		Bathyarchaeota	GCA_003601605	PIXZ01000009.1 Candidatus Bathyarchaeota archaeon isolate M8_bin1642 bin1642_scaffold1034, whole genome shotgun sequence	Candidatus Bathyarchaeota	TACK group	1094533	446699	40.81	445	0.406566	25	2019-02-01	434	11	0	0	0	0.396516	0.0100499	0	0	0	12975	369	0	0	0	13344	1.18544	0.033713	0	0	0	1.21915
TACK group	BAT superphylum		Bathyarchaeota	GCA_003662365	QMXX01000001.1 Candidatus Bathyarchaeota archaeon isolate B32_G9 B32_Guay9_scaffold_03042, whole genome shotgun sequence	Candidatus Bathyarchaeota	TACK group	946513	387772	40.97	445	0.470147	25	2019-02-01	434	11	0	0	0	0.458525	0.0116216	0	0	0	12975	374	0	0	0	13349	1.37082	0.0395135	0	0	0	1.41033
TACK group	BAT superphylum		Bathyarchaeota	GCA_002011005	MTLW01000004.1 Candidatus Bathyarchaeota archaeon JdFR-09 JGI24019J35510_1000322, whole genome shotgun sequence	Candidatus Bathyarchaeota	TACK group	498537	194373	38.99	213	0.42725	25	2019-02-01	211	2	0	0	0	0.423238	0.00401174	0	0	0	6314	68	0	0	0	6382	1.26651	0.0136399	0	0	0	1.28015
TACK group	BAT superphylum		Bathyarchaeota	GCA_003662215	QMXP01000001.1 Candidatus Bathyarchaeota archaeon isolate B46_G17 B46_Guay17_scaffold_00783, whole genome shotgun sequence	Candidatus Bathyarchaeota	TACK group	910545	563834	61.92	5766	6.33247	25	2019-02-01	5661	99	6	0	0	6.21716	0.108726	0.00658946	0	0	169997	3091	173	0	0	173261	18.6698	0.339467	0.0189996	0	0	19.0283
TACK group	BAT superphylum		Bathyarchaeota	GCA_002871255	PNIF01000004.1 Candidatus Bathyarchaeota archaeon isolate ZAV-13 NODE_1002_length_13800_cov_24.0493, whole genome shotgun sequence	Candidatus Bathyarchaeota	TACK group	597755	254100	42.51	188	0.31451	25	2019-02-01	187	1	0	0	0	0.312837	0.00167293	0	0	0	5533	27	0	0	0	5560	0.92563	0.0045169	0	0	0	0.930147
TACK group	BAT superphylum		Bathyarchaeota	GCA_003601665	PIYG01000059.1 Candidatus Bathyarchaeota archaeon isolate M10_bin208 bin208_scaffold10177, whole genome shotgun sequence	Candidatus Bathyarchaeota	TACK group	907528	372606	41.06	409	0.450675	25	2019-02-01	401	8	0	0	0	0.44186	0.00881516	0	0	0	11910	316	0	0	0	12226	1.31236	0.0348199	0	0	0	1.34718
TACK group	BAT superphylum		Bathyarchaeota	GCA_001273335	LFWV01000045.1 Miscellaneous Crenarchaeota group-1 archaeon SG8-32-3 WOR_8-12_12557, whole genome shotgun sequence	Candidatus Bathyarchaeota	TACK group	668322	294126	44.01	268	0.401004	25	2019-02-01	264	4	0	0	0	0.395019	0.00598514	0	0	0	7702	137	0	0	0	7839	1.15244	0.0204991	0	0	0	1.17294
TACK group	BAT superphylum		Bathyarchaeota	GCA_001577155	LSCO01000001.1 Candidatus Bathyarchaeota archaeon TCS64 contig1, whole genome shotgun sequence	Candidatus Bathyarchaeota	TACK group	1556618	695811	44.7	2816	1.80905	25	2019-02-01	2767	46	3	0	0	1.77757	0.0295512	0.00192726	0	0	83880	1391	89	0	0	85360	5.38861	0.0893604	0.00571752	0	0	5.48368
TACK group	BAT superphylum		Bathyarchaeota	GCA_003662625	QMYK01000001.1 Candidatus Bathyarchaeota archaeon isolate B19_G2 B19_Guay2_scaffold_00405, whole genome shotgun sequence	Candidatus Bathyarchaeota	TACK group	923264	467438	50.63	2621	2.83884	25	2019-02-01	2590	29	2	0	0	2.80526	0.0314103	0.00216623	0	0	76782	853	58	0	0	77693	8.31636	0.0923896	0.00628206	0	0	8.41504
TACK group	BAT superphylum		Bathyarchaeota	GCA_003662245	QMXR01000001.1 Candidatus Bathyarchaeota archaeon isolate B42_G17 B42_Guay17_scaffold_01452, whole genome shotgun sequence	Candidatus Bathyarchaeota	TACK group	1078400	665082	61.67	4227	3.9197	25	2019-02-01	4153	70	4	0	0	3.85108	0.064911	0.0037092	0	0	122366	2122	149	0	0	124637	11.347	0.196773	0.0138168	0	0	11.5576
TACK group	BAT superphylum		Bathyarchaeota	GCA_002779555	PEWI01000144.1 Candidatus Bathyarchaeota archaeon CG07_land_8_20_14_0_80_47_9 CG07_land_8_20_14_0.80_scaffold_100482_c, whole genome shotgun sequence	Candidatus Bathyarchaeota	TACK group	1429808	673882	47.13	753	0.526644	25	2019-02-01	743	10	0	0	0	0.51965	0.00699395	0	0	0	21791	312	0	0	0	22103	1.52405	0.0218211	0	0	0	1.54587
TACK group	BAT superphylum		Bathyarchaeota	GCA_002254965	NJDZ01000031.1 Candidatus Bathyarchaeota archaeon ex4484_231 ex4484_231_scaffold_10380_length_7110__count_952, whole genome shotgun sequence	Candidatus Bathyarchaeota	TACK group	880221	411216	46.72	465	0.528276	25	2019-02-01	459	6	0	0	0	0.52146	0.00681647	0	0	0	13225	168	0	0	0	13393	1.50246	0.0190861	0	0	0	1.52155
TACK group	BAT superphylum		Bathyarchaeota	GCA_003662385	QMXY01000001.1 Candidatus Bathyarchaeota archaeon isolate B31_G2 B31_Guay2_scaffold_00166, whole genome shotgun sequence	Candidatus Bathyarchaeota	TACK group	2038793	848604	41.62	928	0.455171	25	2019-02-01	918	9	1	0	0	0.450266	0.00441438	0.000490486	0	0	27165	257	30	0	0	27452	1.33241	0.0126055	0.00147146	0	0	1.34648
TACK group	BAT superphylum		Bathyarchaeota	GCA_004376645	SOJC01000052.1 Candidatus Bathyarchaeota archaeon isolate E29_bin60 NODE_10027_length_4746_cov_60.022810, whole genome shotgun sequence	Candidatus Bathyarchaeota	TACK group	1246070	555580	44.59	887	0.711838	25	2019-02-01	875	12	0	0	0	0.702208	0.00963028	0	0	0	26314	352	0	0	0	26666	2.11176	0.0282488	0	0	0	2.14001
TACK group	BAT superphylum		Bathyarchaeota	GCA_001593865	LUCB01000022.1 Candidatus Bathyarchaeota archaeon B24 scaffold1006, whole genome shotgun sequence	Candidatus Bathyarchaeota	TACK group	1731399	884032	51.06	3900	2.25251	25	2019-02-01	3853	45	2	0	0	2.22537	0.0259905	0.00115514	0	0	115175	1373	57	0	0	116605	6.65214	0.0793	0.00329214	0	0	6.73473
TACK group	BAT superphylum		Bathyarchaeota	GCA_003235725	QJVK01000029.1 Candidatus Bathyarchaeota archaeon isolate SZUA-240 scaffold_101522, whole genome shotgun sequence	Candidatus Bathyarchaeota	TACK group	460855	203104	44.07	136	0.295104	25	2019-02-01	136	0	0	0	0	0.295104	0	0	0	0	3899	0	0	0	0	3899	0.846036	0	0	0	0	0.846036
TACK group	BAT superphylum		Bathyarchaeota	GCA_003662205	QMXQ01000001.1 Candidatus Bathyarchaeota archaeon isolate B46_G15 B46_Guay15_scaffold_00143, whole genome shotgun sequence	Candidatus Bathyarchaeota	TACK group	1502241	944825	62.89	7973	5.3074	25	2019-02-01	7780	185	8	0	0	5.17893	0.123149	0.00532538	0	0	231610	5527	233	0	0	237370	15.4176	0.367917	0.0155102	0	0	15.8011
TACK group	BAT superphylum		Bathyarchaeota	GCA_002010925	MTLR01000087.1 Candidatus Bathyarchaeota archaeon JdFR-04 JGI24019J35510_1001001, whole genome shotgun sequence	Candidatus Bathyarchaeota	TACK group	1067948	447532	41.91	766	0.717263	25	2019-02-01	755	11	0	0	0	0.706963	0.0103001	0	0	0	22523	385	0	0	0	22908	2.109	0.0360504	0	0	0	2.14505
TACK group	BAT superphylum		Bathyarchaeota	GCA_002255025	NJEJ01000047.1 Candidatus Bathyarchaeota archaeon ex4484_135 ex4484_135_scaffold_10206_length_7167__count_1109, whole genome shotgun sequence	Candidatus Bathyarchaeota	TACK group	976871	574140	58.77	2171	2.2224	25	2019-02-01	2133	34	4	0	0	2.1835	0.034805	0.00409471	0	0	61843	1005	115	0	0	62963	6.33072	0.102879	0.0117723	0	0	6.44538
TACK group	BAT superphylum		Bathyarchaeota	GCA_004376975	SOJA01000122.1 Candidatus Bathyarchaeota archaeon isolate E29_bin53 NODE_10112_length_4729_cov_14.092426, whole genome shotgun sequence	Candidatus Bathyarchaeota	TACK group	1647711	689846	41.87	632	0.383562	25	2019-02-01	618	12	0	0	2	0.375066	0.00728283	0	0	0.00121381	18570	351	0	0	177	19098	1.12702	0.0213023	0	0	0.0107422	1.15906
TACK group	BAT superphylum		Bathyarchaeota	GCA_001273345	LFWU01000008.1 Miscellaneous Crenarchaeota group-1 archaeon SG8-32-1 WOR_8-12_10518, whole genome shotgun sequence	Candidatus Bathyarchaeota	TACK group	1078462	395409	36.66	311	0.288374	25	2019-02-01	307	4	0	0	0	0.284665	0.00370899	0	0	0	9211	152	0	0	0	9363	0.854087	0.0140941	0	0	0	0.868181
TACK group	BAT superphylum		Bathyarchaeota	GCA_003096235	PIXT01000001.1 Candidatus Bathyarchaeota archaeon isolate Bin-L-1 ytth____100581, whole genome shotgun sequence	Candidatus Bathyarchaeota	TACK group	2245644	935413	41.65	863	0.3843	25	2019-02-01	853	10	0	0	0	0.379846	0.00445307	0	0	0	25109	284	0	0	0	25393	1.11812	0.0126467	0	0	0	1.13077
TACK group	BAT superphylum		Bathyarchaeota	GCA_003661945	QMXC01000001.1 Candidatus Bathyarchaeota archaeon isolate B95_G9 B95_Guay9_scaffold_00793, whole genome shotgun sequence	Candidatus Bathyarchaeota	TACK group	1264435	590069	46.67	850	0.672237	25	2019-02-01	840	9	1	0	0	0.664328	0.0071178	0.000790867	0	0	24585	280	28	0	0	24893	1.94435	0.0221443	0.00221443	0	0	1.96871
TACK group	BAT superphylum		Bathyarchaeota	GCA_003662745	QMYQ01000001.1 Candidatus Bathyarchaeota archaeon isolate B1_G12 B1_Guay12_scaffold_00027, whole genome shotgun sequence	Candidatus Bathyarchaeota	TACK group	2106622	765584	36.34	671	0.318519	25	2019-02-01	662	9	0	0	0	0.314247	0.00427224	0	0	0	19829	253	0	0	0	20082	0.94127	0.0120097	0	0	0	0.95328
TACK group	BAT superphylum		Bathyarchaeota	GCA_003662025	QMXG01000001.1 Candidatus Bathyarchaeota archaeon isolate B6_G12 B6_Guay12_scaffold_00180, whole genome shotgun sequence	Candidatus Bathyarchaeota	TACK group	946747	507567	53.61	2210	2.33431	25	2019-02-01	2169	40	1	0	0	2.291	0.0422499	0.00105625	0	0	64291	1183	31	0	0	65505	6.79073	0.124954	0.00327437	0	0	6.91896
TACK group	BAT superphylum		Bathyarchaeota	GCA_001775965	MEZG01000001.1 Candidatus Bathyarchaeota archaeon RBG_13_60_20 RBG_13_scaffold_10159, whole genome shotgun sequence	Candidatus Bathyarchaeota	TACK group	1215694	739389	60.82	4715	3.87844	25	2019-02-01	4597	115	3	0	0	3.78138	0.0945962	0.00246773	0	0	135577	3443	88	0	0	139108	11.1522	0.283213	0.00723866	0	0	11.4427
TACK group	BAT superphylum		Bathyarchaeota	GCA_003152735	PMAZ01000229.1 Candidatus Bathyarchaeota archaeon isolate fen_988 73.20120700_E3M.97_contig_1011647, whole genome shotgun sequence	Candidatus Bathyarchaeota	TACK group	2065301	897558	43.46	1310	0.63429	25	2019-02-01	1291	19	0	0	0	0.62509	0.00919963	0	0	0	38109	643	0	0	0	38752	1.8452	0.0311335	0	0	0	1.87634
TACK group	BAT superphylum		Bathyarchaeota	GCA_003235175	QJWY01000050.1 Candidatus Bathyarchaeota archaeon isolate SZUA-280 scaffold_1169216, whole genome shotgun sequence	Candidatus Bathyarchaeota	TACK group	399679	174663	43.7	129	0.322759	25	2019-02-01	129	0	0	0	0	0.322759	0	0	0	0	3801	0	0	0	0	3801	0.951013	0	0	0	0	0.951013
TACK group	Cren superphylum	Crenarchaeota	Desulfurococcales	GCA_002254745	NJED01000073.1 Desulfurococcales archaeon ex4484_217_1 ex4484_217_scaffold_105955_length_5603count_5217, whole genome shotgun sequence	Crenarchaeota	TACK group	807477	300649	37.23	326	0.403727	25	2019-02-01	324	2	0	0	0	0.40125	0.00247685	0	0	0	9650	53	0	0	0	9703	1.19508	0.00656365	0	0	0	1.20164
TACK group	Cren superphylum	Crenarchaeota	Desulfurococcales	GCA_003056265	NBVN01000010.1 Zestosphaera tikiterensis isolate NZ3 Iph_new_184, whole genome shotgun sequence	Crenarchaeota	TACK group	1808184	758138	41.93	2214	1.22443	25	2019-02-01	2191	23	0	0	0	1.21171	0.0127199	0	0	0	66665	675	0	0	0	67340	3.68685	0.0373303	0	0	0	3.72418
TACK group	Cren superphylum	Crenarchaeota	Desulfurococcales	GCA_000015945	CP000575.1 Staphylothermus marinus F1, complete genome	Crenarchaeota	TACK group	1570485	561080	35.73	914	0.581986	25	2019-02-01	900	14	0	0	0	0.573071	0.00891444	0	0	0	27125	479	0	0	0	27604	1.72717	0.0305001	0	0	0	1.75767
TACK group	Cren superphylum	Crenarchaeota	Desulfurococcales	GCA_002255065	NJEF01000043.1 Desulfurococcales archaeon ex4484_204 ex4484_204_scaffold_10054_length_7217__count_734, whole genome shotgun sequence	Crenarchaeota	TACK group	930496	466603	50.15	4192	4.50512	25	2019-02-01	4126	65	1	0	0	4.43419	0.0698552	0.0010747	0	0	127199	2126	29	0	0	129354	13.67	0.22848	0.00311662	0	0	13.9016
TACK group	Cren superphylum	Crenarchaeota	Desulfurococcales	GCA_000092465	CP002051.1 Staphylothermus hellenicus DSM 12710, complete genome	Crenarchaeota	TACK group	1580347	582173	36.84	1074	0.679598	25	2019-02-01	1055	18	1	0	0	0.667575	0.0113899	0.000632772	0	0	32387	526	28	0	0	32941	2.04936	0.0332838	0.00177176	0	0	2.08442
TACK group	Cren superphylum	Crenarchaeota	Desulfurococcales	GCA_003177295	QFWU01000001.1 Desulfurococcaceae archaeon isolate ICE1 NODE_149_length_36664_cov_44.173400, whole genome shotgun sequence	Crenarchaeota	TACK group	1634490	743009	45.46	3239	1.98166	25	2019-02-01	3199	39	1	0	0	1.95719	0.0238607	0.000611812	0	0	97405	1156	28	0	0	98589	5.95935	0.0707254	0.00171307	0	0	6.03179
TACK group	Cren superphylum	Crenarchaeota	Desulfurococcales	GCA_000513855	KI911318.1 Desulfurococcus amylolyticus Z-533 genomic scaffold scaffold1, whole genome shotgun sequence	Crenarchaeota	TACK group	1307099	590311	45.16	1983	1.5171	25	2019-02-01	1948	35	0	0	0	1.49032	0.0267769	0	0	0	58751	1048	0	0	0	59799	4.49476	0.0801776	0	0	0	4.57494
TACK group	Cren superphylum	Crenarchaeota	Desulfurococcales	GCA_000017945	CP000816.1 Ignicoccus hospitalis KIN4/I, complete genome	Crenarchaeota	TACK group	1297538	733373	56.52	6637	5.11507	25	2019-02-01	6481	152	4	0	0	4.99484	0.117145	0.00308276	0	0	196170	5173	116	0	0	201459	15.1186	0.398678	0.00894001	0	0	15.5263
TACK group	Cren superphylum	Crenarchaeota	Desulfurococcales	GCA_001006085	AUQX01000001.1 Desulfurococcus mucosus DSM 2161 YWQDRAFT_scaffold_0.1_C, whole genome shotgun sequence	Crenarchaeota	TACK group	1198142	633652	52.89	3336	2.78431	25	2019-02-01	3272	58	6	0	0	2.7309	0.0484083	0.00500775	0	0	97007	1703	171	0	0	98881	8.09645	0.142137	0.0142721	0	0	8.25286
TACK group	Cren superphylum	Crenarchaeota	Desulfurococcales	GCA_001481685	CP006867.1 Ignicoccus islandicus DSM 13165, complete genome	Crenarchaeota	TACK group	1394664	626210	44.9	1425	1.02175	25	2019-02-01	1411	13	1	0	0	1.01171	0.00932124	0.000717019	0	0	41460	379	28	0	0	41867	2.97276	0.027175	0.00200765	0	0	3.00194
TACK group	Cren superphylum	Crenarchaeota	Desulfurococcales	GCA_002254665	NJDP01000082.1 Desulfurococcales archaeon ex4484_58 ex4484_58_scaffold_10147_length_7669__count_1032, whole genome shotgun sequence	Crenarchaeota	TACK group	1432029	492983	34.43	689	0.481136	25	2019-02-01	684	5	0	0	0	0.477644	0.00349155	0	0	0	20825	148	0	0	0	20973	1.45423	0.010335	0	0	0	1.46457
TACK group	Cren superphylum	Crenarchaeota	Desulfurococcales	GCA_002495025	DADP01000041.1 TPA_asm: Desulfurococcaceae archaeon UBA285 UBA285_contig_104281, whole genome shotgun sequence	Crenarchaeota	TACK group	1301244	504649	38.78	583	0.448033	25	2019-02-01	576	6	1	0	0	0.442653	0.00461097	0.000768495	0	0	16947	168	28	0	0	17143	1.30237	0.0129107	0.00215179	0	0	1.31743
TACK group	Cren superphylum	Crenarchaeota	Desulfurococcales	GCA_001316065	BBBZ01000001.1 Aeropyrum camini SY1 = JCM 12091 DNA, contig: JCM12091.contig00001, whole genome shotgun sequence	Crenarchaeota	TACK group	1591049	902175	56.7	10065	6.32601	25	2019-02-01	9829	226	10	0	0	6.17769	0.142045	0.00628516	0	0	303352	7506	301	0	0	311159	19.0662	0.471764	0.0189183	0	0	19.5568
TACK group	Cren superphylum	Crenarchaeota	Desulfurococcales	GCA_000015145	CP000493.1 Hyperthermus butylicus DSM 5456, complete genome	Crenarchaeota	TACK group	1667163	895879	53.74	3348	2.0082	25	2019-02-01	3297	50	1	0	0	1.97761	0.0299911	0.000599821	0	0	98673	1514	29	0	0	100216	5.91862	0.090813	0.00173948	0	0	6.01117
TACK group	Cren superphylum	Crenarchaeota	Desulfurococcales	GCA_000011125	BA000002.3 Aeropyrum pernix K1 DNA, complete genome	Crenarchaeota	TACK group	1669696	940227	56.31	9589	5.74296	25	2019-02-01	9373	199	17	0	0	5.6136	0.119183	0.0101815	0	0	288305	6552	525	0	0	295382	17.2669	0.392407	0.0314428	0	0	17.6908
TACK group	Cren superphylum	Crenarchaeota	Desulfurococcales	GCA_000231015	CP003321.1 Desulfurococcus fermentans DSM 16532, complete genome	Crenarchaeota	TACK group	1384116	620482	44.83	1889	1.36477	25	2019-02-01	1857	31	1	0	0	1.34165	0.022397	0.000722483	0	0	55591	900	35	0	0	56526	4.01635	0.0650235	0.00252869	0	0	4.08391
TACK group	Cren superphylum	Crenarchaeota	Desulfurococcales	GCA_002496045	DAIG01000041.1 TPA_asm: Desulfurococcaceae archaeon UBA150 UBA150_contig_104494, whole genome shotgun sequence	Crenarchaeota	TACK group	1360627	529893	38.94	666	0.48948	25	2019-02-01	660	5	1	0	0	0.48507	0.00367478	0.000734955	0	0	19490	141	28	0	0	19659	1.43243	0.0103629	0.00205787	0	0	1.44485
TACK group	Cren superphylum	Crenarchaeota	Desulfurococcales	GCA_000145985	CP002098.1 Ignisphaera aggregans DSM 17230, complete genome	Crenarchaeota	TACK group	1875953	669463	35.69	918	0.489351	25	2019-02-01	908	10	0	0	0	0.484021	0.00533062	0	0	0	27238	278	0	0	0	27516	1.45196	0.0148191	0	0	0	1.46677
TACK group	Cren superphylum	Crenarchaeota	Desulfurococcales	GCA_000186365	CP002363.1 Desulfurococcus mucosus DSM 2162, complete genome	Crenarchaeota	TACK group	1314639	698621	53.14	3746	2.84945	25	2019-02-01	3666	76	4	0	0	2.7886	0.0578105	0.00304266	0	0	108997	2269	113	0	0	111379	8.29102	0.172595	0.00859552	0	0	8.47221
TACK group	Cren superphylum	Crenarchaeota	Desulfurococcales	GCA_003116855	BEWT01000001.1 Desulfurococcaceae archaeon AG1 DNA, AG1contig01, whole genome shotgun sequence	Crenarchaeota	TACK group	1997414	910881	45.6	4242	2.12375	25	2019-02-01	4180	60	2	0	0	2.09271	0.0300388	0.00100129	0	0	127054	1803	56	0	0	128913	6.36092	0.0902667	0.00280363	0	0	6.454
TACK group	Cren superphylum	Crenarchaeota	Desulfurococcales	GCA_002254465	NJDT01000004.1 Desulfurococcales archaeon ex4484_42 ex4484_42_scaffold_102_length_37272__count_5094, whole genome shotgun sequence	Crenarchaeota	TACK group	1875308	719879	38.39	1121	0.597769	25	2019-02-01	1109	12	0	0	0	0.59137	0.00639895	0	0	0	33368	404	0	0	0	33772	1.77933	0.0215431	0	0	0	1.80088
TACK group	Cren superphylum	Crenarchaeota	Desulfurococcales	GCA_001412615	CP013011.1 Pyrodictium delaneyi strain Su06, complete genome	Crenarchaeota	TACK group	2023836	1091130	53.91	3236	1.59894	25	2019-02-01	3182	49	5	0	0	1.57226	0.0242114	0.00247056	0	0	93525	1700	140	0	0	95365	4.62117	0.0839989	0.00691756	0	0	4.71209
TACK group	Cren superphylum	Crenarchaeota	Desulfurococcales	GCA_002194565	NCQP01000001.1 Pyrodictium delaneyi strain Hulk Contig_1, whole genome shotgun sequence	Crenarchaeota	TACK group	2042801	1100639	53.88	3234	1.58312	25	2019-02-01	3183	46	5	0	0	1.55815	0.0225181	0.00244762	0	0	93555	1488	140	0	0	95183	4.57974	0.0728412	0.00685334	0	0	4.65944
TACK group	Cren superphylum	Crenarchaeota	Desulfurococcales	GCA_000020905	CP001140.1 Desulfurococcus kamchatkensis 1221n, complete genome	Crenarchaeota	TACK group	1365223	618980	45.34	2036	1.49133	25	2019-02-01	2009	27	0	0	0	1.47155	0.019777	0	0	0	60069	838	0	0	0	60907	4.39994	0.0613819	0	0	0	4.46132
TACK group	Cren superphylum	Crenarchaeota	Desulfurococcales	GCA_002254985	NJEC01000088.1 Desulfurococcales archaeon ex4484_217_2 ex4484_217_scaffold_10155_length_12547__count_2463, whole genome shotgun sequence	Crenarchaeota	TACK group	2148448	811763	37.78	1063	0.494776	25	2019-02-01	1043	20	0	0	0	0.485467	0.00930905	0	0	0	31312	613	0	0	0	31925	1.45742	0.0285322	0	0	0	1.48596
TACK group	Cren superphylum	Crenarchaeota	Desulfurococcales	GCA_001462395	LNTB01000001.1 Pyrodictium occultum strain PL-19 Contig1, whole genome shotgun sequence	Crenarchaeota	TACK group	1621727	1029749	63.5	9419	5.80801	25	2019-02-01	9180	222	17	0	0	5.66063	0.136891	0.0104827	0	0	274595	7040	507	0	0	282142	16.9323	0.434105	0.031263	0	0	17.3976
TACK group	Cren superphylum	Crenarchaeota	Desulfurococcales	GCA_000223395	CP002838.1 Pyrolobus fumarii 1A, complete genome	Crenarchaeota	TACK group	1843267	1012030	54.9	3751	2.03497	25	2019-02-01	3686	63	2	0	0	1.99971	0.0341784	0.00108503	0	0	110430	2139	57	0	0	112626	5.99099	0.116044	0.00309234	0	0	6.11013
TACK group	Cren superphylum	Crenarchaeota	Desulfurococcales	GCA_000591035	AP012489.1 Aeropyrum camini SY1 = JCM 12091 DNA, complete genome	Crenarchaeota	TACK group	1595994	905440	56.73	10167	6.37032	25	2019-02-01	9909	245	13	0	0	6.20867	0.153509	0.00814539	0	0	306011	8323	453	0	0	314787	19.1737	0.521493	0.0283836	0	0	19.7236
TACK group	Cren superphylum	Crenarchaeota	Desulfurococcales	GCA_003978665	QNYQ01000027.1 Hyperthermus sp. isolate MAG 130 Ga0232637_10000012, whole genome shotgun sequence	Crenarchaeota	TACK group	969948	517994	53.4	4109	4.23631	25	2019-02-01	4027	78	4	0	0	4.15177	0.0804167	0.00412393	0	0	125959	2677	112	0	0	128748	12.9862	0.275994	0.011547	0	0	13.2737
Eury superphylum	DPANN	DPANN	Diapherotrites	GCA_003556695	PWQP01000112.1 Candidatus Diapherotrites archaeon isolate CSSed10_505 CS-Sed10-C100953, whole genome shotgun sequence	Candidatus Diapherotrites	DPANN group	1088573	410291	37.69	754	0.69265	25	2019-02-01	743	11	0	0	0	0.682545	0.010105	0	0	0	22049	356	0	0	0	22405	2.0255	0.0327034	0	0	0	2.0582
Eury superphylum	DPANN	DPANN	Diapherotrites	GCA_003551125	PULY01000048.1 Candidatus Diapherotrites archaeon isolate B1Sed10_29 B1-Sed10-C10280, whole genome shotgun sequence	Candidatus Diapherotrites	DPANN group	402733	138438	34.37	107	0.265685	25	2019-02-01	104	3	0	0	0	0.258236	0.0074491	0	0	0	3052	121	0	0	0	3173	0.757822	0.0300447	0	0	0	0.787867
Eury superphylum	DPANN	DPANN	Diapherotrites	GCA_000404525	ASMS01000001.1 Diapherotrites archaeon SCGC AAA011-N19 A11N19DRAFT_2264876616.1_C, whole genome shotgun sequence	Candidatus Diapherotrites	DPANN group	302064	142035	47.02	705	2.33394	25	2019-02-01	690	15	0	0	0	2.28428	0.0496584	0	0	0	20874	461	0	0	0	21335	6.91046	0.152617	0	0	0	7.06307
Eury superphylum	DPANN	DPANN	Diapherotrites	GCA_002762975	PCWY01000084.1 Candidatus Diapherotrites archaeon CG11_big_fil_rev_8_21_14_0_20_37_9 CG11_8_21_14_0.20_scaffold_10022_c, whole genome shotgun sequence	Candidatus Diapherotrites	DPANN group	1130899	420619	37.19	326	0.288266	25	2019-02-01	325	1	0	0	0	0.287382	0.000884252	0	0	0	9676	27	0	0	0	9703	0.855602	0.00238748	0	0	0	0.85799
Eury superphylum	DPANN	DPANN	Diapherotrites	GCA_000404545	ASMR01000001.1 Diapherotrites archaeon SCGC AAA011-K09 A11K09DRAFT_contig_0_0.1_C, whole genome shotgun sequence	Candidatus Diapherotrites	DPANN group	316537	140363	44.34	195	0.616042	25	2019-02-01	192	2	1	0	0	0.606564	0.00631838	0.00315919	0	0	5554	58	29	0	0	5641	1.75461	0.0183233	0.00916165	0	0	1.7821
Eury superphylum	DPANN	DPANN	Diapherotrites	GCA_002779065	PEXL01000012.1 Candidatus Diapherotrites archaeon CG08_land_8_20_14_0_20_34_12 CG08_land_8_20_14_0.20_scaffold_1005_c, whole genome shotgun sequence	Candidatus Diapherotrites	DPANN group	940694	322224	34.25	361	0.383759	25	2019-02-01	356	5	0	0	0	0.378444	0.00531522	0	0	0	10737	145	0	0	0	10882	1.14139	0.0154142	0	0	0	1.15681
Eury superphylum	DPANN	DPANN	Diapherotrites	GCA_003553825	PWFL01000014.1 Candidatus Diapherotrites archaeon isolate T1Sed10_39R1 T1-Sed10-C10821, whole genome shotgun sequence	Candidatus Diapherotrites	DPANN group	473849	182125	38.44	116	0.244804	25	2019-02-01	115	1	0	0	0	0.242693	0.00211038	0	0	0	3411	55	0	0	0	3466	0.71985	0.0116071	0	0	0	0.731457
Eury superphylum	DPANN	DPANN	Diapherotrites	GCA_002687735	NZBD01000001.1 Candidatus Diapherotrites archaeon isolate ARS1427 31342, whole genome shotgun sequence	Candidatus Diapherotrites	DPANN group	551902	195024	35.34	148	0.268164	25	2019-02-01	145	3	0	0	0	0.262728	0.00543575	0	0	0	4185	84	0	0	0	4269	0.758287	0.0152201	0	0	0	0.773507
Eury superphylum	DPANN	DPANN	Diapherotrites	GCA_003559395	PWLL01000005.1 Candidatus Diapherotrites archaeon isolate CSSed10_239 CS-Sed10-C10072, whole genome shotgun sequence	Candidatus Diapherotrites	DPANN group	913608	295573	32.35	318	0.348071	25	2019-02-01	314	4	0	0	0	0.343692	0.00437825	0	0	0	9474	144	0	0	0	9618	1.03699	0.0157617	0	0	0	1.05275
Eury superphylum	DPANN	DPANN	Diapherotrites	GCA_002688035	NZBU01000001.1 Candidatus Diapherotrites archaeon isolate ARS1307 32418, whole genome shotgun sequence	Candidatus Diapherotrites	DPANN group	745175	307616	41.28	400	0.536787	25	2019-02-01	400	0	0	0	0	0.536787	0	0	0	0	11724	0	0	0	0	11724	1.57332	0	0	0	0	1.57332
Eury superphylum	DPANN	DPANN	Diapherotrites	GCA_003661685	QMWP01000001.1 Candidatus Diapherotrites archaeon isolate B51_G17 B51_Guay17_scaffold_00645, whole genome shotgun sequence	Candidatus Diapherotrites	DPANN group	520608	200093	38.43	225	0.432187	25	2019-02-01	220	5	0	0	0	0.422583	0.00960416	0	0	0	6534	180	0	0	0	6714	1.25507	0.034575	0	0	0	1.28965
Eury superphylum	DPANN	DPANN	Diapherotrites	GCA_002499505	DAMB01000006.1 TPA_asm: Candidatus Diapherotrites archaeon UBA493 UBA493_contig_102271, whole genome shotgun sequence	Candidatus Diapherotrites	DPANN group	568419	197899	34.82	135	0.237501	25	2019-02-01	133	2	0	0	0	0.233982	0.00351853	0	0	0	3789	54	0	0	0	3843	0.666586	0.00950003	0	0	0	0.676086
Eury superphylum	DPANN	DPANN	Diapherotrites	GCA_002778895	PEYZ01000093.1 Candidatus Diapherotrites archaeon CG09_land_8_20_14_0_10_32_12 CG09_land_8_20_14_0.10_scaffold_10913_c, whole genome shotgun sequence	Candidatus Diapherotrites	DPANN group	534583	169856	31.77	161	0.301169	25	2019-02-01	158	3	0	0	0	0.295557	0.00561185	0	0	0	4641	89	0	0	0	4730	0.868153	0.0166485	0	0	0	0.884802
Eury superphylum	DPANN	DPANN	Diapherotrites	GCA_002779075	PEXK01000013.1 Candidatus Diapherotrites archaeon CG08_land_8_20_14_0_20_30_16 CG08_land_8_20_14_0.20_scaffold_11423_c, whole genome shotgun sequence	Candidatus Diapherotrites	DPANN group	747636	221840	29.67	97	0.129742	25	2019-02-01	97	0	0	0	0	0.129742	0	0	0	0	2835	0	0	0	0	2835	0.379195	0	0	0	0	0.379195
Eury superphylum	DPANN	DPANN	Diapherotrites	GCA_002763225	PFAI01000035.1 Candidatus Diapherotrites archaeon CG10_big_fil_rev_8_21_14_0_10_31_34 CG10_8_21_14_0.10_scaffold_10159_c, whole genome shotgun sequence	Candidatus Diapherotrites	DPANN group	1044951	321912	30.81	111	0.106225	25	2019-02-01	111	0	0	0	0	0.106225	0	0	0	0	3313	0	0	0	0	3313	0.317048	0	0	0	0	0.317048
Eury superphylum	DPANN	DPANN	Diapherotrites	GCA_003558235	PWMI01000013.1 Candidatus Diapherotrites archaeon isolate CSSed10_269 CS-Sed10-C101005, whole genome shotgun sequence	Candidatus Diapherotrites	DPANN group	829326	374696	45.18	870	1.04904	25	2019-02-01	853	17	0	0	0	1.02855	0.0204986	0	0	0	25181	525	0	0	0	25706	3.03632	0.0633044	0	0	0	3.09963
Eury superphylum	DPANN	DPANN	Diapherotrites	GCA_002793375	PFQC01000162.1 Candidatus Diapherotrites archaeon CG_4_10_14_0_2_um_filter_31_5 CG_4_10_14_0.2_scaffold_11127_c, whole genome shotgun sequence	Candidatus Diapherotrites	DPANN group	478209	146360	30.61	52	0.108739	25	2019-02-01	52	0	0	0	0	0.108739	0	0	0	0	1484	0	0	0	0	1484	0.310325	0	0	0	0	0.310325
Eury superphylum	DPANN	DPANN	Diapherotrites	GCA_003661665	QMWO01000001.1 Candidatus Diapherotrites archaeon isolate B9_G13 B9_Guay13_scaffold_00259, whole genome shotgun sequence	Candidatus Diapherotrites	DPANN group	516013	206745	40.07	107	0.207359	25	2019-02-01	105	2	0	0	0	0.203483	0.00387587	0	0	0	3085	81	0	0	0	3166	0.597853	0.0156973	0	0	0	0.61355
Eury superphylum	DPANN	DPANN	Diapherotrites	GCA_000402355	AQRS01000001.1 Candidatus Iainarchaeum andersonii SCGC AAA011-E11 A11E11DRAFT_contig_42_0.43_C, whole genome shotgun sequence	Candidatus Diapherotrites	DPANN group	1098042	520319	47.39	889	0.809623	25	2019-02-01	877	12	0	0	0	0.798694	0.0109285	0	0	0	25521	343	0	0	0	25864	2.32423	0.0312374	0	0	0	2.35547
Eury superphylum	Euryarchaeota	Stygia	Hadesarchaea	GCA_004347835	QNVC01000001.1 Hadesarchaea archaeon isolate WYZ-LMO5 Hadesarchaea_archaeon_WYZ-LMO5_contig-1, whole genome shotgun sequence	Hadesarchaea	Euryarchaeota	1072899	601285	56.04	10279	9.58059	25	2019-02-01	10056	211	12	0	0	9.37274	0.196663	0.0111847	0	0	321897	6973	359	0	0	329229	30.0025	0.649921	0.0334607	0	0	30.6859
Eury superphylum	Euryarchaeota	Stygia	Hadesarchaea	GCA_004347925	QNVD01000001.1 Hadesarchaea archaeon isolate WYZ-LMO6 Hadesarchaea_archaeon_WYZ-LMO6_contig-1, whole genome shotgun sequence	Hadesarchaea	Euryarchaeota	1241441	807060	65.01	19007	15.3104	25	2019-02-01	18072	859	74	2	0	14.5573	0.691938	0.0596081	0.00161103	0	592762	38359	3715	170	0	635006	47.7479	3.08988	0.299249	0.0136938	0	51.1507
Eury superphylum	Euryarchaeota	Stygia	Hadesarchaea	GCA_001515215	LQMP01000001.1 Hadesarchaea archaeon YNP_N21 contig_1, whole genome shotgun sequence	Hadesarchaea	Euryarchaeota	1206198	586819	48.65	3459	2.86769	25	2019-02-01	3391	61	7	0	0	2.81131	0.0505721	0.00580336	0	0	103245	1923	202	0	0	105370	8.55954	0.159427	0.0167468	0	0	8.73571
Eury superphylum	Euryarchaeota	Stygia	Hadesarchaea	GCA_004375695	SOKQ01000013.1 Hadesarchaea archaeon isolate E44_bin86 NODE_10675_length_4956_cov_17.167721, whole genome shotgun sequence	Hadesarchaea	Euryarchaeota	629636	326029	51.78	1395	2.21557	25	2019-02-01	1370	23	2	0	0	2.17586	0.036529	0.00317644	0	0	40678	649	56	0	0	41383	6.46056	0.103075	0.00889403	0	0	6.57253
Eury superphylum	Euryarchaeota	Stygia	Hadesarchaea	GCA_001515195	LQHJ01000001.1 Hadesarchaea archaeon DG-33-1 WOR1_52_54_1071, whole genome shotgun sequence	Hadesarchaea	Euryarchaeota	928769	475739	51.22	1794	1.93159	25	2019-02-01	1779	14	1	0	0	1.91544	0.0150737	0.00107669	0	0	52795	399	29	0	0	53223	5.68441	0.0429601	0.00312241	0	0	5.73049
Eury superphylum	Euryarchaeota	Stygia	Hadesarchaea	GCA_004375795	SOKF01000029.1 Hadesarchaea archaeon isolate E44_bin54 NODE_10016_length_5146_cov_30.872913, whole genome shotgun sequence	Hadesarchaea	Euryarchaeota	451393	248575	55.07	1262	2.79579	25	2019-02-01	1247	11	4	0	0	2.76256	0.024369	0.00886146	0	0	37151	312	129	0	0	37592	8.2303	0.0691194	0.0285782	0	0	8.328
Eury superphylum	Euryarchaeota	Stygia	Hadesarchaea	GCA_001515185	LQHI01000001.1 Hadesarchaea archaeon DG-33 contig15809, whole genome shotgun sequence	Hadesarchaea	Euryarchaeota	786381	396804	50.46	1621	2.06134	25	2019-02-01	1602	19	0	0	0	2.03718	0.0241613	0	0	0	47473	559	0	0	0	48032	6.0369	0.0710851	0	0	0	6.10798
Eury superphylum	Euryarchaeota	Stygia	Hadesarchaea	GCA_002779005	PEXR01000001.1 Hadesarchaea archaeon CG08_land_8_20_14_0_20_51_8 CG08_land_8_20_14_0.20_scaffold_10297_c, whole genome shotgun sequence	Hadesarchaea	Euryarchaeota	617632	314263	50.88	779	1.26127	25	2019-02-01	764	15	0	0	0	1.23698	0.0242863	0	0	0	22528	458	0	0	0	22986	3.64748	0.0741542	0	0	0	3.72163
Eury superphylum	Euryarchaeota	Stygia	Hadesarchaea	GCA_001515205	LQMQ01000001.1 Hadesarchaea archaeon YNP_45 contig_124_10393, whole genome shotgun sequence	Hadesarchaea	Euryarchaeota	1231125	675151	54.84	3729	3.02894	25	2019-02-01	3677	48	4	0	0	2.9867	0.0389887	0.00324906	0	0	108581	1602	120	0	0	110303	8.81966	0.130125	0.00974718	0	0	8.95953
Eury superphylum	Euryarchaeota	Stygia	Hadesarchaea	GCA_003661465	QMWE01000001.1 Hadesarchaea archaeon isolate B75_G9 B75_Guay9_scaffold_00198, whole genome shotgun sequence	Hadesarchaea	Euryarchaeota	730922	366193	50.1	1303	1.78268	25	2019-02-01	1287	15	1	0	0	1.76079	0.020522	0.00136814	0	0	38193	419	29	0	0	38641	5.22532	0.0573249	0.00396759	0	0	5.28661
Eury superphylum	Euryarchaeota	Stygia	Hadesarchaea	GCA_004376755	SOHR01000007.1 Hadesarchaea archaeon isolate E26_bin1 NODE_1000_length_5119_cov_13.670419, whole genome shotgun sequence	Hadesarchaea	Euryarchaeota	518473	285111	54.99	1432	2.76196	25	2019-02-01	1409	20	2	0	1	2.7176	0.0385748	0.00385748	0	0.00192874	42010	578	71	0	87	42746	8.10264	0.111481	0.0136941	0	0.01678	8.2446
Eury superphylum	Euryarchaeota	Stygia	Hadesarchaea	GCA_004347815	QNVB01000001.1 Hadesarchaea archaeon isolate WYZ-LMO4 Hadesarchaea_archaeon_WYZ-LMO4_contig-1, whole genome shotgun sequence	Hadesarchaea	Euryarchaeota	1064460	597908	56.17	10309	9.68472	25	2019-02-01	10084	213	12	0	0	9.47335	0.200101	0.0112733	0	0	323578	7133	354	0	0	331065	30.3983	0.670105	0.0332563	0	0	31.1017
Eury superphylum	Euryarchaeota	Methanomicrobia	Halobacteriales	GCA_003383095	PSYW01000001.1 Haloferax sp. Atlit-12N P_contig000001, whole genome shotgun sequence	Stenosarchaea group	Euryarchaeota	4012076	2625699	65.44	5473	1.36413	25	2019-02-01	5406	63	4	0	0	1.34743	0.0157026	0.00099699	0	0	154677	1916	112	0	0	156705	3.85529	0.0477558	0.00279157	0	0	3.90583
Eury superphylum	Euryarchaeota	Methanomicrobia	Halobacteriales	GCA_002252755	NHOY01000005.1 Halorubrum sp. Hd13 contig0001, whole genome shotgun sequence	Stenosarchaea group	Euryarchaeota	3811317	2577043	67.62	8343	2.18901	25	2019-02-01	8207	131	5	0	0	2.15332	0.0343713	0.00131188	0	0	236650	3927	143	0	0	240720	6.20914	0.103035	0.00375198	0	0	6.31593
Eury superphylum	Euryarchaeota	Methanomicrobia	Halobacteriales	GCA_000236195	AGNT01000448.1 Candidatus Haloredivivus sp. G17 Contig99, whole genome shotgun sequence	Stenosarchaea group	Euryarchaeota	1198604	503565	42.01	263	0.219422	25	2019-02-01	261	1	0	1	0	0.217753	0.000834304	0	0.000834304	0	7590	62	0	66	0	7718	0.633237	0.00517268	0	0.00550641	0	0.643916
Eury superphylum	Euryarchaeota	Methanomicrobia	Halobacteriales	GCA_900100385	FNFC01000054.1 Halovenus aranensis strain IBRC-M10015 genome assembly, contig: Ga0104428_154, whole genome shotgun sequence	Stenosarchaea group	Euryarchaeota	3287116	2005845	61.02	2895	0.880711	25	2019-02-01	2847	43	5	0	0	0.866109	0.0130814	0.00152109	0	0	80876	1300	148	0	0	82324	2.46039	0.0395483	0.00450243	0	0	2.50444
Eury superphylum	Euryarchaeota	Methanomicrobia	Halobacteriales	GCA_003020925	PXRT01000001.1 Halobacteriales archaeon QS_6_64_34 qs_6_scaffold_118, whole genome shotgun sequence	Stenosarchaea group	Euryarchaeota	2198794	1420704	64.61	3817	1.73595	25	2019-02-01	3768	48	1	0	0	1.71367	0.0218301	0.000454795	0	0	107362	1401	31	0	0	108794	4.88277	0.0637167	0.00140986	0	0	4.94789
Eury superphylum	Euryarchaeota	Methanomicrobia	Halobacteriales	GCA_003021175	PXQV01000001.1 Halobacteriales archaeon QH_7_66_36 qh_7_scaffold_10, whole genome shotgun sequence	Stenosarchaea group	Euryarchaeota	2605664	1736872	66.66	3719	1.42728	25	2019-02-01	3671	45	3	0	0	1.40885	0.0172701	0.00115134	0	0	105475	1402	89	0	0	106966	4.04791	0.0538059	0.00341564	0	0	4.10513
Eury superphylum	Euryarchaeota	Methanomicrobia	Halobacteriales	GCA_003665955	QPLS01000001.1 Halorubrum sp. Atlit-28R P_contig000001, whole genome shotgun sequence	Stenosarchaea group	Euryarchaeota	3506786	2366698	67.49	7285	2.0774	25	2019-02-01	7142	133	9	0	1	2.03662	0.0379265	0.00256645	0	0.000285161	205832	3948	317	0	285	210382	5.86953	0.112582	0.00903962	0	0.0081271	5.99928
Eury superphylum	Euryarchaeota	Methanomicrobia	Halobacteriales	GCA_002252985	NHPJ01000026.1 Halorubrum halodurans strain Cb34 contig0001, whole genome shotgun sequence	Stenosarchaea group	Euryarchaeota	3320122	2245592	67.64	8065	2.42913	25	2019-02-01	7919	137	9	0	0	2.38515	0.0412635	0.00271074	0	0	229916	4141	311	0	0	234368	6.92493	0.124724	0.00936713	0	0	7.05902
Eury superphylum	Euryarchaeota	Methanomicrobia	Halobacteriales	GCA_001564135	LKNH01000010.1 Halobacteriaceae archaeon Tc-Br11_E2g27 LTtc-BRINE-C1005, whole genome shotgun sequence	Stenosarchaea group	Euryarchaeota	2095876	1151588	54.95	1464	0.698515	25	2019-02-01	1446	17	1	0	0	0.689926	0.00811117	0.000477127	0	0	41295	514	29	0	0	41838	1.9703	0.0245244	0.00138367	0	0	1.99621
Eury superphylum	Euryarchaeota	Methanomicrobia	Halobacteriales	GCA_000336635	AOLY01000001.1 Haloarcula japonica DSM 6131 contig_1, whole genome shotgun sequence	Stenosarchaea group	Euryarchaeota	4280359	2618537	61.18	4323	1.00996	25	2019-02-01	4275	46	2	0	0	0.998748	0.0107468	0.000467251	0	0	121976	1364	58	0	0	123398	2.84967	0.0318665	0.00135503	0	0	2.88289
Eury superphylum	Euryarchaeota	Methanomicrobia	Halobacteriales	GCA_003722095	RJJC01000001.1 Natronomonas sp. CBA1133 contig0001, whole genome shotgun sequence	Stenosarchaea group	Euryarchaeota	2661022	1735311	65.21	3732	1.40247	25	2019-02-01	3681	50	1	0	0	1.3833	0.0187898	0.000375795	0	0	105600	1430	29	0	0	107059	3.9684	0.0537388	0.00108981	0	0	4.02323
Eury superphylum	Euryarchaeota	Methanomicrobia	Halobacteriales	GCA_000006805	AE004437.1 Halobacterium sp. NRC-1, complete genome	Stenosarchaea group	Euryarchaeota	2571010	1695157	65.93	5304	2.063	25	2019-02-01	5209	92	3	0	0	2.02605	0.0357836	0.00116686	0	0	150074	2777	84	0	0	152935	5.83716	0.108012	0.0032672	0	0	5.94844
Eury superphylum	Euryarchaeota	Methanomicrobia	Halobacteriales	GCA_003021785	PXQU01000001.1 Halobacteriales archaeon QH_7_65_31 qh_7_scaffold_0, whole genome shotgun sequence	Stenosarchaea group	Euryarchaeota	2249255	1464168	65.1	2569	1.14216	25	2019-02-01	2527	41	1	0	0	1.12348	0.0182283	0.000444592	0	0	72005	1223	28	0	0	73256	3.20128	0.0543736	0.00124486	0	0	3.2569
Eury superphylum	Euryarchaeota	Methanomicrobia	Halobacteriales	GCA_000069025	AM774415.1 Halobacterium salinarum R1 complete genome	Stenosarchaea group	Euryarchaeota	2668776	1753668	65.71	5500	2.06087	25	2019-02-01	5401	97	2	0	0	2.02377	0.0363463	0.000749407	0	0	155883	2923	56	0	0	158862	5.84099	0.109526	0.00209834	0	0	5.95262
Eury superphylum	Euryarchaeota	Methanomicrobia	Halobacteriales	GCA_003021305	PXQN01000001.1 Halobacteriales archaeon QH_10_67_22 qh_10_scaffold_1010, whole genome shotgun sequence	Stenosarchaea group	Euryarchaeota	2518045	1688566	67.06	5272	2.09369	25	2019-02-01	5184	80	8	0	0	2.05874	0.0317707	0.00317707	0	0	148590	2416	299	0	0	151305	5.90101	0.0959475	0.0118743	0	0	6.00883
Eury superphylum	Euryarchaeota	Methanomicrobia	Halobacteriales	GCA_003021085	PXRE01000001.1 Halobacteriales archaeon QS_1_68_20 qs_1_scaffold_1, whole genome shotgun sequence	Stenosarchaea group	Euryarchaeota	3385703	2302142	68	7308	2.15849	25	2019-02-01	7183	120	5	0	0	2.12157	0.0354432	0.0014768	0	0	205378	3667	141	0	0	209186	6.06604	0.108308	0.00416457	0	0	6.17851
Eury superphylum	Euryarchaeota	Methanomicrobia	Halobacteriales	GCA_003023445	PXSJ01000001.1 Halobacteriales archaeon SW_12_67_38 sw_12_scaffold_10079, whole genome shotgun sequence	Stenosarchaea group	Euryarchaeota	1663290	1112036	66.86	3384	2.03452	25	2019-02-01	3334	49	1	0	0	2.00446	0.0294597	0.000601218	0	0	95880	1588	28	0	0	97496	5.76448	0.0954734	0.00168341	0	0	5.86164
Eury superphylum	Euryarchaeota	Methanomicrobia	Halobacteriales	GCA_002252865	NHPC01000027.1 Halorubrum ezzemoulense strain Fb21 scaffold1, whole genome shotgun sequence	Stenosarchaea group	Euryarchaeota	2112399	1463573	69.28	4542	2.15016	25	2019-02-01	4473	65	4	0	0	2.1175	0.0307707	0.00189358	0	0	129017	1890	116	0	0	131023	6.10761	0.0894717	0.00549139	0	0	6.20257
Eury superphylum	Euryarchaeota	Methanomicrobia	Halobacteriales	GCA_001647155	LRHL01000001.1 Haloarcula sp. K1 K_1_contig_1, whole genome shotgun sequence	Stenosarchaea group	Euryarchaeota	4331797	2671209	61.67	4512	1.0416	25	2019-02-01	4460	49	3	0	0	1.0296	0.0113117	0.000692553	0	0	127554	1530	87	0	0	129171	2.9446	0.0353202	0.0020084	0	0	2.98193
Eury superphylum	Euryarchaeota	Methanomicrobia	Halobacteriales	GCA_000337295	AOLO01000001.1 Haloferax mediterranei ATCC 33500 contig_1, whole genome shotgun sequence	Stenosarchaea group	Euryarchaeota	3894540	2347087	60.27	3456	0.887396	25	2019-02-01	3411	44	1	0	0	0.875842	0.0112979	0.00025677	0	0	98109	1474	132	0	0	99715	2.51914	0.0378479	0.00338936	0	0	2.56038
Eury superphylum	Euryarchaeota	Methanomicrobia	Halobacteriales	GCA_003383015	QEQI01000001.1 Haloferax sp. Atlit-48N P_contig000001, whole genome shotgun sequence	Stenosarchaea group	Euryarchaeota	3620173	2384236	65.86	5315	1.46816	25	2019-02-01	5235	74	5	0	1	1.44606	0.020441	0.00138115	0	0.00027623	150476	2225	140	0	292	153133	4.1566	0.0614612	0.00386722	0	0.00806591	4.22999
Eury superphylum	Euryarchaeota	Methanomicrobia	Halobacteriales	GCA_000336915	AOMD01000001.1 Halococcus saccharolyticus DSM 5350 contig_1, whole genome shotgun sequence	Stenosarchaea group	Euryarchaeota	3449700	2208759	64.03	4929	1.42882	25	2019-02-01	4878	50	1	0	0	1.41404	0.014494	0.00028988	0	0	140288	1450	28	0	0	141766	4.06667	0.0420326	0.000811665	0	0	4.10952
Eury superphylum	Euryarchaeota	Methanomicrobia	Halobacteriales	GCA_002727095	NHNZ01000064.1 Halorubrum sp. C191 contig0001, whole genome shotgun sequence	Stenosarchaea group	Euryarchaeota	3861102	2549502	66.03	7466	1.93364	25	2019-02-01	7357	103	6	0	0	1.90541	0.0266763	0.00155396	0	0	211915	3018	174	0	0	215107	5.48846	0.0781642	0.00450649	0	0	5.57113
Eury superphylum	Euryarchaeota	Methanomicrobia	Halobacteriales	GCA_003021745	PXQY01000001.1 Halobacteriales archaeon QH_7_69_31 qh_7_scaffold_1005, whole genome shotgun sequence	Stenosarchaea group	Euryarchaeota	2203208	1529445	69.42	5108	2.31844	25	2019-02-01	5020	85	3	0	0	2.2785	0.0385801	0.00136165	0	0	143336	2447	86	0	0	145869	6.50579	0.111065	0.0039034	0	0	6.62075
Eury superphylum	Euryarchaeota	Methanomicrobia	Halobacteriales	GCA_003021115	PXQX01000001.1 Halobacteriales archaeon QH_7_68_42 qh_7_scaffold_10099, whole genome shotgun sequence	Stenosarchaea group	Euryarchaeota	1384984	952618	68.78	3624	2.61664	25	2019-02-01	3562	58	4	0	0	2.57187	0.0418777	0.00288812	0	0	102645	1731	145	0	0	104521	7.41128	0.124983	0.0104694	0	0	7.54673
Eury superphylum	Euryarchaeota	Methanomicrobia	Halobacteriales	GCA_003021165	PXQW01000001.1 Halobacteriales archaeon QH_7_66_37 qh_7_scaffold_10027, whole genome shotgun sequence	Stenosarchaea group	Euryarchaeota	1711367	1140487	66.64	3273	1.91251	25	2019-02-01	3224	47	2	0	0	1.88387	0.0274634	0.00116866	0	0	91654	1360	58	0	0	93072	5.3556	0.0794686	0.0033891	0	0	5.43846
Eury superphylum	Euryarchaeota	Methanomicrobia	Halobacteriales	GCA_004698125	ML214297.1 Halosimplex sp. TH32 genomic scaffold Scaffold1, whole genome shotgun sequence	Stenosarchaea group	Euryarchaeota	4467366	3126812	69.99	11770	2.63466	25	2019-02-01	11547	207	15	0	1	2.58474	0.046336	0.00335768	0	0.000223846	331942	6574	514	0	90	339120	7.43037	0.147156	0.0115057	0	0.00201461	7.59105
Eury superphylum	Euryarchaeota	Methanomicrobia	Halobacteriales	GCA_900110865	FOFD01000011.1 Natrinema salaciae strain DSM 25055 genome assembly, contig: Ga0074789_111, whole genome shotgun sequence	Stenosarchaea group	Euryarchaeota	4857017	3153230	64.92	6101	1.25612	25	2019-02-01	6028	69	4	0	0	1.24109	0.0142063	0.000823551	0	0	173176	2081	113	0	0	175370	3.56548	0.0428452	0.00232653	0	0	3.61065
Eury superphylum	Euryarchaeota	Methanomicrobia	Halobacteriales	GCA_001989615	CP019067.1 Halorientalis sp. IM1011 chromosome, complete genome	Stenosarchaea group	Euryarchaeota	3778989	2478323	65.58	7290	1.92909	25	2019-02-01	7194	90	6	0	0	1.90368	0.0238159	0.00158773	0	0	207021	2874	346	0	0	210241	5.47821	0.0760521	0.00915589	0	0	5.56342
Eury superphylum	Euryarchaeota	Methanomicrobia	Halobacteriales	GCA_003021105	PXRG01000001.1 Halobacteriales archaeon QS_1_68_17 qs_1_scaffold_1040, whole genome shotgun sequence	Stenosarchaea group	Euryarchaeota	2068820	1412852	68.29	5104	2.46711	25	2019-02-01	5017	84	3	0	0	2.42505	0.0406029	0.0014501	0	0	143843	2464	131	0	0	146438	6.9529	0.119102	0.00633211	0	0	7.07833
Eury superphylum	Euryarchaeota	Methanomicrobia	Halobacteriales	GCA_004762015	SJES01000010.1 Halostella sp. LYG-109 Scaffold10_1, whole genome shotgun sequence	Stenosarchaea group	Euryarchaeota	3868565	2443460	63.16	4709	1.21725	25	2019-02-01	4629	76	4	0	0	1.19657	0.0196455	0.00103398	0	0	132429	2352	115	0	0	134896	3.42321	0.0607977	0.00297268	0	0	3.48698
Eury superphylum	Euryarchaeota	Methanomicrobia	Halobacteriales	GCA_000336815	AOLG01000001.1 Haloferax prahovense DSM 18310 contig_1, whole genome shotgun sequence	Stenosarchaea group	Euryarchaeota	3998799	2626728	65.69	5696	1.42443	25	2019-02-01	5627	66	3	0	0	1.40717	0.016505	0.000750225	0	0	160888	2024	99	0	0	163011	4.02341	0.0506152	0.00247574	0	0	4.0765
Eury superphylum	Euryarchaeota	Methanomicrobia	Halobacteriales	GCA_000336695	AOMC01000001.1 Halococcus morrhuae DSM 1307 contig_1, whole genome shotgun sequence	Stenosarchaea group	Euryarchaeota	2991556	1909782	63.84	3468	1.15926	25	2019-02-01	3418	43	6	0	1	1.14255	0.0143738	0.00200565	0	0.000334274	98941	1336	266	0	105	100648	3.30734	0.044659	0.00889169	0	0.00350988	3.3644
Eury superphylum	Euryarchaeota	Methanomicrobia	Halobacteriales	GCA_004209855	SHMR01000001.1 Natrinema altunense strain 4.1R Scaffold_1, whole genome shotgun sequence	Stenosarchaea group	Euryarchaeota	3666078	2378664	64.88	4671	1.27411	25	2019-02-01	4615	53	3	0	0	1.25884	0.0144569	0.000818313	0	0	131903	1522	87	0	0	133512	3.59793	0.0415158	0.00237311	0	0	3.64182
Eury superphylum	Euryarchaeota	Methanomicrobia	Halobacteriales	GCA_000337635	AOIE01000001.1 Natrinema pellirubrum DSM 15624 contig_1, whole genome shotgun sequence	Stenosarchaea group	Euryarchaeota	4264455	2734449	64.12	5891	1.38142	25	2019-02-01	5795	93	3	0	0	1.35891	0.0218082	0.00070349	0	0	165612	2794	155	0	0	168561	3.88354	0.0655183	0.0036347	0	0	3.9527
Eury superphylum	Euryarchaeota	Methanomicrobia	Halobacteriales	GCA_003021325	PXQM01000002.1 Halobacteriales archaeon QH_10_70_21 qh_10_scaffold_10286, whole genome shotgun sequence	Stenosarchaea group	Euryarchaeota	1883019	1312796	69.72	3879	2.05999	25	2019-02-01	3813	62	4	0	0	2.02494	0.0329258	0.00212425	0	0	108862	1800	124	0	0	110786	5.78125	0.0955912	0.00658517	0	0	5.88342
Eury superphylum	Euryarchaeota	Methanomicrobia	Halobacteriales	GCA_900003565	CEMP01000009.1 Halobacterium hubeiense strain JI20-6 genome assembly, contig: Scaffold9, whole genome shotgun sequence	Stenosarchaea group	Euryarchaeota	3235173	2145866	66.33	5040	1.55788	25	2019-02-01	4969	65	6	0	0	1.53593	0.0200917	0.00185461	0	0	142080	1894	170	0	0	144144	4.39173	0.058544	0.00525474	0	0	4.45553
Eury superphylum	Euryarchaeota	Methanomicrobia	Halobacteriales	GCA_000474235	BATA01000165.1 Halarchaeum acidiphilum MH1-52-1 DNA, contig: HAL165, whole genome shotgun sequence	Stenosarchaea group	Euryarchaeota	2628974	1771501	67.38	5021	1.90987	25	2019-02-01	4944	75	2	0	0	1.88058	0.0285282	0.000760753	0	0	143631	2331	56	0	0	146018	5.46339	0.0886658	0.00213011	0	0	5.55418
Eury superphylum	Euryarchaeota	Methanomicrobia	Halobacteriales	GCA_000416085	KE356579.1 halophilic archaeon J07HX64 genomic scaffold scf_7180000098875, whole genome shotgun sequence	Stenosarchaea group	Euryarchaeota	2982938	1770763	59.36	5306	1.77878	25	2019-02-01	5193	107	6	0	0	1.7409	0.0358707	0.00201144	0	0	150107	3211	224	0	0	153542	5.03219	0.107646	0.00750937	0	0	5.14734
Eury superphylum	Euryarchaeota	Methanomicrobia	Halobacteriales	GCA_003022805	PXSP01000001.1 Halobacteriales archaeon SW_7_71_33 sw_7_scaffold_1030, whole genome shotgun sequence	Stenosarchaea group	Euryarchaeota	1745279	1238232	70.95	3689	2.1137	25	2019-02-01	3627	60	2	0	0	2.07818	0.0343785	0.00114595	0	0	103852	1818	97	0	0	105767	5.95045	0.104167	0.00555785	0	0	6.06018
Eury superphylum	Euryarchaeota	Methanomicrobia	Halobacteriales	GCA_003021755	PXQZ01000013.1 Halobacteriales archaeon QH_8_67_36 qh_8_scaffold_1011, whole genome shotgun sequence	Stenosarchaea group	Euryarchaeota	1729303	1151544	66.59	3200	1.85046	25	2019-02-01	3162	35	3	0	0	1.82848	0.0202394	0.0017348	0	0	90666	1013	84	0	0	91763	5.24292	0.0585785	0.00485745	0	0	5.30636
Eury superphylum	Euryarchaeota	Methanomicrobia	Halobacteriales	GCA_003022845	PXSF01000001.1 Halobacteriales archaeon SW_10_66_29 sw_10_scaffold_1005, whole genome shotgun sequence	Stenosarchaea group	Euryarchaeota	2284663	1505017	65.87	4073	1.78276	25	2019-02-01	4003	69	1	0	0	1.75212	0.0302014	0.000437701	0	0	114892	2047	28	0	0	116967	5.02884	0.0895975	0.00122556	0	0	5.11966
Eury superphylum	Euryarchaeota	Methanomicrobia	Halobacteriales	GCA_001011115	CP008874.1 Halanaeroarchaeum sulfurireducens strain HSR2, complete genome	Stenosarchaea group	Euryarchaeota	2209738	1388766	62.85	4217	1.90837	25	2019-02-01	4136	74	7	0	0	1.87172	0.0334881	0.0031678	0	0	120166	2338	320	0	0	122824	5.43802	0.105804	0.0144814	0	0	5.55831
Eury superphylum	Euryarchaeota	Methanomicrobia	Halobacteriales	GCA_003021145	PXRD01000007.1 Halobacteriales archaeon QH_9_66_26 qh_9_scaffold_100, whole genome shotgun sequence	Stenosarchaea group	Euryarchaeota	2319426	1545598	66.64	4680	2.01774	25	2019-02-01	4615	65	0	0	0	1.98972	0.0280242	0	0	0	133037	1961	0	0	0	134998	5.73577	0.0845468	0	0	0	5.82032
Eury superphylum	Euryarchaeota	Methanomicrobia	Halobacteriales	GCA_003021205	PXQS01000001.1 Halobacteriales archaeon QH_6_66_25 qh_6_scaffold_1004, whole genome shotgun sequence	Stenosarchaea group	Euryarchaeota	1512703	1008611	66.68	2671	1.76571	25	2019-02-01	2634	37	0	0	0	1.74125	0.0244595	0	0	0	75119	1109	0	0	0	76228	4.96588	0.0733125	0	0	0	5.03919
Eury superphylum	Euryarchaeota	Methanomicrobia	Halobacteriales	GCA_003021335	PXQL01000003.1 Halobacteriales archaeon QH_10_67_13 qh_10_scaffold_1011, whole genome shotgun sequence	Stenosarchaea group	Euryarchaeota	1487707	998961	67.15	2620	1.7611	25	2019-02-01	2578	38	4	0	0	1.73287	0.0255427	0.0026887	0	0	73143	1125	113	0	0	74381	4.91649	0.0756197	0.00759558	0	0	4.99971
Eury superphylum	Euryarchaeota	Methanomicrobia	Halobacteriales	GCA_003023575	PXRW01000001.1 Halobacteriales archaeon QS_7_69_60 qs_7_scaffold_10176, whole genome shotgun sequence	Stenosarchaea group	Euryarchaeota	1340799	924984	68.99	2593	1.93392	25	2019-02-01	2559	33	0	1	0	1.90856	0.0246122	0	0.000745824	0	72919	1030	0	67	0	74016	5.43847	0.0768199	0	0.00499702	0	5.52029
Eury superphylum	Euryarchaeota	Methanomicrobia	Halobacteriales	GCA_003023185	PXSB01000001.1 Halobacteriales archaeon QS_9_67_17 qs_9_scaffold_1010, whole genome shotgun sequence	Stenosarchaea group	Euryarchaeota	2017518	1351053	66.97	2956	1.46517	25	2019-02-01	2916	38	2	0	0	1.44534	0.018835	0.000991317	0	0	84344	1127	89	0	0	85560	4.18058	0.0558607	0.00441136	0	0	4.24085
Eury superphylum	Euryarchaeota	Methanomicrobia	Halobacteriales	GCA_900003575	CEML01000017.1 Halobacterium hubeiense strain JI20-4 genome assembly, contig: Scaffold17, whole genome shotgun sequence	Stenosarchaea group	Euryarchaeota	3233415	2144966	66.34	5021	1.55285	25	2019-02-01	4951	64	6	0	0	1.5312	0.0197933	0.00185562	0	0	141484	1867	170	0	0	143521	4.37568	0.0577408	0.0052576	0	0	4.43868
Eury superphylum	Euryarchaeota	Methanomicrobia	Halobacteriales	GCA_003369835	QPMJ01000001.1 Halorussus rarus strain TBN4 Scaffold1_1, whole genome shotgun sequence	Stenosarchaea group	Euryarchaeota	4372177	2975944	68.07	8717	1.99374	25	2019-02-01	8565	149	3	0	0	1.95898	0.0340791	0.000686157	0	0	245041	4393	85	0	0	249519	5.60455	0.100476	0.00194411	0	0	5.70697
Eury superphylum	Euryarchaeota	Methanomicrobia	Halobacteriales	GCA_003721435	RIZC01000001.1 Halorubrum sp. CBA1229 contig1, whole genome shotgun sequence	Stenosarchaea group	Euryarchaeota	3674964	2478557	67.44	8467	2.30397	25	2019-02-01	8305	154	8	0	0	2.25989	0.0419052	0.00217689	0	0	240217	4998	227	0	0	245442	6.53658	0.136001	0.00617693	0	0	6.67876
Eury superphylum	Euryarchaeota	Methanomicrobia	Halobacteriales	GCA_000336975	AOLF01000001.1 Haloferax sp. ATCC BAA-644 contig_1, whole genome shotgun sequence	Stenosarchaea group	Euryarchaeota	3587033	2391220	66.66	5565	1.55142	25	2019-02-01	5466	96	3	0	0	1.52382	0.0267631	0.000836346	0	0	157450	2868	84	0	0	160402	4.38942	0.0799547	0.00234177	0	0	4.47172
Eury superphylum	Euryarchaeota	Methanomicrobia	Halobacteriales	GCA_003675875	RCDI01000001.1 Halostella sp. LT12 Scaffold1_1, whole genome shotgun sequence	Stenosarchaea group	Euryarchaeota	4117014	2765766	67.18	7626	1.85231	25	2019-02-01	7498	118	10	0	0	1.82122	0.0286615	0.00242894	0	0	215364	3611	334	0	0	219309	5.23107	0.0877092	0.00811268	0	0	5.32689
Eury superphylum	Euryarchaeota	Methanomicrobia	Halobacteriales	GCA_000470655	HF571520.1 Halorhabdus tiamatea SARL4B complete genome	Stenosarchaea group	Euryarchaeota	3146160	1973989	62.74	3913	1.24374	25	2019-02-01	3860	51	2	0	0	1.22689	0.0162102	0.000635696	0	0	110176	1517	56	0	0	111749	3.50192	0.0482175	0.00177995	0	0	3.55192
Eury superphylum	Euryarchaeota	Methanomicrobia	Halobacteriales	GCA_900113245	FOOQ01000014.1 Halopelagius inordinatus strain CGMCC 1.7739 genome assembly, contig: Ga0070189_114, whole genome shotgun sequence	Stenosarchaea group	Euryarchaeota	3529311	2294866	65.02	5609	1.58926	25	2019-02-01	5541	64	4	0	0	1.56999	0.0181339	0.00113337	0	0	159052	1931	197	0	0	161180	4.5066	0.0547132	0.00558183	0	0	4.5669
Eury superphylum	Euryarchaeota	Methanomicrobia	Halobacteriales	GCA_000336895	AOLX01000001.1 Haloarcula argentinensis DSM 12282 contig_1, whole genome shotgun sequence	Stenosarchaea group	Euryarchaeota	4147107	2534516	61.12	3991	0.962358	25	2019-02-01	3947	41	3	0	0	0.951748	0.00988641	0.000723396	0	0	112739	1213	118	0	0	114070	2.7185	0.0292493	0.00284536	0	0	2.75059
Eury superphylum	Euryarchaeota	Methanomicrobia	Halobacteriales	GCA_004521895	SBIR01000010.1 Halorussus sp. DLLS-82 Scaffold10_1, whole genome shotgun sequence	Stenosarchaea group	Euryarchaeota	3619661	2429226	67.11	6847	1.89161	25	2019-02-01	6727	119	1	0	0	1.85846	0.032876	0.000276269	0	0	191391	3500	28	0	0	194919	5.28754	0.0966941	0.000773553	0	0	5.38501
Eury superphylum	Euryarchaeota	Methanomicrobia	Halobacteriales	GCA_000700025	JNFH02000001.1 Halorubrum saccharovorum strain H3 NODE_1, whole genome shotgun sequence	Stenosarchaea group	Euryarchaeota	3282373	2182232	66.48	7105	2.16459	25	2019-02-01	7001	99	5	0	0	2.13291	0.0301611	0.00152329	0	0	203367	3166	140	0	0	206673	6.19573	0.0964546	0.00426521	0	0	6.29645
Eury superphylum	Euryarchaeota	Methanomicrobia	Halobacteriales	GCA_000336835	AOLE01000001.1 Haloferax sp. ATCC BAA-645 contig_1, whole genome shotgun sequence	Stenosarchaea group	Euryarchaeota	3598205	2398017	66.64	5552	1.54299	25	2019-02-01	5457	93	2	0	0	1.51659	0.0258462	0.000555833	0	0	157039	2772	56	0	0	159867	4.36437	0.0770384	0.00155633	0	0	4.44297
Eury superphylum	Euryarchaeota	Methanomicrobia	Halobacteriales	GCA_001950595	BDJH01000001.1 Natronomonas sp. CBA1134 DNA, contig: contig 00001, strain: CBA1134, whole genome shotgun sequence	Stenosarchaea group	Euryarchaeota	2574365	1682696	65.36	3672	1.42637	25	2019-02-01	3633	39	0	0	0	1.41122	0.0151494	0	0	0	104481	1123	0	0	0	105604	4.05852	0.0436224	0	0	0	4.10214
Eury superphylum	Euryarchaeota	Methanomicrobia	Halobacteriales	GCA_001488575	LN831302.1 Halobacterium hubeiense strain JI20-1 genome assembly, chromosome: I	Stenosarchaea group	Euryarchaeota	3130345	2084003	66.57	4771	1.52411	25	2019-02-01	4704	60	7	0	0	1.50271	0.0191672	0.00223618	0	0	134512	1748	198	0	0	136458	4.29703	0.0558405	0.00632518	0	0	4.3592
Eury superphylum	Euryarchaeota	Methanomicrobia	Halobacteriales	GCA_900100875	FNKQ01000007.1 Halopelagius longus strain CGMCC 1.12397 genome assembly, contig: Ga0079853_17, whole genome shotgun sequence	Stenosarchaea group	Euryarchaeota	3871751	2544329	65.72	7545	1.94873	25	2019-02-01	7427	110	8	0	0	1.91825	0.0284109	0.00206625	0	0	214318	3369	310	0	0	217997	5.53543	0.0870149	0.00800671	0	0	5.63045
Eury superphylum	Euryarchaeota	Methanomicrobia	Halobacteriales	GCA_000334895	BAFM01000058.1 Halococcus agarilyticus DNA, contig: Hcc58, whole genome shotgun sequence	Stenosarchaea group	Euryarchaeota	3476728	2295464	66.02	6595	1.8969	25	2019-02-01	6510	84	1	0	0	1.87245	0.0241606	0.000287627	0	0	187964	2437	28	0	0	190429	5.40635	0.0700946	0.000805355	0	0	5.47725
Eury superphylum	Euryarchaeota	Methanomicrobia	Halobacteriales	GCA_000739595	BBJP01000103.1 Halorubrum halophilum DNA, contig: contig00103, strain: B8, whole genome shotgun sequence	Stenosarchaea group	Euryarchaeota	3677984	2395793	65.14	7589	2.06336	25	2019-02-01	7468	112	7	1	1	2.03046	0.0304515	0.00190322	0.000271888	0.000271888	216916	3670	227	65	89	220967	5.89769	0.0997829	0.00617186	0.00176727	0.0024198	6.00783
Eury superphylum	Euryarchaeota	Methanomicrobia	Halobacteriales	GCA_000337255	AOHV01000001.1 Halalkalicoccus jeotgali B3 contig_1, whole genome shotgun sequence	Stenosarchaea group	Euryarchaeota	3614122	2264129	62.65	7333	2.02899	25	2019-02-01	7220	110	3	0	0	1.99772	0.0304362	0.000830077	0	0	208240	3265	89	0	0	211594	5.76184	0.0903401	0.00246256	0	0	5.85464
Eury superphylum	Euryarchaeota	Methanomicrobia	Halobacteriales	GCA_003022945	PXRZ01000001.1 Halobacteriales archaeon QS_8_69_73 qs_8_scaffold_1048, whole genome shotgun sequence	Stenosarchaea group	Euryarchaeota	2633186	1810903	68.77	4259	1.61743	25	2019-02-01	4203	53	2	1	0	1.59617	0.0201277	0.000759536	0.000379768	0	119576	1526	93	80	0	121275	4.54111	0.0579526	0.00353184	0.00303814	0	4.60564
Eury superphylum	Euryarchaeota	Methanomicrobia	Halobacteriales	GCA_000485535	AXZD01000001.1 Halalkalicoccus jeotgali B3 HALJEDRAFT_contig00001.1_C, whole genome shotgun sequence	Stenosarchaea group	Euryarchaeota	3637498	2278221	62.63	7322	2.01292	25	2019-02-01	7208	111	3	0	0	1.98158	0.0305155	0.000824743	0	0	207780	3293	89	0	0	211162	5.71217	0.0905293	0.00244674	0	0	5.80514
Eury superphylum	Euryarchaeota	Methanomicrobia	Halobacteriales	GCA_003021055	PXRH01000001.1 Halobacteriales archaeon QS_1_68_44 qs_1_scaffold_10063, whole genome shotgun sequence	Stenosarchaea group	Euryarchaeota	1231491	841012	68.29	2211	1.79538	25	2019-02-01	2172	38	0	1	0	1.76372	0.0308569	0	0.000812024	0	61574	1112	0	67	0	62753	4.99996	0.090297	0	0.00544056	0	5.09569
Eury superphylum	Euryarchaeota	Methanomicrobia	Halobacteriales	GCA_000400975	BANO01000537.1 Halarchaeum acidiphilum MH1-52-1 DNA, contig: CON537, whole genome shotgun sequence	Stenosarchaea group	Euryarchaeota	2431759	1625879	66.86	4573	1.88053	25	2019-02-01	4506	67	0	0	0	1.85298	0.0275521	0	0	0	130853	2147	0	0	0	133000	5.381	0.08829	0	0	0	5.46929
Eury superphylum	Euryarchaeota	Methanomicrobia	Halobacteriales	GCA_003022685	PXSV01000001.1 Halobacteriales archaeon SW_9_67_24 sw_9_scaffold_1002, whole genome shotgun sequence	Stenosarchaea group	Euryarchaeota	2172785	1450470	66.76	4482	2.06279	25	2019-02-01	4435	46	1	0	0	2.04116	0.021171	0.000460239	0	0	127321	1396	28	0	0	128745	5.85981	0.0642493	0.00128867	0	0	5.92534
Eury superphylum	Euryarchaeota	Methanomicrobia	Halobacteriales	GCA_000337775	AOLQ01000001.1 Haloarcula vallismortis ATCC 29715 contig_1, whole genome shotgun sequence	Stenosarchaea group	Euryarchaeota	3923205	2424446	61.8	3858	0.98338	25	2019-02-01	3807	51	0	0	0	0.97038	0.0129996	0	0	0	108214	1521	0	0	0	109735	2.75831	0.0387693	0	0	0	2.79708
Eury superphylum	Euryarchaeota	Methanomicrobia	Halobacteriales	GCA_003021655	PXRP01000001.1 Halobacteriales archaeon QS_4_69_31 qs_4_scaffold_1, whole genome shotgun sequence	Stenosarchaea group	Euryarchaeota	2736007	1887743	69	7310	2.67178	25	2019-02-01	7135	165	10	0	0	2.60781	0.0603069	0.00365496	0	0	206049	5098	297	0	0	211444	7.53101	0.18633	0.0108552	0	0	7.7282
Eury superphylum	Euryarchaeota	Methanomicrobia	Halobacteriales	GCA_003841465	REFZ01000001.1 Natrarchaeobius chitinivorans strain AArcht7 Ga0101038_101, whole genome shotgun sequence	Stenosarchaea group	Euryarchaeota	4614480	2946962	63.86	4544	0.984726	25	2019-02-01	4476	67	1	0	0	0.96999	0.0145195	0.000216709	0	0	128355	2038	28	0	0	130421	2.78157	0.0441653	0.000606786	0	0	2.82634
Eury superphylum	Euryarchaeota	Methanomicrobia	Halobacteriales	GCA_004765805	ML219773.1 Halorussus sp. HD8-83 genomic scaffold Scaffold1, whole genome shotgun sequence	Stenosarchaea group	Euryarchaeota	3933954	2646370	67.27	7760	1.97257	25	2019-02-01	7627	126	6	0	1	1.93876	0.0320288	0.00152518	0	0.000254197	217972	3917	169	0	100	222158	5.54079	0.099569	0.00429593	0	0.00254197	5.64719
Eury superphylum	Euryarchaeota	Methanomicrobia	Halobacteriales	GCA_000376445	AQXI01000001.1 Haladaptatus paucihalophilus DX253 B208DRAFT_contig1.1_C, whole genome shotgun sequence	Stenosarchaea group	Euryarchaeota	4317540	2666785	61.77	5879	1.36166	25	2019-02-01	5798	77	3	1	0	1.34289	0.0178342	0.00069484	0.000231613	0	168449	2312	134	77	0	170972	3.9015	0.053549	0.00310362	0.00178342	0	3.95994
Eury superphylum	Euryarchaeota	Methanomicrobia	Halobacteriales	GCA_001305655	CP011564.1 Halanaeroarchaeum sulfurireducens strain M27-SA2, complete genome	Stenosarchaea group	Euryarchaeota	2253500	1414315	62.76	4232	1.87797	25	2019-02-01	4155	73	4	0	0	1.8438	0.0323941	0.00177502	0	0	120655	2338	227	0	0	123220	5.35412	0.10375	0.0100732	0	0	5.46794
Eury superphylum	Euryarchaeota	Methanomicrobia	Halobacteriales	GCA_003666005	QPLU01000001.1 Halorubrum sp. Atlit-9R P_contig000001, whole genome shotgun sequence	Stenosarchaea group	Euryarchaeota	3909350	2699187	69.04	8829	2.25843	25	2019-02-01	8662	155	11	0	1	2.21571	0.0396485	0.00281377	0	0.000255797	249244	4731	401	0	288	254664	6.37559	0.121018	0.0102575	0	0.00736695	6.51423
Eury superphylum	Euryarchaeota	Methanomicrobia	Halobacteriales	GCA_000026045	CR936257.1 Natronomonas pharaonis DSM 2160 complete genome	Stenosarchaea group	Euryarchaeota	2749696	1735599	63.12	2768	1.00666	25	2019-02-01	2737	30	1	0	0	0.995383	0.0109103	0.000363677	0	0	78301	885	28	0	0	79214	2.84762	0.0321854	0.00101829	0	0	2.88083
Eury superphylum	Euryarchaeota	Methanomicrobia	Halobacteriales	GCA_003552325	PUKM01000161.1 Natrialbaceae archaeon isolate B1Sed10_80R1 B1-Sed10-C10153, whole genome shotgun sequence	Stenosarchaea group	Euryarchaeota	2333376	1421714	60.93	3299	1.41383	25	2019-02-01	3251	48	0	0	0	1.39326	0.0205711	0	0	0	93377	1386	0	0	0	94763	4.0018	0.0593989	0	0	0	4.0612
Eury superphylum	Euryarchaeota	Methanomicrobia	Halobacteriales	GCA_000379085	KB905378.1 Halomicrobium katesii DSM 19301 genomic scaffold HalkaDRAFT_scaffold1.1, whole genome shotgun sequence	Stenosarchaea group	Euryarchaeota	3607771	2344938	65	4211	1.1672	25	2019-02-01	4148	61	1	1	0	1.14974	0.0169079	0.000277179	0.000277179	0	118204	1752	28	77	0	120061	3.27637	0.0485618	0.000776102	0.00213428	0	3.32784
Eury superphylum	Euryarchaeota	Methanomicrobia	Halobacteriales	GCA_000336615	AOLW01000001.1 Haloarcula amylolytica JCM 13557 contig_1, whole genome shotgun sequence	Stenosarchaea group	Euryarchaeota	4225424	2625037	62.12	4491	1.06285	25	2019-02-01	4431	56	4	0	0	1.04865	0.0132531	0.000946651	0	0	126547	1689	150	0	0	128386	2.99489	0.0399723	0.00354994	0	0	3.03842
Eury superphylum	Euryarchaeota	Methanomicrobia	Halobacteriales	GCA_000416005	KE356562.1 Haloquadratum sp. J07HQX50 genomic scaffold scf7180000001540, whole genome shotgun sequence	Stenosarchaea group	Euryarchaeota	3019909	1254407	41.54	1463	0.484452	25	2019-02-01	1444	18	1	0	0	0.47816	0.00596044	0.000331136	0	0	41819	514	31	0	0	42364	1.38478	0.0170204	0.00102652	0	0	1.40282
Eury superphylum	Euryarchaeota	Methanomicrobia	Halobacteriales	GCA_003559215	PWMF01000042.1 Natrialbaceae archaeon isolate CSSed10_265 CS-Sed10-C1009, whole genome shotgun sequence	Stenosarchaea group	Euryarchaeota	3941239	2553459	64.79	5799	1.47136	25	2019-02-01	5725	70	4	0	0	1.45259	0.0177609	0.00101491	0	0	163690	2071	112	0	0	165873	4.15326	0.0525469	0.00284175	0	0	4.20865
Eury superphylum	Euryarchaeota	Methanomicrobia	Halobacteriales	GCA_003382685	QLVG01000001.1 Halorussus sp. HD8-51 Scaffold1_1, whole genome shotgun sequence	Stenosarchaea group	Euryarchaeota	3838315	2529005	65.89	6336	1.65072	25	2019-02-01	6208	96	16	9	7	1.61738	0.025011	0.0041685	0.00234478	0.00182372	178605	3346	831	673	700	184155	4.65321	0.0871737	0.0216501	0.0175337	0.0182372	4.79781
Eury superphylum	Euryarchaeota	Methanomicrobia	Halobacteriales	GCA_000223905	CP002921.1 Haloarcula hispanica ATCC 33960 chromosome I, complete sequence	Stenosarchaea group	Euryarchaeota	3890005	2429489	62.45	4158	1.06889	25	2019-02-01	4108	48	2	0	0	1.05604	0.0123393	0.000514138	0	0	117239	1473	57	0	0	118769	3.01385	0.0378663	0.00146529	0	0	3.05318
Eury superphylum	Euryarchaeota	Methanomicrobia	Halobacteriales	GCA_002494345	NXNI01000001.1 Natrinema ejinorense strain JCM 13890 contig00001, whole genome shotgun sequence	Stenosarchaea group	Euryarchaeota	4476324	2858942	63.87	5885	1.31469	25	2019-02-01	5794	88	3	0	0	1.29437	0.019659	0.000670193	0	0	165945	2627	89	0	0	168661	3.70717	0.0586865	0.00198824	0	0	3.76785
Eury superphylum	Euryarchaeota	Methanomicrobia	Halobacteriales	GCA_000337155	AOIK01000001.1 Natrinema altunense JCM 12890 contig_1, whole genome shotgun sequence	Stenosarchaea group	Euryarchaeota	3774970	2436647	64.55	4821	1.2771	25	2019-02-01	4760	58	3	0	0	1.26094	0.0153644	0.000794708	0	0	136257	1744	151	0	0	138152	3.60949	0.046199	0.00400003	0	0	3.65968
Eury superphylum	Euryarchaeota	Methanomicrobia	Halobacteriales	GCA_003058365	CP028858.1 Haloarculaceae archaeon HArcel1 chromosome, complete genome	Stenosarchaea group	Euryarchaeota	2723120	1790054	65.74	4250	1.56071	25	2019-02-01	4172	74	3	1	0	1.53207	0.0271747	0.00110168	0.000367226	0	119861	2271	94	67	0	122293	4.40161	0.083397	0.00345192	0.00246041	0	4.49091
Eury superphylum	Euryarchaeota	Methanomicrobia	Halobacteriales	GCA_003675855	RCIH01000010.1 Halostella salina strain CBA1114 Scaffold10_1, whole genome shotgun sequence	Stenosarchaea group	Euryarchaeota	3735525	2511567	67.23	7185	1.92342	25	2019-02-01	7068	110	7	0	0	1.8921	0.029447	0.0018739	0	0	203888	3267	229	0	0	207384	5.45808	0.0874576	0.00613033	0	0	5.55167
Eury superphylum	Euryarchaeota	Methanomicrobia	Halobacteriales	GCA_000259215	AJRK01000001.1 Halococcus hamelinensis 100A6 seq1, whole genome shotgun sequence	Stenosarchaea group	Euryarchaeota	3383679	2215383	65.47	8159	2.41128	25	2019-02-01	8027	125	7	0	0	2.37227	0.036942	0.00206875	0	0	232168	3670	207	0	0	236045	6.86141	0.108462	0.0061176	0	0	6.97599
Eury superphylum	Euryarchaeota	Methanomicrobia	Halobacteriales	GCA_003022045	PXRC01000026.1 Halobacteriales archaeon QH_8_67_27 qh_8_scaffold_10093, whole genome shotgun sequence	Stenosarchaea group	Euryarchaeota	2178068	1462353	67.14	3436	1.57754	25	2019-02-01	3380	53	3	0	0	1.55183	0.0243335	0.00137737	0	0	96466	1612	85	0	0	98163	4.42897	0.0740105	0.00390254	0	0	4.50688
Eury superphylum	Euryarchaeota	Methanomicrobia	Halobacteriales	GCA_003023405	PXST01000001.1 Halobacteriales archaeon SW_8_68_21 sw_8_scaffold_102, whole genome shotgun sequence	Stenosarchaea group	Euryarchaeota	2438325	1647123	67.55	5110	2.0957	25	2019-02-01	5008	95	7	0	0	2.05387	0.0389612	0.00287082	0	0	144858	2938	200	0	0	147996	5.94088	0.120493	0.00820235	0	0	6.06958
Eury superphylum	Euryarchaeota	Methanomicrobia	Halobacteriales	GCA_000023965	CP001688.1 Halomicrobium mukohataei DSM 12286, complete genome	Stenosarchaea group	Euryarchaeota	3332349	2183712	65.53	3986	1.19615	25	2019-02-01	3937	46	2	1	0	1.18145	0.0138041	0.000600177	0.000300089	0	111650	1559	101	81	0	113391	3.35049	0.0467838	0.0030309	0.00243072	0	3.40273
Eury superphylum	Euryarchaeota	Methanomicrobia	Halobacteriales	GCA_003023415	PXSS01000001.1 Halobacteriales archaeon SW_8_66_22 sw_8_scaffold_1013, whole genome shotgun sequence	Stenosarchaea group	Euryarchaeota	2230945	1466812	65.75	3807	1.70645	25	2019-02-01	3746	58	3	0	0	1.67911	0.025998	0.00134472	0	0	107174	1698	88	0	0	108960	4.80397	0.0761112	0.00394452	0	0	4.88403
Eury superphylum	Euryarchaeota	Methanomicrobia	Halobacteriales	GCA_003730195	QWGG01000010.1 Halosimplex sp. YPL4 Scaffold10_1, whole genome shotgun sequence	Stenosarchaea group	Euryarchaeota	5072893	3389357	66.81	9721	1.91626	25	2019-02-01	9545	154	18	2	2	1.88157	0.0303574	0.00354827	0.000394252	0.000394252	275714	5197	613	188	200	281912	5.43504	0.102446	0.0120838	0.00370597	0.00394252	5.55722
Eury superphylum	Euryarchaeota	Methanomicrobia	Halobacteriales	GCA_900003515	CEMO01000009.1 Halobacterium hubeiense strain JI20-2 genome assembly, contig: Scaffold9, whole genome shotgun sequence	Stenosarchaea group	Euryarchaeota	3237480	2144115	66.23	5016	1.54935	25	2019-02-01	4946	64	6	0	0	1.52773	0.0197685	0.00185329	0	0	141400	1867	170	0	0	143437	4.36759	0.0576683	0.005251	0	0	4.43051
Eury superphylum	Euryarchaeota	Methanomicrobia	Halobacteriales	GCA_003023785	PXRS01000001.1 Halobacteriales archaeon QS_5_68_33 qs_5_scaffold_100, whole genome shotgun sequence	Stenosarchaea group	Euryarchaeota	2419052	1651908	68.29	5996	2.47866	25	2019-02-01	5895	98	3	0	0	2.43691	0.0405117	0.00124016	0	0	169674	2905	89	0	0	172668	7.01407	0.120088	0.00367913	0	0	7.13784
Eury superphylum	Euryarchaeota	Methanomicrobia	Halobacteriales	GCA_002727105	NHOB01000592.1 Halorubrum sp. C3 contig0001, whole genome shotgun sequence	Stenosarchaea group	Euryarchaeota	3322164	2185713	65.79	6161	1.85451	25	2019-02-01	6056	97	7	1	0	1.82291	0.0291978	0.00210706	0.000301009	0	174555	2923	199	114	0	177791	5.25426	0.0879848	0.00599007	0.0034315	0	5.35166
Eury superphylum	Euryarchaeota	Methanomicrobia	Halobacteriales	GCA_900110535	FOJA01000002.1 Halobacterium jilantaiense strain CGMCC 1.5337 genome assembly, contig: Ga0070153_12, whole genome shotgun sequence	Stenosarchaea group	Euryarchaeota	2952792	2005768	67.93	4727	1.60086	25	2019-02-01	4652	75	0	0	0	1.57546	0.0253997	0	0	0	133118	2152	0	0	0	135270	4.50821	0.0728802	0	0	0	4.58109
Eury superphylum	Euryarchaeota	Methanomicrobia	Halobacteriales	GCA_900103505	FNIA01000072.1 Haloarchaeobius iranensis strain EB21,IBRC-M 10013,KCTC 4048 genome assembly, contig: Ga0075265_172, whole genome shotgun sequence	Stenosarchaea group	Euryarchaeota	3768606	2536760	67.31	6654	1.76564	25	2019-02-01	6565	86	3	0	0	1.74202	0.0228201	0.00079605	0	0	188289	2746	146	0	0	191181	4.99625	0.0728651	0.00387411	0	0	5.07299
Eury superphylum	Euryarchaeota	Methanomicrobia	Halobacteriales	GCA_004785955	SJER01000001.1 Halostella sp. DLLS-108 Scaffold1_1, whole genome shotgun sequence	Stenosarchaea group	Euryarchaeota	3745232	2563710	68.45	8762	2.33951	25	2019-02-01	8641	118	3	0	0	2.3072	0.0315067	0.000801018	0	0	248604	3493	129	0	0	252226	6.63788	0.0932653	0.00344438	0	0	6.73459
Eury superphylum	Euryarchaeota	Methanomicrobia	Halobacteriales	GCA_002252895	NHPE01000080.1 Halorubrum sp. Eb13 contig0001, whole genome shotgun sequence	Stenosarchaea group	Euryarchaeota	3626705	2450429	67.57	7839	2.16147	25	2019-02-01	7705	126	7	0	1	2.12452	0.0347423	0.00193013	0	0.000275732	222177	3707	247	0	87	226218	6.12614	0.102214	0.00681059	0	0.00239887	6.23756
Eury superphylum	Euryarchaeota	Methanomicrobia	Halobacteriales	GCA_003670115	QQTY01000001.1 Halobacteriaceae archaeon SHR37 Scaffold1, whole genome shotgun sequence	Stenosarchaea group	Euryarchaeota	4665679	2933474	62.87	4673	1.00157	25	2019-02-01	4618	53	2	0	0	0.989781	0.0113595	0.000428662	0	0	131945	1576	57	0	0	133578	2.82799	0.0337786	0.00122169	0	0	2.86299
Eury superphylum	Euryarchaeota	Methanomicrobia	Halobacteriales	GCA_000504565	CP006884.1 Haloarcula hispanica N601 chromosome 1, complete sequence	Stenosarchaea group	Euryarchaeota	3901495	2435555	62.43	4166	1.0678	25	2019-02-01	4116	48	2	0	0	1.05498	0.012303	0.000512624	0	0	117470	1473	57	0	0	119000	3.0109	0.0377548	0.00146098	0	0	3.05011
Eury superphylum	Euryarchaeota	Methanomicrobia	Halobacteriales	GCA_003430825	CP024047.1 Natronolimnobius sp. AArc1 chromosome, complete genome	Stenosarchaea group	Euryarchaeota	3789323	2363174	62.36	3376	0.890924	25	2019-02-01	3337	38	1	0	0	0.880632	0.0100282	0.000263899	0	0	95090	1080	28	0	0	96198	2.50942	0.0285011	0.000738918	0	0	2.53866
Eury superphylum	Euryarchaeota	Methanomicrobia	Halobacteriales	GCA_003551945	PUNZ01000003.1 Halovenus sp. isolate B1Sed10_163 B1-Sed10-C10118, whole genome shotgun sequence	Stenosarchaea group	Euryarchaeota	2427444	1331012	54.83	1780	0.733282	25	2019-02-01	1759	17	4	0	0	0.724631	0.00700325	0.00164782	0	0	50503	472	174	0	0	51149	2.0805	0.0194443	0.00716803	0	0	2.10711
Eury superphylum	Euryarchaeota	Methanomicrobia	Halobacteriales	GCA_900112205	FOKW01000030.1 Halobiforma haloterrestris strain DSM 13078 genome assembly, contig: Ga0131219_130, whole genome shotgun sequence	Stenosarchaea group	Euryarchaeota	4495442	2941291	65.43	7761	1.72642	25	2019-02-01	7634	119	7	0	1	1.69816	0.0264713	0.00155713	0	0.000222448	220361	3773	237	0	99	224470	4.90188	0.0839295	0.00527201	0	0.00220223	4.99328
Eury superphylum	Euryarchaeota	Methanomicrobia	Halobacteriales	GCA_900004275	CEMZ01000001.1 Halobacterium hubeiense strain JI20-8 genome assembly, contig: Scaffold1, whole genome shotgun sequence	Stenosarchaea group	Euryarchaeota	3238275	2145125	66.24	5031	1.5536	25	2019-02-01	4961	64	6	0	0	1.53199	0.0197636	0.00185284	0	0	141748	1867	170	0	0	143785	4.37727	0.0576542	0.00524971	0	0	4.44017
Eury superphylum	Euryarchaeota	Methanomicrobia	Halobacteriales	GCA_003862495	RRCH01000001.1 Halomarina oriensis strain SPP-AMP-1 SPP-M1-1.IonXpress_2017_trimmed_contig_1, whole genome shotgun sequence	Stenosarchaea group	Euryarchaeota	3654689	2087420	57.12	3186	0.871757	25	2019-02-01	3136	46	4	0	0	0.858076	0.0125866	0.00109448	0	0	90532	1454	113	0	0	92099	2.47715	0.0397845	0.00309192	0	0	2.52002
Eury superphylum	Euryarchaeota	Methanomicrobia	Halobacteriales	GCA_000011085	AY596297.1 Haloarcula marismortui ATCC 43049 chromosome I, complete sequence	Stenosarchaea group	Euryarchaeota	4274642	2612610	61.12	4185	0.979029	25	2019-02-01	4131	53	1	0	0	0.966397	0.0123987	0.000233938	0	0	118100	1524	28	0	0	119652	2.7628	0.0356521	0.000655026	0	0	2.79911
Eury superphylum	Euryarchaeota	Methanomicrobia	Halobacteriales	GCA_003022885	PXSH01000001.1 Halobacteriales archaeon SW_12_71_31 sw_12_scaffold_1008, whole genome shotgun sequence	Stenosarchaea group	Euryarchaeota	947951	672172	70.91	1905	2.0096	25	2019-02-01	1879	25	1	0	0	1.98217	0.0263727	0.00105491	0	0	53741	708	36	0	0	54485	5.66917	0.0746874	0.00379766	0	0	5.74766
Eury superphylum	Euryarchaeota	Methanomicrobia	Halobacteriales	GCA_900215575	OBEJ01000006.1 Natronoarchaeum philippinense strain DSM 27208 genome assembly, contig: Ga0170390_106, whole genome shotgun sequence	Stenosarchaea group	Euryarchaeota	3164179	2061767	65.16	3155	0.997099	25	2019-02-01	3119	35	1	0	0	0.985722	0.0110613	0.000316038	0	0	89025	1109	65	0	0	90199	2.81353	0.0350486	0.00205425	0	0	2.85063
Eury superphylum	Euryarchaeota	Methanomicrobia	Halobacteriales	GCA_900114435	FOZK01000006.1 Halomicrobium zhouii strain CGMCC 1.10457 genome assembly, contig: Ga0079826_16, whole genome shotgun sequence	Stenosarchaea group	Euryarchaeota	4250330	2813837	66.2	7345	1.7281	25	2019-02-01	7217	120	8	0	0	1.69799	0.0282331	0.00188221	0	0	207673	3871	294	0	0	211838	4.88604	0.0910753	0.00691711	0	0	4.98404
Eury superphylum	Euryarchaeota	Methanomicrobia	Halobacteriales	GCA_003551265	PUMG01000316.1 Halovenus sp. isolate B1Sed10_238R1 B1-Sed10-C10054, whole genome shotgun sequence	Stenosarchaea group	Euryarchaeota	2911837	1733065	59.52	2594	0.890847	25	2019-02-01	2564	29	1	0	0	0.880544	0.00995935	0.000343426	0	0	73260	858	29	0	0	74147	2.51594	0.0294659	0.000995935	0	0	2.5464
Eury superphylum	Euryarchaeota	Methanomicrobia	Halobacteriales	GCA_003336245	QPHM01000001.1 Haloplanus salinus strain JCM 18368 contig00001, whole genome shotgun sequence	Stenosarchaea group	Euryarchaeota	3549098	2350362	66.22	8275	2.33158	25	2019-02-01	8139	127	9	0	0	2.29326	0.0357837	0.00253586	0	0	236896	3909	296	0	0	241101	6.67482	0.110141	0.00834015	0	0	6.7933
Eury superphylum	Euryarchaeota	Methanomicrobia	Halobacteriales	GCA_003022745	PXSU01000001.1 Halobacteriales archaeon SW_9_67_25 sw_9_scaffold_1047, whole genome shotgun sequence	Stenosarchaea group	Euryarchaeota	1786328	1196725	66.99	4147	2.32152	25	2019-02-01	4069	75	3	0	0	2.27786	0.0419856	0.00167942	0	0	116571	2224	125	0	0	118920	6.52573	0.124501	0.0069976	0	0	6.65723
Eury superphylum	Euryarchaeota	Methanomicrobia	Halobacteriales	GCA_000415965	KE356560.1 Haloquadratum walsbyi J07HQW1 genomic scaffold scf7180000056329, whole genome shotgun sequence	Stenosarchaea group	Euryarchaeota	3475501	1713221	49.29	1862	0.53575	25	2019-02-01	1843	18	1	0	0	0.530283	0.00517911	0.000287728	0	0	54608	637	28	0	0	55273	1.57123	0.0183283	0.000805639	0	0	1.59036
Eury superphylum	Euryarchaeota	Methanomicrobia	Halobacteriales	GCA_000243255	CM001436.1 Methanoplanus limicola DSM 2279 chromosome, whole genome shotgun sequence	Stenosarchaea group	Euryarchaeota	3200946	1350606	42.19	1641	0.512661	25	2019-02-01	1621	20	0	0	0	0.506413	0.00624815	0	0	0	47406	595	0	0	0	48001	1.481	0.0185883	0	0	0	1.49959
Eury superphylum	Euryarchaeota	Methanomicrobia	Halobacteriales	GCA_003023165	PXSD01000001.1 Halobacteriales archaeon QS_9_67_15 qs_9_scaffold_1000, whole genome shotgun sequence	Stenosarchaea group	Euryarchaeota	2348556	1573720	67.01	3784	1.6112	25	2019-02-01	3729	51	4	0	0	1.58778	0.0217155	0.00170317	0	0	106794	1463	150	0	0	108407	4.54722	0.0622936	0.0063869	0	0	4.6159
Eury superphylum	Euryarchaeota	Methanomicrobia	Halobacteriales	GCA_000455365	HG315684.1 Halopiger sp. IIH2 genomic scaffold, scaffold00001, whole genome shotgun sequence	Stenosarchaea group	Euryarchaeota	3776554	2414977	63.95	4495	1.19024	25	2019-02-01	4436	59	0	0	0	1.17462	0.0156227	0	0	0	126027	1717	0	0	0	127744	3.33709	0.0454647	0	0	0	3.38255
Eury superphylum	Euryarchaeota	Methanomicrobia	Halobacteriales	GCA_003383005	PSYT01000001.1 Haloferax sp. Atlit-24N P_contig000001, whole genome shotgun sequence	Stenosarchaea group	Euryarchaeota	3884197	2562393	65.97	5892	1.51692	25	2019-02-01	5796	89	6	0	1	1.4922	0.0229134	0.00154472	0	0.000257453	166176	2696	169	0	285	169326	4.27826	0.0694095	0.00435096	0	0.00733742	4.35936
Eury superphylum	Euryarchaeota	Methanomicrobia	Halobacteriales	GCA_000224475	CP002988.1 Halophilic archaeon DL31 chromosome, complete genome	Stenosarchaea group	Euryarchaeota	3643158	2272629	62.38	6110	1.67712	25	2019-02-01	6026	84	0	0	0	1.65406	0.0230569	0	0	0	173898	2582	0	0	0	176480	4.77328	0.0708726	0	0	0	4.84415
Eury superphylum	Euryarchaeota	Methanomicrobia	Halobacteriales	GCA_000337455	AOIU01000001.1 Halosimplex carlsbadense 2-9-1 contig_1, whole genome shotgun sequence	Stenosarchaea group	Euryarchaeota	4694889	3177201	67.67	9817	2.091	25	2019-02-01	9656	152	9	0	0	2.0567	0.0323756	0.00191698	0	0	278742	4618	298	0	0	283658	5.93714	0.0983623	0.00634733	0	0	6.04185
Eury superphylum	Euryarchaeota	Methanomicrobia	Halobacteriales	GCA_900003505	CEMN01000015.1 Halobacterium hubeiense strain JI20-3 genome assembly, contig: Scaffold15, whole genome shotgun sequence	Stenosarchaea group	Euryarchaeota	3235778	2144974	66.29	5013	1.54924	25	2019-02-01	4943	64	6	0	0	1.52761	0.0197789	0.00185427	0	0	141278	1867	170	0	0	143315	4.36612	0.0576986	0.00525376	0	0	4.42907
Eury superphylum	Euryarchaeota	Methanomicrobia	Halobacteriales	GCA_000739555	BBJN01000071.1 Halolamina rubra DNA, contig: contig00071, strain: CBA1107, whole genome shotgun sequence	Stenosarchaea group	Euryarchaeota	2955001	2040370	69.05	6691	2.2643	25	2019-02-01	6588	97	6	0	0	2.22944	0.0328257	0.00203046	0	0	190297	2918	171	0	0	193386	6.43983	0.0987479	0.0057868	0	0	6.54436
Eury superphylum	Euryarchaeota	Methanomicrobia	Halobacteriales	GCA_003023455	PXSI01000001.1 Halobacteriales archaeon SW_12_69_24 sw_12_scaffold_11042, whole genome shotgun sequence	Stenosarchaea group	Euryarchaeota	1258910	868797	69.01	2612	2.07481	25	2019-02-01	2558	49	5	0	0	2.03192	0.0389226	0.00397169	0	0	73939	1544	146	0	0	75629	5.87326	0.122646	0.0115973	0	0	6.0075
Eury superphylum	Euryarchaeota	Methanomicrobia	Halobacteriales	GCA_900156425	FTNO01000011.1 Haladaptatus litoreus strain CGMCC 1.7737 genome assembly, contig: Ga0104463_111, whole genome shotgun sequence	Stenosarchaea group	Euryarchaeota	4671707	2662419	56.99	3984	0.852793	25	2019-02-01	3940	43	1	0	0	0.843375	0.00920434	0.000214055	0	0	114997	1376	28	0	0	116401	2.46156	0.0294539	0.000599353	0	0	2.49162
Eury superphylum	Euryarchaeota	Methanomicrobia	Halobacteriales	GCA_000710615	JDTH01000001.1 Haladaptatus cibarius D43 HAPD43_1, whole genome shotgun sequence	Stenosarchaea group	Euryarchaeota	3926724	2267915	57.76	3353	0.853892	25	2019-02-01	3321	31	1	0	0	0.845743	0.00789462	0.000254665	0	0	97094	976	28	0	0	98098	2.47265	0.0248553	0.000713063	0	0	2.49821
Eury superphylum	Euryarchaeota	Methanomicrobia	Halobacteriales	GCA_003554325	PWGA01000123.1 Halovenus sp. isolate T1Sed10_210R1 T1-Sed10-C10032, whole genome shotgun sequence	Stenosarchaea group	Euryarchaeota	1990597	1089104	54.71	1526	0.766604	25	2019-02-01	1510	16	0	0	0	0.758566	0.00803779	0	0	0	43539	457	0	0	0	43996	2.18723	0.0229579	0	0	0	2.21019
Eury superphylum	Euryarchaeota	Methanomicrobia	Halobacteriales	GCA_003021235	PXQR01000001.1 Halobacteriales archaeon QH_6_64_20 qh_6_scaffold_102, whole genome shotgun sequence	Stenosarchaea group	Euryarchaeota	3604584	2326381	64.54	6130	1.70061	25	2019-02-01	6046	80	4	0	0	1.67731	0.022194	0.0011097	0	0	174300	2399	150	0	0	176849	4.83551	0.0665541	0.00416137	0	0	4.90622
Eury superphylum	Euryarchaeota	Methanomicrobia	Halobacteriales	GCA_000337315	AOHU01000001.1 Haloferax volcanii DS2 contig_1, whole genome shotgun sequence	Stenosarchaea group	Euryarchaeota	3866754	2542974	65.77	5732	1.48238	25	2019-02-01	5649	77	6	0	0	1.46092	0.0199133	0.00155169	0	0	162071	2466	171	0	0	164708	4.1914	0.0637744	0.00442231	0	0	4.25959
Eury superphylum	Euryarchaeota	Methanomicrobia	Halobacteriales	GCA_003551525	PUMU01000092.1 Halorubrum sp. isolate B1Sed10_22 B1-Sed10-C10855, whole genome shotgun sequence	Stenosarchaea group	Euryarchaeota	1111866	741938	66.73	2740	2.46433	25	2019-02-01	2697	42	1	0	0	2.42565	0.0377743	0.000899389	0	0	78128	1218	28	0	0	79374	7.02675	0.109546	0.00251829	0	0	7.13881
Eury superphylum	Euryarchaeota	Methanomicrobia	Halobacteriales	GCA_003841505	REGA01000001.1 Natrarchaeobius chitinivorans strain AArcht4T Ga0101035_101, whole genome shotgun sequence	Stenosarchaea group	Euryarchaeota	4566486	2828294	61.94	4834	1.05858	25	2019-02-01	4781	53	0	0	0	1.04698	0.0116063	0	0	0	137684	1592	0	0	0	139276	3.0151	0.0348627	0	0	0	3.04996
Eury superphylum	Euryarchaeota	Methanomicrobia	Halobacteriales	GCA_003023215	PXSN01000001.1 Halobacteriales archaeon SW_6_65_46 sw_6_scaffold_0, whole genome shotgun sequence	Stenosarchaea group	Euryarchaeota	1922760	1256269	65.34	2219	1.15407	25	2019-02-01	2182	36	1	0	0	1.13483	0.0187231	0.000520086	0	0	62312	1094	28	0	0	63434	3.24076	0.0568974	0.00145624	0	0	3.29911
Eury superphylum	Euryarchaeota	Methanomicrobia	Halobacteriales	GCA_900156445	FTNP01000014.1 Haloterrigena daqingensis strain CGMCC 1.8909 genome assembly, contig: Ga0104462_114, whole genome shotgun sequence	Stenosarchaea group	Euryarchaeota	3830922	2350595	61.36	3509	0.915967	25	2019-02-01	3462	45	2	0	0	0.903699	0.0117465	0.000522068	0	0	99387	1478	57	0	0	100922	2.59434	0.0385808	0.00148789	0	0	2.6344
Eury superphylum	Euryarchaeota	Methanomicrobia	Halobacteriales	GCA_004114995	SDJP01000001.1 Halorubrum sp. ZC67 scaffold1, whole genome shotgun sequence	Stenosarchaea group	Euryarchaeota	3630756	2405077	66.24	8371	2.30558	25	2019-02-01	8200	157	13	1	0	2.25848	0.0432417	0.00358052	0.000275425	0	238486	5214	559	119	0	244378	6.56849	0.143606	0.0153962	0.00327755	0	6.73077
Eury superphylum	Euryarchaeota	Methanomicrobia	Halobacteriales	GCA_003021705	PXRJ01000001.1 Halobacteriales archaeon QS_3_64_16 qs_3_scaffold_10, whole genome shotgun sequence	Stenosarchaea group	Euryarchaeota	2832741	1814253	64.05	5939	2.09656	25	2019-02-01	5834	96	9	0	0	2.05949	0.0338894	0.00317713	0	0	169377	2937	321	0	0	172635	5.97926	0.10368	0.0113318	0	0	6.09427
Eury superphylum	Euryarchaeota	Methanomicrobia	Halobacteriales	GCA_003022085	PXQK01000001.1 Halobacteriales archaeon QH_10_65_19 qh_10_scaffold_1003, whole genome shotgun sequence	Stenosarchaea group	Euryarchaeota	1552872	1017671	65.53	2855	1.83853	25	2019-02-01	2821	32	2	0	0	1.81663	0.020607	0.00128794	0	0	81182	964	56	0	0	82202	5.22786	0.0620785	0.00360622	0	0	5.29355
Eury superphylum	Euryarchaeota	Methanomicrobia	Halobacteriales	GCA_003856835	CP034145.1 Haloplanus aerogenes strain JCM 16430 chromosome, complete genome	Stenosarchaea group	Euryarchaeota	3503092	2300810	65.68	7859	2.24345	25	2019-02-01	7762	93	4	0	0	2.21576	0.026548	0.00114185	0	0	225430	2824	113	0	0	228367	6.43517	0.0806145	0.00322572	0	0	6.51901
Eury superphylum	Euryarchaeota	Methanomicrobia	Halobacteriales	GCA_001485535	BCMZ01000001.1 Halobacterium sp. CBA1132 DNA, contig: contig00001, strain: CBA1132, whole genome shotgun sequence	Stenosarchaea group	Euryarchaeota	3012807	1986974	65.95	4130	1.37081	25	2019-02-01	4083	45	2	0	0	1.35521	0.0149362	0.000663833	0	0	116645	1327	56	0	0	118028	3.87164	0.0440453	0.00185873	0	0	3.91754
Eury superphylum	Euryarchaeota	Methanomicrobia	Halobacteriales	GCA_000447865	KK033114.1 haloarchaeon 3A1_DGR genomic scaffold scaffold00001, whole genome shotgun sequence	Stenosarchaea group	Euryarchaeota	2880902	1949548	67.67	5147	1.78659	25	2019-02-01	5061	82	4	0	0	1.75674	0.0284633	0.00138845	0	0	144513	2599	118	0	0	147230	5.01624	0.0902148	0.00409594	0	0	5.11055
Eury superphylum	Euryarchaeota	Methanomicrobia	Halobacteriales	GCA_000513435	CBVY010000001.1 Halorubrum sp. AJ67 WGS project CBVY000000000 data, contig SCAFFOLD00001, whole genome shotgun sequence	Stenosarchaea group	Euryarchaeota	4225006	1781771	42.17	4984	1.17964	25	2019-02-01	4912	67	5	0	0	1.1626	0.015858	0.00118343	0	0	142405	2076	145	0	0	144626	3.37053	0.049136	0.00343195	0	0	3.4231
Eury superphylum	Euryarchaeota	Methanomicrobia	Halobacteriales	GCA_003023565	PXSA01000001.1 Halobacteriales archaeon QS_9_68_17 qs_9_scaffold_1028, whole genome shotgun sequence	Stenosarchaea group	Euryarchaeota	2882595	1961926	68.06	5581	1.9361	25	2019-02-01	5505	73	3	0	0	1.90974	0.0253244	0.00104073	0	0	158296	2273	84	0	0	160653	5.49144	0.0788526	0.00291404	0	0	5.57321
Eury superphylum	Euryarchaeota	Methanomicrobia	Halobacteriales	GCA_000416105	KE356580.1 halophilic archaeon J07HB67 genomic scaffold scf_7180000098802, whole genome shotgun sequence	Stenosarchaea group	Euryarchaeota	2649547	1492830	56.34	5949	2.24529	25	2019-02-01	5866	79	4	0	0	2.21396	0.0298164	0.00150969	0	0	170352	2356	114	0	0	172822	6.42948	0.0889209	0.00430262	0	0	6.5227
Eury superphylum	Euryarchaeota	Methanomicrobia	Halobacteriales	GCA_003022815	PXSL01000008.1 Halobacteriales archaeon SW_5_68_122 sw_5_scaffold_1008, whole genome shotgun sequence	Stenosarchaea group	Euryarchaeota	1497262	1020069	68.13	2550	1.70311	25	2019-02-01	2510	38	2	0	0	1.67639	0.0253797	0.00133577	0	0	71627	1135	68	0	0	72830	4.78387	0.075805	0.00454162	0	0	4.86421
Eury superphylum	Euryarchaeota	Methanomicrobia	Halobacteriales	GCA_002252735	NHOV01000626.1 Halorubrum ezzemoulense strain LG1 contig0001, whole genome shotgun sequence	Stenosarchaea group	Euryarchaeota	4648045	3068619	66.02	8958	1.92726	25	2019-02-01	8819	129	10	0	0	1.89736	0.0277536	0.00215144	0	0	253401	3814	354	0	0	257569	5.45178	0.082056	0.00761611	0	0	5.54145
Eury superphylum	Euryarchaeota	Methanomicrobia	Halobacteriales	GCA_003020945	PXRU01000001.1 Halobacteriales archaeon QS_6_71_20 qs_6_scaffold_108, whole genome shotgun sequence	Stenosarchaea group	Euryarchaeota	2647290	1875908	70.86	7894	2.98192	25	2019-02-01	7742	148	4	0	0	2.9245	0.0559062	0.00151098	0	0	224294	4411	115	0	0	228820	8.47259	0.166623	0.00434407	0	0	8.64356
Eury superphylum	Euryarchaeota	Methanomicrobia	Halobacteriales	GCA_003666065	QXIK01000001.1 Haloarcula sp. Atlit-7R P_contig000001, whole genome shotgun sequence	Stenosarchaea group	Euryarchaeota	4544431	2782903	61.24	4638	1.02059	25	2019-02-01	4592	44	1	0	1	1.01047	0.00968218	0.00022005	0	0.00022005	131448	1343	31	0	293	133115	2.89251	0.0295527	0.000682154	0	0.00644745	2.92919
Eury superphylum	Euryarchaeota	Methanomicrobia	Halobacteriales	GCA_000416045	KE356570.1 Halorubrum sp. J07HR59 genomic scaffold scf7180000001326, whole genome shotgun sequence	Stenosarchaea group	Euryarchaeota	2120805	926799	43.7	1868	0.880798	25	2019-02-01	1842	25	1	0	0	0.868538	0.011788	0.000471519	0	0	53090	723	28	0	0	53841	2.50329	0.0340908	0.00132025	0	0	2.53871
Eury superphylum	Euryarchaeota	Methanomicrobia	Halobacteriales	GCA_001564285	LKNF01000016.1 Natrialbaceae archaeon Tc-Br11_E2g28 LTtc-BRINE-C1010, whole genome shotgun sequence	Stenosarchaea group	Euryarchaeota	2330233	1417586	60.83	3243	1.39171	25	2019-02-01	3192	49	2	0	0	1.36982	0.0210279	0.000858283	0	0	91617	1412	56	0	0	93085	3.93167	0.0605948	0.00240319	0	0	3.99466
Eury superphylum	Euryarchaeota	Methanomicrobia	Halobacteriales	GCA_900129775	FQWV01000015.1 Halobaculum gomorrense strain DSM 9297 genome assembly, contig: Ga0131215_115, whole genome shotgun sequence	Stenosarchaea group	Euryarchaeota	3208246	2199042	68.54	6392	1.99237	25	2019-02-01	6296	94	2	0	0	1.96244	0.0292995	0.000623394	0	0	181197	2817	58	0	0	184072	5.64785	0.087805	0.00180784	0	0	5.73747
Eury superphylum	Euryarchaeota	Methanomicrobia	Halobacteriales	GCA_000172995	CP001690.1 Halogeometricum borinquense DSM 11551, complete genome	Stenosarchaea group	Euryarchaeota	3944467	2364339	59.94	3043	0.77146	25	2019-02-01	3007	33	3	0	0	0.762334	0.00836615	0.000760559	0	0	86806	1156	169	0	0	88131	2.2007	0.0293069	0.00428448	0	0	2.23429
Eury superphylum	Euryarchaeota	Methanomicrobia	Halobacteriales	GCA_003021365	PXQJ01000001.1 Halobacteriales archaeon QH_1_68_42 qh_1_scaffold_10000, whole genome shotgun sequence	Stenosarchaea group	Euryarchaeota	2100002	1439309	68.54	5463	2.60143	25	2019-02-01	5361	92	10	0	0	2.55285	0.0438095	0.0047619	0	0	154244	2725	357	0	0	157326	7.34495	0.129762	0.017	0	0	7.49171
Eury superphylum	Euryarchaeota	Methanomicrobia	Halobacteriales	GCA_003023465	PXSM01000001.1 Halobacteriales archaeon SW_6_65_15 sw_6_scaffold_1017, whole genome shotgun sequence	Stenosarchaea group	Euryarchaeota	2510763	1632087	65	4378	1.74369	25	2019-02-01	4323	53	2	0	0	1.72179	0.0211091	0.000796571	0	0	123427	1546	58	0	0	125031	4.91592	0.0615749	0.00231005	0	0	4.9798
Eury superphylum	Euryarchaeota	Methanomicrobia	Halobacteriales	GCA_001563965	LKMS01000056.1 Haloferacaceae archaeon PL-Br10_E2g29 PL-BRINE-C10115, whole genome shotgun sequence	Stenosarchaea group	Euryarchaeota	1278240	795212	62.21	953	0.745556	25	2019-02-01	950	3	0	0	0	0.743209	0.00234698	0	0	0	26787	89	0	0	0	26876	2.09562	0.0069627	0	0	0	2.10258
Eury superphylum	Euryarchaeota	Methanomicrobia	Halobacteriales	GCA_000337275	AOLR01000001.1 Haloarcula sinaiiensis ATCC 33800 contig_1, whole genome shotgun sequence	Stenosarchaea group	Euryarchaeota	4405164	2677050	60.77	4268	0.968863	25	2019-02-01	4214	52	2	0	0	0.956605	0.0118043	0.000454013	0	0	120447	1519	57	0	0	122023	2.73422	0.0344823	0.00129394	0	0	2.77
Eury superphylum	Euryarchaeota	Methanomicrobia	Halobacteriales	GCA_003665885	QPLN01000001.1 Haloarcula sp. Atlit-120R P_contig000001, whole genome shotgun sequence	Stenosarchaea group	Euryarchaeota	4191453	2598600	62	4239	1.01134	25	2019-02-01	4185	52	2	0	0	0.99846	0.0124062	0.000477161	0	0	119384	1523	57	0	0	120964	2.84827	0.0363358	0.00135991	0	0	2.88597
Eury superphylum	Euryarchaeota	Methanomicrobia	Halobacteriales	GCA_003022055	PXRB01000040.1 Halobacteriales archaeon QH_8_68_33 qh_8_scaffold_10007, whole genome shotgun sequence	Stenosarchaea group	Euryarchaeota	1627627	1117336	68.65	4475	2.7494	25	2019-02-01	4392	76	6	1	0	2.69841	0.0466937	0.00368635	0.000614391	0	126291	2408	202	103	0	129004	7.75921	0.147945	0.0124107	0.00632823	0	7.92589
Eury superphylum	Euryarchaeota	Methanomicrobia	Halobacteriales	GCA_002844335	CP019154.1 Haloarcula sp. 'Taiwanensis' chromosome I, complete sequence	Stenosarchaea group	Euryarchaeota	3721706	2326248	62.5	3781	1.01593	25	2019-02-01	3743	38	0	0	0	1.00572	0.0102104	0	0	0	106414	1138	0	0	0	107552	2.85928	0.0305774	0	0	0	2.88986
Eury superphylum	Euryarchaeota	Methanomicrobia	Halobacteriales	GCA_001886955	CP016804.1 Halodesulfurarchaeum formicicum strain HSR6 chromosome, complete genome	Stenosarchaea group	Euryarchaeota	2085946	1327103	63.62	3874	1.85719	25	2019-02-01	3815	56	3	0	0	1.82891	0.0268463	0.0014382	0	0	109273	1629	84	0	0	110986	5.23853	0.0780941	0.00402695	0	0	5.32066
Eury superphylum	Euryarchaeota	Methanomicrobia	Halobacteriales	GCA_900003525	CEMQ01000001.1 Halobacterium hubeiense strain JI20-7 genome assembly, contig: Scaffold1, whole genome shotgun sequence	Stenosarchaea group	Euryarchaeota	3235308	2145811	66.32	5031	1.55503	25	2019-02-01	4961	64	6	0	0	1.53339	0.0197817	0.00185454	0	0	141774	1867	170	0	0	143811	4.38209	0.057707	0.00525452	0	0	4.44505
Eury superphylum	Euryarchaeota	Methanomicrobia	Halobacteriales	GCA_001280425	LIUF01000014.1 Haloarcula rubripromontorii strain SL3 Contig_10, whole genome shotgun sequence	Stenosarchaea group	Euryarchaeota	3970989	2463935	62.05	3992	1.00529	25	2019-02-01	3956	35	1	0	0	0.996225	0.00881393	0.000251826	0	0	112881	1055	29	0	0	113965	2.84264	0.0265677	0.000730297	0	0	2.86994
Eury superphylum	Euryarchaeota	Methanomicrobia	Halobacteriales	GCA_003634715	RBWW01000001.1 Haloarcula quadrata strain DSM 11927 Ga0242598_11, whole genome shotgun sequence	Stenosarchaea group	Euryarchaeota	4459149	2713525	60.85	4150	0.930671	25	2019-02-01	4100	48	2	0	0	0.919458	0.0107644	0.000448516	0	0	117715	1463	57	0	0	119235	2.63985	0.032809	0.00127827	0	0	2.67394
Eury superphylum	Euryarchaeota	Methanomicrobia	Halobacteriales	GCA_000755225	BBMO01000003.1 Halapricum salinum DNA, contig: contig00003, strain: CBA1105, whole genome shotgun sequence	Stenosarchaea group	Euryarchaeota	3451492	2199685	63.73	4250	1.23135	25	2019-02-01	4199	49	2	0	0	1.21658	0.0141968	0.00057946	0	0	121188	1445	56	0	0	122689	3.51118	0.041866	0.00162249	0	0	3.55467
Eury superphylum	Euryarchaeota	Methanomicrobia	Halobacteriales	GCA_002135005	NEWI01000100.1 Halorubrum sp. SD612 NODE_100_length_10576_cov_8.52952, whole genome shotgun sequence	Stenosarchaea group	Euryarchaeota	3308128	2319468	70.11	8029	2.42705	25	2019-02-01	7899	125	4	1	0	2.38776	0.0377857	0.00120914	0.000302286	0	227027	4166	259	129	0	231581	6.8627	0.125932	0.0078292	0.00389949	0	7.00036
Eury superphylum	Euryarchaeota	Methanomicrobia	Halobacteriales	GCA_004118325	RDFA01000010.1 Halorientalis sp. F13-25 NODE_10_length_94047_cov_284.852, whole genome shotgun sequence	Stenosarchaea group	Euryarchaeota	4087668	2685081	65.69	7229	1.76849	25	2019-02-01	7095	128	6	0	0	1.73571	0.0313137	0.00146783	0	0	203990	3932	257	0	0	208179	4.99038	0.0961918	0.0062872	0	0	5.09285
Eury superphylum	Euryarchaeota	Methanomicrobia	Halobacteriales	GCA_003022725	PXSQ01000001.1 Halobacteriales archaeon SW_7_65_23 sw_7_scaffold_1000, whole genome shotgun sequence	Stenosarchaea group	Euryarchaeota	2631222	1717597	65.28	4572	1.7376	25	2019-02-01	4514	57	1	0	0	1.71555	0.0216629	0.000380052	0	0	129288	1762	29	0	0	131079	4.91361	0.0669651	0.00110215	0	0	4.98168
Eury superphylum	Euryarchaeota	Methanomicrobia	Halobacteriales	GCA_001564175	LKMT01000049.1 Haloferacaceae archaeon PL-Br10_E2g46 PL-BRINE-C10144, whole genome shotgun sequence	Stenosarchaea group	Euryarchaeota	1443158	735655	50.98	606	0.419912	25	2019-02-01	604	2	0	0	0	0.418527	0.00138585	0	0	0	17339	54	0	0	0	17393	1.20146	0.00374179	0	0	0	1.2052
Eury superphylum	Euryarchaeota	Methanomicrobia	Halobacteriales	GCA_000336735	AOLL01000001.1 Haloferax alexandrinus JCM 10717 contig_1, whole genome shotgun sequence	Stenosarchaea group	Euryarchaeota	3649262	2419446	66.3	5560	1.5236	25	2019-02-01	5481	73	6	0	0	1.50195	0.020004	0.00164417	0	0	157377	2217	171	0	0	159765	4.31257	0.060752	0.00468588	0	0	4.37801
Eury superphylum	Euryarchaeota	Methanomicrobia	Halobacteriales	GCA_003021975	PXRR01000001.1 Halobacteriales archaeon QS_5_70_17 qs_5_scaffold_1009, whole genome shotgun sequence	Stenosarchaea group	Euryarchaeota	2606427	1835005	70.4	8142	3.12382	25	2019-02-01	7976	157	9	0	0	3.06013	0.0602357	0.003453	0	0	230323	4791	265	0	0	235379	8.83673	0.183815	0.0101672	0	0	9.03072
Eury superphylum	Euryarchaeota	Methanomicrobia	Halobacteriales	GCA_000215915	AFNT02000072.1 Halorhabdus tiamatea SARL4B Contig72, whole genome shotgun sequence	Stenosarchaea group	Euryarchaeota	3146564	1966935	62.51	3956	1.25724	25	2019-02-01	3901	53	2	0	0	1.23977	0.0168438	0.000635614	0	0	111618	1575	56	0	0	113249	3.5473	0.0500546	0.00177972	0	0	3.59913
Eury superphylum	Euryarchaeota	Methanomicrobia	Halobacteriales	GCA_000328685	CP003929.1 Natronococcus occultus SP4, complete genome	Stenosarchaea group	Euryarchaeota	4314118	2789666	64.66	6111	1.41651	25	2019-02-01	6027	82	2	0	0	1.39704	0.0190074	0.000463594	0	0	172971	2457	88	0	0	175516	4.00942	0.0569525	0.00203981	0	0	4.06841
Eury superphylum	Euryarchaeota	Methanomicrobia	Halobacteriales	GCA_000415945	KE356559.1 halophilic archaeon J07HX5 genomic scaffold scf7180000022092, whole genome shotgun sequence	Stenosarchaea group	Euryarchaeota	2040945	1092959	53.55	1633	0.800119	25	2019-02-01	1616	17	0	0	0	0.79179	0.00832947	0	0	0	46600	472	0	0	0	47072	2.28326	0.0231265	0	0	0	2.30638
Eury superphylum	Euryarchaeota	Methanomicrobia	Halobacteriales	GCA_002286985	NSKC01000001.1 Halorubrum sp. WN019 contig1, whole genome shotgun sequence	Stenosarchaea group	Euryarchaeota	3506649	2363402	67.4	8620	2.45819	25	2019-02-01	8453	158	8	1	0	2.41056	0.0450573	0.00228138	0.000285173	0	246011	5291	286	177	0	251765	7.01556	0.150885	0.00815593	0.00504755	0	7.17965
Eury superphylum	Euryarchaeota	Methanomicrobia	Halobacteriales	GCA_900114455	FOTC01000016.1 Halogranum rubrum strain CGMCC 1.7738 genome assembly, contig: Ga0070188_116, whole genome shotgun sequence	Stenosarchaea group	Euryarchaeota	4566676	2840431	62.2	4484	0.981896	25	2019-02-01	4432	48	4	0	0	0.970509	0.0105109	0.000875911	0	0	126914	1430	249	0	0	128593	2.77913	0.0313138	0.00545254	0	0	2.8159
Eury superphylum	Euryarchaeota	Methanomicrobia	Halobacteriales	GCA_003022925	PXRY01000001.1 Halobacteriales archaeon QS_8_65_32 qs_8_scaffold_103, whole genome shotgun sequence	Stenosarchaea group	Euryarchaeota	3278370	2133865	65.09	6544	1.99611	25	2019-02-01	6442	99	2	1	0	1.965	0.0301979	0.000610059	0.00030503	0	187383	2984	87	63	0	190517	5.71574	0.0910208	0.00265376	0.00192169	0	5.81133
Eury superphylum	Euryarchaeota	Methanomicrobia	Halobacteriales	GCA_000187225	AEMG01000032.1 Haladaptatus paucihalophilus DX253 contig00034, whole genome shotgun sequence	Stenosarchaea group	Euryarchaeota	4284805	2648659	61.82	5848	1.36482	25	2019-02-01	5766	78	3	1	0	1.34569	0.0182039	0.000700149	0.000233383	0	167496	2338	134	77	0	170045	3.90907	0.0545649	0.00312733	0.00179705	0	3.96856
Eury superphylum	Euryarchaeota	Methanomicrobia	Halobacteriales	GCA_000755245	BBMP01000027.1 Halococcus sediminicola DNA, contig: contig00027, strain: CBA1101, whole genome shotgun sequence	Stenosarchaea group	Euryarchaeota	3764367	2344949	62.29	4577	1.21588	25	2019-02-01	4522	53	2	0	0	1.20126	0.0140794	0.000531298	0	0	129926	1634	60	0	0	131620	3.45147	0.043407	0.00159389	0	0	3.49647
Eury superphylum	Euryarchaeota	Methanomicrobia	Halobacteriales	GCA_900103715	FNHL01000002.1 Halogranum gelatinilyticum strain CGMCC 1.10119 genome assembly, contig: Ga0070202_102, whole genome shotgun sequence	Stenosarchaea group	Euryarchaeota	3770187	2455964	65.14	5429	1.43998	25	2019-02-01	5362	63	4	0	0	1.42221	0.01671	0.00106096	0	0	155043	1949	114	0	0	157106	4.11234	0.051695	0.00302372	0	0	4.16706
Eury superphylum	Euryarchaeota	Methanomicrobia	Halobacteriales	GCA_003022785	PXSO01000001.1 Halobacteriales archaeon SW_7_68_16 sw_7_scaffold_1003, whole genome shotgun sequence	Stenosarchaea group	Euryarchaeota	1903693	1293943	67.97	4707	2.47256	25	2019-02-01	4617	87	3	0	0	2.42529	0.0457006	0.00157588	0	0	132420	2728	119	0	0	135267	6.95595	0.1433	0.00625101	0	0	7.1055
Eury superphylum	Euryarchaeota	Methanomicrobia	Halobacteriales	GCA_000337695	AOIA01000001.1 Natronococcus jeotgali DSM 18795 contig_1, whole genome shotgun sequence	Stenosarchaea group	Euryarchaeota	4496185	2895809	64.41	7023	1.56199	25	2019-02-01	6917	105	1	0	0	1.53842	0.0233531	0.000222411	0	0	198809	3136	29	0	0	201974	4.42173	0.069748	0.000644991	0	0	4.49212
Eury superphylum	Euryarchaeota	Methanomicrobia	Halobacteriales	GCA_001625445	LWHG01000001.1 Haladaptatus sp. R4 NODE_10_length_139766_cov_26.9624_ID_1043, whole genome shotgun sequence	Stenosarchaea group	Euryarchaeota	4896694	2947063	60.18	6643	1.35663	25	2019-02-01	6556	82	5	0	0	1.33886	0.016746	0.0010211	0	0	190361	2892	178	0	0	193431	3.88754	0.0590603	0.00363511	0	0	3.95024
Eury superphylum	Euryarchaeota	Methanomicrobia	Halobacteriales	GCA_900110215	FOCX01000121.1 Halorientalis persicus strain IBRC-M 10043 genome assembly, contig: Ga0111571_1121, whole genome shotgun sequence	Stenosarchaea group	Euryarchaeota	4869758	3090182	63.46	7795	1.6007	25	2019-02-01	7674	117	4	0	0	1.57585	0.0240258	0.000821396	0	0	220367	3800	190	0	0	224357	4.52521	0.0780326	0.00390163	0	0	4.60715
Eury superphylum	Euryarchaeota	Methanomicrobia	Halobacteriales	GCA_003552705	PUNY01000045.1 Halobacteriaceae archaeon isolate B1Sed10_164 B1-Sed10-C1021, whole genome shotgun sequence	Stenosarchaea group	Euryarchaeota	1994861	1150595	57.68	936	0.469206	25	2019-02-01	925	10	1	0	0	0.463691	0.00501288	0.000501288	0	0	26094	298	28	0	0	26420	1.30806	0.0149384	0.00140361	0	0	1.3244
Eury superphylum	Euryarchaeota	Methanomicrobia	Halobacteriales	GCA_003021005	PXRI01000001.1 Halobacteriales archaeon QS_1_69_70 qs_1_scaffold_1012, whole genome shotgun sequence	Stenosarchaea group	Euryarchaeota	2449050	1681886	68.68	5277	2.15471	25	2019-02-01	5187	83	7	0	0	2.11796	0.0338907	0.00285825	0	0	148080	2508	199	0	0	150787	6.04643	0.102407	0.0081256	0	0	6.15696
Eury superphylum	Euryarchaeota	Methanomicrobia	Halobacteriales	GCA_003023195	PXRX01000001.1 Halobacteriales archaeon QS_8_69_26 qs_8_scaffold_10, whole genome shotgun sequence	Stenosarchaea group	Euryarchaeota	3291641	2284515	69.4	13985	4.24864	25	2019-02-01	13615	344	26	0	0	4.13623	0.104507	0.0078988	0	0	396005	10397	757	0	0	407159	12.0306	0.315861	0.0229976	0	0	12.3695
Eury superphylum	Euryarchaeota	Methanomicrobia	Halobacteriales	GCA_000337715	AOHY01000001.1 Natronorubrum bangense JCM 10635 contig_1, whole genome shotgun sequence	Stenosarchaea group	Euryarchaeota	4111275	2482750	60.39	2956	0.718998	25	2019-02-01	2923	33	0	0	0	0.710972	0.00802671	0	0	0	84183	945	0	0	0	85128	2.04761	0.0229856	0	0	0	2.0706
Eury superphylum	Euryarchaeota	Methanomicrobia	Halobacteriales	GCA_000336675	AOMB01000001.1 Halococcus hamelinensis 100A6 contig_1, whole genome shotgun sequence	Stenosarchaea group	Euryarchaeota	3419074	2235939	65.4	8289	2.42434	25	2019-02-01	8155	126	8	0	0	2.38515	0.0368521	0.00233981	0	0	236030	3693	236	0	0	239959	6.90333	0.108012	0.00690245	0	0	7.01825
Eury superphylum	Euryarchaeota	Methanomicrobia	Halobacteriales	GCA_000337815	AOLN01000001.1 Haloferax mucosum ATCC BAA-1512 contig_1, whole genome shotgun sequence	Stenosarchaea group	Euryarchaeota	3368982	2083638	61.85	2669	0.792227	25	2019-02-01	2639	30	0	0	0	0.783323	0.00890477	0	0	0	75339	1010	0	0	0	76349	2.23625	0.0299794	0	0	0	2.26623
Eury superphylum	Euryarchaeota	Methanomicrobia	Halobacteriales	GCA_004087835	CP035119.1 Halorussus sp. RC-68 chromosome, complete genome	Stenosarchaea group	Euryarchaeota	3490924	2226252	63.77	4357	1.24809	25	2019-02-01	4295	61	1	0	0	1.23033	0.0174739	0.000286457	0	0	123102	1891	28	0	0	125021	3.52634	0.054169	0.00080208	0	0	3.58132
Eury superphylum	Euryarchaeota	Methanomicrobia	Halobacteriales	GCA_003021015	PXRK01000001.1 Halobacteriales archaeon QS_4_66_20 qs_4_scaffold_1012, whole genome shotgun sequence	Stenosarchaea group	Euryarchaeota	2891236	1903228	65.83	5001	1.72971	25	2019-02-01	4922	76	3	0	0	1.70239	0.0262863	0.00103762	0	0	140962	2331	84	0	0	143377	4.87549	0.080623	0.00290533	0	0	4.95902
Eury superphylum	Euryarchaeota	Methanomicrobia	Halobacteriales	GCA_001485555	BCNA01000001.1 Haloarcula sp. CBA1128 DNA, contig: contig00001, strain: CBA1128, whole genome shotgun sequence	Stenosarchaea group	Euryarchaeota	4184591	2592275	61.95	4314	1.03093	25	2019-02-01	4265	46	3	0	0	1.01922	0.0109927	0.000716916	0	0	121682	1437	85	0	0	123204	2.90786	0.0343403	0.00203126	0	0	2.94423
Eury superphylum	Euryarchaeota	Methanomicrobia	Halobacteriales	GCA_003021045	PXRN01000001.1 Halobacteriales archaeon QS_4_69_34 qs_4_scaffold_118, whole genome shotgun sequence	Stenosarchaea group	Euryarchaeota	2573307	1784651	69.35	7471	2.90327	25	2019-02-01	7334	128	9	0	0	2.85003	0.0497414	0.00349745	0	0	213779	4012	355	0	0	218146	8.30756	0.155908	0.0137955	0	0	8.47726
Eury superphylum	Euryarchaeota	Methanomicrobia	Halobacteriales	GCA_003298465	QNGA01000001.1 Halophilic archaeon strain H22 scaffold1, whole genome shotgun sequence	Stenosarchaea group	Euryarchaeota	5605381	3529279	62.96	7992	1.42577	25	2019-02-01	7881	108	3	0	0	1.40597	0.0192672	0.0005352	0	0	225700	3267	120	0	0	229087	4.02649	0.0582833	0.0021408	0	0	4.08691
Eury superphylum	Euryarchaeota	Methanomicrobia	Halobacteriales	GCA_000230735	CP003372.1 Natrinema pellirubrum DSM 15624, complete genome	Stenosarchaea group	Euryarchaeota	4354100	2786238	63.99	5923	1.36033	25	2019-02-01	5826	94	3	0	0	1.33805	0.0215888	0.000689006	0	0	166473	2822	155	0	0	169450	3.82336	0.0648125	0.00355986	0	0	3.89173
Eury superphylum	Euryarchaeota	Methanomicrobia	Halobacteriales	GCA_000691505	JMIP02000001.1 Halostagnicola sp. A56, whole genome shotgun sequence	Stenosarchaea group	Euryarchaeota	3178490	1931795	60.78	2818	0.886584	25	2019-02-01	2785	33	0	0	0	0.876202	0.0103823	0	0	0	79594	948	0	0	0	80542	2.50415	0.0298255	0	0	0	2.53397
Eury superphylum	Euryarchaeota	Methanomicrobia	Halobacteriales	GCA_003021285	PXQO01000001.1 Halobacteriales archaeon QH_2_65_14 qh_2_scaffold_1014, whole genome shotgun sequence	Stenosarchaea group	Euryarchaeota	1964974	1268897	64.58	4208	2.1415	25	2019-02-01	4120	78	9	1	0	2.09672	0.0396952	0.00458021	0.000508913	0	118253	2329	327	105	0	121014	6.01804	0.118526	0.0166414	0.00534358	0	6.15855
Eury superphylum	Euryarchaeota	Methanomicrobia	Halobacteriales	GCA_003554885	PWHL01000069.1 Natrialbaceae archaeon isolate T1Sed10_128 T1-Sed10-C100, whole genome shotgun sequence	Stenosarchaea group	Euryarchaeota	3241072	2061882	63.62	6279	1.93732	25	2019-02-01	6193	84	2	0	0	1.91079	0.0259174	0.00061708	0	0	178395	2550	68	0	0	181013	5.5042	0.0786777	0.00209807	0	0	5.58497
Eury superphylum	Euryarchaeota	Methanomicrobia	Halobacteriales	GCA_001563795	LKML01000123.1 Haloferacaceae archaeon B1-Br10_E2g22 LB-BRINE-C10001, whole genome shotgun sequence	Stenosarchaea group	Euryarchaeota	2368236	1368822	57.8	1176	0.496572	25	2019-02-01	1161	14	1	0	0	0.490238	0.00591157	0.000422255	0	0	32730	424	28	0	0	33182	1.38204	0.0179036	0.00118231	0	0	1.40113
Eury superphylum	Euryarchaeota	Methanomicrobia	Halobacteriales	GCA_900005775	CEMR01000014.1 Halobacterium hubeiense strain JI20-5 genome assembly, contig: Scaffold14, whole genome shotgun sequence	Stenosarchaea group	Euryarchaeota	3233653	2145964	66.36	5040	1.55861	25	2019-02-01	4970	64	6	0	0	1.53696	0.0197919	0.00185549	0	0	142032	1867	170	0	0	144069	4.39231	0.0577366	0.00525721	0	0	4.4553
Eury superphylum	Euryarchaeota	Methanomicrobia	Halobacteriales	GCA_900142335	FRAN01000013.1 Haladaptatus paucihalophilus DX253 genome assembly, contig: Ga0131227_113, whole genome shotgun sequence	Stenosarchaea group	Euryarchaeota	4283698	2647993	61.82	5853	1.36634	25	2019-02-01	5772	77	3	1	0	1.34743	0.0179751	0.000700329	0.000233443	0	167677	2312	134	77	0	170200	3.9143	0.0539721	0.00312814	0.00179751	0	3.9732
Eury superphylum	Euryarchaeota	Methanomicrobia	Halobacteriales	GCA_000022205	CP001365.1 Halorubrum lacusprofundi ATCC 49239 chromosome 1, complete sequence	Stenosarchaea group	Euryarchaeota	3692576	2362214	63.97	6176	1.67255	25	2019-02-01	6070	98	8	0	0	1.64384	0.0265397	0.00216651	0	0	175764	3407	483	0	0	179654	4.75993	0.0922662	0.0130803	0	0	4.86528
Eury superphylum	Euryarchaeota	Methanomicrobia	Halobacteriales	GCA_000306765	CP001868.2 Haloferax mediterranei ATCC 33500, complete genome	Stenosarchaea group	Euryarchaeota	3904707	2353403	60.27	3461	0.886366	25	2019-02-01	3416	44	1	0	0	0.874842	0.0112685	0.000256101	0	0	98259	1474	132	0	0	99865	2.51642	0.0377493	0.00338054	0	0	2.55755
Eury superphylum	Euryarchaeota	Methanomicrobia	Halobacteriales	GCA_004015825	SAYS01000001.1 Halobacteriaceae bacterium SHR40 Scaffold1_1, whole genome shotgun sequence	Stenosarchaea group	Euryarchaeota	3757505	2215255	58.96	3646	0.970325	25	2019-02-01	3603	41	2	0	0	0.958881	0.0109115	0.000532268	0	0	103763	1211	60	0	0	105034	2.76149	0.0322288	0.0015968	0	0	2.79531
Eury superphylum	Euryarchaeota	Methanomicrobia	Halobacteriales	GCA_900110465	FODV01000061.1 Halogranum amylolyticum strain CGMCC 1.10121 genome assembly, contig: Ga0070203_161, whole genome shotgun sequence	Stenosarchaea group	Euryarchaeota	5185690	3259621	62.86	6873	1.32538	25	2019-02-01	6783	88	2	0	0	1.30802	0.0169698	0.000385677	0	0	197222	2750	98	0	0	200070	3.8032	0.0530306	0.00188982	0	0	3.85812
Eury superphylum	Euryarchaeota	Methanomicrobia	Halobacteriales	GCA_000337135	AOIN01000001.1 Natrialba chahannaoensis JCM 10990 contig_2, whole genome shotgun sequence	Stenosarchaea group	Euryarchaeota	4309274	2603431	60.41	4049	0.939601	25	2019-02-01	4005	39	4	1	0	0.929391	0.00905025	0.000928231	0.000232058	0	117120	1353	155	109	0	118737	2.71786	0.0313974	0.00359689	0.00252943	0	2.75538
Eury superphylum	Euryarchaeota	Methanomicrobia	Halobacteriales	GCA_000025325	CP001860.1 Haloterrigena turkmenica DSM 5511, complete genome	Stenosarchaea group	Euryarchaeota	5440782	3496479	64.26	5956	1.0947	25	2019-02-01	5888	67	1	0	0	1.0822	0.0123144	0.000183797	0	0	168432	1984	58	0	0	170474	3.09573	0.0364653	0.00106602	0	0	3.13326
Eury superphylum	Euryarchaeota	Methanomicrobia	Halobacteriales	GCA_003020965	PXRL01000001.1 Halobacteriales archaeon QS_4_69_225 qs_4_scaffold_1008, whole genome shotgun sequence	Stenosarchaea group	Euryarchaeota	2951928	2039364	69.09	4719	1.59862	25	2019-02-01	4639	73	6	1	0	1.57152	0.0247296	0.00203257	0.000338762	0	132017	2206	217	82	0	134522	4.47223	0.0747308	0.00735113	0.00277785	0	4.55709
Eury superphylum	Euryarchaeota	Methanomicrobia	Halobacteriales	GCA_004150385	RZIG01000001.1 Haloarcula hispanica strain 18.1 Scaffold_1, whole genome shotgun sequence	Stenosarchaea group	Euryarchaeota	3589827	2239537	62.39	3822	1.06468	25	2019-02-01	3773	47	2	0	0	1.05103	0.0130926	0.00055713	0	0	107284	1457	88	0	0	108829	2.98856	0.0405869	0.00245137	0	0	3.03159
Eury superphylum	Euryarchaeota	Methanomicrobia	Halobacteriales	GCA_003022765	PXSR01000001.1 Halobacteriales archaeon SW_8_65_20 sw_8_scaffold_1160, whole genome shotgun sequence	Stenosarchaea group	Euryarchaeota	2212984	1436395	64.91	2567	1.15997	25	2019-02-01	2534	32	1	0	0	1.14506	0.0144601	0.000451879	0	0	72398	987	28	0	0	73413	3.27151	0.0446004	0.00126526	0	0	3.31738
Eury superphylum	Euryarchaeota	Methanomicrobia	Halobacteriales	GCA_000517625	CP007055.1 Halostagnicola larsenii XH-48, complete genome	Stenosarchaea group	Euryarchaeota	4131176	2515796	60.9	3584	0.86755	25	2019-02-01	3538	46	0	0	0	0.856415	0.0111348	0	0	0	101380	1397	0	0	0	102777	2.45402	0.033816	0	0	0	2.48784
Eury superphylum	Euryarchaeota	Methanomicrobia	Halobacteriales	GCA_003020985	PXRM01000001.1 Halobacteriales archaeon QS_4_70_19 qs_4_scaffold_1005, whole genome shotgun sequence	Stenosarchaea group	Euryarchaeota	2838640	1977994	69.68	8832	3.11135	25	2019-02-01	8647	179	6	0	0	3.04618	0.0630584	0.00211369	0	0	250547	5621	173	0	0	256341	8.8263	0.198017	0.00609447	0	0	9.03042
Eury superphylum	Euryarchaeota	Methanomicrobia	Halobacteriales	GCA_000336955	AOLI01000001.1 Haloferax larsenii JCM 13917 contig_1, whole genome shotgun sequence	Stenosarchaea group	Euryarchaeota	3697948	2294005	62.03	3674	0.993524	25	2019-02-01	3623	50	1	0	0	0.979733	0.013521	0.00027042	0	0	104098	1516	28	0	0	105642	2.81502	0.0409957	0.000757177	0	0	2.85677
Eury superphylum	Euryarchaeota	Methanomicrobia	Halobacteriales	GCA_003021225	PXQQ01000001.1 Halobacteriales archaeon QH_3_68_24 qh_3_scaffold_1003, whole genome shotgun sequence	Stenosarchaea group	Euryarchaeota	2359711	1614770	68.43	5908	2.5037	25	2019-02-01	5805	96	7	0	0	2.46005	0.0406829	0.00296646	0	0	167475	2868	202	0	0	170545	7.09727	0.12154	0.00856037	0	0	7.22737
Eury superphylum	Euryarchaeota	Methanomicrobia	Halobacteriales	GCA_003697815	RDQG01000001.1 Halalkalicoccus sp. GSM28 scaffold1, whole genome shotgun sequence	Stenosarchaea group	Euryarchaeota	3610033	2232276	61.84	6196	1.71633	25	2019-02-01	6108	86	2	0	0	1.69195	0.0238225	0.000554012	0	0	175971	2548	58	0	0	178577	4.8745	0.0705811	0.00160663	0	0	4.94669
Eury superphylum	Euryarchaeota	Methanomicrobia	Halobacteriales	GCA_004765785	SBIT01000001.1 Halorussus ruber strain YC25 Scaffold1_1, whole genome shotgun sequence	Stenosarchaea group	Euryarchaeota	4318307	2771271	64.17	7504	1.73772	25	2019-02-01	7407	93	4	0	0	1.71526	0.0215362	0.000926289	0	0	213040	2821	160	0	0	216021	4.93341	0.0653265	0.00370516	0	0	5.00245
Eury superphylum	Euryarchaeota	Methanomicrobia	Halobacteriales	GCA_900106715	FNOF01000055.1 Haloarcula vallismortis strain DSM 3756 genome assembly, contig: Ga0131212_155, whole genome shotgun sequence	Stenosarchaea group	Euryarchaeota	3896637	2407526	61.78	3818	0.979819	25	2019-02-01	3767	51	0	0	0	0.966731	0.0130882	0	0	0	107103	1521	0	0	0	108624	2.7486	0.0390337	0	0	0	2.78763
Eury superphylum	Euryarchaeota	Methanomicrobia	Halobacteriales	GCA_003021685	PXRO01000001.1 Halobacteriales archaeon QS_4_62_28 qs_4_scaffold_1124, whole genome shotgun sequence	Stenosarchaea group	Euryarchaeota	2640161	1634435	61.91	2651	1.00411	25	2019-02-01	2618	30	2	0	1	0.991606	0.0113629	0.00075753	0	0.000378765	74746	900	56	0	85	75787	2.83112	0.0340888	0.00212108	0	0.0032195	2.87054
Eury superphylum	Euryarchaeota	Methanomicrobia	Halobacteriales	GCA_000337515	AOIQ01000001.1 Halovivax asiaticus JCM 14624 contig_1, whole genome shotgun sequence	Stenosarchaea group	Euryarchaeota	3238452	2087307	64.45	3952	1.22034	25	2019-02-01	3900	50	2	0	0	1.20428	0.0154395	0.000617579	0	0	111437	1434	64	0	0	112935	3.44106	0.0442804	0.00197625	0	0	3.48731
Eury superphylum	Euryarchaeota	Methanomicrobia	Halobacteriales	GCA_003022865	PXSK01000001.1 Halobacteriales archaeon SW_5_70_135 sw_5_scaffold_121, whole genome shotgun sequence	Stenosarchaea group	Euryarchaeota	1774465	1251109	70.51	3684	2.07612	25	2019-02-01	3633	49	2	0	0	2.04738	0.027614	0.0011271	0	0	104488	1563	56	0	0	106107	5.88842	0.0880829	0.00315588	0	0	5.97966
Eury superphylum	Euryarchaeota	Methanomicrobia	Halobacteriales	GCA_000815265	JXAN01000001.1 Natrinema altunense strain 1A4-DGR contig00001, whole genome shotgun sequence	Stenosarchaea group	Euryarchaeota	3718305	2409522	64.8	4619	1.24223	25	2019-02-01	4559	57	3	0	0	1.2261	0.0153296	0.000806819	0	0	130362	1627	88	0	0	132077	3.50595	0.0437565	0.00236667	0	0	3.55208
Eury superphylum	Euryarchaeota	Methanomicrobia	Halobacteriales	GCA_003552885	PUPA01000125.1 Natrialbaceae archaeon isolate B1Sed10_119R1 B1-Sed10-C10053, whole genome shotgun sequence	Stenosarchaea group	Euryarchaeota	1700439	1169540	68.78	4406	2.5911	25	2019-02-01	4298	100	8	0	0	2.52758	0.0588083	0.00470467	0	0	123743	3020	274	0	0	127037	7.27712	0.177601	0.0161135	0	0	7.47084
Eury superphylum	Euryarchaeota	Methanomicrobia	Halobacteriales	GCA_900102305	FNBK01000055.1 Halorientalis regularis strain IBRC-M 10760 genome assembly, contig: Ga0104427_155, whole genome shotgun sequence	Stenosarchaea group	Euryarchaeota	4032197	2619003	64.95	6842	1.69684	25	2019-02-01	6730	106	6	0	0	1.66907	0.0262884	0.00148802	0	0	193259	3342	256	0	0	196857	4.7929	0.0828829	0.0063489	0	0	4.88213
Eury superphylum	Euryarchaeota	Methanomicrobia	Halobacteriales	GCA_000337475	AOIT01000001.1 Haloterrigena limicola JCM 13563 contig_1, whole genome shotgun sequence	Stenosarchaea group	Euryarchaeota	3522035	2176373	61.79	2885	0.819129	25	2019-02-01	2852	31	2	0	0	0.809759	0.00880173	0.000567854	0	0	81209	879	57	0	0	82145	2.30574	0.0249572	0.00161838	0	0	2.33232
Eury superphylum	Euryarchaeota	Methanomicrobia	Halobacteriales	GCA_003022025	PXRF01000001.1 Halobacteriales archaeon QS_1_67_19 qs_1_scaffold_1031, whole genome shotgun sequence	Stenosarchaea group	Euryarchaeota	2080381	1394664	67.04	3619	1.73959	25	2019-02-01	3557	59	3	0	0	1.70978	0.0283602	0.00144204	0	0	101305	1754	87	0	0	103146	4.86954	0.0843115	0.00418193	0	0	4.95803
Eury superphylum	Euryarchaeota	Methanomicrobia	Halobacteriales	GCA_000690595	JHUT02000001.1 Haloterrigena mahii strain H13 Contig_01, whole genome shotgun sequence	Stenosarchaea group	Euryarchaeota	3794337	2470177	65.1	5542	1.4606	25	2019-02-01	5439	97	6	0	0	1.43345	0.0255644	0.0015813	0	0	155481	3120	216	0	0	158817	4.09771	0.0822278	0.00569269	0	0	4.18563
Eury superphylum	Euryarchaeota	Methanomicrobia	Halobacteriales	GCA_003342695	CP031150.1 Haloplanus sp. CBA1113 chromosome, complete genome	Stenosarchaea group	Euryarchaeota	3529327	2347582	66.52	9030	2.55856	25	2019-02-01	8899	128	3	0	0	2.52144	0.0362675	0.00085002	0	0	258690	3939	88	0	0	262717	7.32973	0.111608	0.00249339	0	0	7.44383
Eury superphylum	Euryarchaeota	Methanomicrobia	Halobacteriales	GCA_003023525	PXRV01000001.1 Halobacteriales archaeon QS_7_68_65 qs_7_scaffold_10025, whole genome shotgun sequence	Stenosarchaea group	Euryarchaeota	1162274	793037	68.23	2868	2.46758	25	2019-02-01	2823	43	2	0	0	2.42886	0.0369964	0.00172076	0	0	82175	1341	56	0	0	83572	7.07019	0.115377	0.00481814	0	0	7.19039
Eury superphylum	Euryarchaeota	Methanomicrobia	Halobacteriales	GCA_003977755	RQWN01000001.1 Haloterrigena sp. ZY19 scaffold1, whole genome shotgun sequence	Stenosarchaea group	Euryarchaeota	4960699	3198909	64.49	5371	1.08271	25	2019-02-01	5310	60	1	0	0	1.07041	0.0120951	0.000201584	0	0	151750	1863	28	0	0	153641	3.05904	0.0375552	0.000564437	0	0	3.09716
Eury superphylum	Euryarchaeota	Methanomicrobia	Halobacteriales	GCA_002215305	MKFG01000001.1 Halorubrum lacusprofundi strain DL18 contig001, whole genome shotgun sequence	Stenosarchaea group	Euryarchaeota	3633750	2339011	64.37	6286	1.72989	25	2019-02-01	6178	98	7	1	2	1.70017	0.0269694	0.00192638	0.000275198	0.000550396	179497	3289	255	110	295	183446	4.93972	0.0905126	0.00701754	0.00302718	0.00811834	5.04839
Eury superphylum	Euryarchaeota	Methanomicrobia	Halobacteriales	GCA_003665925	QXIJ01000001.1 Halobellus sp. Atlit-38R P_contig000001, whole genome shotgun sequence	Stenosarchaea group	Euryarchaeota	3871390	2460504	63.56	4052	1.04665	25	2019-02-01	4014	37	1	0	0	1.03684	0.00955729	0.000258305	0	0	114907	1178	93	0	0	116178	2.96811	0.0304283	0.00240224	0	0	3.00094
Eury superphylum	Euryarchaeota	Methanomicrobia	Halobacteriales	GCA_004765815	ML214299.1 Halorussus salinus strain YJ-37-H genomic scaffold Scaffold1, whole genome shotgun sequence	Stenosarchaea group	Euryarchaeota	5230385	3411738	65.23	8229	1.57331	25	2019-02-01	8105	118	5	0	1	1.5496	0.0225605	0.000955953	0	0.000191191	233049	3503	176	0	85	236813	4.45568	0.066974	0.00336495	0	0.00162512	4.52764
Eury superphylum	Euryarchaeota	Methanomicrobia	Halobacteriales	GCA_003023485	PXSG01000001.1 Halobacteriales archaeon SW_10_68_16 sw_10_scaffold_1054, whole genome shotgun sequence	Stenosarchaea group	Euryarchaeota	1565971	1061807	67.81	3652	2.3321	25	2019-02-01	3591	58	3	0	0	2.29315	0.0370377	0.00191574	0	0	102795	1764	87	0	0	104646	6.5643	0.112646	0.00555566	0	0	6.6825
Eury superphylum	Euryarchaeota	Methanomicrobia	Halobacteriales	GCA_000337755	AOLS01000001.1 Haloarcula californiae ATCC 33799 contig_1, whole genome shotgun sequence	Stenosarchaea group	Euryarchaeota	4404932	2679173	60.82	4281	0.971865	25	2019-02-01	4221	58	2	0	0	0.958244	0.0131671	0.000454037	0	0	120828	1690	90	0	0	122608	2.74302	0.0383661	0.00204316	0	0	2.78343
Eury superphylum	Euryarchaeota	Methanomicrobia	Halobacteriales	GCA_000427685	KE386573.1 Haloplanus natans DSM 17983 genomic scaffold HALNADRAFT_scaffold1.1, whole genome shotgun sequence	Stenosarchaea group	Euryarchaeota	3797935	2468816	65	8248	2.17171	25	2019-02-01	8130	109	9	0	0	2.14064	0.0286998	0.00236971	0	0	235852	3247	269	0	0	239368	6.21001	0.0854938	0.0070828	0	0	6.30258
Eury superphylum	Euryarchaeota	Methanomicrobia	Halobacteriales	GCA_003021245	PXQP01000001.1 Halobacteriales archaeon QH_2_66_30 qh_2_scaffold_10141, whole genome shotgun sequence	Stenosarchaea group	Euryarchaeota	1488206	987087	66.33	2859	1.9211	25	2019-02-01	2811	46	2	0	0	1.88885	0.0309097	0.0013439	0	0	80393	1420	56	0	0	81869	5.40201	0.0954169	0.00376292	0	0	5.50119
Eury superphylum	Euryarchaeota	Methanomicrobia	Halobacteriales	GCA_000023945	CP001687.1 Halorhabdus utahensis DSM 12940, complete genome	Stenosarchaea group	Euryarchaeota	3116795	1960463	62.9	4201	1.34786	25	2019-02-01	4139	56	6	0	0	1.32797	0.0179672	0.00192505	0	0	117757	1578	172	0	0	119507	3.77814	0.0506289	0.00551849	0	0	3.83429
Eury superphylum	Euryarchaeota	Methanomicrobia	Halobacteriales	GCA_000025685	CP001956.1 Haloferax volcanii DS2 chromosome, complete genome	Stenosarchaea group	Euryarchaeota	4012900	2627643	65.48	5813	1.44858	25	2019-02-01	5731	76	6	0	0	1.42814	0.0189389	0.00149518	0	0	164331	2433	171	0	0	166935	4.09507	0.0606295	0.00426126	0	0	4.15996
Eury superphylum	Euryarchaeota	Methanomicrobia	Halobacteriales	GCA_000283335	ALJD01000001.1 Halogranum salarium B-1 162.HSB1.1_1, whole genome shotgun sequence	Stenosarchaea group	Euryarchaeota	4492306	2794244	62.2	4450	0.990583	25	2019-02-01	4404	44	2	0	0	0.980343	0.00979452	0.000445206	0	0	126607	1475	96	0	0	128178	2.81831	0.0328339	0.00213699	0	0	2.85328
Eury superphylum	Euryarchaeota	Methanomicrobia	Halobacteriales	GCA_001723155	MEIH01000001.1 Haladaptatus sp. W1, whole genome shotgun sequence	Stenosarchaea group	Euryarchaeota	5192569	3132176	60.32	6500	1.25179	25	2019-02-01	6419	76	5	0	0	1.23619	0.0146363	0.000962915	0	0	185815	2292	215	0	0	188322	3.57848	0.04414	0.00414053	0	0	3.62676
Eury superphylum	Euryarchaeota	Methanomicrobia	Halobacteriales	GCA_003022905	PXSE01000001.1 Halobacteriales archaeon QS_9_68_42 qs_9_scaffold_1008, whole genome shotgun sequence	Stenosarchaea group	Euryarchaeota	1517518	1032578	68.04	2637	1.73771	25	2019-02-01	2587	47	1	2	0	1.70476	0.0309716	0.000658971	0.00131794	0	73792	1380	31	147	0	75350	4.86268	0.090938	0.00204281	0.00968687	0	4.96534
Eury superphylum	Euryarchaeota	Methanomicrobia	Halobacteriales	GCA_000337335	AOJN01000001.1 Halorubrum distributum JCM 10118 contig_1, whole genome shotgun sequence	Stenosarchaea group	Euryarchaeota	3306135	2250802	68.08	7419	2.24401	25	2019-02-01	7293	123	3	0	0	2.2059	0.0372036	0.000907404	0	0	210731	4017	85	0	0	214833	6.37394	0.121501	0.00257098	0	0	6.49801
Eury superphylum	Euryarchaeota	Methanomicrobia	Halobacteriales	GCA_003992425	RZND01000010.1 Haloarcula salaria strain ZP1-2 Scaffold10_1, whole genome shotgun sequence	Stenosarchaea group	Euryarchaeota	4111827	2523800	61.38	3966	0.964535	25	2019-02-01	3921	43	2	0	0	0.953591	0.0104576	0.000486402	0	0	112354	1292	57	0	0	113703	2.73246	0.0314216	0.00138625	0	0	2.76527
Eury superphylum	Euryarchaeota	Methanomicrobia	Halobacteriales	GCA_000591055	HF582854.1 Natronomonas moolapensis 8.8.11 complete genome	Stenosarchaea group	Euryarchaeota	2912573	1879362	64.53	5599	1.92236	25	2019-02-01	5468	126	5	0	0	1.87738	0.0432607	0.0017167	0	0	158456	3808	141	0	0	162405	5.44041	0.130744	0.00484108	0	0	5.576
Eury superphylum	Euryarchaeota	Methanomicrobia	Halobacteriales	GCA_003552045	PUOH01000091.1 Natrialbaceae archaeon isolate B1Sed10_146 B1-Sed10-C10078, whole genome shotgun sequence	Stenosarchaea group	Euryarchaeota	2589362	1650252	63.73	5335	2.06035	25	2019-02-01	5230	98	7	0	0	2.0198	0.0378472	0.00270337	0	0	150697	2933	201	0	0	153831	5.81985	0.113271	0.00776253	0	0	5.94088
Eury superphylum	Euryarchaeota	Methanomicrobia	Halobacteriales	GCA_002252725	NHOW01000223.1 Halorubrum ezzemoulense strain LD3 contig0001, whole genome shotgun sequence	Stenosarchaea group	Euryarchaeota	3702474	2457582	66.38	7306	1.97328	25	2019-02-01	7190	108	8	0	0	1.94194	0.0291697	0.00216072	0	0	206173	3111	234	0	0	209518	5.56852	0.0840249	0.0063201	0	0	5.65886
Eury superphylum	Euryarchaeota	Methanomicrobia	Halobacteriales	GCA_003021795	PXQT01000001.1 Halobacteriales archaeon QH_6_68_27 qh_6_scaffold_10079, whole genome shotgun sequence	Stenosarchaea group	Euryarchaeota	1752204	1206514	68.86	4576	2.61157	25	2019-02-01	4493	76	7	0	0	2.5642	0.0433739	0.00399497	0	0	128813	2321	232	0	0	131366	7.35148	0.132462	0.0132405	0	0	7.49719
Eury superphylum	Euryarchaeota	Methanomicrobia	Halobacteriales	GCA_000196895	CP002062.1 Halalkalicoccus jeotgali B3, complete genome	Stenosarchaea group	Euryarchaeota	3698650	2312418	62.52	7379	1.99505	25	2019-02-01	7265	111	3	0	0	1.96423	0.0300109	0.000811107	0	0	209413	3293	89	0	0	212795	5.66188	0.0890325	0.00240628	0	0	5.75332
Eury superphylum	Euryarchaeota	Methanomicrobia	Halobacteriales	GCA_000337875	AOHS01000001.1 Natrialba magadii ATCC 43099 strain MS-3 contig_1, whole genome shotgun sequence	Stenosarchaea group	Euryarchaeota	4416299	2696286	61.05	4681	1.05994	25	2019-02-01	4606	69	5	1	0	1.04295	0.0156239	0.00113217	0.000226434	0	135103	2524	373	98	0	138098	3.05919	0.0571519	0.00844599	0.00221905	0	3.12701
Eury superphylum	Euryarchaeota	Methanomicrobia	Halobacteriales	GCA_000815385	JXAO01000001.1 Haloarcula salaria strain H5-DGR contig00001, whole genome shotgun sequence	Stenosarchaea group	Euryarchaeota	4091500	2539441	62.07	4128	1.00892	25	2019-02-01	4071	55	2	0	0	0.99499	0.0134425	0.000488818	0	0	116094	1721	56	0	0	117871	2.83744	0.0420628	0.00136869	0	0	2.88087
Eury superphylum	Euryarchaeota	Methanomicrobia	Halobacteriales	GCA_004143485	ML143048.1 Halorussus amylolyticus strain YC93 genomic scaffold Scaffold1, whole genome shotgun sequence	Stenosarchaea group	Euryarchaeota	3542286	2288055	64.59	5773	1.62974	25	2019-02-01	5677	78	11	2	5	1.60264	0.0220197	0.00310534	0.000564607	0.00141152	163950	2662	688	187	480	167967	4.62837	0.0751492	0.0194225	0.00527908	0.0135506	4.74177
Eury superphylum	Euryarchaeota	Methanomicrobia	Halobacteriales	GCA_900880625	CAAHFB010000001.1 Halorhabdus rudnickae isolate WSM64 genome assembly, contig: WSM64_c1, whole genome shotgun sequence	Stenosarchaea group	Euryarchaeota	3362504	2062005	61.32	4037	1.20059	25	2019-02-01	3985	52	0	0	0	1.18513	0.0154647	0	0	0	113796	1541	0	0	0	115337	3.38426	0.0458289	0	0	0	3.43009
Eury superphylum	Euryarchaeota	Methanomicrobia	Halobacteriales	GCA_002252835	NHPB01000049.1 Halorubrum ezzemoulense strain G37 scaffold1, whole genome shotgun sequence	Stenosarchaea group	Euryarchaeota	3545716	2377135	67.04	7123	2.0089	25	2019-02-01	7012	104	7	0	0	1.9776	0.0293312	0.00197421	0	0	201985	3130	204	0	0	205319	5.69659	0.0882755	0.00575342	0	0	5.79062
Eury superphylum	Euryarchaeota	Methanomicrobia	Halobacteriales	GCA_003721175	RIZB01000001.1 Halarchaeum sp. CBA1220 contig1, whole genome shotgun sequence	Stenosarchaea group	Euryarchaeota	3216012	2190770	68.12	6881	2.13961	25	2019-02-01	6785	94	2	0	0	2.10976	0.0292287	0.000621888	0	0	196702	2844	59	0	0	199605	6.11633	0.0884325	0.00183457	0	0	6.2066
Eury superphylum	Euryarchaeota	Methanomicrobia	Halobacteriales	GCA_003697845	RDQE01000001.1 Halorubrum sp. ZY8 scaffold1, whole genome shotgun sequence	Stenosarchaea group	Euryarchaeota	3592980	2374805	66.1	7296	2.03063	25	2019-02-01	7175	115	6	0	0	1.99695	0.0320069	0.00166992	0	0	207714	3867	227	0	0	211808	5.78111	0.107627	0.00631788	0	0	5.89505
Eury superphylum	Euryarchaeota	Methanomicrobia	Halobacteriales	GCA_000337915	AOJE01000001.1 Halorubrum saccharovorum DSM 1137 contig_1, whole genome shotgun sequence	Stenosarchaea group	Euryarchaeota	3423703	2289857	66.88	7723	2.25574	25	2019-02-01	7585	127	10	1	0	2.21544	0.0370943	0.00292081	0.000292081	0	220887	4077	360	83	0	225407	6.4517	0.119082	0.0105149	0.00242428	0	6.58372
Eury superphylum	Euryarchaeota	Methanomicrobia	Halobacteriales	GCA_000415985	KE356561.1 Haloquadratum walsbyi J07HQW2 genomic scaffold scf7180000002443, whole genome shotgun sequence	Stenosarchaea group	Euryarchaeota	3594539	1717035	47.77	1814	0.504654	25	2019-02-01	1798	15	1	0	0	0.500203	0.004173	0.0002782	0	0	54112	539	29	0	0	54680	1.50539	0.014995	0.000806779	0	0	1.5212
Eury superphylum	Euryarchaeota	Methanomicrobia	Halobacteriales	GCA_004150395	RZHH01000001.1 Halogeometricum borinquense strain N11 Scaffold_1, whole genome shotgun sequence	Stenosarchaea group	Euryarchaeota	4001775	2388400	59.68	3077	0.768909	25	2019-02-01	3042	33	2	0	0	0.760163	0.00824634	0.000499778	0	0	88209	1217	101	0	0	89527	2.20425	0.0304115	0.00252388	0	0	2.23718
Eury superphylum	Euryarchaeota	Methanomicrobia	Halobacteriales	GCA_003023535	PXSC01000001.1 Halobacteriales archaeon QS_9_70_65 qs_9_scaffold_10265, whole genome shotgun sequence	Stenosarchaea group	Euryarchaeota	1891299	1326837	70.15	3188	1.68561	25	2019-02-01	3133	51	3	1	0	1.65653	0.0269656	0.00158621	0.000528737	0	88958	1482	85	76	0	90601	4.70354	0.0783588	0.00449427	0.0040184	0	4.79041
Eury superphylum	Euryarchaeota	Methanomicrobia	Halobacteriales	GCA_003022005	PXRQ01000001.1 Halobacteriales archaeon QS_5_70_15 qs_5_scaffold_1002, whole genome shotgun sequence	Stenosarchaea group	Euryarchaeota	3211570	2258846	70.33	13475	4.19577	25	2019-02-01	13123	334	17	1	0	4.08616	0.103999	0.00529336	0.000311374	0	383901	10671	573	37	0	395182	11.9537	0.332267	0.0178417	0.00115208	0	12.3049
Eury superphylum	Euryarchaeota	Methanomicrobia	Halobacteriales	GCA_001767315	CP016070.1 Halodesulfurarchaeum formicicum strain HTSR1 chromosome, complete genome	Stenosarchaea group	Euryarchaeota	1972283	1257600	63.76	3764	1.90845	25	2019-02-01	3704	54	6	0	0	1.87803	0.0273794	0.00304216	0	0	106058	1560	171	0	0	107789	5.37742	0.0790962	0.00867016	0	0	5.46519
Eury superphylum	Euryarchaeota	Methanomicrobia	Halobacteriales	GCA_000230955	CP007060.1 Halobacterium sp. DL1, complete genome	Stenosarchaea group	Euryarchaeota	3162560	2100957	66.43	5578	1.76376	25	2019-02-01	5494	82	2	0	0	1.7372	0.0259284	0.000632399	0	0	158213	2467	58	0	0	160738	5.00269	0.0780064	0.00183396	0	0	5.08253
Eury superphylum	Euryarchaeota	Methanomicrobia	Halobacteriales	GCA_000827835	CP010529.1 Haloarcula sp. CBA1115, complete genome	Stenosarchaea group	Euryarchaeota	4225046	2617408	61.95	4349	1.02934	25	2019-02-01	4299	47	3	0	0	1.0175	0.0111241	0.000710051	0	0	122738	1465	85	0	0	124288	2.90501	0.0346742	0.00201181	0	0	2.9417
Eury superphylum	Euryarchaeota	Methanomicrobia	Halobacteriales	GCA_003665985	QPLQ01000001.1 Haloarcula sp. Atlit-47R P_contig000001, whole genome shotgun sequence	Stenosarchaea group	Euryarchaeota	4133138	2557621	61.88	4203	1.0169	25	2019-02-01	4160	42	0	0	1	1.0065	0.0101618	0	0	0.000241947	118736	1256	0	0	277	120269	2.87278	0.0303885	0	0	0.00670193	2.90987
Eury superphylum	Euryarchaeota	Methanomicrobia	Halobacteriales	GCA_003992375	RZNE01000010.1 Halomicrobium mukohataei strain ZP12-2 Scaffold10_1, whole genome shotgun sequence	Stenosarchaea group	Euryarchaeota	3316667	2174404	65.56	3967	1.19608	25	2019-02-01	3919	45	2	1	0	1.18161	0.0135678	0.000603015	0.000301508	0	111248	1298	101	81	0	112728	3.35421	0.0391357	0.00304523	0.00244221	0	3.39883
Eury superphylum	Euryarchaeota	Methanomicrobia	Halobacteriales	GCA_000336715	AOMF01000001.1 Halococcus thailandensis JCM 13552 contig_1, whole genome shotgun sequence	Stenosarchaea group	Euryarchaeota	4052434	2505042	61.82	4129	1.01889	25	2019-02-01	4083	44	1	0	1	1.00754	0.0108577	0.000246765	0	0.000246765	118359	1453	28	0	112	119952	2.92069	0.035855	0.000690943	0	0.00276377	2.96
Eury superphylum	Euryarchaeota	Methanomicrobia	Halobacteriales	GCA_001593955	LTAZ01000001.1 Halalkalicoccus paucihalophilus strain DSM 24557 HAPAU_contig000001, whole genome shotgun sequence	Stenosarchaea group	Euryarchaeota	3980410	2454757	61.67	7520	1.88925	25	2019-02-01	7402	114	4	0	0	1.85961	0.0286403	0.00100492	0	0	213788	3401	146	0	0	217335	5.371	0.0854435	0.00366796	0	0	5.46012
Eury superphylum	Euryarchaeota	Methanomicrobia	Halobacteriales	GCA_003021725	PXRA01000017.1 Halobacteriales archaeon QH_8_64_26 qh_8_scaffold_1039, whole genome shotgun sequence	Stenosarchaea group	Euryarchaeota	3053165	1977782	64.78	6982	2.28681	25	2019-02-01	6853	124	5	0	0	2.24456	0.0406136	0.00163764	0	0	198621	3731	180	0	0	202532	6.50541	0.122201	0.00589552	0	0	6.63351
Eury superphylum	Euryarchaeota	Methanomicrobia	Halobacteriales	GCA_003602035	QZWE01000010.1 Halococcus sp. IIIV-5B NODE_10_length_108129_cov_12.1102, whole genome shotgun sequence	Stenosarchaea group	Euryarchaeota	3873359	2477249	63.96	8335	2.15188	25	2019-02-01	8223	107	5	0	0	2.12296	0.0276246	0.00129087	0	0	237338	3113	141	0	0	240592	6.12745	0.0803695	0.00364025	0	0	6.21146
Eury superphylum	Euryarchaeota	Methanomicrobia	Halobacteriales	GCA_003666015	QPLT01000001.1 Halorubrum sp. Atlit-26R P_contig000001, whole genome shotgun sequence	Stenosarchaea group	Euryarchaeota	4140427	2751986	66.47	8729	2.10824	25	2019-02-01	8600	125	3	0	1	2.07708	0.0301901	0.000724563	0	0.000241521	249957	4065	160	0	286	254468	6.03699	0.0981783	0.00386434	0	0.0069075	6.14594
Eury superphylum	Euryarchaeota	Methanomicrobia	Halobacteriales	GCA_000337195	AOID01000001.1 Natrinema versiforme JCM 10478 contig_1, whole genome shotgun sequence	Stenosarchaea group	Euryarchaeota	4190799	2680246	63.96	4881	1.16469	25	2019-02-01	4821	52	8	0	0	1.15038	0.0124081	0.00190894	0	0	137206	1552	323	0	0	139081	3.27398	0.0370335	0.00770736	0	0	3.31872
Eury superphylum	Euryarchaeota	Methanomicrobia	Halobacteriales	GCA_001564085	LKNE01000006.1 Haloferacaceae archaeon Tc-Br11_E2g18 LTtc-BRINE-C1040, whole genome shotgun sequence	Stenosarchaea group	Euryarchaeota	1272389	849538	66.77	3090	2.4285	25	2019-02-01	3049	39	2	0	0	2.39628	0.030651	0.00157185	0	0	87917	1183	56	0	0	89156	6.9096	0.0929747	0.00440117	0	0	7.00698
Eury superphylum	Euryarchaeota	Methanomicrobia	Halobacteriales	GCA_900107205	FNPC01000025.1 Halopenitus persicus strain DC30,IBRC 10041,KCTC 4046 genome assembly, contig: Ga0075268_125, whole genome shotgun sequence	Stenosarchaea group	Euryarchaeota	3424491	2242496	65.48	5676	1.65747	25	2019-02-01	5579	93	4	0	0	1.62915	0.0271573	0.00116806	0	0	159744	2898	114	0	0	162756	4.66475	0.0846257	0.00332896	0	0	4.75271
Eury superphylum	Euryarchaeota	Methanomicrobia	Halobacteriales	GCA_002379115	NDWV01000100.1 Halorubrum chaoviator strain DSM 19316 NODE_100_length_1288_cov_24.6296, whole genome shotgun sequence	Stenosarchaea group	Euryarchaeota	3665422	2436767	66.48	7373	2.0115	25	2019-02-01	7245	117	8	3	0	1.97658	0.0319199	0.00218256	0.00081846	0	208911	3586	376	281	0	213154	5.69951	0.0978332	0.010258	0.00766624	0	5.81526
Eury superphylum	Euryarchaeota	Methanomicrobia	Halobacteriales	GCA_000281695	CP003412.1 Natrinema sp. J7-2, complete genome	Stenosarchaea group	Euryarchaeota	3793615	2431940	64.11	4659	1.22812	25	2019-02-01	4591	66	2	0	0	1.21019	0.0173977	0.000527202	0	0	131009	1999	56	0	0	133064	3.45341	0.0526938	0.00147616	0	0	3.50758
Eury superphylum	Euryarchaeota	Methanomicrobia	Halobacteriales	GCA_900111935	FOYN01000009.1 Halorubrum sodomense strain RD 26 genome assembly, contig: Ga0066361_19, whole genome shotgun sequence	Stenosarchaea group	Euryarchaeota	3030553	2091783	69.02	7113	2.3471	25	2019-02-01	7007	100	6	0	0	2.31212	0.0329973	0.00197984	0	0	203118	3193	170	0	0	206481	6.70234	0.10536	0.00560954	0	0	6.81331
Eury superphylum	Euryarchaeota	Methanomicrobia	Halobacteriales	GCA_002252935	NHPH01000031.1 Halorubrum distributum strain E8 contig0001, whole genome shotgun sequence	Stenosarchaea group	Euryarchaeota	2253643	1495296	66.35	4248	1.88495	25	2019-02-01	4187	59	2	0	0	1.85788	0.0261798	0.000887452	0	0	120119	1718	62	0	0	121899	5.32999	0.0762321	0.0027511	0	0	5.40898
Eury superphylum	Euryarchaeota	Methanomicrobia	Halobacteriales	GCA_000416025	KE356564.1 Halonotius sp. J07HN6 genomic scaffold scf7180000001848, whole genome shotgun sequence	Stenosarchaea group	Euryarchaeota	2529000	1549055	61.25	2141	0.84658	25	2019-02-01	2124	16	1	0	0	0.839858	0.00632661	0.000395413	0	0	59972	455	36	0	0	60463	2.37137	0.0179913	0.00142349	0	0	2.39079
Eury superphylum	Euryarchaeota	Methanomicrobia	Halobacteriales	GCA_900114025	FORO01000083.1 Natronobacterium gregoryi strain SP2 genome assembly, contig: Ga0131211_183, whole genome shotgun sequence	Stenosarchaea group	Euryarchaeota	3723468	2320622	62.32	3434	0.922258	25	2019-02-01	3386	45	3	0	0	0.909367	0.0120855	0.0008057	0	0	96603	1624	221	0	0	98448	2.59444	0.0436153	0.00593533	0	0	2.64399
Eury superphylum	Euryarchaeota	Methanomicrobia	Halobacteriales	GCA_001307315	LGUC01000001.1 Halolamina pelagica strain CDK2 SY89_scf01, whole genome shotgun sequence	Stenosarchaea group	Euryarchaeota	2972542	2009555	67.6	5955	2.00334	25	2019-02-01	5871	81	3	0	0	1.97508	0.0272494	0.00100924	0	0	168971	2430	92	0	0	171493	5.68439	0.0817482	0.00309499	0	0	5.76924
Eury superphylum	Euryarchaeota	Methanomicrobia	Halobacteriales	GCA_900108165	FNVN01000002.1 Halobellus limi strain CGMCC 1.10331 genome assembly, contig: Ga0070554_102, whole genome shotgun sequence	Stenosarchaea group	Euryarchaeota	3735964	2461394	65.88	5957	1.5945	25	2019-02-01	5867	87	3	0	0	1.57041	0.0232872	0.000803006	0	0	168365	2560	84	0	0	171009	4.5066	0.0685231	0.00224842	0	0	4.57737
Eury superphylum	Euryarchaeota	Methanomicrobia	Halobacteriales	GCA_000328285	ANPG01000001.1 Haloferax sp. BAB2207 Contig01, whole genome shotgun sequence	Stenosarchaea group	Euryarchaeota	3744707	2463695	65.79	5578	1.48957	25	2019-02-01	5500	72	6	0	0	1.46874	0.0192271	0.00160226	0	0	158009	2150	173	0	0	160332	4.21953	0.0574144	0.00461985	0	0	4.28156
Eury superphylum	Euryarchaeota	Methanomicrobia	Halobacteriales	GCA_003665865	QPLO01000001.1 Haloferax sp. Atlit-109R P_contig000001, whole genome shotgun sequence	Stenosarchaea group	Euryarchaeota	3879374	2559822	65.99	5883	1.51648	25	2019-02-01	5787	89	6	0	1	1.49174	0.0229418	0.00154664	0	0.000257774	165883	2695	169	0	273	169020	4.27602	0.06947	0.00435637	0	0.00703722	4.35689
Eury superphylum	Euryarchaeota	Methanomicrobia	Halobacteriales	GCA_002906575	CP026309.1 Salinigranum rubrum strain GX10 chromosome, complete genome	Stenosarchaea group	Euryarchaeota	4973118	3265991	65.67	11244	2.26096	25	2019-02-01	11046	187	11	0	0	2.22114	0.0376022	0.00221189	0	0	320912	5601	406	0	0	326919	6.45293	0.112626	0.00816389	0	0	6.57372
Eury superphylum	Euryarchaeota	Methanomicrobia	Halobacteriales	GCA_003383025	PSYY01000001.1 Haloferax sp. Atlit-4N P_contig000001, whole genome shotgun sequence	Stenosarchaea group	Euryarchaeota	4176213	2732986	65.44	6031	1.44413	25	2019-02-01	5945	81	5	0	0	1.42354	0.0193956	0.00119726	0	0	170125	2609	151	0	0	172885	4.07367	0.0624729	0.00361572	0	0	4.13976
Eury superphylum	Euryarchaeota	Methanomicrobia	Halobacteriales	GCA_003605635	QMDW01000099.1 Halonotius pteroides strain CECT 7525 NODE_100_length_1079_cov_2.27637, whole genome shotgun sequence	Stenosarchaea group	Euryarchaeota	3009688	1797040	59.71	2749	0.913384	25	2019-02-01	2710	38	1	0	0	0.900426	0.0126259	0.00033226	0	0	77373	1069	29	0	0	78471	2.5708	0.0355186	0.000963555	0	0	2.60728
Eury superphylum	Euryarchaeota	Methanomicrobia	Halobacteriales	GCA_000337035	AOJL01000001.1 Halorubrum coriense DSM 10284 contig_1, whole genome shotgun sequence	Stenosarchaea group	Euryarchaeota	3645313	2442022	66.99	7482	2.0525	25	2019-02-01	7357	118	5	1	1	2.01821	0.0323703	0.00137162	0.000274325	0.000274325	212059	3802	142	68	86	216157	5.81731	0.104298	0.00389541	0.00186541	0.00235919	5.92972
Eury superphylum	Euryarchaeota	Methanomicrobia	Halobacteriales	GCA_001953745	LWLN01000001.1 Haloterrigena saccharevitans strain AB14 Htg_sac_contig1, whole genome shotgun sequence	Stenosarchaea group	Euryarchaeota	3980616	2597513	65.25	5555	1.39551	25	2019-02-01	5459	91	4	1	0	1.3714	0.0228608	0.00100487	0.000251217	0	156055	2714	218	91	0	159078	3.92037	0.0681804	0.00547654	0.00228608	0	3.99632
Eury superphylum	Euryarchaeota	Methanomicrobia	Halobacteriales	GCA_002355635	AP017558.1 Halopenitus persicus DNA, complete genome, strain: CBA1233	Stenosarchaea group	Euryarchaeota	3105937	2048894	65.97	4983	1.60435	25	2019-02-01	4886	88	9	0	0	1.57312	0.0283328	0.00289768	0	0	140291	2959	518	0	0	143768	4.51687	0.0952692	0.0166777	0	0	4.62881
Eury superphylum	Euryarchaeota	Methanomicrobia	Halobacteriales	GCA_003841485	REFY01000001.1 Natrarchaeobius halalkaliphilus strain AArcht-Sl Ga0101036_101, whole genome shotgun sequence	Stenosarchaea group	Euryarchaeota	3511219	2146548	61.13	2878	0.819658	25	2019-02-01	2845	31	2	0	0	0.81026	0.00882884	0.000569603	0	0	81264	880	56	0	0	82200	2.31441	0.0250625	0.00159489	0	0	2.34107
Eury superphylum	Euryarchaeota	Methanomicrobia	Halobacteriales	GCA_000731985	JNCS01000001.1 Natrinema altunense strain AJ2 N_altunense_AJ2_contig_1, whole genome shotgun sequence	Stenosarchaea group	Euryarchaeota	3774135	2436518	64.56	4794	1.27022	25	2019-02-01	4733	58	3	0	0	1.25406	0.0153678	0.000794884	0	0	135437	1744	151	0	0	137332	3.58856	0.0462093	0.00400092	0	0	3.63877
Eury superphylum	Euryarchaeota	Methanomicrobia	Halobacteriales	GCA_000455345	HG315690.1 Halopiger sp. IIH3 genomic scaffold, scaffold00001, whole genome shotgun sequence	Stenosarchaea group	Euryarchaeota	3906364	2580576	66.06	5308	1.35881	25	2019-02-01	5240	64	4	0	0	1.3414	0.0163835	0.00102397	0	0	149029	1952	116	0	0	151097	3.81503	0.0499697	0.00296951	0	0	3.86797
Eury superphylum	Euryarchaeota	Methanomicrobia	Halobacteriales	GCA_000416065	KE356577.1 Halonotius sp. J07HN4 genomic scaffold scf7180000001347, whole genome shotgun sequence	Stenosarchaea group	Euryarchaeota	2888659	1705556	59.04	2607	0.902495	25	2019-02-01	2569	34	4	0	0	0.88934	0.0117702	0.00138473	0	0	72843	962	121	0	0	73926	2.52169	0.0333027	0.00418879	0	0	2.55918
Eury superphylum	Euryarchaeota	Methanomicrobia	Halobacteriales	GCA_000337415	AOJD01000001.1 Halorubrum tebenquichense DSM 14210 contig_1, whole genome shotgun sequence	Stenosarchaea group	Euryarchaeota	3328860	2264681	68.03	7812	2.34675	25	2019-02-01	7665	140	5	0	2	2.30259	0.0420564	0.00150202	0	0.000600806	221910	4767	198	0	155	227030	6.66625	0.143202	0.00594798	0	0.00465625	6.82005
Eury superphylum	Euryarchaeota	Methanomicrobia	Halobacteriales	GCA_000383975	KB913017.1 Natronorubrum tibetense GA33 genomic scaffold NATTIDRAFT_scaffold1.1, whole genome shotgun sequence	Stenosarchaea group	Euryarchaeota	4934841	3071826	62.25	4880	0.988887	25	2019-02-01	4816	63	1	0	0	0.975918	0.0127664	0.000202641	0	0	138541	1911	29	0	0	140481	2.80741	0.0387247	0.000587658	0	0	2.84672
Eury superphylum	Euryarchaeota	Methanomicrobia	Halobacteriales	GCA_000493245	AJVG01000001.1 Natrinema sp. J7-1 Contig002, whole genome shotgun sequence	Stenosarchaea group	Euryarchaeota	3667624	2361051	64.38	5257	1.43335	25	2019-02-01	5184	70	3	0	0	1.41345	0.0190859	0.000817968	0	0	149998	2156	85	0	0	152239	4.08979	0.0587847	0.00231758	0	0	4.15089
Eury superphylum	Euryarchaeota	Methanomicrobia	Halobacteriales	GCA_001971705	CP019327.1 Haloterrigena daqingensis strain JX313, complete genome	Stenosarchaea group	Euryarchaeota	3835796	2353360	61.35	3520	0.917671	25	2019-02-01	3472	46	2	0	0	0.905158	0.0119923	0.000521404	0	0	99671	1507	57	0	0	101235	2.59844	0.0392878	0.001486	0	0	2.63922
Eury superphylum	Euryarchaeota	Methanomicrobia	Halobacteriales	GCA_003383195	QEQJ01000001.1 Haloferax sp. Atlit-6N P_contig000001, whole genome shotgun sequence	Stenosarchaea group	Euryarchaeota	4366214	2857139	65.44	6207	1.4216	25	2019-02-01	6125	76	5	0	1	1.40282	0.0174064	0.00114516	0	0.000229031	174823	2327	151	0	273	177574	4.004	0.0532956	0.00345837	0	0.00625256	4.067
Eury superphylum	Euryarchaeota	Methanomicrobia	Halobacteriales	GCA_000337235	AOHW01000001.1 Natronorubrum tibetense GA33 contig_1, whole genome shotgun sequence	Stenosarchaea group	Euryarchaeota	4926841	3066978	62.25	4875	0.989478	25	2019-02-01	4811	63	1	0	0	0.976488	0.0127871	0.00020297	0	0	138386	1911	29	0	0	140326	2.80882	0.0387875	0.000588612	0	0	2.84819
Eury superphylum	Euryarchaeota	Methanomicrobia	Halobacteriales	GCA_900188075	FZNK01000049.1 Halorubrum chaoviator strain DSM 19316 genome assembly, contig: Ga0170408_149, whole genome shotgun sequence	Stenosarchaea group	Euryarchaeota	3666854	2435610	66.42	7297	1.98999	25	2019-02-01	7178	113	5	0	1	1.95754	0.0308166	0.00136357	0	0.000272713	206977	3544	145	0	71	210737	5.64454	0.0966496	0.00395434	0	0.00193626	5.74708
Eury superphylum	Euryarchaeota	Methanomicrobia	Halobacteriales	GCA_003430805	CP027033.1 Natronolimnobius sp. AArc-Mg chromosome, complete genome	Stenosarchaea group	Euryarchaeota	3853425	2405802	62.43	3561	0.924113	25	2019-02-01	3524	36	1	0	0	0.914511	0.00934234	0.000259509	0	0	100409	1025	28	0	0	101462	2.60571	0.0265997	0.000726626	0	0	2.63303
Eury superphylum	Euryarchaeota	Methanomicrobia	Halobacteriales	GCA_001729965	JRWK01000001.1 Methanosphaera sp. WGK6 contig00001, whole genome shotgun sequence	Methanomada group	Euryarchaeota	1729155	478894	27.7	139	0.0803861	25	2019-02-01	138	1	0	0	0	0.0798078	0.000578317	0	0	0	4237	30	0	0	0	4267	0.245033	0.00173495	0	0	0	0.246768
Eury superphylum	Euryarchaeota	Methanomicrobia	Halobacteriales	GCA_001563885	LKMM01000148.1 Natrialbaceae archaeon B1-Br10_E2g27 LB-BRINE-C10052, whole genome shotgun sequence	Stenosarchaea group	Euryarchaeota	2006211	1201985	59.91	1765	0.879768	25	2019-02-01	1747	17	1	0	0	0.870796	0.00847368	0.000498452	0	0	49496	485	28	0	0	50009	2.46714	0.0241749	0.00139567	0	0	2.49271
Eury superphylum	Euryarchaeota	Methanomicrobia	Halobacteriales	GCA_000337835	AOLM01000001.1 Haloferax sulfurifontis ATCC BAA-897 contig_1, whole genome shotgun sequence	Stenosarchaea group	Euryarchaeota	3812428	2527683	66.3	5794	1.51977	25	2019-02-01	5718	73	3	0	0	1.49983	0.0191479	0.0007869	0	0	164722	2242	84	0	0	167048	4.32066	0.0588077	0.00220332	0	0	4.38167
Eury superphylum	Euryarchaeota	Methanomicrobia	Halobacteriales	GCA_003688715	REFS01000001.1 Haloplanus aerogenes strain CGMCC 1.10124 Ga0070204_101, whole genome shotgun sequence	Stenosarchaea group	Euryarchaeota	3507307	2302578	65.65	7863	2.24189	25	2019-02-01	7766	93	4	0	0	2.21423	0.0265161	0.00114048	0	0	225549	2824	113	0	0	228486	6.43083	0.0805176	0.00322185	0	0	6.51457
Eury superphylum	Euryarchaeota	Methanomicrobia	Halobacteriales	GCA_002507095	DAYY01000087.1 TPA_asm: Methanobacterium sp. UBA455 UBA455_contig_1011, whole genome shotgun sequence	Methanomada group	Euryarchaeota	2128108	847175	39.81	2299	1.0803	25	2019-02-01	2275	23	1	0	0	1.06902	0.0108077	0.000469901	0	0	67675	681	29	0	0	68385	3.18005	0.0320003	0.00136271	0	0	3.21342
Eury superphylum	Euryarchaeota	Methanomicrobia	Halobacteriales	GCA_003153815	PMBJ01000267.1 Methanobacterium sp. isolate fen_67 73.20120700_E3M.71_contig_100616, whole genome shotgun sequence	Methanomada group	Euryarchaeota	1714740	575145	33.54	481	0.280509	25	2019-02-01	474	7	0	0	0	0.276427	0.00408225	0	0	0	13896	198	0	0	0	14094	0.810385	0.0115469	0	0	0	0.821932
Eury superphylum	Euryarchaeota	Methanomicrobia	Halobacteriales	GCA_000337495	AOIS01000001.1 Haloterrigena salina JCM 13891 contig_1, whole genome shotgun sequence	Stenosarchaea group	Euryarchaeota	4841607	3155120	65.17	5582	1.15292	25	2019-02-01	5506	76	0	0	0	1.13723	0.0156973	0	0	0	157449	2314	0	0	0	159763	3.252	0.047794	0	0	0	3.29979
Eury superphylum	Euryarchaeota	Methanomicrobia	Halobacteriales	GCA_001280455	LIST01000008.1 Halorubrum tropicale strain 5 Contig_13, whole genome shotgun sequence	Stenosarchaea group	Euryarchaeota	3567018	2412913	67.65	7436	2.08465	25	2019-02-01	7294	137	5	0	0	2.04485	0.0384074	0.00140173	0	0	210245	4109	144	0	0	214498	5.89414	0.115194	0.00403699	0	0	6.01337
Eury superphylum	Euryarchaeota	Methanomicrobia	Halobacteriales	GCA_003990725	CP030064.1 Halorubrum sp. PV6 chromosome, complete genome	Stenosarchaea group	Euryarchaeota	2743692	1857272	67.69	5079	1.85116	25	2019-02-01	4994	78	7	0	0	1.82018	0.0284288	0.00255131	0	0	144476	2339	201	0	0	147016	5.26575	0.0852501	0.0073259	0	0	5.35833
Eury superphylum	Euryarchaeota	Methanomicrobia	Halobacteriales	GCA_002844195	PEND01000001.1 Haloferacaceae archaeon SYSU A9-0 contig001, whole genome shotgun sequence	Stenosarchaea group	Euryarchaeota	4615401	3086015	66.86	10553	2.28648	25	2019-02-01	10362	184	7	0	0	2.24509	0.0398665	0.00151666	0	0	299439	5528	199	0	0	305166	6.48782	0.119773	0.00431165	0	0	6.61191
Eury superphylum	Euryarchaeota	Methanomicrobia	Halobacteriales	GCA_000723845	LK053000.1 Haloferax alexandrinus Arc-Hr genomic scaffold, SCAFFOLD00001, whole genome shotgun sequence	Stenosarchaea group	Euryarchaeota	3893626	2569934	66	5568	1.43003	25	2019-02-01	5498	68	2	0	0	1.41205	0.0174644	0.00051366	0	0	157177	2030	64	0	0	159271	4.03678	0.0521365	0.00164371	0	0	4.09056
Eury superphylum	Euryarchaeota	Methanomicrobia	Halobacteriales	GCA_002156705	CP019893.1 Natronolimnobius aegyptiacus strain JW/NM-HA 15 chromosome, complete genome	Stenosarchaea group	Euryarchaeota	3930546	2519806	64.11	4570	1.16269	25	2019-02-01	4508	58	4	0	0	1.14691	0.0147562	0.00101767	0	0	129148	1713	116	0	0	130977	3.28575	0.0435817	0.00295124	0	0	3.33229
Eury superphylum	Euryarchaeota	Methanomicrobia	Halobacteriales	GCA_001316185	BBCV01000001.1 Natronolimnobius baerhuensis JCM 12253 DNA, contig: JCM12253.contig00001, whole genome shotgun sequence	Stenosarchaea group	Euryarchaeota	3893062	2341384	60.14	2597	0.667084	25	2019-02-01	2576	19	2	0	0	0.66169	0.00488048	0.000513734	0	0	73746	533	56	0	0	74335	1.89429	0.013691	0.00143846	0	0	1.90942
Eury superphylum	Euryarchaeota	Methanomicrobia	Halobacteriales	GCA_001190965	CP011947.1 Haloferax gibbonsii strain ARA6, complete genome	Stenosarchaea group	Euryarchaeota	3918454	2594172	66.2	5822	1.48579	25	2019-02-01	5734	78	10	0	0	1.46333	0.0199058	0.00255203	0	0	163547	2485	300	0	0	166332	4.17376	0.0634179	0.00765608	0	0	4.24484
Eury superphylum	Euryarchaeota	Methanomicrobia	Halobacteriales	GCA_000336875	AOJK01000001.1 Halorubrum californiensis DSM 19288 contig_1, whole genome shotgun sequence	Stenosarchaea group	Euryarchaeota	3682872	2437501	66.18	7301	1.98242	25	2019-02-01	7184	115	2	0	0	1.95065	0.0312256	0.000543054	0	0	207969	3558	100	0	0	211627	5.64692	0.0966094	0.00271527	0	0	5.74625
Eury superphylum	Euryarchaeota	Methanomicrobia	Halobacteriales	GCA_001564145	LKMQ01000008.1 Nanohaloarchaea archaeon B1-Br10_U2g29 LB-BRINE-C1010, whole genome shotgun sequence	Stenosarchaea group	Euryarchaeota	526182	211015	40.1	80	0.152039	25	2019-02-01	80	0	0	0	0	0.152039	0	0	0	0	2319	0	0	0	0	2319	0.440722	0	0	0	0	0.440722
Eury superphylum	Euryarchaeota	Methanomicrobia	Halobacteriales	GCA_003344565	QPND01000001.1 Saliphagus sp. LR7 scaffold1, whole genome shotgun sequence	Stenosarchaea group	Euryarchaeota	4606068	2964913	64.37	10980	2.38381	25	2019-02-01	10792	180	8	0	0	2.343	0.0390789	0.00173684	0	0	312835	5342	235	0	0	318412	6.7918	0.115977	0.00510197	0	0	6.91288
Eury superphylum	Euryarchaeota	Methanomicrobia	Halobacteriales	GCA_001469875	LOPW02000001.1 Haloferax sp. SB3 scf100000, whole genome shotgun sequence	Stenosarchaea group	Euryarchaeota	3904985	2561633	65.6	5447	1.39488	25	2019-02-01	5371	73	3	0	0	1.37542	0.0186941	0.000768249	0	0	153858	2194	129	0	0	156181	3.94004	0.0561846	0.00330347	0	0	3.99953
Eury superphylum	Euryarchaeota	Methanomicrobia	Halobacteriales	GCA_001564275	LKND01000068.1 Natrialbaceae archaeon Tc-Br11_E2g14 LTtc-BRINE-C1016, whole genome shotgun sequence	Stenosarchaea group	Euryarchaeota	3164822	2012670	63.6	6065	1.91638	25	2019-02-01	5983	80	2	0	0	1.89047	0.0252779	0.000631947	0	0	171998	2382	68	0	0	174448	5.43468	0.0752649	0.00214862	0	0	5.5121
Eury superphylum	Euryarchaeota	Methanomicrobia	Halobacteriales	GCA_000337075	AOJO01000001.1 Halorubrum hochstenium ATCC 700873 contig_1, whole genome shotgun sequence	Stenosarchaea group	Euryarchaeota	3037532	2099820	69.13	7764	2.55602	25	2019-02-01	7617	133	14	0	0	2.50763	0.0437855	0.004609	0	0	221035	4240	411	0	0	225686	7.2768	0.139587	0.0135307	0	0	7.42991
Eury superphylum	Euryarchaeota	Methanomicrobia	Halobacteriales	GCA_900108505	FNWU01000040.1 Halopenitus malekzadehii strain IBRC-M10418 genome assembly, contig: Ga0075267_140, whole genome shotgun sequence	Stenosarchaea group	Euryarchaeota	3136824	2022475	64.48	4611	1.46996	25	2019-02-01	4526	80	5	0	0	1.44286	0.0255035	0.00159397	0	0	130416	2556	191	0	0	133163	4.15758	0.0814837	0.00608896	0	0	4.24515
Eury superphylum	Euryarchaeota	Methanomicrobia	Halobacteriales	GCA_900107195	FNPB01000030.1 Halobellus clavatus strain CGMCC 1.10118 genome assembly, contig: Ga0070201_130, whole genome shotgun sequence	Stenosarchaea group	Euryarchaeota	3754978	2407404	64.11	4891	1.30254	25	2019-02-01	4813	74	4	0	0	1.28177	0.0197072	0.00106525	0	0	138224	2162	117	0	0	140503	3.68109	0.0575769	0.00311586	0	0	3.74178
Eury superphylum	Euryarchaeota	Methanomicrobia	Halobacteriales	GCA_001261915	CVRT01000001.1 Halorubrum sp. SD626R genome assembly Halorubrum SD626R, contig NODE_782_length_1263_cov_85.7111_ID_4821, whole genome shotgun sequence	Stenosarchaea group	Euryarchaeota	3248714	2194283	67.54	7597	2.33846	25	2019-02-01	7465	126	6	0	0	2.29783	0.0387846	0.00184688	0	0	216435	3788	170	0	0	220393	6.66217	0.1166	0.00523284	0	0	6.78401
Eury superphylum	Euryarchaeota	Methanomicrobia	Halobacteriales	GCA_003351065	QQST01000001.1 Halopelagius longus strain BC12-B1 Scaffold1, whole genome shotgun sequence	Stenosarchaea group	Euryarchaeota	3878996	2544541	65.6	7541	1.94406	25	2019-02-01	7423	110	8	0	0	1.91364	0.0283579	0.00206239	0	0	214209	3369	311	0	0	217889	5.52228	0.0868524	0.00801754	0	0	5.61715
Eury superphylum	Euryarchaeota	Methanomicrobia	Halobacteriales	GCA_000336855	AOLD01000001.1 Haloferax sp. ATCC BAA-646 contig_1, whole genome shotgun sequence	Stenosarchaea group	Euryarchaeota	3609529	2405025	66.63	5568	1.54258	25	2019-02-01	5471	95	2	0	0	1.51571	0.0263192	0.000554089	0	0	157447	2838	56	0	0	160341	4.36198	0.0786252	0.00155145	0	0	4.44216
Eury superphylum	Euryarchaeota	Methanomicrobia	Halobacteriales	GCA_001368915	CSTE01000001.1 Haloferax sp. Arc-Hr genome assembly PRJEB5949_assembly_1, scaffold CONTIG000001, whole genome shotgun sequence	Stenosarchaea group	Euryarchaeota	4015175	2647961	65.95	6181	1.53941	25	2019-02-01	6089	87	5	0	0	1.5165	0.0216678	0.00124528	0	0	174962	2552	147	0	0	177661	4.35752	0.0635589	0.00366111	0	0	4.42474
Eury superphylum	Euryarchaeota	Methanomicrobia	Halobacteriales	GCA_003555125	PWIC01000005.1 Natrialbaceae archaeon isolate T1Sed10_101 T1-Sed10-C10408, whole genome shotgun sequence	Stenosarchaea group	Euryarchaeota	3004008	2026622	67.46	7402	2.46404	25	2019-02-01	7233	159	10	0	0	2.40778	0.0529293	0.00332889	0	0	208032	4932	288	0	0	213252	6.92515	0.164181	0.00958719	0	0	7.09892
Eury superphylum	Euryarchaeota	Methanomicrobia	Halobacteriales	GCA_000217715	CP002839.1 Halopiger xanaduensis SH-6, complete genome	Stenosarchaea group	Euryarchaeota	4355268	2838921	65.18	4691	1.07709	25	2019-02-01	4622	66	3	0	0	1.06124	0.0151541	0.000688821	0	0	132117	1991	84	0	0	134192	3.0335	0.0457148	0.0019287	0	0	3.08114
Eury superphylum	Euryarchaeota	Methanomicrobia	Halobacteriales	GCA_000337395	AOJF01000001.1 Halorubrum litoreum JCM 13561 contig_1, whole genome shotgun sequence	Stenosarchaea group	Euryarchaeota	3137757	2161954	68.9	7324	2.33415	25	2019-02-01	7188	132	4	0	0	2.29081	0.0420683	0.0012748	0	0	208081	4248	114	0	0	212443	6.63152	0.135383	0.00363317	0	0	6.77054
Eury superphylum	Euryarchaeota	Methanomicrobia	Halobacteriales	GCA_900111485	FOIC01000092.1 Haloterrigena hispanica strain CDM_6 genome assembly, contig: Ga0073310_192, whole genome shotgun sequence	Stenosarchaea group	Euryarchaeota	3963480	2415990	60.96	2979	0.751612	25	2019-02-01	2948	30	1	0	0	0.743791	0.00756911	0.000252304	0	0	84077	847	28	0	0	84952	2.12129	0.0213701	0.00070645	0	0	2.14337
Eury superphylum	Euryarchaeota	Methanomicrobia	Halobacteriales	GCA_000337675	AOIB01000001.1 Natronococcus amylolyticus DSM 10524 contig_1, whole genome shotgun sequence	Stenosarchaea group	Euryarchaeota	4416525	2842509	64.36	6009	1.36057	25	2019-02-01	5936	71	2	0	0	1.34404	0.016076	0.000452845	0	0	169757	2132	97	0	0	171986	3.84368	0.0482732	0.0021963	0	0	3.89415
Eury superphylum	Euryarchaeota	Methanomicrobia	Halobacteriales	GCA_001563805	LKMK01000186.1 Natrialbaceae archaeon B1-Br10_E2g2 LB-BRINE-C10015, whole genome shotgun sequence	Stenosarchaea group	Euryarchaeota	2874982	1889422	65.72	3646	1.26818	25	2019-02-01	3590	52	4	0	0	1.2487	0.0180871	0.00139131	0	0	102233	1537	112	0	0	103882	3.55595	0.0534612	0.00389568	0	0	3.61331
Eury superphylum	Euryarchaeota	Methanomicrobia	Halobacteriales	GCA_002855455	PKKI01000001.1 Natronobacterium gregoryi SP2 contig1, whole genome shotgun sequence	Stenosarchaea group	Euryarchaeota	3695310	2304944	62.37	3389	0.917108	25	2019-02-01	3345	39	3	0	2	0.905201	0.0105539	0.00081184	0	0.000541227	95490	1292	973	0	174	97929	2.58409	0.0349632	0.0263307	0	0.00470867	2.65009
Eury superphylum	Euryarchaeota	Methanomicrobia	Halobacteriales	GCA_000226975	CP019285.1 Halobiforma lacisalsi AJ5, complete genome	Stenosarchaea group	Euryarchaeota	4381543	2859749	65.27	6994	1.59624	25	2019-02-01	6882	109	3	0	0	1.57068	0.0248771	0.00068469	0	0	198788	3837	88	0	0	202713	4.53694	0.0875719	0.00200842	0	0	4.62652
Eury superphylum	Euryarchaeota	Methanomicrobia	Halobacteriales	GCA_000337595	AOIL01000001.1 Natrialba taiwanensis DSM 12281 contig_1, whole genome shotgun sequence	Stenosarchaea group	Euryarchaeota	4635192	2851466	61.52	4947	1.06727	25	2019-02-01	4878	61	8	0	0	1.05238	0.0131602	0.00172593	0	0	141530	2037	330	0	0	143897	3.05338	0.0439464	0.00711945	0	0	3.10445
Eury superphylum	Euryarchaeota	Methanomicrobia	Halobacteriales	GCA_000237865	FR746099.1 Haloquadratum walsbyi C23 complete genome	Stenosarchaea group	Euryarchaeota	3260476	1554462	47.68	1481	0.454228	25	2019-02-01	1470	10	1	0	0	0.450854	0.00306704	0.000306704	0	0	42813	338	29	0	0	43180	1.31309	0.0103666	0.000889441	0	0	1.32435
Eury superphylum	Euryarchaeota	Methanomicrobia	Halobacteriales	GCA_000710605	JDTG01000001.1 Haloterrigena jeotgali A29 HTGA29_1, whole genome shotgun sequence	Stenosarchaea group	Euryarchaeota	4131621	2682192	64.92	6077	1.47085	25	2019-02-01	5972	101	3	0	1	1.44544	0.0244456	0.000726107	0	0.000242036	169868	3038	198	0	234	173338	4.11141	0.0735305	0.00479231	0	0.00566364	4.1954
Eury superphylum	Euryarchaeota	Methanomicrobia	Halobacteriales	GCA_000337095	AOIV01000001.1 Halogeometricum pallidum JCM 14848 contig_1, whole genome shotgun sequence	Stenosarchaea group	Euryarchaeota	4384515	2878173	65.64	8825	2.01277	25	2019-02-01	8689	129	7	0	0	1.98175	0.0294217	0.00159653	0	0	251919	3847	243	0	0	256009	5.74565	0.0877406	0.00554223	0	0	5.83894
Eury superphylum	Euryarchaeota	Methanomicrobia	Halobacteriales	GCA_003551725	PUNH01000256.1 Halorubraceae archaeon isolate B1Sed10_198R1 B1-Sed10-C10070, whole genome shotgun sequence	Stenosarchaea group	Euryarchaeota	3676701	1876124	51.03	2030	0.552125	25	2019-02-01	2009	20	1	0	0	0.546414	0.00543966	0.000271983	0	0	58832	675	28	0	0	59535	1.60013	0.0183588	0.000761552	0	0	1.61925
Eury superphylum	Euryarchaeota	Methanomicrobia	Halobacteriales	GCA_000336755	AOLK01000001.1 Haloferax elongans ATCC BAA-1513 contig_1, whole genome shotgun sequence	Stenosarchaea group	Euryarchaeota	3952136	2416876	61.15	3637	0.920262	25	2019-02-01	3599	36	2	0	0	0.910647	0.009109	0.000506055	0	0	103256	1271	84	0	0	104611	2.61266	0.0321598	0.00212543	0	0	2.64695
Eury superphylum	Euryarchaeota	Methanomicrobia	Halobacteriales	GCA_900100335	FNFE01000011.1 Natronorubrum texcoconense strain B4,CECT 8067,JCM 17497 genome assembly, contig: Ga0074802_111, whole genome shotgun sequence	Stenosarchaea group	Euryarchaeota	4641793	2949984	63.55	4744	1.02202	25	2019-02-01	4680	58	6	0	0	1.00823	0.0124952	0.0012926	0	0	133908	1904	210	0	0	136022	2.88483	0.0410186	0.00452411	0	0	2.93038
Eury superphylum	Euryarchaeota	Methanomicrobia	Halobacteriales	GCA_900156475	FTNR01000059.1 Natronorubrum thiooxidans strain HArc-T genome assembly, contig: Ga0116988_159, whole genome shotgun sequence	Stenosarchaea group	Euryarchaeota	4209793	2565380	60.94	3236	0.768684	25	2019-02-01	3200	34	2	0	0	0.760132	0.00807641	0.000475083	0	0	91773	1060	92	0	0	92925	2.17999	0.0251794	0.00218538	0	0	2.20735
Eury superphylum	Euryarchaeota	Methanomicrobia	Halobacteriales	GCA_900115675	FOXI01000034.1 Halolamina pelagica strain CGMCC 1.10329 genome assembly, contig: Ga0079879_134, whole genome shotgun sequence	Stenosarchaea group	Euryarchaeota	3160633	2120418	67.09	6694	2.11793	25	2019-02-01	6608	82	4	0	0	2.09072	0.0259442	0.00126557	0	0	191210	2456	117	0	0	193783	6.04974	0.077706	0.00370179	0	0	6.13115
Eury superphylum	Euryarchaeota	Methanomicrobia	Halobacteriales	GCA_000685635	CP007551.1 Haloferax mediterranei ATCC 33500 genome	Stenosarchaea group	Euryarchaeota	3906699	2347455	60.09	3462	0.88617	25	2019-02-01	3416	45	1	0	0	0.874395	0.0115187	0.000255971	0	0	98299	1501	132	0	0	99932	2.51617	0.0384212	0.00337881	0	0	2.55797
Eury superphylum	Euryarchaeota	Methanomicrobia	Halobacteriales	GCA_003586325	PSYX01000001.1 Haloferax sp. Atlit-10N P_contig000001, whole genome shotgun sequence	Stenosarchaea group	Euryarchaeota	4261349	2782729	65.3	5897	1.38383	25	2019-02-01	5821	73	3	0	0	1.366	0.0171307	0.000704002	0	0	166840	2260	92	0	0	169192	3.91519	0.0530348	0.00215894	0	0	3.97039
Eury superphylum	Euryarchaeota	Methanomicrobia	Halobacteriales	GCA_003342675	CP031148.1 Haloplanus sp. CBA1112 chromosome, complete genome	Stenosarchaea group	Euryarchaeota	3773640	2490839	66.01	9432	2.49944	25	2019-02-01	9301	128	3	0	0	2.46473	0.0339195	0.000794988	0	0	270677	3867	87	0	0	274631	7.17284	0.102474	0.00230547	0	0	7.27762
Eury superphylum	Euryarchaeota	Methanomicrobia	Halobacteriales	GCA_000296615	JH815329.1 Halorubrum sp. T3 genomic scaffold Scaffold1, whole genome shotgun sequence	Stenosarchaea group	Euryarchaeota	3168011	2169355	68.48	7428	2.34469	25	2019-02-01	7309	118	1	0	0	2.30713	0.0372473	0.000315655	0	0	211369	3893	28	0	0	215290	6.67198	0.122885	0.000883835	0	0	6.79575
Eury superphylum	Euryarchaeota	Methanomicrobia	Halobacteriales	GCA_900104065	FNLC01000009.1 Natronobacterium texcoconense strain DSM 24767 genome assembly, contig: Ga0074856_19, whole genome shotgun sequence	Stenosarchaea group	Euryarchaeota	4009868	2521013	62.87	3539	0.882573	25	2019-02-01	3510	29	0	0	0	0.875341	0.00723216	0	0	0	99725	841	0	0	0	100566	2.48699	0.0209733	0	0	0	2.50796
Eury superphylum	Euryarchaeota	Methanomicrobia	Halobacteriales	GCA_001485575	BCNB01000001.1 Haloarcula sp. CBA1127 DNA, contig: contig00001, strain: CBA1127, whole genome shotgun sequence	Stenosarchaea group	Euryarchaeota	4359264	2657098	60.95	4076	0.93502	25	2019-02-01	4031	43	2	0	0	0.924697	0.00986405	0.000458793	0	0	115147	1315	56	0	0	116518	2.64143	0.0301656	0.00128462	0	0	2.67288
Eury superphylum	Euryarchaeota	Methanomicrobia	Halobacteriales	GCA_900110455	FOIS01000008.1 Halopiger salifodinae strain CGMCC 1.12284 genome assembly, contig: Ga0079850_18, whole genome shotgun sequence	Stenosarchaea group	Euryarchaeota	4272165	2794594	65.41	5018	1.17458	25	2019-02-01	4952	62	3	0	1	1.15913	0.0145125	0.00070222	0	0.000234073	141579	1933	124	0	104	143740	3.31399	0.0452464	0.00290251	0	0.00243436	3.36457
Eury superphylum	Euryarchaeota	Methanomicrobia	Halobacteriales	GCA_000337575	AOIM01000001.1 Natrialba hulunbeirensis JCM 10989 contig_1, whole genome shotgun sequence	Stenosarchaea group	Euryarchaeota	4159606	2567575	61.73	4474	1.07558	25	2019-02-01	4415	54	5	0	0	1.0614	0.012982	0.00120204	0	0	129380	1847	245	0	0	131472	3.11039	0.0444032	0.00588998	0	0	3.16068
Eury superphylum	Euryarchaeota	Methanomicrobia	Halobacteriales	GCA_002177135	MWPH01000001.1 Natronolimnobius baerhuensis strain CGMCC 1.3597 ZB100000, whole genome shotgun sequence	Stenosarchaea group	Euryarchaeota	3914301	2356483	60.2	2668	0.681603	25	2019-02-01	2646	20	2	0	0	0.675983	0.00510947	0.000510947	0	0	75724	561	56	0	0	76341	1.93455	0.0143321	0.00143065	0	0	1.95031
Eury superphylum	Euryarchaeota	Methanomicrobia	Halobacteriales	GCA_003665905	QPLP01000001.1 Haloferax sp. Atlit-105R P_contig000001, whole genome shotgun sequence	Stenosarchaea group	Euryarchaeota	3888545	2566408	66	5899	1.51702	25	2019-02-01	5803	89	6	0	1	1.49233	0.0228877	0.00154299	0	0.000257166	166344	2696	169	0	288	169497	4.2778	0.0693318	0.0043461	0	0.00740637	4.35888
Eury superphylum	Euryarchaeota	Methanomicrobia	Halobacteriales	GCA_004217335	SHMP01000003.1 Haloterrigena hispanica strain DSM 18328 Ga0242599_101, whole genome shotgun sequence	Stenosarchaea group	Euryarchaeota	4256545	2584804	60.73	3305	0.776451	25	2019-02-01	3268	34	3	0	0	0.767759	0.0079877	0.000704797	0	0	93026	960	85	0	0	94071	2.18548	0.0225535	0.00199692	0	0	2.21003
Eury superphylum	Euryarchaeota	Methanomicrobia	Halobacteriales	GCA_002252805	NHOZ01000093.1 Halorubrum ezzemoulense strain Ga36 contig0001, whole genome shotgun sequence	Stenosarchaea group	Euryarchaeota	3352959	2270921	67.73	6732	2.00778	25	2019-02-01	6626	100	6	0	0	1.97616	0.0298244	0.00178946	0	0	190118	3021	177	0	0	193316	5.67016	0.0900995	0.00527892	0	0	5.76553
Eury superphylum	Euryarchaeota	Methanomicrobia	Halobacteriales	GCA_000337795	AOLP01000001.1 Haloferax denitrificans ATCC 35960 contig_1, whole genome shotgun sequence	Stenosarchaea group	Euryarchaeota	3825973	2536114	66.29	5947	1.55438	25	2019-02-01	5845	95	6	1	0	1.52772	0.0248303	0.00156823	0.000261371	0	168526	2979	232	71	0	171808	4.40479	0.0778625	0.00606382	0.00185574	0	4.49057
Eury superphylum	Euryarchaeota	Methanomicrobia	Halobacteriales	GCA_000337215	AOHZ01000001.1 Natronolimnobius innermongolicus JCM 12255 contig_1, whole genome shotgun sequence	Stenosarchaea group	Euryarchaeota	4588634	2949984	64.29	4542	0.989837	25	2019-02-01	4482	55	5	0	0	0.976761	0.0119861	0.00108965	0	0	128100	1758	204	0	0	130062	2.79168	0.0383121	0.00444577	0	0	2.83444
Eury superphylum	Euryarchaeota	Methanomicrobia	Halobacteriales	GCA_003554605	PWGU01000059.1 Halorubrum sp. isolate T1Sed10_15 T1-Sed10-C10025, whole genome shotgun sequence	Stenosarchaea group	Euryarchaeota	2502739	1644235	65.7	5911	2.36181	25	2019-02-01	5814	93	4	0	0	2.32305	0.0371593	0.00159825	0	0	168413	3082	113	0	0	171608	6.72915	0.123145	0.00451505	0	0	6.85681
Eury superphylum	Euryarchaeota	Methanomicrobia	Halobacteriales	GCA_000336795	AOLH01000001.1 Haloferax lucentense DSM 14919 contig_1, whole genome shotgun sequence	Stenosarchaea group	Euryarchaeota	3619064	2402665	66.39	5457	1.50785	25	2019-02-01	5379	71	7	0	0	1.4863	0.0196183	0.0019342	0	0	154866	2166	199	0	0	157231	4.27917	0.0598497	0.00549866	0	0	4.34452
Eury superphylum	Euryarchaeota	Methanomicrobia	Halobacteriales	GCA_003605575	QKNY01000010.1 Halonotius sp. F13-13 NODE_10_length_69543_cov_69.863564, whole genome shotgun sequence	Stenosarchaea group	Euryarchaeota	2468392	1511239	61.22	2125	0.860884	25	2019-02-01	2095	29	1	0	0	0.848731	0.0117485	0.000405122	0	0	59100	821	28	0	0	59949	2.39427	0.0332605	0.00113434	0	0	2.42867
Eury superphylum	Euryarchaeota	Methanomicrobia	Halobacteriales	GCA_000337555	AOIO01000001.1 Natrialba asiatica DSM 12278 contig_1, whole genome shotgun sequence	Stenosarchaea group	Euryarchaeota	4404175	2747662	62.39	4939	1.12144	25	2019-02-01	4862	77	0	0	0	1.10395	0.0174834	0	0	0	140425	2434	0	0	0	142859	3.18845	0.0552657	0	0	0	3.24372
Eury superphylum	Euryarchaeota	Methanomicrobia	Halobacteriales	GCA_000337615	AOII01000001.1 Natrinema pallidum DSM 3751 contig_1, whole genome shotgun sequence	Stenosarchaea group	Euryarchaeota	3915814	2495000	63.72	4922	1.25695	25	2019-02-01	4861	60	1	0	0	1.24138	0.0153225	0.000255375	0	0	139636	1794	28	0	0	141458	3.56595	0.0458142	0.000715049	0	0	3.61248
Eury superphylum	Euryarchaeota	Methanomicrobia	Halobacteriales	GCA_003383065	PSYS01000001.1 Haloferax sp. Atlit-47N P_contig000001, whole genome shotgun sequence	Stenosarchaea group	Euryarchaeota	3813557	2519189	66.06	5755	1.50909	25	2019-02-01	5665	84	5	0	1	1.48549	0.0220267	0.00131111	0	0.000262222	162754	2517	140	0	288	165699	4.26777	0.0660014	0.00367111	0	0.007552	4.345
Eury superphylum	Euryarchaeota	Methanomicrobia	Halobacteriales	GCA_000421805	ATXS01000001.1 Halorubrum ezzemoulense DSM 17463 H617DRAFT_scaffold00001.1_C, whole genome shotgun sequence	Stenosarchaea group	Euryarchaeota	3591480	2392038	66.6	7160	1.99361	25	2019-02-01	7043	109	8	0	0	1.96103	0.0303496	0.00222749	0	0	202874	3458	237	0	0	206569	5.64876	0.0962834	0.00659895	0	0	5.75164
Eury superphylum	Euryarchaeota	Methanomicrobia	Halobacteriales	GCA_002025255	MWUK01000001.1 Halolamina sp. CBA1230 CBA1230_contig01, whole genome shotgun sequence	Stenosarchaea group	Euryarchaeota	3472516	2318139	66.76	8077	2.32598	25	2019-02-01	7944	128	5	0	0	2.28768	0.0368609	0.00143988	0	0	232496	3908	145	0	0	236549	6.69532	0.112541	0.00417565	0	0	6.81203
Eury superphylum	Euryarchaeota	Methanomicrobia	Halobacteriales	GCA_900107665	FNQT01000009.1 Haloplanus vescus strain CGMCC 1.8712 genome assembly, contig: Ga0070191_109, whole genome shotgun sequence	Stenosarchaea group	Euryarchaeota	2776859	1807780	65.1	4890	1.76098	25	2019-02-01	4831	55	4	0	0	1.73974	0.0198066	0.00144048	0	0	140060	1749	156	0	0	141965	5.04383	0.0629848	0.00561786	0	0	5.11243
Eury superphylum	Euryarchaeota	Methanomicrobia	Halobacteriales	GCA_001563955	LKMR01000064.1 Natrialbaceae archaeon PL-Br10_E2g26 PL-BRINE-C10005, whole genome shotgun sequence	Stenosarchaea group	Euryarchaeota	1463447	882680	60.32	1978	1.3516	25	2019-02-01	1954	23	1	0	0	1.3352	0.0157163	0.000683318	0	0	55808	690	28	0	0	56526	3.81346	0.047149	0.00191329	0	0	3.86252
Eury superphylum	Euryarchaeota	Methanomicrobia	Halobacteriales	GCA_900112175	FOYT01000006.1 Halogeometricum rufum strain CGMCC 1.7736 genome assembly, contig: Ga0070187_16, whole genome shotgun sequence	Stenosarchaea group	Euryarchaeota	4187125	2832575	67.65	8372	1.99946	25	2019-02-01	8234	133	5	0	0	1.9665	0.031764	0.00119414	0	0	236043	4081	301	0	0	240425	5.63735	0.0974654	0.0071887	0	0	5.74201
Eury superphylum	Euryarchaeota	Methanomicrobia	Halobacteriales	GCA_003557335	PWOV01000089.1 Natrialbaceae archaeon isolate CSSed10_393R1 CS-Sed10-C100024, whole genome shotgun sequence	Stenosarchaea group	Euryarchaeota	2677600	1590007	59.38	2058	0.768599	25	2019-02-01	2035	22	1	0	0	0.760009	0.00821631	0.000373469	0	0	58525	631	28	0	0	59184	2.18573	0.0235659	0.00104571	0	0	2.21034
Eury superphylum	Euryarchaeota	Methanomicrobia	Halobacteriales	GCA_000025625	CP001932.1 Natrialba magadii ATCC 43099 chromosome, complete genome	Stenosarchaea group	Euryarchaeota	4443643	2712852	61.05	4714	1.06084	25	2019-02-01	4638	70	5	1	0	1.04374	0.0157528	0.0011252	0.000225041	0	135999	2553	373	98	0	139023	3.06053	0.0574529	0.00839401	0.0022054	0	3.12858
Eury superphylum	Euryarchaeota	Methanomicrobia	Halobacteriales	GCA_003009825	PXPC01000001.1 Nanohaloarchaea archaeon SW_10_44_10 sw_10_scaffold_10161, whole genome shotgun sequence	Stenosarchaea group	Euryarchaeota	397623	172179	43.3	75	0.188621	25	2019-02-01	75	0	0	0	0	0.188621	0	0	0	0	2225	0	0	0	0	2225	0.559575	0	0	0	0	0.559575
Eury superphylum	Euryarchaeota	Methanomicrobia	Halobacteriales	GCA_001564005	LKMU01000056.1 Halorubrum sp. PL-Br10_E2g5 PL-BRINE-C10235, whole genome shotgun sequence	Stenosarchaea group	Euryarchaeota	1480846	954806	64.48	1723	1.16352	25	2019-02-01	1697	25	1	0	0	1.14597	0.0168822	0.00067529	0	0	48645	702	86	0	0	49433	3.28495	0.0474053	0.00580749	0	0	3.33816
Eury superphylum	Euryarchaeota	Methanomicrobia	Halobacteriales	GCA_002114285	NEDJ01000100.1 Halorubrum ezzemoulense DSM 17463 NODE_100_length_8476_cov_12.335, whole genome shotgun sequence	Stenosarchaea group	Euryarchaeota	3603550	2399728	66.59	7170	1.9897	25	2019-02-01	7049	109	9	3	0	1.95613	0.0302479	0.00249754	0.000832512	0	202576	3513	332	295	0	206716	5.62157	0.0974872	0.00921314	0.00818637	0	5.73645
Eury superphylum	Euryarchaeota	Methanomicrobia	Halobacteriales	GCA_001483125	LKCV01000001.1 Haloterrigena turkmenica strain WANU15 WANU15_0001, whole genome shotgun sequence	Stenosarchaea group	Euryarchaeota	2950899	1888801	64.01	2849	0.965468	25	2019-02-01	2809	39	1	0	0	0.951913	0.0132163	0.00033888	0	0	80983	1254	28	0	0	82265	2.74435	0.0424955	0.000948863	0	0	2.78779
Eury superphylum	Euryarchaeota	Methanomicrobia	Halobacteriales	GCA_003552265	PUKJ01000119.1 Halorubraceae archaeon isolate B1Sed10_83 B1-Sed10-C10469, whole genome shotgun sequence	Stenosarchaea group	Euryarchaeota	1611230	998353	61.96	1230	0.763392	25	2019-02-01	1220	10	0	0	0	0.757186	0.00620644	0	0	0	34728	276	0	0	0	35004	2.15537	0.0171298	0	0	0	2.1725
Eury superphylum	Euryarchaeota	Methanomicrobia	Halobacteriales	GCA_001282785	CVUA01000001.1 Halolamina sp. halo-7 genome assembly halo7, contig contig1-Halo7, whole genome shotgun sequence	Stenosarchaea group	Euryarchaeota	2835858	1926768	67.94	6595	2.32557	25	2019-02-01	6491	102	2	0	0	2.2889	0.035968	0.000705254	0	0	190052	3088	56	0	0	193196	6.70175	0.108891	0.00197471	0	0	6.81261
Eury superphylum	Euryarchaeota	Methanomicrobia	Halobacteriales	GCA_002727125	NHOA01000084.1 Halorubrum persicum strain C49 contig0001, whole genome shotgun sequence	Stenosarchaea group	Euryarchaeota	3578349	2357382	65.88	7631	2.13255	25	2019-02-01	7493	126	12	0	0	2.09398	0.0352118	0.0033535	0	0	218015	3833	339	0	0	222187	6.09261	0.107116	0.00947364	0	0	6.2092
Eury superphylum	Euryarchaeota	Methanomicrobia	Halobacteriales	GCA_000336995	AOJI01000001.1 Halorubrum aidingense JCM 13560 contig_1, whole genome shotgun sequence	Stenosarchaea group	Euryarchaeota	3108525	2088593	67.19	5515	1.77415	25	2019-02-01	5418	89	6	2	0	1.74295	0.0286309	0.00193018	0.000643392	0	155914	3026	320	177	0	159437	5.01569	0.0973452	0.0102943	0.00569402	0	5.12902
Eury superphylum	Euryarchaeota	Methanomicrobia	Halobacteriales	GCA_000337375	AOJG01000001.1 Halorubrum lipolyticum DSM 21995 contig_1, whole genome shotgun sequence	Stenosarchaea group	Euryarchaeota	3425042	2329410	68.01	8051	2.35063	25	2019-02-01	7887	154	10	0	0	2.30275	0.044963	0.00291967	0	0	229098	4975	388	0	0	234461	6.68891	0.145254	0.0113283	0	0	6.84549
Eury superphylum	Euryarchaeota	Methanomicrobia	Halobacteriales	GCA_000337175	AOIJ01000001.1 Natrinema gari JCM 14663 contig_1, whole genome shotgun sequence	Stenosarchaea group	Euryarchaeota	4023692	2563909	63.72	4998	1.24214	25	2019-02-01	4930	64	3	0	1	1.22524	0.0159058	0.000745584	0	0.000248528	140918	1971	85	0	78	143052	3.50221	0.0489849	0.00211249	0	0.00193852	3.55524
Eury superphylum	Euryarchaeota	Methanomicrobia	Halobacteriales	GCA_003554115	PWFE01000081.1 Halorubraceae archaeon isolate T1Sed10_55R1 T1-Sed10-C10077, whole genome shotgun sequence	Stenosarchaea group	Euryarchaeota	1506249	885951	58.82	974	0.646639	25	2019-02-01	965	8	1	0	0	0.640664	0.00531121	0.000663901	0	0	27703	227	28	0	0	27958	1.8392	0.0150705	0.00185892	0	0	1.85613
Eury superphylum	Euryarchaeota	Methanomicrobia	Halobacteriales	GCA_003781945	RJJW01000022.1 Halorubrum sp. CSM-61 Contig_1, whole genome shotgun sequence	Stenosarchaea group	Euryarchaeota	3715460	2469450	66.46	8644	2.3265	25	2019-02-01	8472	163	9	0	0	2.2802	0.0438707	0.00242231	0	0	247193	5336	255	0	0	252784	6.65309	0.143616	0.00686321	0	0	6.80357
Eury superphylum	Euryarchaeota	Methanomicrobia	Halobacteriales	GCA_000337355	AOJH01000001.1 Halorubrum kocurii JCM 14978 contig_1, whole genome shotgun sequence	Stenosarchaea group	Euryarchaeota	3619738	2420140	66.86	7742	2.13883	25	2019-02-01	7603	133	6	0	0	2.10043	0.036743	0.00165758	0	0	220316	4193	171	0	0	224680	6.08652	0.115837	0.0047241	0	0	6.20708
Eury superphylum	Euryarchaeota	Methanomicrobia	Halobacteriales	GCA_000230715	CP003377.1 Natronobacterium gregoryi SP2, complete genome	Stenosarchaea group	Euryarchaeota	3788356	2357703	62.24	3463	0.914117	25	2019-02-01	3412	48	3	0	0	0.900655	0.0126704	0.0007919	0	0	97291	1610	222	0	0	99123	2.56816	0.0424986	0.00586006	0	0	2.61652
Eury superphylum	Euryarchaeota	Methanomicrobia	Halobacteriales	GCA_001564115	LKNG01000022.1 Natrialbaceae archaeon Tc-Br11_E2g8 LTtc-BRINE-C1047, whole genome shotgun sequence	Stenosarchaea group	Euryarchaeota	2287800	1568995	68.58	5729	2.50415	25	2019-02-01	5588	134	7	0	0	2.44252	0.0585716	0.00305971	0	0	160639	4057	199	0	0	164895	7.02155	0.177332	0.00869831	0	0	7.20758
Eury superphylum	Euryarchaeota	Methanomicrobia	Halobacteriales	GCA_000730175	JPES01000001.1 Haloferax sp. ATB1 scaffold1, whole genome shotgun sequence	Stenosarchaea group	Euryarchaeota	4223705	2609989	61.79	5236	1.23967	25	2019-02-01	5161	72	3	0	0	1.22191	0.0170466	0.000710277	0	0	147880	2132	87	0	0	150099	3.50119	0.050477	0.0020598	0	0	3.55373
Eury superphylum	Euryarchaeota	Methanomicrobia	Halobacteriales	GCA_900115785	FOYS01000008.1 Halogeometricum limi strain CGMCC 1.8711 genome assembly, contig: Ga0070547_18, whole genome shotgun sequence	Stenosarchaea group	Euryarchaeota	3616269	2381371	65.85	5514	1.52478	25	2019-02-01	5441	68	5	0	0	1.50459	0.0188039	0.00138264	0	0	156380	2078	255	0	0	158713	4.32435	0.0574625	0.00705147	0	0	4.38886
Eury superphylum	Euryarchaeota	Methanomicrobia	Halobacteriales	GCA_000337055	AOJM01000001.1 Halorubrum distributum JCM 9100 contig_1, whole genome shotgun sequence	Stenosarchaea group	Euryarchaeota	3307369	2251398	68.07	7400	2.23743	25	2019-02-01	7274	123	3	0	0	2.19933	0.0371897	0.000907065	0	0	210200	4052	85	0	0	214337	6.3555	0.122514	0.00257002	0	0	6.48059
Eury superphylum	Euryarchaeota	Methanomicrobia	Halobacteriales	GCA_003287355	QMIM01000016.1 Halorubrum sp. 48-1-W NODE_10_length_114400_cov_9.43661, whole genome shotgun sequence	Stenosarchaea group	Euryarchaeota	3584929	2370094	66.11	8343	2.32724	25	2019-02-01	8172	159	12	0	0	2.27954	0.0443523	0.00334735	0	0	237216	5157	427	0	0	242800	6.61703	0.143852	0.011911	0	0	6.7728
Eury superphylum	Euryarchaeota	Methanomicrobia	Halobacteriales	GCA_004116405	SDIC01000010.1 Haloferacaceae archaeon SYSU A00711 NODE_10_length_190179_cov_197.259, whole genome shotgun sequence	Stenosarchaea group	Euryarchaeota	4891127	3165448	64.72	9440	1.93003	25	2019-02-01	9311	125	4	0	0	1.90365	0.0255565	0.000817807	0	0	269692	3790	113	0	0	273595	5.5139	0.0774873	0.00231031	0	0	5.5937
Eury superphylum	Euryarchaeota	Methanomicrobia	Halobacteriales	GCA_004765795	SBIV01000001.1 Halorussus sp. LYG-36 Scaffold1_1, whole genome shotgun sequence	Stenosarchaea group	Euryarchaeota	3763720	2518614	66.92	7098	1.8859	25	2019-02-01	6974	121	3	0	0	1.85295	0.032149	0.000797084	0	0	198586	3591	85	0	0	202262	5.27632	0.0954109	0.0022584	0	0	5.37399
Eury superphylum	Euryarchaeota	Methanomicrobia	Halobacteriales	GCA_004114375	CP034692.1 Halorubrum sp. BOL3-1 chromosome, complete genome	Stenosarchaea group	Euryarchaeota	3668425	2417205	65.89	6875	1.8741	25	2019-02-01	6745	121	9	0	0	1.83866	0.0329842	0.00245337	0	0	194312	3907	435	0	0	198654	5.29688	0.106503	0.0118579	0	0	5.41524
Eury superphylum	Euryarchaeota	Methanomicrobia	Halobacteriales	GCA_003383085	PSYV01000001.1 Haloferax sp. Atlit-16N P_contig000001, whole genome shotgun sequence	Stenosarchaea group	Euryarchaeota	3938222	2597904	65.97	5564	1.41282	25	2019-02-01	5491	70	3	0	0	1.39428	0.0177745	0.000761765	0	0	156841	2140	92	0	0	159073	3.98253	0.0543392	0.00233608	0	0	4.03921
Eury superphylum	Euryarchaeota	Methanomicrobia	Halobacteriales	GCA_004126515	CP034940.1 Halorubrum ezzemoulense strain Fb21 chromosome, complete genome	Stenosarchaea group	Euryarchaeota	3726301	2475770	66.44	7315	1.96307	25	2019-02-01	7197	112	6	0	0	1.93141	0.0300566	0.00161018	0	0	207351	3465	176	0	0	210992	5.56453	0.0929877	0.00472318	0	0	5.66224
Eury superphylum	Euryarchaeota	Methanomicrobia	Halobacteriales	GCA_002572525	PDBS01000001.1 Natrinema sp. CBA1119 contig00001, whole genome shotgun sequence	Stenosarchaea group	Euryarchaeota	5058058	3149440	62.27	5591	1.10536	25	2019-02-01	5512	76	3	0	0	1.08975	0.0150255	0.000593113	0	0	157659	2308	121	0	0	160088	3.11699	0.0456302	0.00239222	0	0	3.16501
Eury superphylum	Euryarchaeota	Methanomicrobia	Halobacteriales	GCA_001469865	LOPV01000001.1 Haloferax sp. SB29 contig_1, whole genome shotgun sequence	Stenosarchaea group	Euryarchaeota	3830759	2331150	60.85	3857	1.00685	25	2019-02-01	3810	46	1	0	0	0.994581	0.0120081	0.000261045	0	0	109460	1403	28	0	0	110891	2.8574	0.0366246	0.000730926	0	0	2.89475
Eury superphylum	Euryarchaeota	Methanomicrobia	Halobacteriales	GCA_001462205	LKIR01000001.1 Haloparvum sedimenti strain DYS4 scaffold_1, whole genome shotgun sequence	Stenosarchaea group	Euryarchaeota	3243052	2203797	67.95	7005	2.16	25	2019-02-01	6884	114	7	0	0	2.12269	0.0351521	0.00215846	0	0	200289	3728	349	0	0	204366	6.17594	0.114953	0.0107615	0	0	6.30166
Eury superphylum	Euryarchaeota	Methanomicrobia	Halobacteriales	GCA_002252875	NHPD01000012.1 Halorubrum ezzemoulense strain Ec15 contig0001, whole genome shotgun sequence	Stenosarchaea group	Euryarchaeota	3274958	2216210	67.67	6720	2.05193	25	2019-02-01	6622	91	7	0	0	2.02201	0.0277866	0.00213743	0	0	190202	2667	210	0	0	193079	5.80777	0.0814362	0.0064123	0	0	5.89562
Eury superphylum	Euryarchaeota	Methanomicrobia	Halobacteriales	GCA_002215285	MJCD01000017.1 Halorubrum lacusprofundi strain HLS1 plasmid pR1SE2 NODE_17, whole genome shotgun sequence	Stenosarchaea group	Euryarchaeota	3278551	2143771	65.39	6075	1.85295	25	2019-02-01	5961	101	9	1	3	1.81818	0.0308063	0.00274512	0.000305013	0.000915038	173292	3487	336	92	395	177602	5.28563	0.106358	0.0102484	0.00280612	0.012048	5.41709
Eury superphylum	Euryarchaeota	Methanomicrobia	Halobacteriales	GCA_003439925	QQRR01000001.1 Haloprofundus sp. NK23 Scaffold1, whole genome shotgun sequence	Stenosarchaea group	Euryarchaeota	3473342	2267854	65.29	4381	1.26132	25	2019-02-01	4324	51	6	0	0	1.24491	0.0146833	0.00172744	0	0	123963	1589	170	0	0	125722	3.56898	0.0457484	0.00489442	0	0	3.61963
Eury superphylum	Euryarchaeota	Methanomicrobia	Halobacteriales	GCA_000739575	BBJO01000081.1 Halobellus rufus DNA, contig: contig00081, strain: CBA1103, whole genome shotgun sequence	Stenosarchaea group	Euryarchaeota	3852219	2469969	64.12	5080	1.31872	25	2019-02-01	5018	59	3	0	0	1.30263	0.0153158	0.000778772	0	0	143966	1855	85	0	0	145906	3.73722	0.0481541	0.00220652	0	0	3.78758
Eury superphylum	Euryarchaeota	Methanomicrobia	Halobacteriales	GCA_001564255	LKNC01000012.1 Natrialbaceae archaeon Tc-Br11_E2g1 LTtc-BRINE-C1008, whole genome shotgun sequence	Stenosarchaea group	Euryarchaeota	2155803	1390281	64.49	4663	2.163	25	2019-02-01	4581	76	6	0	0	2.12496	0.0352537	0.00278319	0	0	132024	2281	181	0	0	134486	6.12412	0.105807	0.00839594	0	0	6.23833
Eury superphylum	Euryarchaeota	Methanomicrobia	Halobacteriales	GCA_000336655	AOLZ01000001.1 Halobiforma lacisalsi AJ5 contig_1, whole genome shotgun sequence	Stenosarchaea group	Euryarchaeota	4338576	2834345	65.33	6967	1.60583	25	2019-02-01	6856	107	3	1	0	1.58024	0.0246625	0.000691471	0.00023049	0	197963	3733	88	87	0	201871	4.56286	0.0860421	0.00202832	0.00200527	0	4.65293
Eury superphylum	Euryarchaeota	Methanomicrobia	Halobacteriales	GCA_001482285	LOEP01000001.1 Haloferax sp. Q22 scaffold1, whole genome shotgun sequence	Stenosarchaea group	Euryarchaeota	3977555	2587918	65.06	5451	1.37044	25	2019-02-01	5368	80	3	0	0	1.34957	0.0201129	0.000754232	0	0	153331	2604	87	0	0	156022	3.85491	0.0654674	0.00218727	0	0	3.92256
Eury superphylum	Euryarchaeota	Methanomicrobia	Halobacteriales	GCA_000336775	AOLJ01000001.1 Haloferax gibbonsii ATCC 33959 contig_1, whole genome shotgun sequence	Stenosarchaea group	Euryarchaeota	4057322	2671865	65.85	5929	1.46131	25	2019-02-01	5853	72	4	0	0	1.44258	0.0177457	0.000985872	0	0	167374	2276	121	0	0	169771	4.12523	0.0560961	0.00298226	0	0	4.18431
Eury superphylum	Euryarchaeota	Methanomicrobia	Halobacteriales	GCA_002252925	NHPF01000041.1 Halorubrum sp. Ea8 contig0001, whole genome shotgun sequence	Stenosarchaea group	Euryarchaeota	3742173	2531163	67.64	8145	2.17654	25	2019-02-01	8006	132	7	0	0	2.1394	0.0352736	0.00187057	0	0	231098	3927	197	0	0	235222	6.1755	0.104939	0.00526432	0	0	6.28571
Eury superphylum	Euryarchaeota	Methanomicrobia	Halobacteriales	GCA_003665935	QPLR01000001.1 Halobellus sp. Atlit-31R P_contig000001, whole genome shotgun sequence	Stenosarchaea group	Euryarchaeota	3548073	2353102	66.32	4267	1.20262	25	2019-02-01	4214	52	1	0	0	1.18769	0.0146558	0.000281843	0	0	120878	1735	29	0	0	122642	3.40686	0.0488998	0.000817345	0	0	3.45658
Eury superphylum	Euryarchaeota	Methanomicrobia	Halobacteriales	GCA_000337435	AOIW01000001.1 Halorubrum terrestre JCM 10247 contig_1, whole genome shotgun sequence	Stenosarchaea group	Euryarchaeota	3376225	2296701	68.03	7442	2.20424	25	2019-02-01	7328	109	5	0	0	2.17047	0.0322846	0.00148094	0	0	212029	3473	175	0	0	215677	6.28006	0.102866	0.0051833	0	0	6.38811
Eury superphylum	Euryarchaeota	Methanomicrobia	Halobacteriales	GCA_003382985	PSYU01000001.1 Haloferax sp. Atlit-19N P_contig000001, whole genome shotgun sequence	Stenosarchaea group	Euryarchaeota	4019651	2634563	65.54	5607	1.3949	25	2019-02-01	5531	74	2	0	0	1.37599	0.0184096	0.000497556	0	0	158187	2232	64	0	0	160483	3.93534	0.0555272	0.00159218	0	0	3.99246
Eury superphylum	Euryarchaeota	Methanomicrobia	Halobacteriales	GCA_002495125	DADX01000008.1 TPA_asm: Methanomassiliicoccaceae archaeon UBA387 UBA387_contig_11597, whole genome shotgun sequence	Diaforarchaea group	Euryarchaeota	882347	477513	54.12	1454	1.64788	25	2019-02-01	1434	20	0	0	0	1.62521	0.0226668	0	0	0	41580	576	0	0	0	42156	4.71243	0.0652804	0	0	0	4.77771
Eury superphylum	Euryarchaeota	Methanomicrobia	Halobacteriales	GCA_000337735	AOHX01000001.1 Natronorubrum sulfidifaciens JCM 14089 contig_1, whole genome shotgun sequence	Stenosarchaea group	Euryarchaeota	3460288	2137699	61.78	2943	0.850507	25	2019-02-01	2905	37	1	0	0	0.839525	0.0106928	0.000288993	0	0	83082	1082	29	0	0	84193	2.40101	0.0312691	0.000838081	0	0	2.43312
Eury superphylum	Euryarchaeota	Methanomicrobia	Halobacteriales	GCA_000337115	AOIR01000001.1 Haloterrigena thermotolerans DSM 11522 contig_1, whole genome shotgun sequence	Stenosarchaea group	Euryarchaeota	3895275	2546994	65.39	5772	1.4818	25	2019-02-01	5672	98	2	0	0	1.45612	0.0251587	0.000513443	0	0	161417	2941	164	0	0	164522	4.14392	0.0755017	0.00421023	0	0	4.22363
Eury superphylum	Euryarchaeota	Methanomicrobia	Halobacteriales	GCA_001542905	LOAJ01000001.1 Halorubrum aethiopicum strain SAH-A6 contig00001, whole genome shotgun sequence	Stenosarchaea group	Euryarchaeota	3325770	2260596	67.97	8439	2.53746	25	2019-02-01	8261	172	6	0	0	2.48394	0.0517173	0.00180409	0	0	240531	5986	174	0	0	246691	7.23234	0.179988	0.00523187	0	0	7.41756
Eury superphylum	Euryarchaeota	Methanomicrobia	Halobacteriales	GCA_900116205	FOZS01000013.1 Halostagnicola kamekurae strain DSM 22427 genome assembly, contig: Ga0074796_113, whole genome shotgun sequence	Stenosarchaea group	Euryarchaeota	4108147	2524496	61.45	3775	0.918906	25	2019-02-01	3722	51	2	0	0	0.906005	0.0124144	0.000486837	0	0	106487	1547	56	0	0	108090	2.59209	0.0376569	0.00136314	0	0	2.63111
Eury superphylum	Euryarchaeota	Methanomicrobia	Halobacteriales	GCA_000337535	AOIP01000001.1 Natrialba aegyptia DSM 13077 contig_1, whole genome shotgun sequence	Stenosarchaea group	Euryarchaeota	4618362	2862601	61.98	5125	1.1097	25	2019-02-01	5040	83	2	0	0	1.0913	0.0179717	0.000433054	0	0	146043	2702	94	0	0	148839	3.16223	0.0585056	0.00203535	0	0	3.22277
Eury superphylum	Euryarchaeota	Methanomicrobia	Halobacteriales	GCA_003226235	QKMU01000001.1 Halogeometricum sp. wsp3 WSP3_1, whole genome shotgun sequence	Stenosarchaea group	Euryarchaeota	3343453	2089212	62.49	2275	0.680434	25	2019-02-01	2248	23	3	0	1	0.672359	0.00687912	0.000897276	0	0.000299092	64056	787	155	0	93	65091	1.91586	0.0235385	0.00463593	0	0.00278156	1.94682
Eury superphylum	Euryarchaeota	Methanomicrobia	Halobacteriales	GCA_900188065	FZNQ01000070.1 Halorubrum vacuolatum strain DSM 8800 genome assembly, contig: Ga0170423_170, whole genome shotgun sequence	Stenosarchaea group	Euryarchaeota	3477860	2187388	62.89	5977	1.71859	25	2019-02-01	5872	96	9	0	0	1.68839	0.0276032	0.0025878	0	0	169346	2803	258	0	0	172407	4.86926	0.0805955	0.00741835	0	0	4.95727
Eury superphylum	Euryarchaeota	Methanomicrobia	Halobacteriales	GCA_001861355	MASN01000001.1 Natrialba sp. SSL1 ctg1, whole genome shotgun sequence	Stenosarchaea group	Euryarchaeota	4580837	2816028	61.47	4897	1.06902	25	2019-02-01	4825	69	3	0	0	1.0533	0.0150627	0.000654902	0	0	141605	2288	85	0	0	143978	3.09125	0.0499472	0.00185556	0	0	3.14305
Eury superphylum	Euryarchaeota	Methanomicrobia	Halobacteriales	GCA_000403645	CP005962.1 Salinarchaeum sp. Harcht-Bsk1, complete genome	Stenosarchaea group	Euryarchaeota	3255260	2167547	66.59	4806	1.47638	25	2019-02-01	4731	69	6	0	0	1.45334	0.0211965	0.00184317	0	0	135653	2005	169	0	0	137827	4.16719	0.0615926	0.0051916	0	0	4.23398
Eury superphylum	Euryarchaeota	Methanomicrobia	Halobacteriales	GCA_900109695	FOAD01000010.1 Haloferax larsenii strain CDM_5 genome assembly, contig: Ga0073311_110, whole genome shotgun sequence	Stenosarchaea group	Euryarchaeota	3894077	2397121	61.56	3798	0.975327	25	2019-02-01	3749	47	2	0	0	0.962744	0.0120696	0.000513601	0	0	108175	1660	103	0	0	109938	2.77794	0.0426288	0.00264504	0	0	2.82321
Eury superphylum	Euryarchaeota	Methanomicrobia	Halobacteriales	GCA_000746205	JQKV01000001.1 Halorubrum sp. BV1 EP28DRAFT_scaffold00001.1_C, whole genome shotgun sequence	Stenosarchaea group	Euryarchaeota	2767463	1826716	66.01	4129	1.49198	25	2019-02-01	4066	62	1	0	0	1.46922	0.0224032	0.000361342	0	0	117103	2117	28	0	0	119248	4.23142	0.0764961	0.00101176	0	0	4.30893
Eury superphylum	Euryarchaeota	Methanomicrobia	Halobacteriales	GCA_900109065	FNYR01000078.1 Halohasta litchfieldiae strain DSM 22187 genome assembly, contig: Ga0131236_178, whole genome shotgun sequence	Stenosarchaea group	Euryarchaeota	3284590	1931497	58.8	2849	0.867384	25	2019-02-01	2825	23	1	0	0	0.860077	0.0070024	0.000304452	0	0	81118	694	31	0	0	81843	2.46965	0.021129	0.000943801	0	0	2.49173
Eury superphylum	Euryarchaeota	Methanomicrobia	Halobacteriales	GCA_002252815	NHPA01000048.1 Halorubrum ezzemoulense strain Ga2p scaffold1.1, whole genome shotgun sequence	Stenosarchaea group	Euryarchaeota	3346227	2267478	67.76	6944	2.07517	25	2019-02-01	6840	99	4	1	0	2.04409	0.0295856	0.00119538	0.000298844	0	196207	3040	156	84	0	199487	5.86353	0.0908486	0.00466197	0.00251029	0	5.96155
Eury superphylum	Euryarchaeota	Methanomicrobia	Halobacteriales	GCA_003666025	QPLV01000001.1 Halorubrum sp. Atlit-8R P_contig000001, whole genome shotgun sequence	Stenosarchaea group	Euryarchaeota	3307149	2274826	68.79	7369	2.2282	25	2019-02-01	7230	130	8	0	1	2.18617	0.0393088	0.002419	0	0.000302375	208215	3986	273	0	288	212762	6.29591	0.120527	0.00825484	0	0.00870841	6.4334
Eury superphylum	Euryarchaeota	Methanomicrobia	Halobacteriales	GCA_000337015	AOJJ01000001.1 Halorubrum arcis JCM 13916 contig_1, whole genome shotgun sequence	Stenosarchaea group	Euryarchaeota	3382601	2277628	67.33	7319	2.16372	25	2019-02-01	7192	120	7	0	0	2.12617	0.0354757	0.00206941	0	0	208292	3791	232	0	0	212315	6.15775	0.112074	0.00685863	0	0	6.27668
Eury superphylum	Euryarchaeota	Methanomicrobia	Halobacteriales	GCA_000328525	CP003050.1 Halovivax ruber XH-70, complete genome	Stenosarchaea group	Euryarchaeota	3223876	2074114	64.34	3918	1.21531	25	2019-02-01	3861	53	4	0	0	1.19763	0.0164398	0.00124074	0	0	110272	1531	115	0	0	111918	3.42048	0.0474894	0.00356713	0	0	3.47154
Eury superphylum	Euryarchaeota	Methanomicrobia	Halobacteriales	GCA_003610195	RAPO01000001.1 Halopiger aswanensis strain DSM 13151 Ga0074794_101, whole genome shotgun sequence	Stenosarchaea group	Euryarchaeota	4865231	3131278	64.36	5034	1.03469	25	2019-02-01	4955	76	3	0	0	1.01845	0.015621	0.00061662	0	0	141664	2321	84	0	0	144069	2.91176	0.0477059	0.00172654	0	0	2.9612
Eury superphylum	Euryarchaeota	Methanomicrobia	Halobacteriales	GCA_000784335	JROF01000001.1 Halopiger salifodinae strain KCY07-B2 Scaffold1, whole genome shotgun sequence	Stenosarchaea group	Euryarchaeota	4350898	2845951	65.41	5115	1.17562	25	2019-02-01	5046	63	5	1	0	1.15976	0.0144798	0.00114919	0.000229838	0	144281	1960	253	84	0	146578	3.31612	0.0450482	0.00581489	0.00193064	0	3.36891
Eury superphylum	Euryarchaeota	Methanomicrobia	Halobacteriales	GCA_002252745	NHOX01000040.1 Halorubrum sp. Ib24 scaffold1, whole genome shotgun sequence	Stenosarchaea group	Euryarchaeota	2970568	2005969	67.53	6479	2.18106	25	2019-02-01	6371	103	5	0	0	2.14471	0.0346735	0.00168318	0	0	183935	3024	148	0	0	187107	6.19191	0.101799	0.00498221	0	0	6.29869
Eury superphylum	Euryarchaeota	Methanomicrobia	Halobacteriales	GCA_002252955	NHPI01002297.1 Halorubrum sp. E3 contig0001, whole genome shotgun sequence	Stenosarchaea group	Euryarchaeota	4204396	2754625	65.52	8074	1.92037	25	2019-02-01	7948	119	7	0	0	1.8904	0.0283037	0.00166492	0	0	228973	3506	233	0	0	232712	5.44604	0.0833889	0.00554182	0	0	5.53497
Eury superphylum	Euryarchaeota	Methanomicrobia	Halobacteriales	GCA_000009185	AM180088.1 Haloquadratum walsbyi DSM 16790 complete genome	Stenosarchaea group	Euryarchaeota	3179361	1521677	47.86	1585	0.498528	25	2019-02-01	1573	12	0	0	0	0.494754	0.00377434	0	0	0	46037	438	0	0	0	46475	1.448	0.0137764	0	0	0	1.46177
Eury superphylum	Euryarchaeota	Methanomicrobia	Halobacteriales	GCA_000337895	AOMA01000001.1 Halobiforma nitratireducens JCM 10879 contig_1, whole genome shotgun sequence	Stenosarchaea group	Euryarchaeota	3688747	2350543	63.72	4780	1.29583	25	2019-02-01	4704	73	2	1	0	1.27523	0.0197899	0.00054219	0.000271095	0	136407	2394	106	76	0	138983	3.69792	0.0649001	0.0028736	0.00206032	0	3.76776
Eury superphylum	Euryarchaeota	Methanomicrobia	Halobacteriales	GCA_002355655	AP017569.1 Halorubrum trapanicum DNA, complete genome, strain: CBA1232	Stenosarchaea group	Euryarchaeota	3080199	2113891	68.63	7407	2.40471	25	2019-02-01	7272	130	5	0	0	2.36089	0.0422051	0.00162327	0	0	211000	4413	145	0	0	215558	6.85021	0.14327	0.00470749	0	0	6.99818
Eury superphylum	Euryarchaeota	Methanomicrobia	Halobacteriales	GCA_000337655	AOIC01000001.1 Natronobacterium gregoryi SP2 contig_1, whole genome shotgun sequence	Stenosarchaea group	Euryarchaeota	3694030	2301247	62.3	3419	0.925547	25	2019-02-01	3371	44	4	0	0	0.912553	0.0119111	0.00108283	0	0	96224	1586	250	0	0	98060	2.60485	0.0429341	0.00676768	0	0	2.65455
Eury superphylum	Euryarchaeota	Methanomicrobia	Halobacteriales	GCA_900108095	FNWL01000005.1 Natronorubrum sediminis strain CGMCC 1.8981 genome assembly, contig: Ga0070195_15, whole genome shotgun sequence	Stenosarchaea group	Euryarchaeota	3782545	2311156	61.1	3270	0.864497	25	2019-02-01	3229	40	1	0	0	0.853658	0.0105749	0.000264372	0	0	92241	1205	28	0	0	93474	2.4386	0.0318569	0.000740242	0	0	2.47119
Eury superphylum	Euryarchaeota	Methanomicrobia	Halobacteriales	GCA_002135045	NEWJ01000100.1 Halorubrum sp. SD683 NODE_100_length_8396_cov_6.16881, whole genome shotgun sequence	Stenosarchaea group	Euryarchaeota	3145993	2170607	69	7041	2.23808	25	2019-02-01	6934	99	6	2	0	2.20407	0.0314686	0.00190719	0.000635729	0	199499	3008	290	192	0	202989	6.34137	0.0956137	0.00921808	0.006103	0	6.4523
Eury superphylum	Euryarchaeota	Methanomicrobia	Halobacteriales	GCA_002788215	CP024845.1 Halohasta litchfieldiae strain tADL chromosome, complete genome	Stenosarchaea group	Euryarchaeota	3332022	1961695	58.87	2854	0.856537	25	2019-02-01	2830	23	1	0	0	0.849334	0.00690272	0.000300118	0	0	81281	694	31	0	0	82006	2.43939	0.0208282	0.000930366	0	0	2.46115
Eury superphylum	Euryarchaeota	Methanomicrobia	Halobacteriales	GCA_000337855	AOHT01000001.1 Halogeometricum borinquense DSM 11551 contig_1, whole genome shotgun sequence	Stenosarchaea group	Euryarchaeota	3928510	2354936	59.94	3048	0.775867	25	2019-02-01	3013	33	2	0	0	0.766957	0.00840013	0.000509099	0	0	86961	1128	101	0	0	88190	2.21359	0.0287132	0.00257095	0	0	2.24487
Eury superphylum	Euryarchaeota	Methanomicrobia	Halobacteriales	GCA_001469955	LOPU01000001.1 Haloprofundus marisrubri strain SB9 contig_1, whole genome shotgun sequence	Stenosarchaea group	Euryarchaeota	3929557	2457255	62.53	3440	0.875417	25	2019-02-01	3402	36	2	0	0	0.865746	0.00916134	0.000508963	0	0	96921	1046	61	0	0	98028	2.46646	0.0266188	0.00155234	0	0	2.49463
Asgard group	Asgard superphylum	Asgard	Heimdallarchaeota	GCA_001940645	MDVS01000001.1 Candidatus Heimdallarchaeota archaeon LC_3 HeimC3_contig000001, whole genome shotgun sequence	Candidatus Heimdallarchaeota	Asgard group	5684038	1689328	29.72	665	0.116994	25	2019-02-01	655	10	0	0	0	0.115235	0.00175931	0	0	0	19485	290	0	0	0	19775	0.342802	0.00510201	0	0	0	0.347904
Asgard group	Asgard superphylum	Asgard	Heimdallarchaeota	GCA_004524125	SDMW01000001.1 Candidatus Heimdallarchaeota archaeon isolate TEKIR_3 Tekir-sed17-10407, whole genome shotgun sequence	Candidatus Heimdallarchaeota	Asgard group	432340	144676	33.46	95	0.219734	25	2019-02-01	94	1	0	0	0	0.217421	0.00231299	0	0	0	2721	32	0	0	0	2753	0.629366	0.00740158	0	0	0	0.636767
Asgard group	Asgard superphylum	Asgard	Heimdallarchaeota	GCA_003662885	QMYY01000001.1 Candidatus Heimdallarchaeota archaeon isolate B33_G2 B33_Guay2_scaffold_00552, whole genome shotgun sequence	Candidatus Heimdallarchaeota	Asgard group	2055492	808175	39.32	1026	0.499151	25	2019-02-01	1009	17	0	0	0	0.49088	0.00827053	0	0	0	30161	481	0	0	0	30642	1.46734	0.0234007	0	0	0	1.49074
Asgard group	Asgard superphylum	Asgard	Heimdallarchaeota	GCA_004376455	SOJV01000240.1 Candidatus Heimdallarchaeota archaeon isolate E44_bin34 NODE_10150_length_5108_cov_14.969523, whole genome shotgun sequence	Candidatus Heimdallarchaeota	Asgard group	2676663	903700	33.76	407	0.152055	25	2019-02-01	403	4	0	0	0	0.150561	0.0014944	0	0	0	11833	109	0	0	0	11942	0.44208	0.00407223	0	0	0	0.446153
Asgard group	Asgard superphylum	Asgard	Heimdallarchaeota	GCA_001940755	MEHH01000001.1 Candidatus Heimdallarchaeota archaeon AB_125 HeimAB125_contig000001, whole genome shotgun sequence	Candidatus Heimdallarchaeota	Asgard group	2278690	760106	33.36	313	0.13736	25	2019-02-01	312	1	0	0	0	0.136921	0.000438849	0	0	0	9432	28	0	0	0	9460	0.413922	0.00122878	0	0	0	0.415151
Asgard group	Asgard superphylum	Asgard	Heimdallarchaeota	GCA_004376735	SOIU01000121.1 Candidatus Heimdallarchaeota archaeon isolate E29_bin46 NODE_10086_length_4735_cov_17.402564, whole genome shotgun sequence	Candidatus Heimdallarchaeota	Asgard group	2030371	680890	33.54	376	0.185188	25	2019-02-01	371	4	1	0	0	0.182725	0.00197008	0.000492521	0	0	11042	128	29	0	0	11199	0.543841	0.00630427	0.00142831	0	0	0.551574
Asgard group	Asgard superphylum	Asgard	Heimdallarchaeota	GCA_001940725	MDVR01000001.1 Candidatus Heimdallarchaeota archaeon LC_2 HeimC2_contig000001, whole genome shotgun sequence	Candidatus Heimdallarchaeota	Asgard group	4843591	1580738	32.64	1068	0.220498	25	2019-02-01	1057	9	2	0	0	0.218227	0.00185813	0.000412917	0	0	31792	261	58	0	0	32111	0.656373	0.00538856	0.00119746	0	0	0.662959
Asgard group	Asgard superphylum	Asgard	Heimdallarchaeota	GCA_003662935	QMYZ01000001.1 Candidatus Heimdallarchaeota archaeon isolate B18_G1 B18_Guay1_scaffold_00042, whole genome shotgun sequence	Candidatus Heimdallarchaeota	Asgard group	2939760	1142441	38.86	1456	0.495279	25	2019-02-01	1429	26	1	0	0	0.486094	0.00884426	0.000340164	0	0	42756	754	29	0	0	43539	1.4544	0.0256484	0.000986475	0	0	1.48104
Asgard group	Asgard superphylum	Asgard	Heimdallarchaeota	GCA_002728275	PBWW01000001.1 Candidatus Heimdallarchaeota archaeon isolate RS678 56781, whole genome shotgun sequence	Candidatus Heimdallarchaeota	Asgard group	1406929	421850	29.98	265	0.188354	25	2019-02-01	260	5	0	0	0	0.1848	0.00355384	0	0	0	7966	139	0	0	0	8105	0.566198	0.00987967	0	0	0	0.576077
Asgard group	Asgard superphylum	Asgard	Heimdallarchaeota	GCA_003662875	QMYX01000001.1 Candidatus Heimdallarchaeota archaeon isolate B5_G9 B5_Guay9_scaffold_03031, whole genome shotgun sequence	Candidatus Heimdallarchaeota	Asgard group	1669071	643010	38.53	813	0.487097	25	2019-02-01	802	11	0	0	0	0.480507	0.00659049	0	0	0	24047	360	0	0	0	24407	1.44074	0.0215689	0	0	0	1.46231
Asgard group	Asgard superphylum	Asgard	Heimdallarchaeota	GCA_004524685	SDNT01000069.1 Candidatus Heimdallarchaeota archaeon isolate AMARA_4 AMARA-sed17-102339, whole genome shotgun sequence	Candidatus Heimdallarchaeota	Asgard group	533755	180227	33.77	98	0.183605	25	2019-02-01	98	0	0	0	0	0.183605	0	0	0	0	3005	0	0	0	0	3005	0.562992	0	0	0	0	0.562992
Asgard group	Asgard superphylum	Asgard	Heimdallarchaeota	GCA_003144275	NJBF01000082.1 Candidatus Heimdallarchaeota archaeon B3-JM-08 10141, whole genome shotgun sequence	Candidatus Heimdallarchaeota	Asgard group	3948260	1426890	36.14	1542	0.390552	25	2019-02-01	1530	11	1	0	0	0.387512	0.00278604	0.000253276	0	0	45532	304	28	0	0	45864	1.15322	0.00769959	0.000709173	0	0	1.16163
TACK group	Cren superphylum		Korarchaeota	GCA_003344655	MAIU01000001.1 Candidatus Korarchaeota archaeon NZ13-K Knz13_0, whole genome shotgun sequence	Candidatus Korarchaeota	TACK group	1374210	778533	56.65	7917	5.76113	25	2019-02-01	7751	161	5	0	0	5.64033	0.117158	0.00363845	0	0	235686	5061	144	0	0	240891	17.1507	0.368284	0.0104787	0	0	17.5294
TACK group	Cren superphylum		Korarchaeota	GCA_004347975	QNVG01000001.1 Candidatus Korarchaeota archaeon isolate WYZ-LMO9 Korarchaeota_archaeon_WYZ-LMO9_contig-1, whole genome shotgun sequence	Candidatus Korarchaeota	TACK group	2243550	969924	43.23	3064	1.36569	25	2019-02-01	3032	32	0	0	0	1.35143	0.0142631	0	0	0	90358	1048	0	0	0	91406	4.02746	0.0467117	0	0	0	4.07417
TACK group	Cren superphylum		Korarchaeota	GCA_003661445	QMWB01000001.1 Candidatus Korarchaeota archaeon isolate B10_G17 B10_Guay17_scaffold_00062, whole genome shotgun sequence	Candidatus Korarchaeota	TACK group	1675048	885027	52.84	4251	2.53784	25	2019-02-01	4185	62	4	0	0	2.49844	0.0370139	0.00238799	0	0	126983	1932	119	0	0	129034	7.58086	0.11534	0.00710427	0	0	7.7033
TACK group	Cren superphylum		Korarchaeota	GCA_002878355	PNIS01000014.1 Candidatus Korarchaeota archaeon isolate ARK-16 NODE_1024_length_7744_cov_2.80414, whole genome shotgun sequence	Candidatus Korarchaeota	TACK group	2051846	996043	48.54	2476	1.20672	25	2019-02-01	2445	30	1	0	0	1.19161	0.014621	0.000487366	0	0	71995	1091	29	0	0	73115	3.50879	0.0531716	0.00141336	0	0	3.56338
TACK group	Cren superphylum		Korarchaeota	GCA_003661265	QMVU01000001.1 Candidatus Korarchaeota archaeon isolate B8_G17 B8_Guay17_scaffold_00383, whole genome shotgun sequence	Candidatus Korarchaeota	TACK group	1490935	698598	46.86	3173	2.12819	25	2019-02-01	3123	49	1	0	0	2.09466	0.0328653	0.00067072	0	0	94358	1431	28	0	0	95817	6.32878	0.09598	0.00187802	0	0	6.42664
TACK group	Cren superphylum		Korarchaeota	GCA_003661245	QMVT01000001.1 Candidatus Korarchaeota archaeon isolate B81_G16 B81_Guay16_scaffold_01600, whole genome shotgun sequence	Candidatus Korarchaeota	TACK group	1103715	483804	43.83	1468	1.33005	25	2019-02-01	1451	17	0	0	0	1.31465	0.0154025	0	0	0	43625	506	0	0	0	44131	3.95256	0.0458452	0	0	0	3.99841
TACK group	Cren superphylum		Korarchaeota	GCA_002899815	PNIB01000041.1 Candidatus Korarchaeota archaeon isolate ZAV-18 NODE_10003_length_2614_cov_1.72646, whole genome shotgun sequence	Candidatus Korarchaeota	TACK group	1250281	550649	44.04	1899	1.51886	25	2019-02-01	1881	17	1	0	0	1.50446	0.0135969	0.00079982	0	0	56029	478	30	0	0	56537	4.48131	0.0382314	0.00239946	0	0	4.52194
TACK group	Cren superphylum		Korarchaeota	GCA_003661365	QMVZ01000001.1 Candidatus Korarchaeota archaeon isolate B15_G15 B15_Guay15_scaffold_00044, whole genome shotgun sequence	Candidatus Korarchaeota	TACK group	1823627	794452	43.56	1907	1.04572	25	2019-02-01	1894	13	0	0	0	1.03859	0.00712865	0	0	0	56628	373	0	0	0	57001	3.10524	0.0204537	0	0	0	3.12569
TACK group	Cren superphylum		Korarchaeota	GCA_003661225	QMVS01000001.1 Candidatus Korarchaeota archaeon isolate B85_G9 B85_Guay9_scaffold_01205, whole genome shotgun sequence	Candidatus Korarchaeota	TACK group	1388613	824179	59.35	7207	5.19007	25	2019-02-01	7032	162	12	0	1	5.06405	0.116663	0.00864172	0	0.000720143	211930	5440	363	0	120	217853	15.262	0.391758	0.0261412	0	0.00864172	15.6885
TACK group	Cren superphylum		Korarchaeota	GCA_003661285	QMVV01000001.1 Candidatus Korarchaeota archaeon isolate B68_G1 B68_Guay1_scaffold_00023, whole genome shotgun sequence	Candidatus Korarchaeota	TACK group	1266122	535580	42.3	1456	1.14997	25	2019-02-01	1432	22	2	0	0	1.13101	0.0173759	0.00157963	0	0	43074	683	59	0	0	43816	3.40204	0.0539442	0.0046599	0	0	3.46065
TACK group	Cren superphylum		Korarchaeota	GCA_003661315	QMVX01000001.1 Candidatus Korarchaeota archaeon isolate B41_G2 B41_Guay2_scaffold_00155, whole genome shotgun sequence	Candidatus Korarchaeota	TACK group	1494989	658369	44.04	1801	1.20469	25	2019-02-01	1779	22	0	0	0	1.18998	0.0147158	0	0	0	53250	639	0	0	0	53889	3.5619	0.0427428	0	0	0	3.60464
TACK group	Cren superphylum		Korarchaeota	GCA_003661345	QMVY01000001.1 Candidatus Korarchaeota archaeon isolate B35_G17 B35_Guay17_scaffold_00267, whole genome shotgun sequence	Candidatus Korarchaeota	TACK group	834209	542293	65.01	7879	9.44488	25	2019-02-01	7652	214	13	0	0	9.17276	0.25653	0.0155836	0	0	232974	6767	486	0	0	240227	27.9275	0.811188	0.0582588	0	0	28.797
TACK group	Cren superphylum		Korarchaeota	GCA_000019605	CP000968.1 Candidatus Korarchaeum cryptofilum OPF8, complete genome	Candidatus Korarchaeota	TACK group	1590757	779482	49	5712	3.59074	25	2019-02-01	5599	107	6	0	0	3.51971	0.0672636	0.00377179	0	0	171560	3401	177	0	0	175138	10.7848	0.213798	0.0111268	0	0	11.0097
TACK group	Cren superphylum		Korarchaeota	GCA_003947435	RCOS01000001.1 Candidatus Methanodesulfokores washburnensis strain MDKW Ga0080004_1057137, whole genome shotgun sequence	Candidatus Korarchaeota	TACK group	2942065	1261078	42.86	3803	1.29263	25	2019-02-01	3760	42	1	0	0	1.27801	0.0142757	0.000339897	0	0	111954	1366	30	0	0	113350	3.80529	0.04643	0.00101969	0	0	3.85274
TACK group	Cren superphylum		Korarchaeota	GCA_004212055	RXII01000120.1 Candidatus Methanodesulfokores washburnensis isolate NM4 JGI20130J15133_1000253, whole genome shotgun sequence	Candidatus Korarchaeota	TACK group	1416215	614960	43.42	1929	1.36208	25	2019-02-01	1913	16	0	0	0	1.35078	0.0112977	0	0	0	56709	471	0	0	0	57180	4.00426	0.0332577	0	0	0	4.03752
TACK group	Cren superphylum		Korarchaeota	GCA_003661305	QMVW01000001.1 Candidatus Korarchaeota archaeon isolate B51_G1 B51_Guay1_scaffold_00326, whole genome shotgun sequence	Candidatus Korarchaeota	TACK group	1713564	752519	43.92	1887	1.10121	25	2019-02-01	1861	26	0	0	0	1.08604	0.0151731	0	0	0	55425	747	0	0	0	56172	3.23449	0.0435934	0	0	0	3.27808
TACK group	Cren superphylum		Korarchaeota	GCA_003948265	RCOR01000001.1 Candidatus Korarchaeum cryptofilum strain WS Ga0080004_1062362, whole genome shotgun sequence	Candidatus Korarchaeota	TACK group	1769550	861357	48.68	6171	3.48733	25	2019-02-01	6043	122	6	0	0	3.41499	0.0689441	0.00339069	0	0	185620	3876	177	0	0	189673	10.4897	0.219039	0.0100025	0	0	10.7187
TACK group	Cren superphylum		Korarchaeota	GCA_003661385	QMWA01000001.1 Candidatus Korarchaeota archaeon isolate B14_G2 B14_Guay2_scaffold_00028, whole genome shotgun sequence	Candidatus Korarchaeota	TACK group	1739738	919084	52.83	4434	2.54866	25	2019-02-01	4377	52	5	0	0	2.5159	0.0298896	0.002874	0	0	132543	1691	182	0	0	134416	7.61856	0.0971985	0.0104613	0	0	7.72622
TACK group	Cren superphylum		Marsarchaeota	GCA_003019615	NEXB01000001.1 Candidatus Marsarchaeota G1 archaeon OSP_C NAG2_G1-r02_contig00002, whole genome shotgun sequence	Candidatus Marsarchaeota	TACK group	1992348	880887	44.21	1411	0.70821	25	2019-02-01	1393	16	2	0	0	0.699175	0.00803073	0.00100384	0	0	42237	495	58	0	0	42790	2.11996	0.0248451	0.00291114	0	0	2.14772
TACK group	Cren superphylum		Marsarchaeota	GCA_003019595	NEXD01000001.1 Candidatus Marsarchaeota G1 archaeon BE_D NAG2_G1-r04_contig00002, whole genome shotgun sequence	Candidatus Marsarchaeota	TACK group	2190152	959598	43.81	1155	0.527361	25	2019-02-01	1145	8	2	0	0	0.522795	0.00365271	0.000913179	0	0	34160	226	58	0	0	34444	1.55971	0.0103189	0.00264822	0	0	1.57268
TACK group	Cren superphylum		Marsarchaeota	GCA_003019415	NEXM01000054.1 Candidatus Marsarchaeota G2 archaeon ECH_B_SAG-F08 NAG2_SAG_TGTA_F08_NODE_1, whole genome shotgun sequence	Candidatus Marsarchaeota	TACK group	902981	392759	43.5	482	0.533788	25	2019-02-01	478	4	0	0	0	0.529358	0.00442977	0	0	0	14553	145	0	0	0	14698	1.61166	0.0160579	0	0	0	1.62772
TACK group	Cren superphylum		Marsarchaeota	GCA_003019435	NEXF01000001.1 Candidatus Marsarchaeota G2 archaeon BE_D NAG2_G2-r02_contig00016, whole genome shotgun sequence	Candidatus Marsarchaeota	TACK group	3731392	1857197	49.77	10185	2.72954	25	2019-02-01	9992	186	7	0	0	2.67782	0.0498473	0.00187598	0	0	306859	6115	205	0	0	313179	8.22371	0.16388	0.00549393	0	0	8.39309
TACK group	Cren superphylum		Marsarchaeota	GCA_003019535	NEXG01000001.1 Candidatus Marsarchaeota G2 archaeon ECH_B_1 Archaeal_consort1_NAG2_g2_scaffold00001, whole genome shotgun sequence	Candidatus Marsarchaeota	TACK group	2552355	1270111	49.76	7174	2.81074	25	2019-02-01	7028	142	4	0	0	2.75354	0.0556349	0.00156718	0	0	215824	4606	116	0	0	220546	8.45588	0.180461	0.00454482	0	0	8.64088
TACK group	Cren superphylum		Marsarchaeota	GCA_003019375	NEXL01000033.1 Candidatus Marsarchaeota G2 archaeon ECH_B_SAG-E12 NAG2_SAG_TGSZ_E12_NODE_10, whole genome shotgun sequence	Candidatus Marsarchaeota	TACK group	351358	150477	42.83	164	0.46676	25	2019-02-01	164	0	0	0	0	0.46676	0	0	0	0	4889	0	0	0	0	4889	1.39146	0	0	0	0	1.39146
TACK group	Cren superphylum		Marsarchaeota	GCA_003019545	NEXE01000001.1 Candidatus Marsarchaeota G2 archaeon OSP_D NAG2_G2-r01_contig00011, whole genome shotgun sequence	Candidatus Marsarchaeota	TACK group	2779268	1397351	50.28	8169	2.93926	25	2019-02-01	8006	156	7	0	0	2.88061	0.0561299	0.00251865	0	0	245747	5201	272	0	0	251220	8.84215	0.187136	0.00978675	0	0	9.03907
TACK group	Cren superphylum		Marsarchaeota	GCA_003019475	NEXI01000001.1 Candidatus Marsarchaeota G2 archaeon ECH_B_3 Archaeal_consort3_NAG2_g2_scaffold00001, whole genome shotgun sequence	Candidatus Marsarchaeota	TACK group	2471134	1235985	50.02	7074	2.86265	25	2019-02-01	6930	140	4	0	0	2.80438	0.0566542	0.00161869	0	0	212809	4493	116	0	0	217418	8.6118	0.181819	0.0046942	0	0	8.79831
TACK group	Cren superphylum		Marsarchaeota	GCA_003019445	NEXA01000001.1 Candidatus Marsarchaeota G1 archaeon OSP_B NAG2_G1-r01_contig00150, whole genome shotgun sequence	Candidatus Marsarchaeota	TACK group	1077698	477353	44.29	522	0.484366	25	2019-02-01	514	6	2	0	0	0.476943	0.00556742	0.00185581	0	0	15289	167	58	0	0	15514	1.41867	0.015496	0.00538184	0	0	1.43955
TACK group	Cren superphylum		Marsarchaeota	GCA_003019565	NEXC01000001.1 Candidatus Marsarchaeota G1 archaeon OSP_D NAG2_G1-r03_contig00002, whole genome shotgun sequence	Candidatus Marsarchaeota	TACK group	1915630	841535	43.93	1058	0.552299	25	2019-02-01	1048	8	2	0	0	0.547079	0.00417617	0.00104404	0	0	31401	229	58	0	0	31688	1.6392	0.0119543	0.00302772	0	0	1.65418
TACK group	Cren superphylum		Marsarchaeota	GCA_003019485	NEXK01000093.1 Candidatus Marsarchaeota G2 archaeon ECH_B_SAG-C16 NAG2_SAG_TGST_C16_NODE_1, whole genome shotgun sequence	Candidatus Marsarchaeota	TACK group	1242243	614791	49.49	3272	2.63395	25	2019-02-01	3215	54	2	1	0	2.58806	0.0434698	0.00160999	0.000804995	0	98427	1720	61	70	0	100278	7.92333	0.138459	0.00491047	0.00563497	0	8.07233
TACK group	Cren superphylum		Marsarchaeota	GCA_003019515	NEXH01000001.1 Candidatus Marsarchaeota G2 archaeon ECH_B_2 Archaeal_consort2_NAG2_g2_JGI26468J51210_100001, whole genome shotgun sequence	Candidatus Marsarchaeota	TACK group	2586509	1291000	49.91	7375	2.85133	25	2019-02-01	7228	143	4	0	0	2.7945	0.0552869	0.00154649	0	0	222190	4598	116	0	0	226904	8.59034	0.177769	0.00448481	0	0	8.7726
TACK group	Cren superphylum		Marsarchaeota	GCA_003019385	NEXO01000038.1 Candidatus Marsarchaeota G2 archaeon ECH_B_SAG-G16 NAG2_SAG_TGSU_G16_NODE_10, whole genome shotgun sequence	Candidatus Marsarchaeota	TACK group	1158483	513462	44.32	866	0.747529	25	2019-02-01	853	11	2	0	0	0.736308	0.00949518	0.0017264	0	0	25710	358	58	0	0	26126	2.21928	0.0309025	0.00500655	0	0	2.25519
TACK group	Cren superphylum		Marsarchaeota	GCA_003019345	NEXJ01000047.1 Candidatus Marsarchaeota G2 archaeon ECH_B_SAG-M15 NAG2_SAG_TGSW_M15_NODE_1, whole genome shotgun sequence	Candidatus Marsarchaeota	TACK group	1164694	583064	50.06	3428	2.94326	25	2019-02-01	3358	65	5	0	0	2.88316	0.0558087	0.00429297	0	0	103090	2260	268	0	0	105618	8.85125	0.194042	0.0230103	0	0	9.0683
TACK group	Cren superphylum		Marsarchaeota	GCA_003019335	NEXN01000021.1 Candidatus Marsarchaeota G2 archaeon ECH_B_SAG-G06 NAG2_SAG_TGSY_G06_NODE_1, whole genome shotgun sequence	Candidatus Marsarchaeota	TACK group	692736	309248	44.64	518	0.74776	25	2019-02-01	514	4	0	0	0	0.741985	0.00577421	0	0	0	15578	155	0	0	0	15733	2.24876	0.022375	0	0	0	2.27114
Eury superphylum	Euryarchaeota	Methamonada	Methanobacteriales	GCA_003158115	PMGM01000056.1 Methanobacterium sp. isolate bog_57 73.20120600_S2D.40_contig_1001, whole genome shotgun sequence	Methanomada group	Euryarchaeota	2293092	735074	32.06	514	0.224151	25	2019-02-01	513	1	0	0	0	0.223715	0.000436092	0	0	0	15004	29	0	0	0	15033	0.654313	0.00126467	0	0	0	0.655578
Eury superphylum	Euryarchaeota	Methamonada	Methanobacteriales	GCA_900320515	ONSJ01000069.1 uncultured Methanobrevibacter sp. isolate RUG593 genome assembly, contig: scaffold_99507, whole genome shotgun sequence	Methanomada group	Euryarchaeota	2115538	781450	36.94	305	0.144171	25	2019-02-01	303	2	0	0	0	0.143226	0.000945386	0	0	0	8654	57	0	0	0	8711	0.409069	0.00269435	0	0	0	0.411763
Eury superphylum	Euryarchaeota	Methamonada	Methanobacteriales	GCA_003166335	PMWA01000096.1 Methanobacterium sp. isolate bog_22 73.20110700_S2D.54_contig_11151, whole genome shotgun sequence	Methanomada group	Euryarchaeota	2488520	806197	32.4	760	0.305402	25	2019-02-01	750	9	1	0	0	0.301384	0.00361661	0.000401845	0	0	22439	267	29	0	0	22735	0.901701	0.0107293	0.00116535	0	0	0.913595
Eury superphylum	Euryarchaeota	Methamonada	Methanobacteriales	GCA_000190155	AEMC01000045.1 Methanobrevibacter smithii TS96B Contig45, whole genome shotgun sequence	Methanomada group	Euryarchaeota	1869210	565946	30.28	162	0.0866676	25	2019-02-01	162	0	0	0	0	0.0866676	0	0	0	0	4722	0	0	0	0	4722	0.25262	0	0	0	0	0.25262
Eury superphylum	Euryarchaeota	Methamonada	Methanobacteriales	GCA_002498055	DAGD01000023.1 TPA_asm: Methanobacterium sp. UBA355 UBA355_contig_125, whole genome shotgun sequence	Methanomada group	Euryarchaeota	1788554	663659	37.11	1121	0.626763	25	2019-02-01	1109	12	0	0	0	0.620054	0.00670933	0	0	0	32294	346	0	0	0	32640	1.80559	0.0193452	0	0	0	1.82494
Eury superphylum	Euryarchaeota	Methamonada	Methanobacteriales	GCA_900321995	ONYG01000270.1 uncultured Methanobrevibacter sp. isolate RUG748 genome assembly, contig: k87_68900134, whole genome shotgun sequence	Methanomada group	Euryarchaeota	1898193	578457	30.47	127	0.0669057	25	2019-02-01	126	1	0	0	0	0.0663789	0.000526817	0	0	0	3623	65	0	0	0	3688	0.190866	0.00342431	0	0	0	0.19429
Eury superphylum	Euryarchaeota	Methamonada	Methanobacteriales	GCA_002506795	DAYF01000014.1 TPA_asm: Methanobacterium sp. UBA397 UBA397_contig_10685, whole genome shotgun sequence	Methanomada group	Euryarchaeota	1986131	758249	38.18	872	0.439045	25	2019-02-01	864	8	0	0	0	0.435017	0.00402793	0	0	0	25099	224	0	0	0	25323	1.26371	0.0112782	0	0	0	1.27499
Eury superphylum	Euryarchaeota	Methamonada	Methanobacteriales	GCA_002504505	DATA01000005.1 TPA_asm: Methanobacterium sp. UBA391 UBA391_contig_131, whole genome shotgun sequence	Methanomada group	Euryarchaeota	2340144	951986	40.68	2102	0.898235	25	2019-02-01	2075	27	0	0	0	0.886698	0.0115378	0	0	0	60345	788	0	0	0	61133	2.57869	0.0336731	0	0	0	2.61236
Eury superphylum	Euryarchaeota	Methamonada	Methanobacteriales	GCA_001563245	CP014265.1 Methanobrevibacter olleyae strain YLM1, complete genome	Methanomada group	Euryarchaeota	2201192	592821	26.93	190	0.0863169	25	2019-02-01	189	1	0	0	0	0.0858626	0.000454299	0	0	0	5533	27	0	0	0	5560	0.251364	0.00122661	0	0	0	0.25259
Eury superphylum	Euryarchaeota	Methamonada	Methanobacteriales	GCA_002813655	CP017766.1 Methanobacterium sp. MO-MB1, complete genome	Methanomada group	Euryarchaeota	2506225	988089	39.43	2590	1.03343	25	2019-02-01	2565	24	1	0	0	1.02345	0.00957616	0.000399006	0	0	76405	719	29	0	0	77153	3.04861	0.0286886	0.00115712	0	0	3.07845
Eury superphylum	Euryarchaeota	Methamonada	Methanobacteriales	GCA_002287195	LMVN01000001.1 Methanosphaera cuniculi strain 1R-7 contig_1, whole genome shotgun sequence	Methanomada group	Euryarchaeota	1928201	540415	28.03	151	0.0783113	25	2019-02-01	148	0	1	0	2	0.0767555	0	0.000518618	0	0.00103724	5299	0	58	0	148	5505	0.274816	0	0.00300799	0	0.00767555	0.285499
Eury superphylum	Euryarchaeota	Methamonada	Methanobacteriales	GCA_900317075	ONFI01000133.1 uncultured Methanobrevibacter sp. isolate RUG256 genome assembly, contig: scaffold_54198, whole genome shotgun sequence	Methanomada group	Euryarchaeota	1806492	601381	33.29	223	0.123444	25	2019-02-01	223	0	0	0	0	0.123444	0	0	0	0	6509	0	0	0	0	6509	0.360312	0	0	0	0	0.360312
Eury superphylum	Euryarchaeota	Methamonada	Methanobacteriales	GCA_003162115	PMMV01000042.1 Methanobacterium sp. isolate fen_4 73.20100900_E2D.36_contig_1008, whole genome shotgun sequence	Methanomada group	Euryarchaeota	2014081	681175	33.82	586	0.290952	25	2019-02-01	580	6	0	0	0	0.287973	0.00297903	0	0	0	17019	172	0	0	0	17191	0.845001	0.00853988	0	0	0	0.853541
Eury superphylum	Euryarchaeota	Methamonada	Methanobacteriales	GCA_000012545	CP000102.1 Methanosphaera stadtmanae DSM 3091, complete genome	Methanomada group	Euryarchaeota	1767403	488399	27.63	160	0.0905283	25	2019-02-01	159	1	0	0	0	0.0899625	0.000565802	0	0	0	4882	28	0	0	0	4910	0.276224	0.00158425	0	0	0	0.277809
Eury superphylum	Euryarchaeota	Methamonada	Methanobacteriales	GCA_000214725	CP002772.1 Methanobacterium paludis strain SWAN1, complete genome	Methanomada group	Euryarchaeota	2546541	909924	35.73	1006	0.395046	25	2019-02-01	991	15	0	0	0	0.389155	0.00589034	0	0	0	28848	444	0	0	0	29292	1.13283	0.0174354	0	0	0	1.15027
Eury superphylum	Euryarchaeota	Methamonada	Methanobacteriales	GCA_900313245	OMQM01000191.1 uncultured Methanobrevibacter sp. isolate RUG780 genome assembly, contig: scaffold_70877, whole genome shotgun sequence	Methanomada group	Euryarchaeota	1767289	544688	30.82	175	0.0990217	25	2019-02-01	174	0	1	0	0	0.0984559	0	0.000565838	0	0	5053	0	28	0	0	5081	0.285918	0	0.00158435	0	0	0.287502
Eury superphylum	Euryarchaeota	Methamonada	Methanobacteriales	GCA_001729395	MAIF01000001.1 Methanosphaera sp. A6 contig_1, whole genome shotgun sequence	Methanomada group	Euryarchaeota	1556477	431914	27.75	110	0.0706724	25	2019-02-01	109	1	0	0	0	0.0700299	0.000642477	0	0	0	3315	28	0	0	0	3343	0.212981	0.00179893	0	0	0	0.21478
Eury superphylum	Euryarchaeota	Methamonada	Methanobacteriales	GCA_002813695	CP017768.1 Methanobacterium subterraneum strain A8p, complete genome	Methanomada group	Euryarchaeota	2515817	991342	39.4	2635	1.04737	25	2019-02-01	2613	21	1	0	0	1.03863	0.00834719	0.000397485	0	0	78043	615	29	0	0	78687	3.10209	0.0244453	0.00115271	0	0	3.12769
Eury superphylum	Euryarchaeota	Methamonada	Methanobacteriales	GCA_002509125	DAKT01000033.1 TPA_asm: Methanobacteriaceae archaeon UBA237 UBA237_contig_10208, whole genome shotgun sequence	Methanomada group	Euryarchaeota	1522614	490232	32.2	179	0.117561	25	2019-02-01	177	2	0	0	0	0.116247	0.00131353	0	0	0	5364	107	0	0	0	5471	0.352289	0.00702739	0	0	0	0.359316
Eury superphylum	Euryarchaeota	Methamonada	Methanobacteriales	GCA_002507025	DAYV01000010.1 TPA_asm: Methanobacterium sp. UBA373 UBA373_contig_1234, whole genome shotgun sequence	Methanomada group	Euryarchaeota	2137269	811875	37.99	961	0.449639	25	2019-02-01	951	10	0	0	0	0.44496	0.00467887	0	0	0	27590	280	0	0	0	27870	1.2909	0.0131008	0	0	0	1.304
Eury superphylum	Euryarchaeota	Methamonada	Methanobacteriales	GCA_002509625	DAEY01000091.1 TPA_asm: Methanobrevibacter sp. UBA401 UBA401_contig_10139, whole genome shotgun sequence	Methanomada group	Euryarchaeota	1457185	378340	25.96	144	0.0988207	25	2019-02-01	143	1	0	0	0	0.0981344	0.000686255	0	0	0	4284	27	0	0	0	4311	0.293991	0.00185289	0	0	0	0.295844
Eury superphylum	Euryarchaeota	Methamonada	Methanobacteriales	GCA_002508845	DAZC01000024.1 TPA_asm: Methanobrevibacter sp. UBA417 UBA417_contig_1055, whole genome shotgun sequence	Methanomada group	Euryarchaeota	1703561	461246	27.08	169	0.099204	25	2019-02-01	168	1	0	0	0	0.098617	0.000587006	0	0	0	5077	27	0	0	0	5104	0.298023	0.00158492	0	0	0	0.299608
Eury superphylum	Euryarchaeota	Methamonada	Methanobacteriales	GCA_002509065	DAND01000120.1 TPA_asm: Methanobacterium sp. UBA330 UBA330_contig_10043, whole genome shotgun sequence	Methanomada group	Euryarchaeota	1640571	573676	34.97	889	0.541884	25	2019-02-01	881	7	0	1	0	0.537008	0.00426681	0	0.000609544	0	26385	196	0	74	0	26655	1.60828	0.0119471	0	0.00451062	0	1.62474
Eury superphylum	Euryarchaeota	Methamonada	Methanobacteriales	GCA_900314635	OMVY01000033.1 uncultured Methanobrevibacter sp. isolate RUG020 genome assembly, contig: scaffold_12489, whole genome shotgun sequence	Methanomada group	Euryarchaeota	2285716	776907	33.99	228	0.0997499	25	2019-02-01	228	0	0	0	0	0.0997499	0	0	0	0	6565	0	0	0	0	6565	0.287219	0	0	0	0	0.287219
Eury superphylum	Euryarchaeota	Methamonada	Methanobacteriales	GCA_900114585	FOTL01000022.1 Methanobrevibacter olleyae strain DSM 16632 genome assembly, contig: IE36DRAFT_scaffold00022.22, whole genome shotgun sequence	Methanomada group	Euryarchaeota	2122444	568885	26.8	154	0.0725579	25	2019-02-01	151	3	0	0	0	0.0711444	0.00141346	0	0	0	4434	88	0	0	0	4522	0.20891	0.00414616	0	0	0	0.213056
Eury superphylum	Euryarchaeota	Methamonada	Methanobacteriales	GCA_900095295	LT607756.1 Methanobacterium congolense isolate Buetzberg genome assembly, chromosome: I	Methanomada group	Euryarchaeota	2469575	950534	38.49	1302	0.527216	25	2019-02-01	1287	14	1	0	0	0.521142	0.00566899	0.000404928	0	0	37707	397	29	0	0	38133	1.52686	0.0160756	0.00117429	0	0	1.54411
Eury superphylum	Euryarchaeota	Methamonada	Methanobacteriales	GCA_003164415	PLTK01000213.1 Methanobacterium sp. isolate bog_71 73.20120700_S1D.206_contig_1006759, whole genome shotgun sequence	Methanomada group	Euryarchaeota	2326746	753070	32.37	556	0.23896	25	2019-02-01	549	7	0	0	0	0.235952	0.00300849	0	0	0	16321	196	0	0	0	16517	0.701452	0.00842378	0	0	0	0.709876
Eury superphylum	Euryarchaeota	Methamonada	Methanobacteriales	GCA_002509745	DAWK01000087.1 TPA_asm: Methanobacteriaceae archaeon UBA349 UBA349_contig_1003, whole genome shotgun sequence	Methanomada group	Euryarchaeota	2254594	734421	32.57	757	0.335759	25	2019-02-01	746	11	0	0	0	0.33088	0.00487893	0	0	0	21800	315	0	0	0	22115	0.966915	0.0139715	0	0	0	0.980886
Eury superphylum	Euryarchaeota	Methamonada	Methanobacteriales	GCA_900315215	OMYG01000010.1 uncultured Methanobrevibacter sp. isolate RUG076 genome assembly, contig: scaffold_758, whole genome shotgun sequence	Methanomada group	Euryarchaeota	1863219	543006	29.14	176	0.0944602	25	2019-02-01	176	0	0	0	0	0.0944602	0	0	0	0	5131	0	0	0	0	5131	0.275384	0	0	0	0	0.275384
Eury superphylum	Euryarchaeota	Methamonada	Methanobacteriales	GCA_002497655	DAED01000009.1 TPA_asm: Methanobacterium sp. UBA428 UBA428_contig_1014, whole genome shotgun sequence	Methanomada group	Euryarchaeota	1836573	685062	37.3	1141	0.621266	25	2019-02-01	1127	14	0	0	0	0.613643	0.00762289	0	0	0	32792	408	0	0	0	33200	1.7855	0.0222153	0	0	0	1.80771
Eury superphylum	Euryarchaeota	Methamonada	Methanobacteriales	GCA_000189915	AELQ01000064.1 Methanobrevibacter smithii TS146E Contig64, whole genome shotgun sequence	Methanomada group	Euryarchaeota	1952171	593910	30.42	206	0.105524	25	2019-02-01	204	2	0	0	0	0.104499	0.0010245	0	0	0	5916	57	0	0	0	5973	0.303047	0.00291983	0	0	0	0.305967
Eury superphylum	Euryarchaeota	Methamonada	Methanobacteriales	GCA_002503125	DARB01000017.1 TPA_asm: Methanobacterium sp. UBA418 UBA418_contig_1043, whole genome shotgun sequence	Methanomada group	Euryarchaeota	2140771	813388	38	951	0.444232	25	2019-02-01	941	10	0	0	0	0.439561	0.00467121	0	0	0	27295	280	0	0	0	27575	1.27501	0.0130794	0	0	0	1.28809
Eury superphylum	Euryarchaeota	Methamonada	Methanobacteriales	GCA_003264935	QLOE01000004.1 Methanothermobacter tenebrarum strain MCM B 1447 NODE_10_length_164977_cov_24.0977, whole genome shotgun sequence	Methanomada group	Euryarchaeota	1467867	587658	40.03	1411	0.961259	25	2019-02-01	1384	27	0	0	0	0.942865	0.018394	0	0	0	40928	786	0	0	0	41714	2.78826	0.0535471	0	0	0	2.84181
Eury superphylum	Euryarchaeota	Methamonada	Methanobacteriales	GCA_004553595	SFKZ01000023.1 Methanobrevibacter ruminantium isolate W2P1.044 Contig1000, whole genome shotgun sequence	Methanomada group	Euryarchaeota	2770697	891226	32.17	259	0.0934783	25	2019-02-01	258	1	0	0	0	0.0931174	0.00036092	0	0	0	7577	28	0	0	0	7605	0.273469	0.00101058	0	0	0	0.27448
Eury superphylum	Euryarchaeota	Methamonada	Methanobacteriales	GCA_900314695	OMWD01000061.1 uncultured Methanobrevibacter sp. isolate RUG031 genome assembly, contig: scaffold_65928, whole genome shotgun sequence	Methanomada group	Euryarchaeota	2324332	759617	32.68	303	0.13036	25	2019-02-01	302	1	0	0	0	0.12993	0.000430231	0	0	0	8897	69	0	0	0	8966	0.382777	0.00296859	0	0	0	0.385745
Eury superphylum	Euryarchaeota	Methamonada	Methanobacteriales	GCA_002067565	MVQZ01000001.1 Methanobacterium sp. PtaU1.Bin242 A4E27_contig000001, whole genome shotgun sequence	Methanomada group	Euryarchaeota	1801212	659857	36.63	1216	0.675101	25	2019-02-01	1202	14	0	0	0	0.667328	0.00777254	0	0	0	35692	413	0	0	0	36105	1.98155	0.022929	0	0	0	2.00448
Eury superphylum	Euryarchaeota	Methamonada	Methanobacteriales	GCA_000189835	AELM01000066.1 Methanobrevibacter smithii TS146A Contig66, whole genome shotgun sequence	Methanomada group	Euryarchaeota	1791997	559988	31.25	238	0.132813	25	2019-02-01	235	3	0	0	0	0.131139	0.00167411	0	0	0	6766	88	0	0	0	6854	0.377568	0.00491072	0	0	0	0.382478
Eury superphylum	Euryarchaeota	Methamonada	Methanobacteriales	GCA_003168635	PMRR01000084.1 Methanobacterium sp. isolate bog_16 73.20110600_S3M.49_contig_10154, whole genome shotgun sequence	Methanomada group	Euryarchaeota	2230951	722923	32.4	685	0.307044	25	2019-02-01	676	9	0	0	0	0.30301	0.00403415	0	0	0	20276	267	0	0	0	20543	0.90885	0.011968	0	0	0	0.920818
Eury superphylum	Euryarchaeota	Methamonada	Methanobacteriales	GCA_000744455	JQLY01000001.1 Methanobacterium sp. SMA-27 DL91DRAFT_unitig_0_quiver.1_C, whole genome shotgun sequence	Methanomada group	Euryarchaeota	2490725	811261	32.57	652	0.261771	25	2019-02-01	647	5	0	0	0	0.259764	0.00200745	0	0	0	19047	147	0	0	0	19194	0.764717	0.0059019	0	0	0	0.770619
Eury superphylum	Euryarchaeota	Methamonada	Methanobacteriales	GCA_003158635	PMKI01000170.1 Methanobacterium sp. isolate fen_48 73.20120600_E2D.120_contig_10004, whole genome shotgun sequence	Methanomada group	Euryarchaeota	2250794	723233	32.13	641	0.284788	25	2019-02-01	634	7	0	0	0	0.281678	0.00311001	0	0	0	18979	213	0	0	0	19192	0.843214	0.00946333	0	0	0	0.852677
Eury superphylum	Euryarchaeota	Methamonada	Methanobacteriales	GCA_003141035	PLKI01000011.1 Methanobacterium sp. isolate bog_82 73.20120800_S1D.32_contig_10275, whole genome shotgun sequence	Methanomada group	Euryarchaeota	2199518	709354	32.25	494	0.224595	25	2019-02-01	493	1	0	0	0	0.22414	0.000454645	0	0	0	14393	29	0	0	0	14422	0.654371	0.00131847	0	0	0	0.655689
Eury superphylum	Euryarchaeota	Methamonada	Methanobacteriales	GCA_003266175	MVJK01000030.1 Methanosphaera sp. SHI1033 SHI1033__paired__contig_106593, whole genome shotgun sequence	Methanomada group	Euryarchaeota	1496666	447816	29.92	97	0.0648107	25	2019-02-01	97	0	0	0	0	0.0648107	0	0	0	0	3094	0	0	0	0	3094	0.206726	0	0	0	0	0.206726
Eury superphylum	Euryarchaeota	Methamonada	Methanobacteriales	GCA_003161875	PMNL01000035.1 Methanobacterium sp. isolate fen_8 73.20100900_E3D.53_contig_10556, whole genome shotgun sequence	Methanomada group	Euryarchaeota	2098161	708221	33.75	610	0.290731	25	2019-02-01	602	8	0	0	0	0.286918	0.00381286	0	0	0	17632	227	0	0	0	17859	0.840355	0.010819	0	0	0	0.851174
Eury superphylum	Euryarchaeota	Methamonada	Methanobacteriales	GCA_003157375	PMJI01000094.1 Methanobacterium sp. isolate fen_50 73.20120600_E2D.97_contig_10105, whole genome shotgun sequence	Methanomada group	Euryarchaeota	2061519	662600	32.14	503	0.243995	25	2019-02-01	502	1	0	0	0	0.24351	0.000485079	0	0	0	14647	29	0	0	0	14676	0.710496	0.00140673	0	0	0	0.711902
Eury superphylum	Euryarchaeota	Methamonada	Methanobacteriales	GCA_002813675	CP017767.1 Methanobacterium sp. MZ-A1, complete genome	Methanomada group	Euryarchaeota	2524329	994106	39.38	2628	1.04107	25	2019-02-01	2599	28	1	0	0	1.02958	0.0110921	0.000396145	0	0	77440	819	29	0	0	78288	3.06775	0.0324443	0.00114882	0	0	3.10134
Eury superphylum	Euryarchaeota	Methamonada	Methanobacteriales	GCA_900289035	LT985082.1 Methanobrevibacter oralis strain M2 CSUR P5920 genome assembly, scaffold: scaffold00001, whole genome shotgun sequence	Methanomada group	Euryarchaeota	2124480	588814	27.72	251	0.118147	25	2019-02-01	250	1	0	0	0	0.117676	0.000470703	0	0	0	7530	33	0	0	0	7563	0.35444	0.00155332	0	0	0	0.355993
Eury superphylum	Euryarchaeota	Methamonada	Methanobacteriales	GCA_002496805	DALO01000002.1 TPA_asm: Methanobacterium sp. UBA353 UBA353_contig_1297, whole genome shotgun sequence	Methanomada group	Euryarchaeota	2000747	723661	36.17	1111	0.555293	25	2019-02-01	1102	9	0	0	0	0.550794	0.00449832	0	0	0	33003	255	0	0	0	33258	1.64953	0.0127452	0	0	0	1.66228
Eury superphylum	Euryarchaeota	Methamonada	Methanobacteriales	GCA_002356395	AP018336.1 Methanothermobacter sp. EMTCatA1 DNA, complete genome	Methanomada group	Euryarchaeota	1719979	852626	49.57	3696	2.14886	25	2019-02-01	3645	51	0	0	0	2.11921	0.0296515	0	0	0	106345	1561	0	0	0	107906	6.18292	0.0907569	0	0	0	6.27368
Eury superphylum	Euryarchaeota	Methamonada	Methanobacteriales	GCA_000190095	AELZ01000037.1 Methanobrevibacter smithii TS95C Contig35, whole genome shotgun sequence	Methanomada group	Euryarchaeota	1978848	598441	30.24	173	0.0874246	25	2019-02-01	173	0	0	0	0	0.0874246	0	0	0	0	5055	0	0	0	0	5055	0.255452	0	0	0	0	0.255452
Eury superphylum	Euryarchaeota	Methamonada	Methanobacteriales	GCA_900109595	FOAK01000019.1 Methanobrevibacter gottschalkii strain DSM 11978 genome assembly, contig: Ga0104357_119, whole genome shotgun sequence	Methanomada group	Euryarchaeota	1864477	563842	30.24	289	0.155003	25	2019-02-01	289	0	0	0	0	0.155003	0	0	0	0	8471	0	0	0	0	8471	0.454337	0	0	0	0	0.454337
Eury superphylum	Euryarchaeota	Methamonada	Methanobacteriales	GCA_003266165	MUZX01000028.1 Methanosphaera sp. rholeuAM270 rholeuAM270__paired__contig_100496, whole genome shotgun sequence	Methanomada group	Euryarchaeota	1763900	618839	35.08	493	0.279494	25	2019-02-01	488	5	0	0	0	0.27666	0.00283463	0	0	0	14653	143	0	0	0	14796	0.830716	0.00810704	0	0	0	0.838823
Eury superphylum	Euryarchaeota	Methamonada	Methanobacteriales	GCA_003266105	MVAA01000049.1 Methanosphaera sp. rholeuAM6 rholeuAM6__paired__contig_100099, whole genome shotgun sequence	Methanomada group	Euryarchaeota	1935828	634627	32.78	273	0.141025	25	2019-02-01	268	4	1	0	0	0.138442	0.0020663	0.000516575	0	0	8205	139	31	0	0	8375	0.42385	0.00718039	0.00160138	0	0	0.432631
Eury superphylum	Euryarchaeota	Methamonada	Methanobacteriales	GCA_002498485	DAHP01000079.1 TPA_asm: Methanobacterium sp. UBA302 UBA302_contig_100522, whole genome shotgun sequence	Methanomada group	Euryarchaeota	2124202	786581	37.03	920	0.433104	25	2019-02-01	911	9	0	0	0	0.428867	0.00423689	0	0	0	26420	276	0	0	0	26696	1.24376	0.0129931	0	0	0	1.25675
Eury superphylum	Euryarchaeota	Methamonada	Methanobacteriales	GCA_002839685	PGYN01000267.1 Methanobacteriales archaeon HGW-Methanobacteriales-2 bjp_ig2069_scaffold_10004, whole genome shotgun sequence	Methanomada group	Euryarchaeota	2277765	902210	39.61	2337	1.02601	25	2019-02-01	2311	25	1	0	0	1.01459	0.0109757	0.000439027	0	0	68710	747	29	0	0	69486	3.01655	0.0327953	0.00127318	0	0	3.05062
Eury superphylum	Euryarchaeota	Methamonada	Methanobacteriales	GCA_002494885	DACV01000003.1 TPA_asm: Methanobacterium sp. UBA44 UBA44_contig_12, whole genome shotgun sequence	Methanomada group	Euryarchaeota	2266768	749068	33.05	569	0.251018	25	2019-02-01	562	6	1	0	0	0.24793	0.00264694	0.000441157	0	0	16539	168	28	0	0	16735	0.729629	0.00741143	0.00123524	0	0	0.738276
Eury superphylum	Euryarchaeota	Methamonada	Methanobacteriales	GCA_002503005	DAQU01000010.1 TPA_asm: Methanobacterium sp. UBA380 UBA380_contig_10001, whole genome shotgun sequence	Methanomada group	Euryarchaeota	2032588	731939	36.01	1126	0.553974	25	2019-02-01	1117	9	0	0	0	0.549546	0.00442785	0	0	0	33358	255	0	0	0	33613	1.64116	0.0125456	0	0	0	1.6537
Eury superphylum	Euryarchaeota	Methamonada	Methanobacteriales	GCA_003584625	AP017647.1 Methanothermobacter sp. MT-2 DNA, complete genome	Methanomada group	Euryarchaeota	1522738	605721	39.78	1443	0.947635	25	2019-02-01	1418	21	4	0	0	0.931217	0.0137909	0.00262685	0	0	42869	618	118	0	0	43605	2.81526	0.0405848	0.0077492	0	0	2.86359
Eury superphylum	Euryarchaeota	Methamonada	Methanobacteriales	GCA_002509015	DAVC01000027.1 TPA_asm: Methanobrevibacter sp. UBA188 UBA188_contig_10264, whole genome shotgun sequence	Methanomada group	Euryarchaeota	2301324	752213	32.69	267	0.11602	25	2019-02-01	267	0	0	0	0	0.11602	0	0	0	0	7719	0	0	0	0	7719	0.335416	0	0	0	0	0.335416
Eury superphylum	Euryarchaeota	Methamonada	Methanobacteriales	GCA_002503345	DARM01000158.1 TPA_asm: Methanobacterium sp. UBA479 UBA479_contig_101127, whole genome shotgun sequence	Methanomada group	Euryarchaeota	1439676	570763	39.65	1483	1.03009	25	2019-02-01	1469	14	0	0	0	1.02037	0.00972441	0	0	0	43685	430	0	0	0	44115	3.03436	0.0298678	0	0	0	3.06423
Eury superphylum	Euryarchaeota	Methamonada	Methanobacteriales	GCA_000016525	CP000678.1 Methanobrevibacter smithii ATCC 35061, complete genome	Methanomada group	Euryarchaeota	1853160	575114	31.03	239	0.128969	25	2019-02-01	234	4	1	0	0	0.126271	0.00215848	0.000539619	0	0	6645	117	30	0	0	6792	0.358577	0.00631354	0.00161886	0	0	0.366509
Eury superphylum	Euryarchaeota	Methamonada	Methanobacteriales	GCA_002067325	MVQY01000001.1 Methanobacterium sp. PtaU1.Bin097 A4E26_contig000001, whole genome shotgun sequence	Methanomada group	Euryarchaeota	2172543	885178	40.74	1991	0.916438	25	2019-02-01	1973	18	0	0	0	0.908152	0.00828522	0	0	0	57312	512	0	0	0	57824	2.63801	0.0235669	0	0	0	2.66158
Eury superphylum	Euryarchaeota	Methamonada	Methanobacteriales	GCA_002504485	DASZ01000003.1 TPA_asm: Methanobacterium sp. UBA426 UBA426_contig_1250, whole genome shotgun sequence	Methanomada group	Euryarchaeota	2142814	813891	37.98	957	0.446609	25	2019-02-01	947	10	0	0	0	0.441942	0.00466676	0	0	0	27478	280	0	0	0	27758	1.28233	0.0130669	0	0	0	1.2954
Eury superphylum	Euryarchaeota	Methamonada	Methanobacteriales	GCA_000191585	CP002551.1 Methanobacterium lacus strain AL-21, complete genome	Methanomada group	Euryarchaeota	2583753	925724	35.83	833	0.322399	25	2019-02-01	828	4	1	0	0	0.320464	0.00154814	0.000387034	0	0	24441	111	28	0	0	24580	0.94595	0.00429608	0.00108369	0	0	0.951329
Eury superphylum	Euryarchaeota	Methamonada	Methanobacteriales	GCA_002502845	DAQJ01000011.1 TPA_asm: Methanobacterium sp. UBA324 UBA324_contig_1010, whole genome shotgun sequence	Methanomada group	Euryarchaeota	1810995	674384	37.24	1118	0.61734	25	2019-02-01	1104	14	0	0	0	0.60961	0.00773056	0	0	0	32159	408	0	0	0	32567	1.77576	0.0225291	0	0	0	1.79829
Eury superphylum	Euryarchaeota	Methamonada	Methanobacteriales	GCA_002498385	DAHH01000013.1 TPA_asm: Methanobacterium sp. UBA410 UBA410_contig_1101, whole genome shotgun sequence	Methanomada group	Euryarchaeota	2115113	804326	38.03	928	0.438747	25	2019-02-01	918	10	0	0	0	0.434019	0.00472788	0	0	0	26666	280	0	0	0	26946	1.26074	0.0132381	0	0	0	1.27397
Eury superphylum	Euryarchaeota	Methamonada	Methanobacteriales	GCA_002508935	DAZB01000038.1 TPA_asm: Methanobrevibacter sp. UBA352 UBA352_contig_10006, whole genome shotgun sequence	Methanomada group	Euryarchaeota	1548240	419134	27.07	173	0.11174	25	2019-02-01	172	1	0	0	0	0.111094	0.000645895	0	0	0	5228	27	0	0	0	5255	0.337674	0.00174392	0	0	0	0.339418
Eury superphylum	Euryarchaeota	Methamonada	Methanobacteriales	GCA_002504765	DATQ01000027.1 TPA_asm: Methanobacterium sp. UBA390 UBA390_contig_101, whole genome shotgun sequence	Methanomada group	Euryarchaeota	2124447	807274	38	955	0.449529	25	2019-02-01	945	10	0	0	0	0.444822	0.00470711	0	0	0	27456	279	0	0	0	27735	1.29238	0.0131328	0	0	0	1.30552
Eury superphylum	Euryarchaeota	Methamonada	Methanobacteriales	GCA_000190055	AELX01000056.1 Methanobrevibacter smithii TS95A Contig54, whole genome shotgun sequence	Methanomada group	Euryarchaeota	1992157	602122	30.22	174	0.0873425	25	2019-02-01	174	0	0	0	0	0.0873425	0	0	0	0	5082	0	0	0	0	5082	0.2551	0	0	0	0	0.2551
Eury superphylum	Euryarchaeota	Methamonada	Methanobacteriales	GCA_002508965	DAUX01000060.1 TPA_asm: Methanobrevibacter sp. UBA190 UBA190_contig_10269, whole genome shotgun sequence	Methanomada group	Euryarchaeota	2089762	700689	33.53	184	0.0880483	25	2019-02-01	183	1	0	0	0	0.0875698	0.000478523	0	0	0	5184	29	0	0	0	5213	0.248067	0.00138772	0	0	0	0.249454
Eury superphylum	Euryarchaeota	Methamonada	Methanobacteriales	GCA_002509005	DAHI01000091.1 TPA_asm: Methanobacterium sp. UBA388 UBA388_contig_10025, whole genome shotgun sequence	Methanomada group	Euryarchaeota	2111076	745206	35.3	1140	0.540009	25	2019-02-01	1131	9	0	0	0	0.535746	0.00426323	0	0	0	33868	299	0	0	0	34167	1.6043	0.0141634	0	0	0	1.61846
Eury superphylum	Euryarchaeota	Methamonada	Methanobacteriales	GCA_003385755	QREL01000001.1 Methanothermobacter defluvii strain DSM 7466 Ga0215653_11, whole genome shotgun sequence	Methanomada group	Euryarchaeota	1709557	846102	49.49	3701	2.16489	25	2019-02-01	3652	49	0	0	0	2.13623	0.0286624	0	0	0	106778	1500	0	0	0	108278	6.24595	0.087742	0	0	0	6.33369
Eury superphylum	Euryarchaeota	Methamonada	Methanobacteriales	GCA_002509645	DAUD01000073.1 TPA_asm: Methanobrevibacter sp. UBA318 UBA318_contig_10068, whole genome shotgun sequence	Methanomada group	Euryarchaeota	1537557	409128	26.61	146	0.0949558	25	2019-02-01	145	1	0	0	0	0.0943054	0.000650382	0	0	0	4436	27	0	0	0	4463	0.28851	0.00175603	0	0	0	0.290266
Eury superphylum	Euryarchaeota	Methamonada	Methanobacteriales	GCA_900317865	ONIK01000151.1 uncultured Methanobrevibacter sp. isolate RUG338 genome assembly, contig: scaffold_116290, whole genome shotgun sequence	Methanomada group	Euryarchaeota	2281773	720335	31.57	247	0.108249	25	2019-02-01	247	0	0	0	0	0.108249	0	0	0	0	7327	0	0	0	0	7327	0.32111	0	0	0	0	0.32111
Eury superphylum	Euryarchaeota	Methamonada	Methanobacteriales	GCA_003151535	PLXT01000147.1 Methanobacterium sp. isolate palsa_68 73.20120700_P3D.344_contig_100186, whole genome shotgun sequence	Methanomada group	Euryarchaeota	3163878	1027932	32.49	872	0.275611	25	2019-02-01	863	9	0	0	0	0.272767	0.00284461	0	0	0	25786	263	0	0	0	26049	0.815012	0.00831258	0	0	0	0.823325
Eury superphylum	Euryarchaeota	Methamonada	Methanobacteriales	GCA_000151225	GG704768.1 Methanobrevibacter smithii DSM 2374 genomic scaffold Scfld9, whole genome shotgun sequence	Methanomada group	Euryarchaeota	1729275	540363	31.25	207	0.119703	25	2019-02-01	203	3	1	0	0	0.11739	0.00173483	0.000578277	0	0	5830	89	30	0	0	5949	0.337136	0.00514667	0.00173483	0	0	0.344017
Eury superphylum	Euryarchaeota	Methamonada	Methanobacteriales	GCA_000166095	CP002278.1 Methanothermus fervidus DSM 2088, complete genome	Methanomada group	Euryarchaeota	1243342	393356	31.64	222	0.178551	25	2019-02-01	221	1	0	0	0	0.177747	0.000804284	0	0	0	6482	27	0	0	0	6509	0.521337	0.00217157	0	0	0	0.523508
Eury superphylum	Euryarchaeota	Methamonada	Methanobacteriales	GCA_000189995	AELU01000047.1 Methanobrevibacter smithii TS94A Contig47, whole genome shotgun sequence	Methanomada group	Euryarchaeota	1889378	571891	30.27	169	0.0894474	25	2019-02-01	169	0	0	0	0	0.0894474	0	0	0	0	4966	0	0	0	0	4966	0.262838	0	0	0	0	0.262838
Eury superphylum	Euryarchaeota	Methamonada	Methanobacteriales	GCA_002495805	DAGY01000001.1 TPA_asm: Methanobacterium sp. UBA419 UBA419_contig_1054, whole genome shotgun sequence	Methanomada group	Euryarchaeota	1847946	690670	37.38	1145	0.619607	25	2019-02-01	1131	14	0	0	0	0.612031	0.00757598	0	0	0	32886	408	0	0	0	33294	1.7796	0.0220786	0	0	0	1.80168
Eury superphylum	Euryarchaeota	Methamonada	Methanobacteriales	GCA_002252585	NQLD01000012.1 Methanobrevibacter smithii strain WWM1085 Contig_1, whole genome shotgun sequence	Methanomada group	Euryarchaeota	1926345	583565	30.29	187	0.097075	25	2019-02-01	187	0	0	0	0	0.097075	0	0	0	0	5460	0	0	0	0	5460	0.283438	0	0	0	0	0.283438
Eury superphylum	Euryarchaeota	Methamonada	Methanobacteriales	GCA_000529525	HG796199.1 Methanobrevibacter oralis JMR01 genomic scaffold, scaffold00001, whole genome shotgun sequence	Methanomada group	Euryarchaeota	2107831	578651	27.45	235	0.111489	25	2019-02-01	234	1	0	0	0	0.111015	0.000474421	0	0	0	7073	33	0	0	0	7106	0.335558	0.00156559	0	0	0	0.337124
Eury superphylum	Euryarchaeota	Methamonada	Methanobacteriales	GCA_000953115	LN515531.1 Methanobacterium formicicum genome assembly DSM1535, chromosome : chrI	Methanomada group	Euryarchaeota	2478074	1021723	41.23	3092	1.24774	25	2019-02-01	3041	49	2	0	0	1.22716	0.0197734	0.000807078	0	0	89310	1424	65	0	0	90799	3.60401	0.057464	0.002623	0	0	3.6641
Eury superphylum	Euryarchaeota	Methamonada	Methanobacteriales	GCA_002498445	DAHN01000035.1 TPA_asm: Methanobrevibacter sp. UBA212 UBA212_contig_1061, whole genome shotgun sequence	Methanomada group	Euryarchaeota	2357729	866276	36.74	342	0.145055	25	2019-02-01	338	4	0	0	0	0.143358	0.00169655	0	0	0	9649	113	0	0	0	9762	0.40925	0.00479275	0	0	0	0.414042
Eury superphylum	Euryarchaeota	Methamonada	Methanobacteriales	GCA_002208625	MRCT01000001.1 Methanobrevibacter sp. 87.7 contig1, whole genome shotgun sequence	Methanomada group	Euryarchaeota	1920674	468787	24.41	71	0.0369662	25	2019-02-01	71	0	0	0	0	0.0369662	0	0	0	0	2008	0	0	0	0	2008	0.104547	0	0	0	0	0.104547
Eury superphylum	Euryarchaeota	Methamonada	Methanobacteriales	GCA_003814835	RKRG01000001.1 Methanobrevibacter gottschalkii DSM 11977 Ga0244664_11, whole genome shotgun sequence	Methanomada group	Euryarchaeota	1878029	563759	30.02	256	0.136313	25	2019-02-01	256	0	0	0	0	0.136313	0	0	0	0	7537	0	0	0	0	7537	0.401325	0	0	0	0	0.401325
Eury superphylum	Euryarchaeota	Methamonada	Methanobacteriales	GCA_000828575	AP011952.1 Methanothermobacter sp. CaT2 DNA, complete genome	Methanomada group	Euryarchaeota	1731018	854217	49.35	3747	2.16462	25	2019-02-01	3679	67	1	0	0	2.12534	0.0387055	0.000577695	0	0	108039	2019	28	0	0	110086	6.24136	0.116637	0.00161755	0	0	6.35961
Eury superphylum	Euryarchaeota	Methamonada	Methanobacteriales	GCA_900314545	OMVR01000193.1 uncultured Methanobrevibacter sp. isolate RUG011 genome assembly, contig: scaffold_113230, whole genome shotgun sequence	Methanomada group	Euryarchaeota	2484127	644007	25.92	203	0.0817188	25	2019-02-01	201	2	0	0	0	0.0809137	0.000805112	0	0	0	5948	57	0	0	0	6005	0.23944	0.00229457	0	0	0	0.241735
Eury superphylum	Euryarchaeota	Methamonada	Methanobacteriales	GCA_900318035	ONJC01000056.1 uncultured Methanobrevibacter sp. isolate RUG344 genome assembly, contig: scaffold_53459, whole genome shotgun sequence	Methanomada group	Euryarchaeota	2288391	804314	35.15	273	0.119298	25	2019-02-01	271	2	0	0	0	0.118424	0.000873977	0	0	0	7750	56	0	0	0	7806	0.338666	0.00244713	0	0	0	0.341113
Eury superphylum	Euryarchaeota	Methamonada	Methanobacteriales	GCA_002509725	DALW01000010.1 TPA_asm: Methanobacteriaceae archaeon UBA541 UBA541_contig_100421, whole genome shotgun sequence	Methanomada group	Euryarchaeota	1426485	471853	33.08	191	0.133896	25	2019-02-01	191	0	0	0	0	0.133896	0	0	0	0	5786	0	0	0	0	5786	0.405612	0	0	0	0	0.405612
Eury superphylum	Euryarchaeota	Methamonada	Methanobacteriales	GCA_001729385	LZPL01000001.1 Methanobrevibacter sp. A27 contig_1, whole genome shotgun sequence	Methanomada group	Euryarchaeota	1809869	544114	30.06	253	0.139789	25	2019-02-01	253	0	0	0	0	0.139789	0	0	0	0	7440	0	0	0	0	7440	0.411079	0	0	0	0	0.411079
Eury superphylum	Euryarchaeota	Methamonada	Methanobacteriales	GCA_900315655	OMZW01000159.1 uncultured Methanobrevibacter sp. isolate RUG120 genome assembly, contig: scaffold_93483, whole genome shotgun sequence	Methanomada group	Euryarchaeota	2575445	669549	26	233	0.0904698	25	2019-02-01	229	3	1	0	0	0.0889167	0.00116485	0.000388282	0	0	6818	85	109	0	0	7012	0.264731	0.0033004	0.00423228	0	0	0.272264
Eury superphylum	Euryarchaeota	Methamonada	Methanobacteriales	GCA_002508925	DAKP01000015.1 TPA_asm: Methanobrevibacter sp. UBA325 UBA325_contig_10059, whole genome shotgun sequence	Methanomada group	Euryarchaeota	1497463	402388	26.87	157	0.104844	25	2019-02-01	156	1	0	0	0	0.104176	0.000667796	0	0	0	4803	27	0	0	0	4830	0.320742	0.00180305	0	0	0	0.322546
Eury superphylum	Euryarchaeota	Methamonada	Methanobacteriales	GCA_000189955	AELS01000040.1 Methanobrevibacter smithii TS147B Contig40, whole genome shotgun sequence	Methanomada group	Euryarchaeota	1965064	597909	30.43	205	0.104322	25	2019-02-01	203	2	0	0	0	0.103305	0.00101778	0	0	0	5916	57	0	0	0	5973	0.301059	0.00290067	0	0	0	0.30396
Eury superphylum	Euryarchaeota	Methamonada	Methanobacteriales	GCA_000024185	CP001719.1 Methanobrevibacter ruminantium M1, complete genome	Methanomada group	Euryarchaeota	2937203	958732	32.64	348	0.11848	25	2019-02-01	348	0	0	0	0	0.11848	0	0	0	0	10140	0	0	0	0	10140	0.345226	0	0	0	0	0.345226
Eury superphylum	Euryarchaeota	Methamonada	Methanobacteriales	GCA_002504965	DAUB01000025.1 TPA_asm: Methanobacterium sp. UBA350 UBA350_contig_1060, whole genome shotgun sequence	Methanomada group	Euryarchaeota	1855399	686806	37.02	1143	0.61604	25	2019-02-01	1127	15	1	0	0	0.607417	0.00808451	0.000538968	0	0	32812	436	57	0	0	33305	1.76846	0.023499	0.00307212	0	0	1.79503
Eury superphylum	Euryarchaeota	Methamonada	Methanobacteriales	GCA_002839705	PGYO01000017.1 Methanobacteriales archaeon HGW-Methanobacteriales-1 bjp_ig2069_scaffold_1039, whole genome shotgun sequence	Methanomada group	Euryarchaeota	2565531	845664	32.96	792	0.308708	25	2019-02-01	783	8	1	0	0	0.3052	0.00311826	0.000389783	0	0	23124	238	28	0	0	23390	0.901334	0.00927683	0.00109139	0	0	0.911702
Eury superphylum	Euryarchaeota	Methamonada	Methanobacteriales	GCA_900315355	OMYV01000080.1 uncultured Methanobrevibacter sp. isolate RUG092 genome assembly, contig: scaffold_23524, whole genome shotgun sequence	Methanomada group	Euryarchaeota	2324420	763552	32.85	279	0.12003	25	2019-02-01	279	0	0	0	0	0.12003	0	0	0	0	8192	0	0	0	0	8192	0.352432	0	0	0	0	0.352432
Eury superphylum	Euryarchaeota	Methamonada	Methanobacteriales	GCA_000189935	AELR01000061.1 Methanobrevibacter smithii TS147A Contig61, whole genome shotgun sequence	Methanomada group	Euryarchaeota	2008979	612411	30.48	211	0.105028	25	2019-02-01	209	2	0	0	0	0.104033	0.000995531	0	0	0	6095	57	0	0	0	6152	0.303388	0.00283726	0	0	0	0.306225
Eury superphylum	Euryarchaeota	Methamonada	Methanobacteriales	GCA_002499145	DAKK01000003.1 TPA_asm: Methanobacterium sp. UBA379 UBA379_contig_1594, whole genome shotgun sequence	Methanomada group	Euryarchaeota	1800284	671735	37.31	1113	0.618236	25	2019-02-01	1098	14	0	1	0	0.609904	0.00777655	0	0.000555468	0	32062	408	0	62	0	32532	1.78094	0.0226631	0	0.0034439	0	1.80705
Eury superphylum	Euryarchaeota	Methamonada	Methanobacteriales	GCA_900313755	OMSG01000136.1 uncultured Methanobrevibacter sp. isolate RUG833 genome assembly, contig: scaffold_68492, whole genome shotgun sequence	Methanomada group	Euryarchaeota	2477776	832940	33.62	304	0.122691	25	2019-02-01	303	1	0	0	0	0.122287	0.000403588	0	0	0	8688	27	0	0	0	8715	0.350637	0.00108969	0	0	0	0.351727
Eury superphylum	Euryarchaeota	Methamonada	Methanobacteriales	GCA_002497395	DACY01000022.1 TPA_asm: Methanobacterium sp. UBA295 UBA295_contig_1002, whole genome shotgun sequence	Methanomada group	Euryarchaeota	2140386	816792	38.16	964	0.450386	25	2019-02-01	954	10	0	0	0	0.445714	0.00467205	0	0	0	27727	280	0	0	0	28007	1.29542	0.0130818	0	0	0	1.3085
Eury superphylum	Euryarchaeota	Methamonada	Methanobacteriales	GCA_003162655	PMMY01000191.1 Methanobacterium sp. isolate fen_5 73.20100900_E2S.9_contig_10080, whole genome shotgun sequence	Methanomada group	Euryarchaeota	1624289	564382	34.75	488	0.300439	25	2019-02-01	484	4	0	0	0	0.297977	0.00246262	0	0	0	14108	111	0	0	0	14219	0.868565	0.00683376	0	0	0	0.875398
Eury superphylum	Euryarchaeota	Methamonada	Methanobacteriales	GCA_900319875	ONQF01000245.1 uncultured Methanobrevibacter sp. isolate RUG526 genome assembly, contig: scaffold_183268, whole genome shotgun sequence	Methanomada group	Euryarchaeota	1740466	567632	32.61	210	0.120657	25	2019-02-01	206	4	0	0	0	0.118359	0.00229824	0	0	0	6019	110	0	0	0	6129	0.345827	0.00632015	0	0	0	0.352147
Eury superphylum	Euryarchaeota	Methamonada	Methanobacteriales	GCA_002495625	DAGC01000011.1 TPA_asm: Methanobacterium sp. UBA375 UBA375_contig_103, whole genome shotgun sequence	Methanomada group	Euryarchaeota	2450193	991977	40.49	2165	0.883604	25	2019-02-01	2141	24	0	0	0	0.873809	0.00979515	0	0	0	62214	700	0	0	0	62914	2.53915	0.0285692	0	0	0	2.56772
Eury superphylum	Euryarchaeota	Methamonada	Methanobacteriales	GCA_000302455	AMPO01000001.1 Methanobacterium formicicum DSM 3637 Contig01, whole genome shotgun sequence	Methanomada group	Euryarchaeota	2684267	1020577	38.02	1887	0.702985	25	2019-02-01	1861	25	1	0	0	0.693299	0.00931353	0.000372541	0	0	54625	705	28	0	0	55358	2.03501	0.0262642	0.00104312	0	0	2.06231
Eury superphylum	Euryarchaeota	Methamonada	Methanobacteriales	GCA_002494785	DACN01000005.1 TPA_asm: Methanobacteriaceae archaeon UBA117 UBA117_contig_1010, whole genome shotgun sequence	Methanomada group	Euryarchaeota	2183030	724871	33.2	755	0.34585	25	2019-02-01	750	4	1	0	0	0.343559	0.00183232	0.000458079	0	0	22006	131	28	0	0	22165	1.00805	0.00600083	0.00128262	0	0	1.01533
Eury superphylum	Euryarchaeota	Methamonada	Methanobacteriales	GCA_001509005	LGGL01000207.1 Methanobacterium sp. 42_16 MPI_scaffold_10142, whole genome shotgun sequence	Methanomada group	Euryarchaeota	2173293	909402	41.84	2821	1.29803	25	2019-02-01	2776	44	1	0	0	1.27732	0.0202458	0.000460131	0	0	81706	1260	30	0	0	82996	3.75955	0.0579765	0.00138039	0	0	3.81891
Eury superphylum	Euryarchaeota	Methamonada	Methanobacteriales	GCA_003558085	PWMT01000071.1 Methanobacteriaceae archaeon isolate CSSed10_288 CS-Sed10-C1017, whole genome shotgun sequence	Methanomada group	Euryarchaeota	1855722	657351	35.42	1111	0.598689	25	2019-02-01	1100	11	0	0	0	0.592761	0.00592761	0	0	0	32657	334	0	0	0	32991	1.7598	0.0179984	0	0	0	1.7778
Eury superphylum	Euryarchaeota	Methamonada	Methanobacteriales	GCA_000437055	FR903817.1 Methanobrevibacter smithii CAG:186 genomic scaffold, scf2, whole genome shotgun sequence	Methanomada group	Euryarchaeota	1729973	538775	31.14	202	0.116765	25	2019-02-01	198	3	1	0	0	0.114453	0.00173413	0.000578044	0	0	5762	91	30	0	0	5883	0.333069	0.0052602	0.00173413	0	0	0.340063
Eury superphylum	Euryarchaeota	Methamonada	Methanobacteriales	GCA_001458655	LN734822.1 Methanobacterium formicicum genome assembly isolate Mb9, chromosome : I	Methanomada group	Euryarchaeota	2494510	1026334	41.14	3091	1.23912	25	2019-02-01	3042	48	1	0	0	1.21948	0.0192423	0.00040088	0	0	89390	1403	35	0	0	90828	3.58347	0.0562435	0.00140308	0	0	3.64112
Eury superphylum	Euryarchaeota	Methamonada	Methanobacteriales	GCA_002509085	DATS01000002.1 TPA_asm: Methanobacteriaceae archaeon UBA588 UBA588_contig_10017, whole genome shotgun sequence	Methanomada group	Euryarchaeota	1630131	564635	34.64	1283	0.787053	25	2019-02-01	1272	11	0	0	0	0.780305	0.00674792	0	0	0	37786	330	0	0	0	38116	2.31797	0.0202438	0	0	0	2.33822
Eury superphylum	Euryarchaeota	Methamonada	Methanobacteriales	GCA_003491305	CP022706.1 Methanobacterium sp. BAmetb5 chromosome, complete genome	Methanomada group	Euryarchaeota	2417388	1000707	41.4	3050	1.26169	25	2019-02-01	2997	51	2	0	0	1.23977	0.0210972	0.000827339	0	0	88082	1521	59	0	0	89662	3.64368	0.0629192	0.00244065	0	0	3.70904
Eury superphylum	Euryarchaeota	Methamonada	Methanobacteriales	GCA_002496555	DAKI01000027.1 TPA_asm: Methanobacterium sp. UBA290 UBA290_contig_1068, whole genome shotgun sequence	Methanomada group	Euryarchaeota	2135616	809831	37.92	940	0.440154	25	2019-02-01	932	8	0	0	0	0.436408	0.00374599	0	0	0	27128	224	0	0	0	27352	1.27027	0.0104888	0	0	0	1.28075
Eury superphylum	Euryarchaeota	Methamonada	Methanobacteriales	GCA_000151245	DS996919.1 Methanobrevibacter smithii DSM 2375 Scfld56 genomic scaffold, whole genome shotgun sequence	Methanomada group	Euryarchaeota	1713248	533272	31.13	226	0.131913	25	2019-02-01	222	3	1	0	0	0.129578	0.00175106	0.000583687	0	0	6395	87	30	0	0	6512	0.373268	0.00507807	0.00175106	0	0	0.380097
Eury superphylum	Euryarchaeota	Methamonada	Methanobacteriales	GCA_900320955	ONUN01000229.1 uncultured Methanobrevibacter sp. isolate RUG648 genome assembly, contig: scaffold_160724, whole genome shotgun sequence	Methanomada group	Euryarchaeota	2291898	748189	32.64	270	0.117806	25	2019-02-01	269	1	0	0	0	0.11737	0.00043632	0	0	0	7781	27	0	0	0	7808	0.3395	0.00117806	0	0	0	0.340678
Eury superphylum	Euryarchaeota	Methamonada	Methanobacteriales	GCA_000190115	AEMA01000058.1 Methanobrevibacter smithii TS95D Contig53, whole genome shotgun sequence	Methanomada group	Euryarchaeota	2011683	608830	30.26	181	0.0899744	25	2019-02-01	181	0	0	0	0	0.0899744	0	0	0	0	5281	0	0	0	0	5281	0.262517	0	0	0	0	0.262517
Eury superphylum	Euryarchaeota	Methamonada	Methanobacteriales	GCA_003266085	MUZW01000029.1 Methanosphaera sp. DEW79 DEW79_contig_101860, whole genome shotgun sequence	Methanomada group	Euryarchaeota	1594581	439930	27.59	111	0.0696108	25	2019-02-01	110	1	0	0	0	0.0689836	0.000627124	0	0	0	3399	28	0	0	0	3427	0.213159	0.00175595	0	0	0	0.214915
Eury superphylum	Euryarchaeota	Methamonada	Methanobacteriales	GCA_003265405	NGJK01000001.1 Methanosphaera stadtmanae strain PA5 PA5_contig_1, whole genome shotgun sequence	Methanomada group	Euryarchaeota	1701400	469686	27.61	134	0.0787587	25	2019-02-01	131	1	0	1	1	0.0769954	0.000587751	0	0.000587751	0.000587751	4088	28	0	153	187	4456	0.240273	0.0016457	0	0.00899259	0.0109909	0.261902
Eury superphylum	Euryarchaeota	Methamonada	Methanobacteriales	GCA_000145295	CP001710.1 Methanothermobacter marburgensis str. Marburg, complete genome	Methanomada group	Euryarchaeota	1639135	797286	48.64	3803	2.32013	25	2019-02-01	3739	64	0	0	0	2.28108	0.039045	0	0	0	110207	1855	0	0	0	112062	6.72349	0.113169	0	0	0	6.83665
Eury superphylum	Euryarchaeota	Methamonada	Methanobacteriales	GCA_000745485	JQJK01000001.1 Methanobacterium veterum strain MK4 EJ01DRAFT_scaffold00010.10_C, whole genome shotgun sequence	Methanomada group	Euryarchaeota	3369555	1117755	33.17	858	0.254633	25	2019-02-01	850	8	0	0	0	0.252259	0.0023742	0	0	0	25152	228	0	0	0	25380	0.746449	0.00676647	0	0	0	0.753215
Eury superphylum	Euryarchaeota	Methamonada	Methanobacteriales	GCA_900315685	ONAF01000205.1 uncultured Methanobrevibacter sp. isolate RUG121 genome assembly, contig: scaffold_162196, whole genome shotgun sequence	Methanomada group	Euryarchaeota	2386750	617499	25.87	197	0.082539	25	2019-02-01	194	3	0	0	0	0.0812821	0.00125694	0	0	0	5711	84	0	0	0	5795	0.239279	0.00351943	0	0	0	0.242799
Eury superphylum	Euryarchaeota	Methamonada	Methanobacteriales	GCA_002495685	DAGJ01000024.1 TPA_asm: Methanobrevibacter sp. UBA412 UBA412_contig_1268, whole genome shotgun sequence	Methanomada group	Euryarchaeota	1681116	455973	27.12	174	0.103503	25	2019-02-01	174	0	0	0	0	0.103503	0	0	0	0	5330	0	0	0	0	5330	0.317051	0	0	0	0	0.317051
Eury superphylum	Euryarchaeota	Methamonada	Methanobacteriales	GCA_000189795	AEKU01000044.1 Methanobrevibacter smithii TS145A Contig44, whole genome shotgun sequence	Methanomada group	Euryarchaeota	1782572	554789	31.12	227	0.127344	25	2019-02-01	224	3	0	0	0	0.125661	0.00168296	0	0	0	6455	88	0	0	0	6543	0.362117	0.00493669	0	0	0	0.367054
Eury superphylum	Euryarchaeota	Methamonada	Methanobacteriales	GCA_000190035	AELW01000050.1 Methanobrevibacter smithii TS94C Contig48, whole genome shotgun sequence	Methanomada group	Euryarchaeota	1910054	578488	30.29	176	0.092144	25	2019-02-01	176	0	0	0	0	0.092144	0	0	0	0	5191	0	0	0	0	5191	0.271772	0	0	0	0	0.271772
Eury superphylum	Euryarchaeota	Methamonada	Methanobacteriales	GCA_003266145	MVJJ01000115.1 Methanosphaera sp. SHI613 SHI613__paired__contig_1010001, whole genome shotgun sequence	Methanomada group	Euryarchaeota	1859798	613588	32.99	161	0.0865685	25	2019-02-01	160	1	0	0	0	0.0860308	0.000537693	0	0	0	4965	28	0	0	0	4993	0.266964	0.00150554	0	0	0	0.26847
Eury superphylum	Euryarchaeota	Methamonada	Methanobacteriales	GCA_000189815	AELL01000054.1 Methanobrevibacter smithii TS145B Contig54, whole genome shotgun sequence	Methanomada group	Euryarchaeota	1797373	559439	31.13	233	0.129634	25	2019-02-01	230	3	0	0	0	0.127965	0.0016691	0	0	0	6631	88	0	0	0	6719	0.368927	0.00489603	0	0	0	0.373823
Eury superphylum	Euryarchaeota	Methamonada	Methanobacteriales	GCA_002508825	DAWJ01000056.1 TPA_asm: Methanobrevibacter sp. UBA46 UBA46_contig_10051, whole genome shotgun sequence	Methanomada group	Euryarchaeota	1638520	440460	26.88	165	0.100701	25	2019-02-01	164	1	0	0	0	0.10009	0.000610307	0	0	0	4931	27	0	0	0	4958	0.300942	0.00164783	0	0	0	0.30259
Eury superphylum	Euryarchaeota	Methamonada	Methanobacteriales	GCA_002505925	DAWI01000006.1 TPA_asm: Methanobacterium sp. UBA351 UBA351_contig_1038, whole genome shotgun sequence	Methanomada group	Euryarchaeota	2064386	786170	38.08	919	0.445169	25	2019-02-01	909	10	0	0	0	0.440325	0.00484406	0	0	0	26402	280	0	0	0	26682	1.27893	0.0135634	0	0	0	1.29249
Eury superphylum	Euryarchaeota	Methamonada	Methanobacteriales	GCA_002496295	DAJF01000004.1 TPA_asm: Methanobrevibacter sp. UBA337 UBA337_contig_10083, whole genome shotgun sequence	Methanomada group	Euryarchaeota	1705970	462043	27.08	177	0.103753	25	2019-02-01	176	1	0	0	0	0.103167	0.000586177	0	0	0	5358	27	0	0	0	5385	0.314074	0.00158268	0	0	0	0.315656
Eury superphylum	Euryarchaeota	Methamonada	Methanobacteriales	GCA_002496545	DAKH01000162.1 TPA_asm: Methanobacterium sp. UBA74 UBA74_contig_10063, whole genome shotgun sequence	Methanomada group	Euryarchaeota	1877040	784457	41.79	2476	1.3191	25	2019-02-01	2434	41	1	0	0	1.29672	0.0218429	0.000532754	0	0	71509	1157	35	0	0	72701	3.80967	0.0616396	0.00186464	0	0	3.87317
Eury superphylum	Euryarchaeota	Methamonada	Methanobacteriales	GCA_001729285	LZPM01000001.1 Methanobacterium sp. A39 contig_10, whole genome shotgun sequence	Methanomada group	Euryarchaeota	3329516	1106884	33.24	934	0.280521	25	2019-02-01	927	6	1	0	0	0.278419	0.00180206	0.000300344	0	0	27202	167	31	0	0	27400	0.816996	0.00501574	0.000931066	0	0	0.822942
Eury superphylum	Euryarchaeota	Methamonada	Methanobacteriales	GCA_900314615	OMWA01000057.1 uncultured Methanobrevibacter sp. isolate RUG018 genome assembly, contig: scaffold_80609, whole genome shotgun sequence	Methanomada group	Euryarchaeota	2431573	829096	34.1	205	0.0843076	25	2019-02-01	204	1	0	0	0	0.0838963	0.000411256	0	0	0	5948	27	0	0	0	5975	0.244615	0.00111039	0	0	0	0.245726
Eury superphylum	Euryarchaeota	Methamonada	Methanobacteriales	GCA_003164775	PLUD01000068.1 Methanobacterium sp. isolate bog_69 73.20120700_S1D.111_contig_100012, whole genome shotgun sequence	Methanomada group	Euryarchaeota	2204680	705963	32.02	507	0.229965	25	2019-02-01	506	1	0	0	0	0.229512	0.000453581	0	0	0	14771	29	0	0	0	14800	0.669984	0.00131538	0	0	0	0.671299
Eury superphylum	Euryarchaeota	Methamonada	Methanobacteriales	GCA_002495445	DAFG01000018.1 TPA_asm: Methanobacterium sp. UBA311 UBA311_contig_1082, whole genome shotgun sequence	Methanomada group	Euryarchaeota	1812895	676488	37.32	1118	0.616693	25	2019-02-01	1104	14	0	0	0	0.608971	0.00772245	0	0	0	32147	408	0	0	0	32555	1.77324	0.0225054	0	0	0	1.79575
Eury superphylum	Euryarchaeota	Methamonada	Methanobacteriales	GCA_003491285	CP022705.1 Methanobacterium sp. BRmetb2 chromosome, complete genome	Methanomada group	Euryarchaeota	2173134	725069	33.37	770	0.354327	25	2019-02-01	764	5	1	0	0	0.351566	0.00230082	0.000460165	0	0	22485	158	28	0	0	22671	1.03468	0.00727061	0.00128846	0	0	1.04324
Eury superphylum	Euryarchaeota	Methamonada	Methanobacteriales	GCA_002509045	DAJL01000007.1 TPA_asm: Methanobacterium sp. UBA368 UBA368_contig_10270, whole genome shotgun sequence	Methanomada group	Euryarchaeota	1826237	676892	37.06	1117	0.61164	25	2019-02-01	1103	14	0	0	0	0.603974	0.00766604	0	0	0	32155	408	0	0	0	32563	1.76072	0.022341	0	0	0	1.78307
Eury superphylum	Euryarchaeota	Methamonada	Methanobacteriales	GCA_002509665	DADN01000078.1 TPA_asm: Methanobacterium sp. UBA8 UBA8_contig_10040, whole genome shotgun sequence	Methanomada group	Euryarchaeota	2938107	963669	32.8	757	0.257649	25	2019-02-01	752	5	0	0	0	0.255947	0.00170178	0	0	0	21910	147	0	0	0	22057	0.745718	0.00500322	0	0	0	0.750721
Eury superphylum	Euryarchaeota	Methamonada	Methanobacteriales	GCA_000320505	BAGX02000054.1 Methanobrevibacter boviskoreani JH1 DNA, contig: contig00054, whole genome shotgun sequence	Methanomada group	Euryarchaeota	2045801	592974	28.98	211	0.103138	25	2019-02-01	211	0	0	0	0	0.103138	0	0	0	0	6159	0	0	0	0	6159	0.301056	0	0	0	0	0.301056
Eury superphylum	Euryarchaeota	Methamonada	Methanobacteriales	GCA_900319985	ONQL01000097.1 uncultured Methanobrevibacter sp. isolate RUG545 genome assembly, contig: scaffold_40564, whole genome shotgun sequence	Methanomada group	Euryarchaeota	2220727	752425	33.88	311	0.140044	25	2019-02-01	308	3	0	0	0	0.138693	0.00135091	0	0	0	8815	117	0	0	0	8932	0.396942	0.00526854	0	0	0	0.402211
Eury superphylum	Euryarchaeota	Methamonada	Methanobacteriales	GCA_002499035	DAKB01000019.1 TPA_asm: Methanobacterium sp. UBA357 UBA357_contig_114, whole genome shotgun sequence	Methanomada group	Euryarchaeota	2125508	807782	38	955	0.449304	25	2019-02-01	945	10	0	0	0	0.4446	0.00470476	0	0	0	27422	280	0	0	0	27702	1.29014	0.0131733	0	0	0	1.30331
Eury superphylum	Euryarchaeota	Methamonada	Methanobacteriales	GCA_900316425	ONCW01000151.1 uncultured Methanobrevibacter sp. isolate RUG186 genome assembly, contig: scaffold_61611, whole genome shotgun sequence	Methanomada group	Euryarchaeota	2487973	781311	31.4	253	0.101689	25	2019-02-01	252	1	0	0	0	0.101287	0.000401934	0	0	0	7472	27	0	0	0	7499	0.300325	0.00108522	0	0	0	0.30141
Eury superphylum	Euryarchaeota	Methamonada	Methanobacteriales	GCA_900316895	ONER01000145.1 uncultured Methanobrevibacter sp. isolate RUG236 genome assembly, contig: scaffold_45112, whole genome shotgun sequence	Methanomada group	Euryarchaeota	1908294	696202	36.48	248	0.129959	25	2019-02-01	247	1	0	0	0	0.129435	0.000524028	0	0	0	7016	30	0	0	0	7046	0.367658	0.00157208	0	0	0	0.36923
Eury superphylum	Euryarchaeota	Methamonada	Methanobacteriales	GCA_001548675	CP010834.1 Methanobrevibacter sp. YE315, complete genome	Methanomada group	Euryarchaeota	2273296	778561	34.25	281	0.123609	25	2019-02-01	280	1	0	0	0	0.123169	0.00043989	0	0	0	8057	27	0	0	0	8084	0.354419	0.0011877	0	0	0	0.355607
Eury superphylum	Euryarchaeota	Methamonada	Methanobacteriales	GCA_000404165	CP004050.1 Methanobrevibacter sp. AbM4, complete genome	Methanomada group	Euryarchaeota	1998189	580246	29.04	218	0.109099	25	2019-02-01	218	0	0	0	0	0.109099	0	0	0	0	6280	0	0	0	0	6280	0.314285	0	0	0	0	0.314285
Eury superphylum	Euryarchaeota	Methamonada	Methanobacteriales	GCA_000513315	HG794426.1 Methanobrevibacter arboriphilus ANOR1 genomic scaffold, scaffold00001, whole genome shotgun sequence	Methanomada group	Euryarchaeota	2221920	566977	25.52	253	0.113865	25	2019-02-01	250	2	1	0	0	0.112515	0.000900122	0.000450061	0	0	7485	79	31	0	0	7595	0.336871	0.00355548	0.00139519	0	0	0.341821
Eury superphylum	Euryarchaeota	Methamonada	Methanobacteriales	GCA_900319535	ONOR01000200.1 uncultured Methanobrevibacter sp. isolate RUG492 genome assembly, contig: scaffold_65263, whole genome shotgun sequence	Methanomada group	Euryarchaeota	2038501	634558	31.13	237	0.116262	25	2019-02-01	237	0	0	0	0	0.116262	0	0	0	0	6859	0	0	0	0	6859	0.336473	0	0	0	0	0.336473
Eury superphylum	Euryarchaeota	Methamonada	Methanobacteriales	GCA_003268005	CP014213.1 Methanosphaera sp. BMS, complete genome	Methanomada group	Euryarchaeota	2868093	944504	32.93	408	0.142255	25	2019-02-01	405	3	0	0	0	0.141209	0.00104599	0	0	0	12065	140	0	0	0	12205	0.420663	0.00488129	0	0	0	0.425544
Eury superphylum	Euryarchaeota	Methamonada	Methanobacteriales	GCA_002287175	LMVM01000001.1 Methanobacterium bryantii strain M.o.H. contig_1, whole genome shotgun sequence	Methanomada group	Euryarchaeota	3466370	1150550	33.19	969	0.279543	25	2019-02-01	961	6	2	0	0	0.277235	0.00173092	0.000576972	0	0	28164	167	59	0	0	28390	0.812493	0.00481772	0.00170207	0	0	0.819012
Eury superphylum	Euryarchaeota	Methamonada	Methanobacteriales	GCA_000190175	AEMD01000108.1 Methanobrevibacter smithii TS96C Contig108, whole genome shotgun sequence	Methanomada group	Euryarchaeota	1818239	566396	31.15	233	0.128146	25	2019-02-01	230	3	0	0	0	0.126496	0.00164995	0	0	0	6634	88	0	0	0	6722	0.364859	0.00483985	0	0	0	0.369698
Eury superphylum	Euryarchaeota	Methamonada	Methanobacteriales	GCA_900322125	ONYO01000256.1 uncultured Methanosphaera sp. isolate RUG761 genome assembly, contig: k87_32337955, whole genome shotgun sequence	Methanomada group	Euryarchaeota	1638250	494993	30.21	104	0.0634824	25	2019-02-01	103	1	0	0	0	0.062872	0.000610407	0	0	0	3067	30	0	0	0	3097	0.187212	0.00183122	0	0	0	0.189043
Eury superphylum	Euryarchaeota	Methamonada	Methanobacteriales	GCA_001507955	LGEU01000130.1 Methanobacteriaceae archaeon 41_258 PW_scaffold_1003, whole genome shotgun sequence	Methanomada group	Euryarchaeota	1356511	551617	40.66	1414	1.04238	25	2019-02-01	1386	26	2	0	0	1.02174	0.0191668	0.00147437	0	0	41497	763	59	0	0	42319	3.0591	0.0562472	0.00434939	0	0	3.11969
Eury superphylum	Euryarchaeota	Methamonada	Methanobacteriales	GCA_002497105	DAMM01000017.1 TPA_asm: Methanobacterium sp. UBA305 UBA305_contig_10840, whole genome shotgun sequence	Methanomada group	Euryarchaeota	1820023	675259	37.1	1133	0.62252	25	2019-02-01	1120	13	0	0	0	0.615377	0.00714277	0	0	0	32634	380	0	0	0	33014	1.79305	0.0208789	0	0	0	1.81393
Eury superphylum	Euryarchaeota	Methamonada	Methanobacteriales	GCA_001315885	BBBD01000001.1 Methanobrevibacter arboriphilus JCM 9315 DNA, contig: JCM9315.contig00001, whole genome shotgun sequence	Methanomada group	Euryarchaeota	2279829	599167	26.28	1443	0.632942	25	2019-02-01	1432	11	0	0	0	0.628117	0.00482492	0	0	0	47166	329	0	0	0	47495	2.06884	0.0144309	0	0	0	2.08327
Eury superphylum	Euryarchaeota	Methamonada	Methanobacteriales	GCA_900316635	ONDQ01000097.1 uncultured Methanobrevibacter sp. isolate RUG201 genome assembly, contig: scaffold_33979, whole genome shotgun sequence	Methanomada group	Euryarchaeota	1920279	661739	34.46	179	0.0932156	25	2019-02-01	179	0	0	0	0	0.0932156	0	0	0	0	5129	0	0	0	0	5129	0.267097	0	0	0	0	0.267097
Eury superphylum	Euryarchaeota	Methamonada	Methanobacteriales	GCA_001639285	LWMW01000001.1 Methanobrevibacter cuticularis strain DSM 11139 MBCUT_contig000001, whole genome shotgun sequence	Methanomada group	Euryarchaeota	2608702	698940	26.79	337	0.129183	25	2019-02-01	334	3	0	0	0	0.128033	0.00115	0	0	0	10867	83	0	0	0	10950	0.416567	0.00318166	0	0	0	0.419749
Eury superphylum	Euryarchaeota	Methamonada	Methanobacteriales	GCA_000309865	AMGN01000001.1 Methanobacterium sp. Maddingley MBC34 contig_43.1, whole genome shotgun sequence	Methanomada group	Euryarchaeota	2420154	934046	38.59	1900	0.785074	25	2019-02-01	1878	21	1	0	0	0.775984	0.00867713	0.000413197	0	0	55476	594	28	0	0	56098	2.29225	0.0245439	0.00115695	0	0	2.31795
Eury superphylum	Euryarchaeota	Methamonada	Methanobacteriales	GCA_003111625	MZGS01000001.1 Methanobrevibacter thaueri strain DSM 11995 MBBTH_contig000001, whole genome shotgun sequence	Methanomada group	Euryarchaeota	2243115	827134	36.87	316	0.140876	25	2019-02-01	314	2	0	0	0	0.139984	0.000891617	0	0	0	8874	53	0	0	0	8927	0.395611	0.00236279	0	0	0	0.397973
Eury superphylum	Euryarchaeota	Methamonada	Methanobacteriales	GCA_002505895	DAWG01000022.1 TPA_asm: Methanobacterium sp. UBA341 UBA341_contig_1142, whole genome shotgun sequence	Methanomada group	Euryarchaeota	2159773	820554	37.99	983	0.45514	25	2019-02-01	975	8	0	0	0	0.451436	0.00370409	0	0	0	28316	224	0	0	0	28540	1.31106	0.0103715	0	0	0	1.32144
Eury superphylum	Euryarchaeota	Methamonada	Methanobacteriales	GCA_002497365	DACT01000006.1 TPA_asm: Methanobacterium sp. UBA42 UBA42_contig_10, whole genome shotgun sequence	Methanomada group	Euryarchaeota	1831898	681518	37.2	1137	0.620668	25	2019-02-01	1123	14	0	0	0	0.613025	0.00764235	0	0	0	32699	408	0	0	0	33107	1.78498	0.022272	0	0	0	1.80725
Eury superphylum	Euryarchaeota	Methamonada	Methanobacteriales	GCA_900313645	OMSA01000189.1 uncultured Methanobrevibacter sp. isolate RUG823 genome assembly, contig: scaffold_234589, whole genome shotgun sequence	Methanomada group	Euryarchaeota	1424219	514192	36.1	138	0.0968952	25	2019-02-01	138	0	0	0	0	0.0968952	0	0	0	0	3944	0	0	0	0	3944	0.276924	0	0	0	0	0.276924
Eury superphylum	Euryarchaeota	Methamonada	Methanobacteriales	GCA_002508905	DABW01000025.1 TPA_asm: Methanobrevibacter sp. UBA365 UBA365_contig_10135, whole genome shotgun sequence	Methanomada group	Euryarchaeota	1586891	429810	27.09	160	0.100826	25	2019-02-01	160	0	0	0	0	0.100826	0	0	0	0	4889	0	0	0	0	4889	0.308087	0	0	0	0	0.308087
Eury superphylum	Euryarchaeota	Methamonada	Methanobacteriales	GCA_002505605	DAVP01000035.1 TPA_asm: Methanobrevibacter sp. UBA187 UBA187_contig_10528, whole genome shotgun sequence	Methanomada group	Euryarchaeota	2156340	736283	34.15	190	0.0881123	25	2019-02-01	190	0	0	0	0	0.0881123	0	0	0	0	5515	0	0	0	0	5515	0.255757	0	0	0	0	0.255757
Eury superphylum	Euryarchaeota	Methamonada	Methanobacteriales	GCA_000189875	AELO01000102.1 Methanobrevibacter smithii TS146C Contig102, whole genome shotgun sequence	Methanomada group	Euryarchaeota	1947483	607860	31.21	244	0.12529	25	2019-02-01	241	3	0	0	0	0.123749	0.00154045	0	0	0	6946	88	0	0	0	7034	0.356666	0.00451865	0	0	0	0.361184
Eury superphylum	Euryarchaeota	Methamonada	Methanobacteriales	GCA_002498225	DAGS01000009.1 TPA_asm: Methanobacterium sp. UBA327 UBA327_contig_1059, whole genome shotgun sequence	Methanomada group	Euryarchaeota	2139591	814032	38.05	967	0.451956	25	2019-02-01	957	10	0	0	0	0.447282	0.00467379	0	0	0	27779	280	0	0	0	28059	1.29833	0.0130866	0	0	0	1.31142
Eury superphylum	Euryarchaeota	Methamonada	Methanobacteriales	GCA_003266065	MUZY01000256.1 Methanosphaera sp. rholeuAM130 rholeuAM130__paired__contig_102071, whole genome shotgun sequence	Methanomada group	Euryarchaeota	2057527	711894	34.6	323	0.156985	25	2019-02-01	317	6	0	0	0	0.154068	0.00291612	0	0	0	9643	173	0	0	0	9816	0.468669	0.00840815	0	0	0	0.477078
Eury superphylum	Euryarchaeota	Methamonada	Methanobacteriales	GCA_900313195	OMQJ01000288.1 uncultured Methanobrevibacter sp. isolate RUG787 genome assembly, contig: scaffold_133412, whole genome shotgun sequence	Methanomada group	Euryarchaeota	1597431	596033	37.31	215	0.134591	25	2019-02-01	214	1	0	0	0	0.133965	0.000626005	0	0	0	6070	30	0	0	0	6100	0.379985	0.00187802	0	0	0	0.381863
Eury superphylum	Euryarchaeota	Methamonada	Methanobacteriales	GCA_002813085	CP017803.1 Methanobrevibacter smithii strain KB11 chromosome, complete genome	Methanomada group	Euryarchaeota	1805545	562463	31.15	232	0.128493	25	2019-02-01	229	2	1	0	0	0.126832	0.0011077	0.000553849	0	0	6681	58	30	0	0	6769	0.370027	0.00321233	0.00166155	0	0	0.374901
Eury superphylum	Euryarchaeota	Methamonada	Methanobacteriales	GCA_000190135	AEMB01000047.1 Methanobrevibacter smithii TS96A Contig47, whole genome shotgun sequence	Methanomada group	Euryarchaeota	1975004	598000	30.28	173	0.0875948	25	2019-02-01	173	0	0	0	0	0.0875948	0	0	0	0	5046	0	0	0	0	5046	0.255493	0	0	0	0	0.255493
Eury superphylum	Euryarchaeota	Methamonada	Methanobacteriales	GCA_003138775	PLHB01000089.1 Methanobacterium sp. isolate bog_37 73.20110800_S2D.59_contig_100414, whole genome shotgun sequence	Methanomada group	Euryarchaeota	2001325	660927	33.02	642	0.320788	25	2019-02-01	634	8	0	0	0	0.31679	0.00399735	0	0	0	18980	236	0	0	0	19216	0.948372	0.0117922	0	0	0	0.960164
Eury superphylum	Euryarchaeota	Methamonada	Methanobacteriales	GCA_001639295	LWMV01000001.1 Methanobrevibacter curvatus strain DSM 11111 MBCUR_contig000001, whole genome shotgun sequence	Methanomada group	Euryarchaeota	2414608	620952	25.72	210	0.0869706	25	2019-02-01	208	2	0	0	0	0.0861423	0.000828292	0	0	0	6281	54	0	0	0	6335	0.260125	0.00223639	0	0	0	0.262361
Eury superphylum	Euryarchaeota	Methamonada	Methanobacteriales	GCA_003111605	MZGU01000001.1 Methanobrevibacter woesei strain DSM 11979 MBBWO_contig000001, whole genome shotgun sequence	Methanomada group	Euryarchaeota	1543150	461359	29.9	144	0.0933156	25	2019-02-01	144	0	0	0	0	0.0933156	0	0	0	0	4184	0	0	0	0	4184	0.271134	0	0	0	0	0.271134
Eury superphylum	Euryarchaeota	Methamonada	Methanobacteriales	GCA_002503565	DARZ01000013.1 TPA_asm: Methanobacterium sp. UBA336 UBA336_contig_1014, whole genome shotgun sequence	Methanomada group	Euryarchaeota	2103824	799129	37.98	935	0.444429	25	2019-02-01	926	9	0	0	0	0.440151	0.00427792	0	0	0	26950	278	0	0	0	27228	1.281	0.013214	0	0	0	1.29421
Eury superphylum	Euryarchaeota	Methamonada	Methanobacteriales	GCA_002503585	DASB01000010.1 TPA_asm: Methanobacterium sp. UBA316 UBA316_contig_119, whole genome shotgun sequence	Methanomada group	Euryarchaeota	2136004	808246	37.84	942	0.44101	25	2019-02-01	934	8	0	0	0	0.437265	0.00374531	0	0	0	27176	224	0	0	0	27400	1.27228	0.0104869	0	0	0	1.28277
Eury superphylum	Euryarchaeota	Methamonada	Methanobacteriales	GCA_003149675	LWMS01000001.1 Methanosphaera cuniculi strain DSM 4103 MSCUN_contig000001, whole genome shotgun sequence	Methanomada group	Euryarchaeota	1881477	528385	28.08	155	0.0823821	25	2019-02-01	155	0	0	0	0	0.0823821	0	0	0	0	5384	0	0	0	0	5384	0.286158	0	0	0	0	0.286158
Eury superphylum	Euryarchaeota	Methamonada	Methanobacteriales	GCA_002509605	DAWX01000097.1 TPA_asm: Methanobrevibacter sp. UBA594 UBA594_contig_10031, whole genome shotgun sequence	Methanomada group	Euryarchaeota	1467450	427203	29.11	133	0.0906334	25	2019-02-01	133	0	0	0	0	0.0906334	0	0	0	0	3861	0	0	0	0	3861	0.263109	0	0	0	0	0.263109
Eury superphylum	Euryarchaeota	Methamonada	Methanobacteriales	GCA_000008645	AE000666.1 Methanothermobacter thermautotrophicus str. Delta H, complete genome	Methanomada group	Euryarchaeota	1751377	867701	49.54	3753	2.14289	25	2019-02-01	3697	56	0	0	0	2.11091	0.0319748	0	0	0	107720	1711	0	0	0	109431	6.15059	0.0976946	0	0	0	6.24828
Eury superphylum	Euryarchaeota	Methamonada	Methanobacteriales	GCA_002067065	MVPY01000001.1 Methanobacterium sp. PtaB.Bin024 A4E25_contig000001, whole genome shotgun sequence	Methanomada group	Euryarchaeota	2489884	947596	38.06	1657	0.665493	25	2019-02-01	1640	17	0	0	0	0.658665	0.00682763	0	0	0	48272	525	0	0	0	48797	1.93872	0.0210853	0	0	0	1.95981
Eury superphylum	Euryarchaeota	Methamonada	Methanobacteriales	GCA_003600755	NPZC01000001.1 Methanobacterium sp. isolate BAmetb10 Contig1, whole genome shotgun sequence	Methanomada group	Euryarchaeota	2069766	754675	36.46	1682	0.812652	25	2019-02-01	1666	16	0	0	0	0.804922	0.00773034	0	0	0	49486	469	0	0	0	49955	2.3909	0.0226596	0	0	0	2.41356
Eury superphylum	Euryarchaeota	Methamonada	Methanobacteriales	GCA_002504585	DATE01000008.1 TPA_asm: Methanobacterium sp. UBA299 UBA299_contig_1119, whole genome shotgun sequence	Methanomada group	Euryarchaeota	1853439	692695	37.37	1138	0.613994	25	2019-02-01	1123	15	0	0	0	0.605901	0.00809306	0	0	0	32744	435	0	0	0	33179	1.76666	0.0234699	0	0	0	1.79013
Eury superphylum	Euryarchaeota	Methamonada	Methanobacteriales	GCA_000621965	KK211375.1 Methanobrevibacter wolinii SH genomic scaffold T523DRAFT_scaffold00001.1, whole genome shotgun sequence	Methanomada group	Euryarchaeota	2041814	493524	24.17	78	0.0382013	25	2019-02-01	78	0	0	0	0	0.0382013	0	0	0	0	2238	0	0	0	0	2238	0.109608	0	0	0	0	0.109608
Eury superphylum	Euryarchaeota	Methamonada	Methanobacteriales	GCA_000189855	AELN01000043.1 Methanobrevibacter smithii TS146B Contig43, whole genome shotgun sequence	Methanomada group	Euryarchaeota	1794702	558835	31.14	233	0.129827	25	2019-02-01	230	3	0	0	0	0.128155	0.00167159	0	0	0	6622	88	0	0	0	6710	0.368975	0.00490332	0	0	0	0.373878
Eury superphylum	Euryarchaeota	Methamonada	Methanobacteriales	GCA_002072215	JXMW01000010.1 Methanobrevibacter arboriphilus JCM 13429 = DSM 1125 strain DH1 MBBAR_10c, whole genome shotgun sequence	Methanomada group	Euryarchaeota	2445031	622051	25.44	264	0.107974	25	2019-02-01	263	1	0	0	0	0.107565	0.000408993	0	0	0	8139	26	0	0	0	8165	0.332879	0.00106338	0	0	0	0.333943
Eury superphylum	Euryarchaeota	Methamonada	Methanobacteriales	GCA_900650605	CAABOX010000001.1 Methanobrevibacter smithii strain C2 CSUR P5816 genome assembly, contig: contig00001, whole genome shotgun sequence	Methanomada group	Euryarchaeota	1720664	537054	31.21	202	0.117397	25	2019-02-01	198	3	1	0	0	0.115072	0.00174351	0.000581171	0	0	5674	89	30	0	0	5793	0.329756	0.00517242	0.00174351	0	0	0.336672
Eury superphylum	Euryarchaeota	Methamonada	Methanobacteriales	GCA_000499765	HG425166.1 Methanobacterium sp. MB1 complete sequence	Methanomada group	Euryarchaeota	2029766	806678	39.74	1809	0.891236	25	2019-02-01	1791	18	0	0	0	0.882368	0.00886802	0	0	0	52646	504	0	0	0	53150	2.5937	0.0248304	0	0	0	2.61853
Eury superphylum	Euryarchaeota	Methamonada	Methanobacteriales	GCA_000746075	JQKN01000001.1 Methanobacterium arcticum strain M2 EI99DRAFT_scaffold00001.1_C, whole genome shotgun sequence	Methanomada group	Euryarchaeota	3393923	1125199	33.15	853	0.251332	25	2019-02-01	845	8	0	0	0	0.248974	0.00235715	0	0	0	25011	228	0	0	0	25239	0.736935	0.00671789	0	0	0	0.743653
Eury superphylum	Euryarchaeota	Methamonada	Methanobacteriales	GCA_002498905	DAJG01000014.1 TPA_asm: Methanobacterium sp. UBA384 UBA384_contig_110, whole genome shotgun sequence	Methanomada group	Euryarchaeota	1696158	636380	37.52	1072	0.632017	25	2019-02-01	1058	14	0	0	0	0.623763	0.00825395	0	0	0	30778	408	0	0	0	31186	1.81457	0.0240544	0	0	0	1.83863
Eury superphylum	Euryarchaeota	Methamonada	Methanobacteriales	GCA_001477655	CP011266.1 Methanobrevibacter millerae strain SM9, complete genome	Methanomada group	Euryarchaeota	2543538	809122	31.81	260	0.10222	25	2019-02-01	259	1	0	0	0	0.101827	0.000393153	0	0	0	7475	27	0	0	0	7502	0.293882	0.00106151	0	0	0	0.294943
Eury superphylum	Euryarchaeota	Methamonada	Methanobacteriales	GCA_002509705	DAVW01000109.1 TPA_asm: Methanobacterium sp. UBA297 UBA297_contig_10161, whole genome shotgun sequence	Methanomada group	Euryarchaeota	1489539	552662	37.1	867	0.582059	25	2019-02-01	864	3	0	0	0	0.580045	0.00201405	0	0	0	25668	88	0	0	0	25756	1.72322	0.00590787	0	0	0	1.72913
Eury superphylum	Euryarchaeota	Methamonada	Methanobacteriales	GCA_003161815	PMNN01000112.1 Methanobacterium sp. isolate fen_9 73.20100900_E3D.91_contig_100747, whole genome shotgun sequence	Methanomada group	Euryarchaeota	1890673	627630	33.2	606	0.320521	25	2019-02-01	598	7	1	0	0	0.316289	0.00370239	0.000528912	0	0	17694	199	28	0	0	17921	0.935857	0.0105254	0.00148095	0	0	0.947864
Eury superphylum	Euryarchaeota	Methamonada	Methanobacteriales	GCA_003202615	QKNT01000001.1 Methanobacterium sp. isolate CSSMethSym scaffold_0, whole genome shotgun sequence	Methanomada group	Euryarchaeota	1959334	667745	34.08	519	0.264886	25	2019-02-01	518	1	0	0	0	0.264376	0.000510378	0	0	0	15275	29	0	0	0	15304	0.779602	0.00148009	0	0	0	0.781082
Eury superphylum	Euryarchaeota	Methamonada	Methanobacteriales	GCA_002509655	DAXC01000045.1 TPA_asm: Methanobrevibacter sp. UBA313 UBA313_contig_1040, whole genome shotgun sequence	Methanomada group	Euryarchaeota	1657538	449216	27.1	179	0.107991	25	2019-02-01	176	3	0	0	0	0.106182	0.00180991	0	0	0	5270	135	0	0	0	5405	0.317941	0.00814461	0	0	0	0.326086
Eury superphylum	Euryarchaeota	Methamonada	Methanobacteriales	GCA_000214415	CP002737.1 Methanotorris igneus Kol 5, complete genome	Methanomada group	Euryarchaeota	1854197	598904	32.3	1381	0.744797	25	2019-02-01	1360	21	0	0	0	0.733471	0.0113257	0	0	0	41353	626	0	0	0	41979	2.23024	0.0337612	0	0	0	2.264
Eury superphylum	Euryarchaeota	Methamonada	Methanobacteriales	GCA_003315655	NIZT01000001.1 Methanobrevibacter sp. NOE ALNOE001_contig000001, whole genome shotgun sequence	Methanomada group	Euryarchaeota	1913772	483438	25.26	184	0.0961452	25	2019-02-01	181	3	0	0	0	0.0945776	0.00156758	0	0	0	5438	90	0	0	0	5528	0.284151	0.00470275	0	0	0	0.288854
Eury superphylum	Euryarchaeota	Methamonada	Methanobacteriales	GCA_002505535	DAVK01000022.1 TPA_asm: Methanobacterium sp. UBA385 UBA385_contig_10253, whole genome shotgun sequence	Methanomada group	Euryarchaeota	2056180	780664	37.97	916	0.445486	25	2019-02-01	907	9	0	0	0	0.441109	0.00437705	0	0	0	26319	252	0	0	0	26571	1.27999	0.0122557	0	0	0	1.29225
Eury superphylum	Euryarchaeota	Methamonada	Methanobacteriales	GCA_002508985	DAEC01000087.1 TPA_asm: Methanobrevibacter sp. UBA189 UBA189_contig_1023, whole genome shotgun sequence	Methanomada group	Euryarchaeota	1752248	541018	30.88	157	0.0895992	25	2019-02-01	156	1	0	0	0	0.0890285	0.000570695	0	0	0	4441	36	0	0	0	4477	0.253446	0.0020545	0	0	0	0.2555
Eury superphylum	Euryarchaeota	Methamonada	Methanobacteriales	GCA_900314605	OMVX01000102.1 uncultured Methanobrevibacter sp. isolate RUG012 genome assembly, contig: scaffold_134487, whole genome shotgun sequence	Methanomada group	Euryarchaeota	2366395	613945	25.94	204	0.0862071	25	2019-02-01	203	1	0	0	0	0.0857845	0.000422584	0	0	0	6055	28	0	0	0	6083	0.255874	0.00118323	0	0	0	0.257058
Eury superphylum	Euryarchaeota	Methamonada	Methanobacteriales	GCA_000190015	AELV01000058.1 Methanobrevibacter smithii TS94B Contig53, whole genome shotgun sequence	Methanomada group	Euryarchaeota	1886020	570853	30.27	168	0.0890765	25	2019-02-01	168	0	0	0	0	0.0890765	0	0	0	0	4938	0	0	0	0	4938	0.261821	0	0	0	0	0.261821
Eury superphylum	Euryarchaeota	Methamonada	Methanobacteriales	GCA_002508855	DAYX01000036.1 TPA_asm: Methanobrevibacter sp. UBA403 UBA403_contig_10042, whole genome shotgun sequence	Methanomada group	Euryarchaeota	1554919	415036	26.69	157	0.10097	25	2019-02-01	155	2	0	0	0	0.0996836	0.00128624	0	0	0	4657	59	0	0	0	4716	0.299501	0.00379441	0	0	0	0.303296
Eury superphylum	Euryarchaeota	Methamonada	Methanobacteriales	GCA_002496065	DAII01000052.1 TPA_asm: Methanobrevibacter sp. UBA586 UBA586_contig_10021, whole genome shotgun sequence	Methanomada group	Euryarchaeota	1300941	447151	34.37	193	0.148354	25	2019-02-01	192	1	0	0	0	0.147585	0.000768674	0	0	0	5525	27	0	0	0	5552	0.424693	0.00207542	0	0	0	0.426768
Eury superphylum	Euryarchaeota	Methamonada	Methanobacteriales	GCA_002494495	DACB01000009.1 TPA_asm: Methanobacterium sp. UBA294 UBA294_contig_1014, whole genome shotgun sequence	Methanomada group	Euryarchaeota	1861827	699788	37.59	1148	0.616599	25	2019-02-01	1134	14	0	0	0	0.609079	0.0075195	0	0	0	33035	408	0	0	0	33443	1.77433	0.021914	0	0	0	1.79625
Eury superphylum	Euryarchaeota	Methamonada	Methanobacteriales	GCA_002502855	DAQK01000021.1 TPA_asm: Methanobacterium sp. UBA279 UBA279_contig_10906, whole genome shotgun sequence	Methanomada group	Euryarchaeota	2118924	852504	40.23	1899	0.89621	25	2019-02-01	1877	21	1	0	0	0.885827	0.00991069	0.000471938	0	0	54786	603	30	0	0	55419	2.58556	0.0284578	0.00141581	0	0	2.61543
Eury superphylum	Euryarchaeota	Methamonada	Methanobacteriales	GCA_002505765	DAVZ01000028.1 TPA_asm: Methanobacterium sp. UBA176 UBA176_contig_1013, whole genome shotgun sequence	Methanomada group	Euryarchaeota	2273801	769123	33.83	765	0.336441	25	2019-02-01	763	2	0	0	0	0.335561	0.000879584	0	0	0	22679	54	0	0	0	22733	0.997405	0.00237488	0	0	0	0.99978
Eury superphylum	Euryarchaeota	Methamonada	Methanobacteriales	GCA_000243455	AGJL01000121.1 Methanotorris formicicus Mc-S-70 ctg72, whole genome shotgun sequence	Methanomada group	Euryarchaeota	1818783	590069	32.44	1559	0.857167	25	2019-02-01	1544	13	2	0	0	0.848919	0.00714764	0.00109964	0	0	47184	377	56	0	0	47617	2.59426	0.0207281	0.00307898	0	0	2.61807
Eury superphylum	Euryarchaeota	Methamonada	Methanobacteriales	GCA_002502445	DAOV01000062.1 TPA_asm: Methanobacterium sp. UBA283 UBA283_contig_100090, whole genome shotgun sequence	Methanomada group	Euryarchaeota	2052058	813619	39.65	2169	1.05699	25	2019-02-01	2149	19	1	0	0	1.04724	0.009259	0.000487316	0	0	63973	563	29	0	0	64565	3.1175	0.0274359	0.00141322	0	0	3.14635
Eury superphylum	Euryarchaeota	Methamonada	Methanobacteriales	GCA_002509095	DANR01000003.1 TPA_asm: Methanobacteriaceae archaeon UBA254 UBA254_contig_101217, whole genome shotgun sequence	Methanomada group	Euryarchaeota	1157521	346607	29.94	89	0.0768885	25	2019-02-01	89	0	0	0	0	0.0768885	0	0	0	0	2866	0	0	0	0	2866	0.247598	0	0	0	0	0.247598
Eury superphylum	Euryarchaeota	Methamonada	Methanobacteriales	GCA_000762265	CP006933.1 Methanobacterium formicicum strain BRM9, complete genome	Methanomada group	Euryarchaeota	2449987	1012813	41.34	3088	1.26041	25	2019-02-01	3039	48	1	0	0	1.24041	0.0195919	0.000408165	0	0	89397	1410	35	0	0	90842	3.64888	0.0575513	0.00142858	0	0	3.70786
Eury superphylum	Euryarchaeota	Methamonada	Methanobacteriales	GCA_001729455	MAIE01000001.1 Methanobrevibacter sp. A54 contig_100, whole genome shotgun sequence	Methanomada group	Euryarchaeota	1712240	535987	31.3	218	0.127319	25	2019-02-01	212	4	1	0	1	0.123814	0.00233612	0.00058403	0	0.00058403	6000	117	30	0	121	6268	0.350418	0.00683315	0.00175209	0	0.00706677	0.36607
Eury superphylum	Euryarchaeota	Methamonada	Methanobacteriales	GCA_002503185	DARD01000018.1 TPA_asm: Methanobacterium sp. UBA322 UBA322_contig_113, whole genome shotgun sequence	Methanomada group	Euryarchaeota	1821001	660303	36.26	1084	0.595277	25	2019-02-01	1072	12	0	0	0	0.588687	0.00658978	0	0	0	31156	346	0	0	0	31502	1.71093	0.0190005	0	0	0	1.72993
Eury superphylum	Euryarchaeota	Methamonada	Methanobacteriales	GCA_000189975	AELT01000040.1 Methanobrevibacter smithii TS147C Contig40, whole genome shotgun sequence	Methanomada group	Euryarchaeota	1973030	600732	30.45	213	0.107956	25	2019-02-01	211	2	0	0	0	0.106942	0.00101367	0	0	0	6160	57	0	0	0	6217	0.31221	0.00288896	0	0	0	0.315099
Eury superphylum	Euryarchaeota	Methamonada	Methanobacteriales	GCA_001316325	BBES01000001.1 Methanobacterium formicicum JCM 10132 DNA, contig: JCM10132.contig00001, whole genome shotgun sequence	Methanomada group	Euryarchaeota	2451734	1011097	41.24	3036	1.23831	25	2019-02-01	2986	49	1	0	0	1.21791	0.0199859	0.000407875	0	0	87676	1426	28	0	0	89130	3.57608	0.0581629	0.00114205	0	0	3.63539
Eury superphylum	Euryarchaeota	Methamonada	Methanobacteriales	GCA_002505725	DAVX01000118.1 TPA_asm: Methanobacterium sp. UBA339 UBA339_contig_10104, whole genome shotgun sequence	Methanomada group	Euryarchaeota	2077587	786228	37.84	1043	0.502025	25	2019-02-01	1034	9	0	0	0	0.497693	0.00433195	0	0	0	30277	255	0	0	0	30532	1.45732	0.0122739	0	0	0	1.46959
Eury superphylum	Euryarchaeota	Methamonada	Methanobacteriales	GCA_001639265	LWMT01000001.1 Methanobrevibacter filiformis strain DSM 11501 MBFIL_contig000001, whole genome shotgun sequence	Methanomada group	Euryarchaeota	2606143	703342	26.99	256	0.0982294	25	2019-02-01	253	3	0	0	0	0.0970783	0.00115113	0	0	0	7341	90	0	0	0	7431	0.281681	0.00345338	0	0	0	0.285134
Eury superphylum	Euryarchaeota	Methamonada	Methanobacteriales	GCA_002502635	DAPZ01000018.1 TPA_asm: Methanobacterium sp. UBA310 UBA310_contig_10, whole genome shotgun sequence	Methanomada group	Euryarchaeota	2132313	809528	37.96	951	0.445995	25	2019-02-01	941	10	0	0	0	0.441305	0.00468974	0	0	0	27313	280	0	0	0	27593	1.28091	0.0131313	0	0	0	1.29404
Eury superphylum	Euryarchaeota	Methamonada	Methanobacteriales	GCA_000189895	AELP01000033.1 Methanobrevibacter smithii TS146D Contig30, whole genome shotgun sequence	Methanomada group	Euryarchaeota	1713264	533314	31.13	218	0.127243	25	2019-02-01	215	3	0	0	0	0.125491	0.00175104	0	0	0	6200	88	0	0	0	6288	0.361882	0.00513639	0	0	0	0.367019
Eury superphylum	Euryarchaeota	Methamonada	Methanobacteriales	GCA_900095815	LT608329.1 Methanothermobacter wolfeii isolate SIV6 genome assembly, chromosome: I	Methanomada group	Euryarchaeota	1686891	824657	48.89	3825	2.26748	25	2019-02-01	3762	62	1	0	0	2.23014	0.036754	0.000592807	0	0	110480	1843	28	0	0	112351	6.54933	0.109254	0.00165986	0	0	6.66024
Eury superphylum	Euryarchaeota	Methamonada	Methanobacteriales	GCA_000190075	AELY01000044.1 Methanobrevibacter smithii TS95B Contig41, whole genome shotgun sequence	Methanomada group	Euryarchaeota	1972498	596975	30.26	171	0.0866921	25	2019-02-01	171	0	0	0	0	0.0866921	0	0	0	0	4981	0	0	0	0	4981	0.252522	0	0	0	0	0.252522
Eury superphylum	Euryarchaeota	Methamonada	Methanobacteriales	GCA_003134315	PLAP01000199.1 Methanobacterium sp. isolate bog_42 73.20111000_S2D.42_contig_10070, whole genome shotgun sequence	Methanomada group	Euryarchaeota	2196237	706372	32.16	542	0.246786	25	2019-02-01	541	1	0	0	0	0.24633	0.000455324	0	0	0	15752	29	0	0	0	15781	0.717227	0.00132044	0	0	0	0.718547
Eury superphylum	Euryarchaeota	Methamonada	Methanobacteriales	GCA_002504725	DATN01000010.1 TPA_asm: Methanobacteriaceae archaeon UBA587 UBA587_contig_105, whole genome shotgun sequence	Methanomada group	Euryarchaeota	2007729	741375	36.93	1615	0.804391	25	2019-02-01	1601	13	0	0	1	0.797418	0.00647498	0	0	0.000498075	47110	379	0	0	83	47572	2.34643	0.018877	0	0	0.00413402	2.36944
Eury superphylum	Euryarchaeota	Methamonada	Methanobacteriales	GCA_001639275	LWMU01000001.1 Methanobrevibacter oralis strain DSM 7256 MBORA_contig000001, whole genome shotgun sequence	Methanomada group	Euryarchaeota	2140433	593114	27.71	250	0.116799	25	2019-02-01	249	1	0	0	0	0.116332	0.000467195	0	0	0	7504	33	0	0	0	7537	0.350583	0.00154174	0	0	0	0.352125
Eury superphylum	Euryarchaeota	Methamonada	Methanobacteriales	GCA_001316345	BBET01000001.1 Methanobrevibacter arboriphilus JCM 13429 = DSM 1125 DNA, contig: JCM13429.contig00001, whole genome shotgun sequence	Methanomada group	Euryarchaeota	2331485	592802	25.43	239	0.10251	25	2019-02-01	238	1	0	0	0	0.102081	0.000428911	0	0	0	7192	26	0	0	0	7218	0.308473	0.00111517	0	0	0	0.309588
Eury superphylum	Euryarchaeota	Methamonada	Methanobacteriales	GCA_002508885	DAFL01000094.1 TPA_asm: Methanobrevibacter sp. UBA395 UBA395_contig_10252, whole genome shotgun sequence	Methanomada group	Euryarchaeota	1690902	449438	26.58	161	0.0952155	25	2019-02-01	159	2	0	0	0	0.0940327	0.0011828	0	0	0	4755	97	0	0	0	4852	0.281211	0.00573658	0	0	0	0.286947
Eury superphylum	Euryarchaeota	Methamonada	Methanobacteriales	GCA_000824705	CCXV01000001.1 Methanobrevibacter smithii genome assembly Methanobrevibacter smithii, contig contig00001, whole genome shotgun sequence	Methanomada group	Euryarchaeota	1718384	541423	31.51	206	0.11988	25	2019-02-01	202	3	1	0	0	0.117552	0.00174583	0.000581942	0	0	5798	89	30	0	0	5917	0.33741	0.00517928	0.00174583	0	0	0.344335
Eury superphylum	Euryarchaeota	Methamonada	Methanobacteriales	GCA_003266075	MUZZ01000202.1 Methanosphaera sp. rholeuAM74 rholeuAM74__paired__contig_100165, whole genome shotgun sequence	Methanomada group	Euryarchaeota	2004016	705428	35.2	515	0.256984	25	2019-02-01	505	7	3	0	0	0.251994	0.00349299	0.00149699	0	0	15825	241	187	0	0	16253	0.789664	0.0120259	0.00933126	0	0	0.811021
Eury superphylum	Euryarchaeota	Methamonada	Methanobacteriales	GCA_002495365	DAES01000006.1 TPA_asm: Methanobacterium sp. UBA405 UBA405_contig_1072, whole genome shotgun sequence	Methanomada group	Euryarchaeota	2086953	794405	38.07	926	0.443709	25	2019-02-01	918	8	0	0	0	0.439876	0.00383334	0	0	0	26708	224	0	0	0	26932	1.27976	0.0107334	0	0	0	1.29049
Eury superphylum	Euryarchaeota	Methanomicrobia	Methanobacteriales	GCA_002067155	MVQF01000001.1 Methanoregulaceae archaeon PtaB.Bin152 A4E39_contig000001, whole genome shotgun sequence	Stenosarchaea group	Euryarchaeota	1960856	1133331	57.8	7454	3.8014	25	2019-02-01	7309	141	4	0	0	3.72745	0.0719074	0.00203993	0	0	218955	4320	114	0	0	223389	11.1663	0.220312	0.00581379	0	0	11.3924
Eury superphylum	Euryarchaeota	Methanomicrobia	Methanocellales	GCA_002067315	MVRA01000001.1 Methanocella sp. PtaU1.Bin125 A4E28_contig000001, whole genome shotgun sequence	Stenosarchaea group	Euryarchaeota	3243770	1940680	59.83	4556	1.40454	25	2019-02-01	4468	83	5	0	0	1.37741	0.0255875	0.00154142	0	0	128376	2416	140	0	0	130932	3.95762	0.0744812	0.00431597	0	0	4.03641
Eury superphylum	Euryarchaeota	Methanomicrobia	Methanocellales	GCA_002494795	DACP01000022.1 TPA_asm: Methanococcaceae archaeon UBA115 UBA115_contig_10, whole genome shotgun sequence	Stenosarchaea group	Euryarchaeota	1465272	479307	32.71	594	0.405385	25	2019-02-01	589	5	0	0	0	0.401973	0.00341234	0	0	0	17471	144	0	0	0	17615	1.19234	0.00982753	0	0	0	1.20217
Eury superphylum	Euryarchaeota	Methanomicrobia	Methanocellales	GCA_000063445	AM114193.2 Methanocella arvoryzae MRE50 complete genome	Stenosarchaea group	Euryarchaeota	3179916	1736328	54.6	3639	1.14437	25	2019-02-01	3581	55	3	0	0	1.12613	0.0172961	0.000943421	0	0	104036	1716	84	0	0	105836	3.27166	0.0539637	0.00264158	0	0	3.32826
Eury superphylum	Euryarchaeota	Methanomicrobia	Methanocellales	GCA_000251105	CP003243.1 Methanocella conradii HZ254, complete genome	Stenosarchaea group	Euryarchaeota	2378438	1254393	52.74	4472	1.88023	25	2019-02-01	4398	71	3	0	0	1.84911	0.0298515	0.00126133	0	0	129384	2106	88	0	0	131578	5.43987	0.0885455	0.00369991	0	0	5.53212
Eury superphylum	Euryarchaeota	Methanomicrobia	Methanocellales	GCA_000011005	AP011532.1 Methanocella paludicola SANAE DNA, complete genome	Stenosarchaea group	Euryarchaeota	2957635	1624241	54.92	3564	1.20502	25	2019-02-01	3508	53	3	0	0	1.18608	0.0179197	0.00101432	0	0	100991	1484	84	0	0	102559	3.41459	0.0501752	0.00284011	0	0	3.4676
Eury superphylum	Euryarchaeota	Methamonada	Methanococcales	GCA_000011585	BX950229.1 Methanococcus maripaludis strain S2, complete sequence	Methanomada group	Euryarchaeota	1661137	549842	33.1	387	0.232973	25	2019-02-01	385	2	0	0	0	0.231769	0.00120399	0	0	0	11338	58	0	0	0	11396	0.682545	0.00349158	0	0	0	0.686036
Eury superphylum	Euryarchaeota	Methamonada	Methanococcales	GCA_000092305	CP002009.1 Methanocaldococcus infernus ME, complete genome	Methanomada group	Euryarchaeota	1328194	446519	33.62	714	0.537572	25	2019-02-01	706	8	0	0	0	0.531549	0.00602322	0	0	0	21259	237	0	0	0	21496	1.60059	0.0178438	0	0	0	1.61844
Eury superphylum	Euryarchaeota	Methamonada	Methanococcales	GCA_000006175	CP002057.1 Methanococcus voltae A3, complete genome	Methanomada group	Euryarchaeota	1936387	553702	28.59	386	0.19934	25	2019-02-01	383	3	0	0	0	0.197791	0.00154928	0	0	0	11231	90	0	0	0	11321	0.579998	0.00464783	0	0	0	0.584646
Eury superphylum	Euryarchaeota	Methamonada	Methanococcales	GCA_004310395	BFAX01000001.1 Methanococcales archaeon HHB DNA, HHB01-1, whole genome shotgun sequence	Methanomada group	Euryarchaeota	1308147	461181	35.25	1130	0.863817	25	2019-02-01	1117	13	0	0	0	0.85388	0.00993772	0	0	0	33918	382	0	0	0	34300	2.59283	0.0292016	0	0	0	2.62203
Eury superphylum	Euryarchaeota	Methamonada	Methanococcales	GCA_000091665	L77117.1 Methanocaldococcus jannaschii DSM 2661, complete genome	Methanomada group	Euryarchaeota	1739927	544484	31.29	864	0.496573	25	2019-02-01	850	12	2	0	0	0.488526	0.00689684	0.00114947	0	0	25949	351	88	0	0	26388	1.49138	0.0201733	0.00505768	0	0	1.51662
Eury superphylum	Euryarchaeota	Methamonada	Methanococcales	GCA_000024625	CP001787.1 Methanocaldococcus vulcanius M7, complete genome	Methanomada group	Euryarchaeota	1761737	556282	31.58	929	0.52732	25	2019-02-01	914	15	0	0	0	0.518806	0.00851432	0	0	0	27915	533	0	0	0	28448	1.58452	0.0302542	0	0	0	1.61477
Eury superphylum	Euryarchaeota	Methamonada	Methanococcales	GCA_000739065	CP009149.1 Methanocaldococcus bathoardescens strain JH146, complete genome	Methanomada group	Euryarchaeota	1607556	494936	30.79	807	0.502004	25	2019-02-01	802	5	0	0	0	0.498894	0.00311031	0	0	0	24718	147	0	0	0	24865	1.53761	0.00914432	0	0	0	1.54676
Eury superphylum	Euryarchaeota	Methamonada	Methanococcales	GCA_000376965	AQXV01000001.1 Methanothermococcus thermolithotrophicus DSM 2095 F555DRAFT_scaffold00055.55_C, whole genome shotgun sequence	Methanomada group	Euryarchaeota	1686930	553330	32.8	728	0.431553	25	2019-02-01	719	9	0	0	0	0.426218	0.00533514	0	0	0	21441	258	0	0	0	21699	1.27101	0.0152941	0	0	0	1.2863
Eury superphylum	Euryarchaeota	Methamonada	Methanococcales	GCA_002945325	CP026606.1 Methanococcus maripaludis strain DSM 2067 chromosome, complete genome	Methanomada group	Euryarchaeota	1714918	564525	32.92	405	0.236163	25	2019-02-01	399	6	0	0	0	0.232664	0.00349871	0	0	0	11774	167	0	0	0	11941	0.686563	0.00973807	0	0	0	0.696302
Eury superphylum	Euryarchaeota	Methamonada	Methanococcales	GCA_000828535	AP011526.1 Methanococcus maripaludis KA1 DNA, complete genome	Methanomada group	Euryarchaeota	1858414	610794	32.87	418	0.224923	25	2019-02-01	414	4	0	0	0	0.222771	0.00215237	0	0	0	12371	122	0	0	0	12493	0.665675	0.00656474	0	0	0	0.67224
Eury superphylum	Euryarchaeota	Methamonada	Methanococcales	GCA_000017225	CP000745.1 Methanococcus maripaludis C7, complete genome	Methanomada group	Euryarchaeota	1772694	590031	33.28	538	0.303493	25	2019-02-01	532	6	0	0	0	0.300108	0.00338468	0	0	0	15546	171	0	0	0	15717	0.87697	0.00964633	0	0	0	0.886617
Eury superphylum	Euryarchaeota	Methamonada	Methanococcales	GCA_000828555	AP011528.1 Methanococcus maripaludis OS7 DNA, complete genome	Methanomada group	Euryarchaeota	1749749	576248	32.93	384	0.21946	25	2019-02-01	381	3	0	0	0	0.217746	0.00171453	0	0	0	11209	90	0	0	0	11299	0.640606	0.00514359	0	0	0	0.64575
Eury superphylum	Euryarchaeota	Methamonada	Methanococcales	GCA_000016125	CP000609.1 Methanococcus maripaludis C5, complete genome	Methanomada group	Euryarchaeota	1789046	589955	32.98	470	0.26271	25	2019-02-01	467	3	0	0	0	0.261033	0.00167687	0	0	0	14004	84	0	0	0	14088	0.782764	0.00469524	0	0	0	0.787459
Eury superphylum	Euryarchaeota	Methamonada	Methanococcales	GCA_000018485	CP000867.1 Methanococcus maripaludis C6, complete genome	Methanomada group	Euryarchaeota	1744193	582965	33.42	513	0.294119	25	2019-02-01	507	6	0	0	0	0.290679	0.00343999	0	0	0	14915	167	0	0	0	15082	0.855123	0.00957463	0	0	0	0.864698
Eury superphylum	Euryarchaeota	Methamonada	Methanococcales	GCA_000025525	CP001901.1 Methanocaldococcus sp. FS406-22, complete genome	Methanomada group	Euryarchaeota	1773136	568097	32.04	1020	0.575252	25	2019-02-01	1006	13	1	0	0	0.567356	0.00733164	0.000563973	0	0	30756	379	28	0	0	31163	1.73455	0.0213746	0.00157912	0	0	1.75751
Eury superphylum	Euryarchaeota	Methamonada	Methanococcales	GCA_000371805	AQUK01000001.1 Methanocaldococcus villosus KIN24-T80 MetviDRAFT_contig1.1_C, whole genome shotgun sequence	Methanomada group	Euryarchaeota	1249385	368545	29.5	572	0.457825	25	2019-02-01	565	7	0	0	0	0.452222	0.00560276	0	0	0	17201	199	0	0	0	17400	1.37676	0.0159278	0	0	0	1.39269
Eury superphylum	Euryarchaeota	Methamonada	Methanococcales	GCA_000179575	CP002792.1 Methanothermococcus okinawensis IH1, complete genome	Methanomada group	Euryarchaeota	1677455	491105	29.28	548	0.326685	25	2019-02-01	541	7	0	0	0	0.322512	0.00417299	0	0	0	16180	199	0	0	0	16379	0.964556	0.0118632	0	0	0	0.97642
Eury superphylum	Euryarchaeota	Methamonada	Methanococcales	GCA_000023985	CP001696.1 Methanocaldococcus fervens AG86, complete genome	Methanomada group	Euryarchaeota	1507251	485612	32.22	986	0.654171	25	2019-02-01	976	10	0	0	0	0.647536	0.0066346	0	0	0	29467	290	0	0	0	29757	1.95502	0.0192403	0	0	0	1.97426
Eury superphylum	Euryarchaeota	Methamonada	Methanococcales	GCA_000017165	CP000742.1 Methanococcus vannielii SB, complete genome	Methanomada group	Euryarchaeota	1720048	538862	31.33	547	0.318014	25	2019-02-01	540	7	0	0	0	0.313945	0.00406965	0	0	0	15871	210	0	0	0	16081	0.922707	0.012209	0	0	0	0.934916
Eury superphylum	Euryarchaeota	Methamonada	Methanococcales	GCA_002009965	MTLQ01000048.1 Methanothermococcus sp. JdFR-03 JGI24020J35080_1000397, whole genome shotgun sequence	Methanomada group	Euryarchaeota	1476247	488197	33.07	659	0.446402	25	2019-02-01	654	5	0	0	0	0.443015	0.00338697	0	0	0	19532	148	0	0	0	19680	1.32308	0.0100254	0	0	0	1.33311
Eury superphylum	Euryarchaeota	Methamonada	Methanococcales	GCA_003052125	CP020120.1 Methanococcus maripaludis strain OS7mut1, complete genome	Methanomada group	Euryarchaeota	1737606	572229	32.93	384	0.220994	25	2019-02-01	381	3	0	0	0	0.219267	0.00172651	0	0	0	11209	90	0	0	0	11299	0.645083	0.00517954	0	0	0	0.650262
Eury superphylum	Euryarchaeota	Methamonada	Methanococcales	GCA_000017185	CP000743.1 Methanococcus aeolicus Nankai-3, complete genome	Methanomada group	Euryarchaeota	1569500	471438	30.04	769	0.489965	25	2019-02-01	766	3	0	0	0	0.488054	0.00191144	0	0	0	22933	90	0	0	0	23023	1.46117	0.00573431	0	0	0	1.4669
Eury superphylum	Euryarchaeota	Methamonada	Methanococcales	GCA_000363885	APMM01000001.1 Methanocaldococcus villosus KIN24-T80 contig_1, whole genome shotgun sequence	Methanomada group	Euryarchaeota	1207361	354422	29.36	504	0.417439	25	2019-02-01	499	5	0	0	0	0.413298	0.00414126	0	0	0	15269	138	0	0	0	15407	1.26466	0.0114299	0	0	0	1.27609
Eury superphylum	Euryarchaeota	Methamonada	Methanococcales	GCA_000220645	CP002913.1 Methanococcus maripaludis X1, complete genome	Methanomada group	Euryarchaeota	1746697	575374	32.94	403	0.230721	25	2019-02-01	401	2	0	0	0	0.229576	0.00114502	0	0	0	11857	63	0	0	0	11920	0.678824	0.00360681	0	0	0	0.682431
Eury superphylum	Euryarchaeota	Acherontia	Methanofastidiosa	GCA_001587575	LNJC01000001.1 Arc I group archaeon BMIXfssc0709_Meth_Bin006 APG12_contig000001, whole genome shotgun sequence	Stenosarchaea group	Euryarchaeota	1557731	537294	34.49	585	0.375546	25	2019-02-01	582	3	0	0	0	0.37362	0.00192588	0	0	0	17116	91	0	0	0	17207	1.09878	0.00584183	0	0	0	1.10462
Eury superphylum	Euryarchaeota	Acherontia	Methanofastidiosa	GCA_003558335	PWMA01000098.1 Arc I group archaeon isolate CSSed10_256R1 CS-Sed10-C100578, whole genome shotgun sequence	Stenosarchaea group	Euryarchaeota	1390794	470150	33.8	391	0.281134	25	2019-02-01	386	5	0	0	0	0.277539	0.00359507	0	0	0	11390	147	0	0	0	11537	0.818957	0.0105695	0	0	0	0.829526
Eury superphylum	Euryarchaeota	Acherontia	Methanofastidiosa	GCA_003563815	PWTR01000152.1 Arc I group archaeon isolate CSSed11_199 CS-Sed11-C100104, whole genome shotgun sequence	Stenosarchaea group	Euryarchaeota	3229418	1112729	34.46	1180	0.365391	25	2019-02-01	1165	15	0	0	0	0.360746	0.0046448	0	0	0	34945	424	0	0	0	35369	1.08208	0.0131293	0	0	0	1.09521
Eury superphylum	Euryarchaeota	Acherontia	Methanofastidiosa	GCA_001587595	LNJB01000001.1 Arc I group archaeon ADurb1013_Bin02101 AN188_contig000001, whole genome shotgun sequence	Stenosarchaea group	Euryarchaeota	1495432	499199	33.38	722	0.482804	25	2019-02-01	714	8	0	0	0	0.477454	0.00534962	0	0	0	21541	228	0	0	0	21769	1.44045	0.0152464	0	0	0	1.4557
Eury superphylum	Euryarchaeota	Acherontia	Methanofastidiosa	GCA_001587655	LNGE01000001.1 Arc I group archaeon B03fssc0709_Meth_Bin005 APG10_contig000001, whole genome shotgun sequence	Stenosarchaea group	Euryarchaeota	1610745	552794	34.32	600	0.372498	25	2019-02-01	597	3	0	0	0	0.370636	0.00186249	0	0	0	17551	91	0	0	0	17642	1.08962	0.00564956	0	0	0	1.09527
Eury superphylum	Euryarchaeota	Acherontia	Methanofastidiosa	GCA_001587695	LNGF01000001.1 Arc I group archaeon B15fssc0709_Meth_Bin003 APG11_contig000001, whole genome shotgun sequence	Stenosarchaea group	Euryarchaeota	1658046	573757	34.6	628	0.378759	25	2019-02-01	623	4	1	0	0	0.375743	0.00241248	0.00060312	0	0	18330	131	28	0	0	18489	1.10552	0.00790087	0.00168873	0	0	1.11511
Eury superphylum	Euryarchaeota	Acherontia	Methanofastidiosa	GCA_001587715	LNGC01000001.1 Arc I group archaeon U1lsi0528_Bin055 AMQ22_contig000001, whole genome shotgun sequence	Stenosarchaea group	Euryarchaeota	1994208	705540	35.38	1037	0.520006	25	2019-02-01	1027	9	1	0	0	0.514991	0.00451307	0.000501452	0	0	30972	266	33	0	0	31271	1.5531	0.0133386	0.00165479	0	0	1.56809
Eury superphylum	Euryarchaeota	Acherontia	Methanofastidiosa	GCA_001587605	LNJD01000001.1 Arc I group archaeon ADurb1113_Bin01801 APG08_contig000001, whole genome shotgun sequence	Stenosarchaea group	Euryarchaeota	1497132	498991	33.33	702	0.468897	25	2019-02-01	693	8	1	0	0	0.462885	0.00534355	0.000667944	0	0	20935	228	28	0	0	21191	1.39834	0.0152291	0.00187024	0	0	1.41544
Eury superphylum	Euryarchaeota	Acherontia	Methanofastidiosa	GCA_001587635	LNJE01000001.1 Arc I group archaeon ADurb1213_Bin02801 APG09_contig000001, whole genome shotgun sequence	Stenosarchaea group	Euryarchaeota	1482298	491627	33.17	679	0.458072	25	2019-02-01	671	8	0	0	0	0.452676	0.00539703	0	0	0	20304	228	0	0	0	20532	1.36977	0.0153815	0	0	0	1.38515
Eury superphylum	Euryarchaeota	Acherontia	Methanofastidiosa	GCA_001587675	LNGD01000001.1 Arc I group archaeon U1lsi0528_Bin089 AMQ74_contig000001, whole genome shotgun sequence	Stenosarchaea group	Euryarchaeota	1794460	611371	34.07	645	0.35944	25	2019-02-01	636	9	0	0	0	0.354424	0.00501544	0	0	0	19034	268	0	0	0	19302	1.06071	0.0149349	0	0	0	1.07564
Eury superphylum	Euryarchaeota	Acherontia	Methanofastidiosa	GCA_000805935	JWKS01000001.1 Archaeon GW2011_AR9 QT02_C0001, whole genome shotgun sequence	unclassified Archaea (miscellaneous)	unclassified Archaea	486555	205154	42.16	434	0.891985	25	2019-02-01	430	4	0	0	0	0.883764	0.00822106	0	0	0	12938	124	0	0	0	13062	2.6591	0.0254853	0	0	0	2.68459
Eury superphylum	Euryarchaeota	Acherontia	Methanofastidiosa	GCA_002687815	NZBH01000001.1 Archaeon isolate ARS1414 33098, whole genome shotgun sequence	unclassified Archaea (miscellaneous)	unclassified Archaea	819095	232620	28.4	151	0.18435	25	2019-02-01	149	2	0	0	0	0.181908	0.00244172	0	0	0	4526	54	0	0	0	4580	0.552561	0.00659264	0	0	0	0.559154
Eury superphylum	Euryarchaeota	Acherontia	Methanofastidiosa	GCA_003661605	QMWL01000001.1 Archaeon isolate B48_G17 B48_Guay17_scaffold_00024, whole genome shotgun sequence	unclassified Archaea (miscellaneous)	unclassified Archaea	793862	402806	50.74	1311	1.65142	25	2019-02-01	1293	17	1	0	0	1.62875	0.0214143	0.00125966	0	0	39807	576	28	0	0	40411	5.01435	0.0725567	0.00352706	0	0	5.09043
Eury superphylum	Euryarchaeota	Acherontia	Methanofastidiosa	GCA_002688355	NZCT01000001.1 Archaeon isolate ARS1176 83506, whole genome shotgun sequence	unclassified Archaea (miscellaneous)	unclassified Archaea	962007	265821	27.63	74	0.0769225	25	2019-02-01	73	1	0	0	0	0.075883	0.00103949	0	0	0	2311	30	0	0	0	2341	0.240227	0.00311848	0	0	0	0.243345
Eury superphylum	Euryarchaeota	Acherontia	Methanofastidiosa	GCA_004297575	SCSR01000083.1 Archaeon isolate FW215_bin.29 FW215_bin.29-100403, whole genome shotgun sequence	unclassified Archaea (miscellaneous)	unclassified Archaea	736572	330118	44.82	348	0.472459	25	2019-02-01	348	0	0	0	0	0.472459	0	0	0	0	10182	0	0	0	0	10182	1.38235	0	0	0	0	1.38235
Eury superphylum	Euryarchaeota	Acherontia	Methanofastidiosa	GCA_002952775	CP025066.1 Archaeon AArc-Sl strain AArc-Sl chromosome, complete genome	unclassified Archaea (miscellaneous)	unclassified Archaea	3313120	2091026	63.11	5655	1.70685	25	2019-02-01	5566	82	7	0	0	1.67999	0.0247501	0.00211281	0	0	159956	2494	272	0	0	162722	4.82796	0.0752765	0.00820978	0	0	4.91144
Eury superphylum	Euryarchaeota	Acherontia	Methanofastidiosa	GCA_002494525	DACC01000002.1 TPA_asm: archaeon UBA490 isolate UBA490 UBA490_contig_10772, whole genome shotgun sequence	unclassified Archaea (miscellaneous)	unclassified Archaea	635160	259161	40.8	243	0.382581	25	2019-02-01	242	1	0	0	0	0.381006	0.00157441	0	0	0	7105	31	0	0	0	7136	1.11862	0.00488066	0	0	0	1.1235
Eury superphylum	Euryarchaeota	Acherontia	Methanofastidiosa	GCA_002688745	NZDG01000001.1 Archaeon isolate ARS108 31463, whole genome shotgun sequence	unclassified Archaea (miscellaneous)	unclassified Archaea	847980	263019	31.02	372	0.43869	25	2019-02-01	366	6	0	0	0	0.431614	0.00707564	0	0	0	11296	200	0	0	0	11496	1.33211	0.0235855	0	0	0	1.35569
Eury superphylum	Euryarchaeota	Acherontia	Methanofastidiosa	GCA_003034855	PZKD01000100.1 Archaeon SCG-AAA382B04 isolate SCG-AAA382B04 AAA382B04_1, whole genome shotgun sequence	unclassified Archaea (miscellaneous)	unclassified Archaea	1422753	505342	35.52	762	0.535581	25	2019-02-01	749	13	0	0	0	0.526444	0.00913721	0	0	0	22854	375	0	0	0	23229	1.60632	0.0263574	0	0	0	1.63268
Eury superphylum	Euryarchaeota	Acherontia	Methanofastidiosa	GCA_002783785	PFIH01000053.1 Archaeon (Candidatus Huberarchaea) CG_4_8_14_3_um_filter_CG_151 isolate CG_4_8_14_3_um_filter CG_4_8_14_3_um_filter_scaffold_100951_c, whole genome shotgun sequence	unclassified Archaea (miscellaneous)	unclassified Archaea	498474	155415	31.18	163	0.326998	25	2019-02-01	162	1	0	0	0	0.324992	0.00200612	0	0	0	5089	27	0	0	0	5116	1.02092	0.00541653	0	0	0	1.02633
Eury superphylum	Euryarchaeota	Acherontia	Methanofastidiosa	GCA_001919275	MNHN01000007.1 Archaeon 13_1_40CM_2_52_4 13_1_40cm_2_scaffold_1136, whole genome shotgun sequence	unclassified Archaea (miscellaneous)	unclassified Archaea	803411	416711	51.87	826	1.02812	25	2019-02-01	821	5	0	0	0	1.02189	0.00622346	0	0	0	23957	191	0	0	0	24148	2.98191	0.0237736	0	0	0	3.00568
Eury superphylum	Euryarchaeota	Acherontia	Methanofastidiosa	GCA_002505645	DAVS01000172.1 TPA_asm: archaeon UBA460 isolate UBA460 UBA460_contig_10023, whole genome shotgun sequence	unclassified Archaea (miscellaneous)	unclassified Archaea	2834249	936971	33.06	567	0.200053	25	2019-02-01	564	3	0	0	0	0.198995	0.00105848	0	0	0	16902	85	0	0	0	16987	0.596348	0.00299903	0	0	0	0.599347
Eury superphylum	Euryarchaeota	Acherontia	Methanofastidiosa	GCA_002762665	PCUF01000025.1 Archaeon (Candidatus Huberarchaea) CG18_big_fil_WC_8_21_14_2_50_31_19 CG18_scaffold_10441_c, whole genome shotgun sequence	unclassified Archaea (miscellaneous)	unclassified Archaea	478817	148894	31.1	148	0.309095	25	2019-02-01	147	1	0	0	0	0.307007	0.00208848	0	0	0	4594	27	0	0	0	4621	0.959448	0.0056389	0	0	0	0.965087
Eury superphylum	Euryarchaeota	Acherontia	Methanofastidiosa	GCA_000806015	JWKY01000001.1 Archaeon GW2011_AR19 QT10_C0001, whole genome shotgun sequence	unclassified Archaea (miscellaneous)	unclassified Archaea	678285	204291	30.12	211	0.311079	25	2019-02-01	205	6	0	0	0	0.302233	0.00884584	0	0	0	6450	187	0	0	0	6637	0.950928	0.0275695	0	0	0	0.978497
Eury superphylum	Euryarchaeota	Acherontia	Methanofastidiosa	GCA_002686315	NZBO01000001.1 Archaeon isolate ARS1334 80588, whole genome shotgun sequence	unclassified Archaea (miscellaneous)	unclassified Archaea	1145350	448701	39.18	335	0.292487	25	2019-02-01	332	3	0	0	0	0.289868	0.00261929	0	0	0	9750	80	0	0	0	9830	0.851268	0.00698476	0	0	0	0.858253
Eury superphylum	Euryarchaeota	Acherontia	Methanofastidiosa	GCA_001872885	MNXZ01000022.1 Archaeon CG2_30_31_98 isolate CG2_30_31_98 cg2_3.0_scaffold_11763_c, whole genome shotgun sequence	unclassified Archaea (miscellaneous)	unclassified Archaea	416944	130273	31.24	142	0.340573	25	2019-02-01	141	1	0	0	0	0.338175	0.0023984	0	0	0	4465	27	0	0	0	4492	1.07089	0.00647569	0	0	0	1.07736
Eury superphylum	Euryarchaeota	Acherontia	Methanofastidiosa	GCA_002501985	DAPB01000003.1 TPA_asm: archaeon UBA140 isolate UBA140 UBA140_contig_106951, whole genome shotgun sequence	unclassified Archaea (miscellaneous)	unclassified Archaea	608185	247953	40.77	219	0.360088	25	2019-02-01	218	1	0	0	0	0.358444	0.00164424	0	0	0	6370	31	0	0	0	6401	1.04738	0.00509713	0	0	0	1.05248
Eury superphylum	Euryarchaeota	Acherontia	Methanofastidiosa	GCA_002687185	NYZO01000001.1 Archaeon isolate ARS54 32252, whole genome shotgun sequence	unclassified Archaea (miscellaneous)	unclassified Archaea	1583763	591256	37.33	587	0.370636	25	2019-02-01	580	7	0	0	0	0.366216	0.00441985	0	0	0	17360	228	0	0	0	17588	1.09612	0.0143961	0	0	0	1.11052
Eury superphylum	Euryarchaeota	Acherontia	Methanofastidiosa	GCA_002898355	BEHD01000001.1 Archaeon HR01 DNA, contig: NODE_34_1, isolate: HRbin01, whole genome shotgun sequence	unclassified Archaea (miscellaneous)	unclassified Archaea	1761185	926023	52.58	6414	3.64187	25	2019-02-01	6330	80	4	0	0	3.59417	0.045424	0.0022712	0	0	192218	2516	176	0	0	194910	10.9141	0.142858	0.00999327	0	0	11.067
Eury superphylum	Euryarchaeota	Acherontia	Methanofastidiosa	GCA_000806035	JWKZ01000001.1 Archaeon GW2011_AR21 QT12_C0001, whole genome shotgun sequence	unclassified Archaea (miscellaneous)	unclassified Archaea	362948	155853	42.94	135	0.371954	25	2019-02-01	134	1	0	0	0	0.369199	0.00275522	0	0	0	4053	64	0	0	0	4117	1.11669	0.0176334	0	0	0	1.13432
Eury superphylum	Euryarchaeota	Acherontia	Methanofastidiosa	GCA_002898395	BEHE01000001.1 Archaeon HR02 DNA, contig: NODE_46_1, isolate: HRbin02, whole genome shotgun sequence	unclassified Archaea (miscellaneous)	unclassified Archaea	1733307	891769	51.45	5648	3.25851	25	2019-02-01	5545	95	8	0	0	3.19909	0.0548085	0.00461545	0	0	171015	2961	288	0	0	174264	9.8664	0.17083	0.0166156	0	0	10.0538
Eury superphylum	Euryarchaeota	Acherontia	Methanofastidiosa	GCA_000830275	CP010424.1 Archaeon GW2011_AR10 chromosome, complete genome	unclassified Archaea (miscellaneous)	unclassified Archaea	1241428	534617	43.06	762	0.613809	25	2019-02-01	752	10	0	0	0	0.605754	0.00805524	0	0	0	21823	292	0	0	0	22115	1.75789	0.0235213	0	0	0	1.78142
Eury superphylum	Euryarchaeota	Acherontia	Methanofastidiosa	GCA_000805925	JWKV01000001.1 Archaeon GW2011_AR16 QT07_C0001, whole genome shotgun sequence	unclassified Archaea (miscellaneous)	unclassified Archaea	395366	169822	42.95	266	0.672794	25	2019-02-01	264	2	0	0	0	0.667736	0.0050586	0	0	0	7932	59	0	0	0	7991	2.00624	0.0149229	0	0	0	2.02117
Eury superphylum	Euryarchaeota	Acherontia	Methanofastidiosa	GCA_002495465	DAFN01000008.1 TPA_asm: archaeon UBA55 isolate UBA55 UBA55_contig_103385, whole genome shotgun sequence	unclassified Archaea (miscellaneous)	unclassified Archaea	613502	254472	41.48	222	0.361857	25	2019-02-01	222	0	0	0	0	0.361857	0	0	0	0	6501	0	0	0	0	6501	1.05965	0	0	0	0	1.05965
Eury superphylum	Euryarchaeota	Acherontia	Methanofastidiosa	GCA_003283185	QBXU01000001.1 Marine archaeum AG-323-C04 Ga0172220_101, whole genome shotgun sequence	unclassified Archaea (miscellaneous)	unclassified Archaea	175615	43730	24.9	16	0.0911084	25	2019-02-01	16	0	0	0	0	0.0911084	0	0	0	0	500	0	0	0	0	500	0.284714	0	0	0	0	0.284714
Eury superphylum	Euryarchaeota	Acherontia	Methanofastidiosa	GCA_004212155	RXIG01000024.1 Archaeon isolate NM3 k119_105204_flag_0_multi_52.4398_len_89132, whole genome shotgun sequence	unclassified Archaea (miscellaneous)	unclassified Archaea	1492157	823098	55.16	1877	1.25791	25	2019-02-01	1855	22	0	0	0	1.24317	0.0147438	0	0	0	53786	660	0	0	0	54446	3.60458	0.0442313	0	0	0	3.64881
Eury superphylum	Euryarchaeota	Acherontia	Methanofastidiosa	GCA_002783805	PFIS01000035.1 Archaeon CG_4_8_14_3_um_filter_38_5 isolate CG_4_8_14_3_um_filter_38_5 CG_4_8_14_3_um_filter_scaffold_101262_c, whole genome shotgun sequence	unclassified Archaea (miscellaneous)	unclassified Archaea	316264	119694	37.85	156	0.493259	25	2019-02-01	155	1	0	0	0	0.490097	0.00316192	0	0	0	4630	27	0	0	0	4657	1.46397	0.00853717	0	0	0	1.4725
Eury superphylum	Euryarchaeota	Acherontia	Methanofastidiosa	GCA_002507085	DAYW01000015.1 TPA_asm: archaeon UBA168 isolate UBA168 UBA168_contig_10021, whole genome shotgun sequence	unclassified Archaea (miscellaneous)	unclassified Archaea	889165	471912	53.07	1713	1.92653	25	2019-02-01	1692	20	1	0	0	1.90291	0.022493	0.00112465	0	0	49719	559	30	0	0	50308	5.59165	0.062868	0.00337395	0	0	5.65789
[truncated: 2,306 more rows]
